# Supplementary material for: Data from human salivary proteome – A resource of potential biomarkers for oral cancer
Source: Data Brief. 2015 Jul 2;4:374–8. doi: 10.1016/j.dib.2015.06.014 (PMC4510580; doi:10.1016/j.dib.2015.06.014)
Supplement: Supplementary file 1 — Supplementary data [file mmc1.zip]

Archive with 6 entries (6 files):
- Supplementary Table 1.xlsx
- Supplementary Table 2.xlsx
- Supplementary Table 3.xlsx
- Supplementary Table 4.xlsx
- Supplementary Table 5.xlsx
- Supplementary Table 6.xlsx
