# Supplementary material for: Data from human salivary proteome – A resource of potential biomarkers for oral cancer
Source: Data Brief. 2015 Jul 2;4:374–8. doi: 10.1016/j.dib.2015.06.014 (PMC4510580; doi:10.1016/j.dib.2015.06.014)
Supplement: Supplementary file 1 — Supplementary data [file mmc1.zip › Supplementary Table 1.xlsx]

## Sheet: Table 1A
Sivadasan et al., 2015. Human salivary proteome - a resource of potential biomarkers for oral cancer
Table 1A: List of proteins and peptides identified in human saliva from workflow 1 and their Gene Ontology information.
GI accession	RefSeq accession	Gene symbol	Gene id	Protein name	ΣCoverage	Σ# Unique peptides	Σ# PSMs	# AAs	MW [kDa]	calc. pI	Molecular class	Biological process	Molecular function	Subcellular localization
Protein GI accessions								Sequence	PSM ambiguity	# Protein groups	Modifications	Activation Type	Rank	Peptide confidence	Search engine rank	XCorr	# Missed cleavages	Isolation interference [%]	Ion inject time [ms]	Charge	m/z [Da]	MH+ [Da]	ΔM [ppm]	RT [min]	First scan	Last scan	MS order	Ions matched	Spectrum file
4501881	NP_001091.1	ACTA1	58	actin, alpha skeletal muscle	27.59	1	171	377	42.0239	5.38916	Structural protein	Cell growth and/or maintenance	Structural molecule activity	Cytoplasm
4501881								YPIEHGIITNWDDMEK	Unambiguous	1		HCD	1	High	1	5.24718	0	1.45206	68	2	980.956	1960.91	-2.8447	43.2368	4091	4091	MS2	16/30	Sal_B5.raw
4501881								YPIEHGIITNWDDMEK	Unambiguous	1		HCD	1	High	1	4.99369	0	20.1523	100	3	654.308	1960.91	-1.01512	38.7197	3557	3557	MS2	18/60	Sal_C6_110328234939.raw
4501881								YPIEHGIITNWDDMEK	Unambiguous	1		HCD	1	High	1	4.74832	0	18.3144	100	2	980.958	1960.91	-0.728133	38.6419	3549	3549	MS2	15/30	Sal_C6_110328234939.raw
4501881								YPIEHGIITNWDDMEK	Unambiguous	1		HCD	1	High	1	4.65506	0	3.4978	4	3	654.309	1960.91	0.478921	43.3855	4109	4109	MS2	19/60	Sal_B5.raw
4501881								YPIEHGIITNWDDMEK	Unambiguous	1		HCD	1	High	1	4.63587	0	21.5939	100	3	654.31	1960.92	2.34647	44.2135	4158	4158	MS2	16/60	Sal_B7.raw
4501881								YPIEHGIITNWDDMEK	Unambiguous	1		HCD	1	High	1	4.57951	0	11.0365	100	2	980.958	1960.91	-1.03939	43.3326	4103	4103	MS2	17/30	Sal_B6.raw
4501881								YPIEHGIITNWDDMEK	Unambiguous	1		HCD	1	High	1	4.43401	0	16.0409	100	3	654.309	1960.91	0.0120324	43.2883	4097	4097	MS2	17/60	Sal_B6.raw
4501881								YPIEHGIITNWDDMEK	Unambiguous	1		HCD	1	High	1	4.4115	0	37.2332	100	2	980.96	1960.91	1.20167	43.8781	4037	4037	MS2	15/30	Sal_B8_110329021705.raw
4501881								YPIEHGIITNWDDMEK	Unambiguous	1		HCD	1	High	1	4.41019	0	12.0452	100	3	654.307	1960.91	-1.76215	43.7963	4028	4028	MS2	16/60	Sal_B8_110329021705.raw
4501881								YPIEHGIITNWDDmEK	Unambiguous	1	M14(Oxidation)	HCD	1	High	1	4.16707	0	6.20002	73	3	659.638	1976.9	-3.37457	38.0878	3355	3355	MS2	16/60	Sal_B8_110329021705.raw
4501881								YPIEHGIITNWDDmEK	Unambiguous	1	M14(Oxidation)	HCD	1	High	1	4.14997	0	24.461	100	3	659.64	1976.9	-0.595894	37.3105	3372	3372	MS2	17/60	Sal_B5.raw
4501881								YPIEHGIITNWDDMEK	Unambiguous	1		HCD	1	High	1	4.12436	0	6.08841	100	3	654.307	1960.91	-1.66877	43.7925	4189	4189	MS2	17/60	Sal_B9.raw
4501881								YPIEHGIITNWDDMEK	Unambiguous	1		HCD	1	High	1	3.99339	0	4.93422	100	2	980.96	1960.91	0.392401	44.4951	4192	4192	MS2	13/30	Sal_B7.raw
4501881								YPIEHGIITNWDDmEK	Unambiguous	1	M14(Oxidation)	HCD	1	High	1	3.92513	0	18.9452	100	3	659.642	1976.91	2.27539	38.5367	3421	3421	MS2	16/60	Sal_B4.raw
4501881								YPIEHGIITNWDDmEK	Unambiguous	1	M14(Oxidation)	HCD	1	High	1	3.80994	0	33.5334	100	3	659.64	1976.91	-0.225405	38.0719	3517	3517	MS2	17/60	Sal_B9.raw
4501881								YPIEHGIITNWDDMEK	Unambiguous	1		HCD	1	High	1	3.8085	0	22.4954	100	3	654.307	1960.91	-1.66877	45.748	4350	4350	MS2	17/60	Sal_A10.raw
4501881								YPIEHGIITNWDDmEK	Unambiguous	1	M14(Oxidation)	HCD	1	High	1	3.69668	0	0	100	2	988.955	1976.9	-1.66969	37.4197	3385	3385	MS2	15/30	Sal_B5.raw
4501881								YPIEHGIITNWDDMEK	Unambiguous	1		HCD	1	High	1	3.51712	0	25.8799	100	3	654.307	1960.91	-2.4158	41.2931	3730	3730	MS2	19/60	Sal_B8_110329021705.raw
4501881								YPIEHGIITNWDDmEK	Unambiguous	1	M14(Oxidation)	HCD	1	High	1	3.47308	0	14.9021	100	2	988.956	1976.91	-0.249478	38.0205	3348	3348	MS2	15/30	Sal_B8_110329021705.raw
4501881								YPIEHGIITNWDDMEK	Unambiguous	1		HCD	1	High	1	3.42057	0	17.5718	100	2	980.957	1960.91	-1.72416	43.9262	4205	4205	MS2	17/30	Sal_B9.raw
4501881								YPIEHGIITNWDDmEK	Unambiguous	1	M14(Oxidation)	HCD	1	High	1	3.13151	0	24.4	100	2	988.958	1976.91	1.78821	38.5883	3428	3428	MS2	14/30	Sal_B4.raw
4501881								YPIEHGIITNWDDMEK	Unambiguous	1		HCD	1	High	1	3.07924	0	42.221	100	3	654.309	1960.91	0.945809	42.4609	3994	3994	MS2	14/60	Sal_B12.raw
4501881								YPIEHGIITNWDDmEK	Unambiguous	1	M14(Oxidation)	HCD	1	High	1	2.99816	0	20.4927	100	2	988.956	1976.9	-0.681715	37.9384	3501	3501	MS2	14/30	Sal_B9.raw
4501881								YPIEHGIITNWDDMEK	Unambiguous	1		HCD	1	High	1	2.91434	0	21.8135	100	2	980.954	1960.9	-5.08579	48.027	4641	4641	MS2	12/30	Sal_A8.raw
4501881								YPIEHGIITNWDDMEK	Unambiguous	1		HCD	1	High	1	2.67293	0	13.4326	100	2	980.957	1960.91	-1.91092	44.0321	4239	4239	MS2	13/30	Sal_B10.raw
4501885	NP_001092.1	ACTB	60	actin, cytoplasmic 1	61.87	6	356	375	41.7097	5.47803	Cytoskeletal protein	Cell growth and/or maintenance	Structural constituent of cytoskeleton	Cytoplasm
4501885								TTGIVMDSGDGVTHTVPIYEGYALPHAILR	Unambiguous	1		HCD	1	High	1	8.61703	0	0	100	3	1061.88	3183.61	-0.564542	55.6215	5452	5452	MS2	31/116	Sal_B9.raw
4501885								TTGIVMDSGDGVTHTVPIYEGYALPHAILR	Unambiguous	1		HCD	1	High	1	8.57621	0	1.29833	5	3	1061.87	3183.6	-5.51086	54.8955	5505	5505	MS2	34/116	Sal_B5.raw
4501885								TTGIVMDSGDGVTHTVPIYEGYALPHAILR	Unambiguous	1		HCD	1	High	1	8.47492	0	7.8491	42	4	796.66	3183.62	0.907451	53.3547	5320	5320	MS2	25/174	Sal_B5.raw
4501885								TTGIVmDSGDGVTHTVPIYEGYALPHAILR	Unambiguous	1	M6(Oxidation)	HCD	1	High	1	8.43287	0	7.62001	45	4	800.657	3199.61	-0.407352	51.5584	5102	5102	MS2	24/174	Sal_B5.raw
4501885								TTGIVMDSGDGVTHTVPIYEGYALPHAILR	Unambiguous	1		HCD	1	High	1	8.36938	0	8.45548	100	4	796.66	3183.62	0.677391	55.6142	5451	5451	MS2	22/174	Sal_B9.raw
4501885								TTGIVMDSGDGVTHTVPIYEGYALPHAILR	Unambiguous	1		HCD	1	High	1	8.35223	0	2.68529	56	3	1061.87	3183.61	-2.75012	55.6046	5412	5412	MS2	28/116	Sal_C4.raw
4501885								TTGIVMDSGDGVTHTVPIYEGYALPHAILR	Unambiguous	1		HCD	1	High	1	8.32413	0	10.4476	100	3	1061.88	3183.61	0.125637	56.3873	5525	5525	MS2	34/116	Sal_C3.raw
4501885								TTGIVMDSGDGVTHTVPIYEGYALPHAILR	Unambiguous	1		HCD	1	High	1	8.21237	0	7.64924	49	4	796.658	3183.61	-1.6999	56.2402	5622	5622	MS2	30/174	Sal_C2.raw
4501885								TTGIVmDSGDGVTHTVPIYEGYALPHAILR	Unambiguous	1	M6(Oxidation)	HCD	1	High	1	8.13851	0	10.9406	31	3	1067.2	3199.6	-3.28361	51.7288	5123	5123	MS2	28/116	Sal_B5.raw
4501885								TTGIVMDSGDGVTHTVPIYEGYALPHAILR	Unambiguous	1		HCD	1	High	1	8.08838	0	3.56095	73	3	1061.88	3183.62	1.39096	55.1016	5362	5362	MS2	30/116	Sal_B8_110329021705.raw
4501885								TTGIVMDSGDGVTHTVPIYEGYALPHAILR	Unambiguous	1		HCD	1	High	1	8.05423	0	12.6787	60	4	796.658	3183.61	-1.00971	55.3291	5592	5592	MS2	22/174	Sal_B10.raw
4501885								TTGIVMDSGDGVTHTVPIYEGYALPHAILR	Unambiguous	1		HCD	1	High	1	8.04037	0	5.13781	90	3	1061.88	3183.61	-1.02466	53.3586	5321	5321	MS2	31/116	Sal_B5.raw
4501885								TTGIVMDSGDGVTHTVPIYEGYALPHAILR	Unambiguous	1		HCD	1	High	1	8.02364	0	15.9727	100	3	1061.87	3183.6	-3.32527	56.4395	5645	5645	MS2	30/116	Sal_C2.raw
4501885								TTGIVMDSGDGVTHTVPIYEGYALPHAILR	Unambiguous	1		HCD	1	High	1	8.00586	0	9.35841	55	3	1061.87	3183.61	-1.71484	56.6543	5737	5737	MS2	33/116	Sal_C1.raw
4501885								TTGIVMDSGDGVTHTVPIYEGYALPHAILR	Unambiguous	1		HCD	1	High	1	7.97865	0	4.29613	65	4	796.66	3183.62	0.984137	56.351	5520	5520	MS2	27/174	Sal_C3.raw
4501885								TTGIVMDSGDGVTHTVPIYEGYALPHAILR	Unambiguous	1		HCD	1	High	1	7.9533	0	2.48696	100	3	1061.87	3183.61	-1.82987	55.3554	5596	5596	MS2	32/116	Sal_B10.raw
4501885								TTGIVMDSGDGVTHTVPIYEGYALPHAILR	Unambiguous	1		HCD	1	High	1	7.93914	0	2.75218	41	3	1061.88	3183.61	-0.219452	56.1466	5565	5565	MS2	32/116	Sal_B4.raw
4501885								TTGIVMDSGDGVTHTVPIYEGYALPHAILR	Unambiguous	1		HCD	1	High	1	7.83653	0	7.8197	74	4	796.659	3183.61	0.0638989	55.7841	5516	5516	MS2	28/174	Sal_B7.raw
4501885								TTGIVMDSGDGVTHTVPIYEGYALPHAILR	Unambiguous	1		HCD	1	High	1	7.42242	0	40.561	66	4	796.658	3183.61	-1.0864	55.4809	5397	5397	MS2	25/174	Sal_C4.raw
4501885								TTGIVMDSGDGVTHTVPIYEGYALPHAILR	Unambiguous	1		HCD	1	High	1	7.26328	0	2.24408	100	3	1061.87	3183.61	-2.75012	55.6698	5503	5503	MS2	30/116	Sal_B7.raw
4501885								TTGIVMDSGDGVTHTVPIYEGYALPHAILR	Unambiguous	1		HCD	1	High	1	7.25428	0	5.96299	100	3	1061.87	3183.6	-4.47558	52.2908	5233	5233	MS2	28/116	Sal_B11.raw
4501885								TTGIVMDSGDGVTHTVPIYEGYALPHAILR	Unambiguous	1		HCD	1	High	1	7.19568	0	18.8719	67	4	796.659	3183.61	-0.472908	53.9817	5225	5225	MS2	22/174	Sal_B8_110329021705.raw
4501885								TTGIVMDSGDGVTHTVPIYEGYALPHAILR	Unambiguous	1		HCD	1	High	1	7.16865	0	27.795	100	3	1061.87	3183.6	-4.01546	54.3386	5432	5432	MS2	27/116	Sal_B6.raw
4501885								TTGIVmDSGDGVTHTVPIYEGYALPHAILR	Unambiguous	1	M6(Oxidation)	HCD	1	High	1	7.11321	0	15.7208	100	4	800.656	3199.6	-2.08603	44.9334	4333	4333	MS2	24/174	Sal_C6_110328234939.raw
4501885								TTGIVMDSGDGVTHTVPIYEGYALPHAILR	Unambiguous	1		HCD	1	High	1	7.10371	0	11.2158	55	4	796.659	3183.61	-0.319534	55.9803	5544	5544	MS2	25/174	Sal_B4.raw
4501885								TTGIVMDSGDGVTHTVPIYEGYALPHAILR	Unambiguous	1		HCD	1	High	1	7.07636	0	2.63776	7	4	796.66	3183.62	1.44426	55.5846	5419	5419	MS2	26/174	Sal_B8_110329021705.raw
4501885								TTGIVMDSGDGVTHTVPIYEGYALPHAILR	Unambiguous	1		HCD	1	High	1	7.03777	0	14.734	100	3	1061.88	3183.62	1.62102	52.432	5117	5117	MS2	31/116	Sal_B3.raw
4501885								TTGIVMDSGDGVTHTVPIYEGYALPHAILR	Unambiguous	1		HCD	1	High	1	7.0277	0	19.6233	100	3	1061.87	3183.61	-2.05994	56.2469	5569	5569	MS2	32/116	Sal_A10.raw
4501885								TTGIVMDSGDGVTHTVPIYEGYALPHAILR	Unambiguous	1		HCD	1	High	1	7.02323	0	1.83595	3	4	796.656	3183.6	-3.4637	54.8922	5504	5504	MS2	31/174	Sal_B5.raw
4501885								TTGIVMDSGDGVTHTVPIYEGYALPHAILR	Unambiguous	1		HCD	1	High	1	6.99961	0	8.93375	42	4	796.658	3183.61	-0.933028	52.398	5245	5245	MS2	22/174	Sal_B11.raw
4501885								TTGIVmDSGDGVTHTVPIYEGYALPHAILR	Unambiguous	1	M6(Oxidation)	HCD	1	High	1	6.81688	0	6.6159	100	4	800.66	3199.62	2.18695	52.1926	5016	5016	MS2	26/174	Sal_B8_110329021705.raw
4501885								TTGIVMDSGDGVTHTVPIYEGYALPHAILR	Unambiguous	1		HCD	1	High	1	6.78905	0	4.07326	100	4	796.658	3183.61	-1.23978	50.9664	4941	4941	MS2	31/174	Sal_C6_110328234939.raw
4501885								TTGIVMDSGDGVTHTVPIYEGYALPHAILR	Unambiguous	1		HCD	1	High	1	6.66066	0	22.2148	100	4	796.657	3183.61	-2.00664	54.3093	5428	5428	MS2	27/174	Sal_B6.raw
4501885								TTGIVMDSGDGVTHTVPIYEGYALPHAILR	Unambiguous	1		HCD	1	High	1	6.65817	0	4.05485	25	4	796.659	3183.61	0.0638989	56.5342	5722	5722	MS2	29/174	Sal_C1.raw
4501885								TTGIVmDSGDGVTHTVPIYEGYALPHAILR	Unambiguous	1	M6(Oxidation)	HCD	1	High	1	6.64459	0	13.2322	100	4	800.657	3199.61	-1.01778	53.1038	5151	5151	MS2	27/174	Sal_C3.raw
4501885								VAPEEHPVLLTEAPLNPK	Unambiguous	1		HCD	1	High	1	6.61811	0	1.5271	85	2	977.535	1954.06	-0.874875	36.9491	3329	3329	MS2	23/34	Sal_B5.raw
4501885								TTGIVmDSGDGVTHTVPIYEGYALPHAILR	Unambiguous	1	M6(Oxidation)	HCD	1	High	1	6.58016	0	9.16504	55	4	800.658	3199.61	-0.0258358	53.2888	5220	5220	MS2	26/174	Sal_B4.raw
4501885								KDLYANTVLSGGTTMYPGIADR	Unambiguous	1		HCD	1	High	1	6.54212	1	29.8124	100	2	1172.08	2343.16	-2.47274	45.6246	4393	4393	MS2	26/42	Sal_B5.raw
4501885								TTGIVmDSGDGVTHTVPIYEGYALPHAILR	Unambiguous	1	M6(Oxidation)	HCD	1	High	1	6.53036	0	32.9439	100	4	800.659	3199.62	1.95805	52.3021	5235	5235	MS2	23/174	Sal_B10.raw
4501885								TTGIVMDSGDGVTHTVPIYEGYALPHAILR	Unambiguous	1		HCD	1	High	1	6.47834	0	19.5439	100	3	1061.87	3183.6	-4.01546	50.9021	4934	4934	MS2	29/116	Sal_C6_110328234939.raw
4501885								VAPEEHPVLLTEAPLNPK	Unambiguous	1		HCD	1	High	1	6.46299	0	4.69663	100	2	977.534	1954.06	-1.56205	37.9315	3344	3344	MS2	23/34	Sal_C3.raw
4501885								VAPEEHPVLLTEAPLNPK	Unambiguous	1		HCD	1	High	1	6.41967	0	1.72533	100	2	977.533	1954.06	-2.87392	35.4701	3164	3164	MS2	23/34	Sal_B5.raw
4501885								TTGIVmDSGDGVTHTVPIYEGYALPHAILR	Unambiguous	1	M6(Oxidation)	HCD	1	High	1	6.39634	0	7.14106	100	4	800.657	3199.61	-0.712566	52.5103	5122	5122	MS2	26/174	Sal_B9.raw
4501885								TTGIVmDSGDGVTHTVPIYEGYALPHAILR	Unambiguous	1	M6(Oxidation)	HCD	1	High	1	6.23757	0	22.26	100	4	800.658	3199.61	0.431984	52.8458	5184	5184	MS2	28/174	Sal_B7.raw
4501885								VAPEEHPVLLTEAPLNPK	Unambiguous	1		HCD	1	High	1	6.22531	0	18.8598	100	2	977.533	1954.06	-2.74898	37.2922	3353	3353	MS2	23/34	Sal_C2.raw
4501885								VAPEEHPVLLTEAPLNPK	Unambiguous	1		HCD	1	High	1	6.1264	0	1.59002	100	2	977.53	1954.05	-5.68509	37.131	3386	3386	MS2	22/34	Sal_B10.raw
4501885								VAPEEHPVLLTEAPLNPK	Unambiguous	1		HCD	1	High	1	6.10804	0	16.942	83	2	977.534	1954.06	-1.49958	34.9429	3108	3108	MS2	22/34	Sal_B11.raw
4501885								VAPEEHPVLLTEAPLNPK	Unambiguous	1		HCD	1	High	1	6.06148	0	19.7424	100	2	977.532	1954.06	-3.74851	30.3001	2529	2529	MS2	21/34	Sal_C6_110328234939.raw
4501885								VAPEEHPVLLTEAPLNPK	Unambiguous	1		HCD	1	High	1	5.9742	0	3.6045	100	3	652.029	1954.07	4.24076	37.0723	3232	3232	MS2	17/68	Sal_B8_110329021705.raw
4501885								VAPEEHPVLLTEAPLNPK	Unambiguous	1		HCD	1	High	1	5.79307	0	6.3335	100	2	977.539	1954.07	2.87331	37.0796	3233	3233	MS2	21/34	Sal_B8_110329021705.raw
4501885								VAPEEHPVLLTEAPLNPK	Unambiguous	1		HCD	1	High	1	5.7917	0	0	100	2	977.532	1954.06	-4.1858	37.3101	3215	3215	MS2	24/34	Sal_C4.raw
4501885								TTGIVMDSGDGVTHTVPIYEGYALPHAILR	Unambiguous	1		HCD	1	High	1	5.78075	0	1.6245	100	3	1061.87	3183.61	-2.05994	53.5586	5335	5335	MS2	30/116	Sal_B12.raw
4501885								VAPEEHPVLLTEAPLNPK	Unambiguous	1		HCD	1	High	1	5.77443	0	10.3203	90	3	652.024	1954.06	-2.8808	37.2439	3206	3206	MS2	18/68	Sal_C4.raw
4501885								TTGIVMDSGDGVTHTVPIYEGYALPHAILR	Unambiguous	1		HCD	1	High	1	5.7126	0	17.6582	100	4	796.66	3183.62	0.754078	63.3996	6306	6306	MS2	23/174	Sal_A8.raw
4501885								VAPEEHPVLLTEAPLNPK	Unambiguous	1		HCD	1	High	1	5.70963	0	17.8945	100	3	652.026	1954.06	-0.631876	37.7429	3320	3320	MS2	18/68	Sal_C3.raw
4501885								TTGIVmDSGDGVTHTVPIYEGYALPHAILR	Unambiguous	1	M6(Oxidation)	HCD	1	High	1	5.61831	0	10.3796	100	4	800.658	3199.61	-0.178442	52.4029	5188	5188	MS2	27/174	Sal_C2.raw
4501885								VAPEEHPVLLTEAPLNPK	Unambiguous	1		HCD	1	High	1	5.57472	0	3.18628	5	3	652.026	1954.06	-0.538171	36.7941	3314	3314	MS2	18/68	Sal_B5.raw
4501885								TTGIVmDSGDGVTHTVPIYEGYALPHAILR	Unambiguous	1	M6(Oxidation)	HCD	1	High	1	5.56776	0	14.2862	80	3	1067.2	3199.59	-4.77153	44.8525	4324	4324	MS2	28/116	Sal_C6_110328234939.raw
4501885								DLYANTVLSGGTTMYPGIADR	Unambiguous	1		HCD	1	High	1	5.54617	0	0	58	2	1108.03	2215.06	-6.25328	54.901	5506	5506	MS2	21/40	Sal_B5.raw
4501885								VAPEEHPVLLTEAPLNPK	Unambiguous	1		HCD	1	High	1	5.52497	0	29.3659	100	3	652.025	1954.06	-1.56893	37.1176	3331	3331	MS2	16/68	Sal_C2.raw
4501885								VAPEEHPVLLTEAPLNPK	Unambiguous	1		HCD	1	High	1	5.46796	0	12.4807	41	3	652.025	1954.06	-1.38152	30.3558	2534	2534	MS2	16/68	Sal_C6_110328234939.raw
4501885								TTGIVmDSGDGVTHTVPIYEGYALPHAILR	Unambiguous	1	M6(Oxidation)	HCD	1	High	1	5.45704	0	9.67669	100	3	1067.21	3199.61	-0.765591	52.8241	5156	5156	MS2	30/116	Sal_B9.raw
4501885								VAPEEHPVLLTEAPLNPK	Unambiguous	1		HCD	1	High	1	5.43814	0	12.4134	100	3	652.025	1954.06	-1.47522	51.9509	5347	5347	MS2	18/68	Sal_A4.raw
4501885								TTGIVMDSGDGVTHTVPIYEGYALPHAILR	Unambiguous	1		HCD	1	High	1	5.42852	0	15.1682	100	5	637.525	3183.6	-5.1167	54.458	5454	5454	MS2	33/232	Sal_B5.raw
4501885								cPEALFQPSFLGMEScGIHETTFNSIMK	Unambiguous	1	C1(Carbamidomethyl); C16(Carbamidomethyl)	HCD	1	High	1	5.36187	0	4.29061	100	3	1077.82	3231.45	-2.544	67.148	6800	6800	MS2	25/108	Sal_B5.raw
4501885								VAPEEHPVLLTEAPLNPK	Unambiguous	1		HCD	1	High	1	5.35005	0	19.4449	58	3	652.026	1954.06	-0.819286	30.1147	2586	2586	MS2	18/68	Sal_B2.raw
4501885								cPEALFQPSFLGMEScGIHETTFNSIMK	Unambiguous	1	C1(Carbamidomethyl); C16(Carbamidomethyl)	HCD	1	High	1	5.35	0	3.65273	100	3	1077.82	3231.45	-4.69723	67.6163	6634	6634	MS2	24/108	Sal_B8_110329021705.raw
4501885								VAPEEHPVLLTEAPLNPK	Unambiguous	1		HCD	1	High	1	5.33426	0	12.1109	100	3	652.025	1954.06	-2.31857	35.326	3146	3146	MS2	21/68	Sal_B5.raw
4501885								VAPEEHPVLLTEAPLNPK	Unambiguous	1		HCD	1	High	1	5.28566	0	1.30134	100	2	977.535	1954.06	-1.12476	36.8083	3367	3367	MS2	21/34	Sal_B9.raw
4501885								VAPEEHPVLLTEAPLNPK	Unambiguous	1		HCD	1	High	1	5.27154	0	29.0854	100	2	977.532	1954.06	-3.87345	35.6574	3151	3151	MS2	20/34	Sal_B12.raw
4501885								VAPEEHPVLLTEAPLNPK	Unambiguous	1		HCD	1	High	1	5.26652	0	34.3967	100	3	652.026	1954.06	-0.725581	36.9761	3367	3367	MS2	18/68	Sal_B10.raw
4501885								VAPEEHPVLLTEAPLNPK	Unambiguous	1		HCD	1	High	1	5.25393	0	9.62523	100	3	652.025	1954.06	-2.13116	34.0487	2979	2979	MS2	19/68	Sal_B3.raw
4501885								VAPEEHPVLLTEAPLNPK	Unambiguous	1		HCD	1	High	1	5.21739	0	8.78656	100	3	652.025	1954.06	-2.7871	40.7157	3757	3757	MS2	19/68	Sal_A8.raw
4501885								VAPEEHPVLLTEAPLNPK	Unambiguous	1		HCD	1	High	1	5.21587	0	26.5581	100	3	652.026	1954.06	-0.350761	42.2028	3824	3824	MS2	17/68	Sal_poolA4_6.raw
4501885								VAPEEHPVLLTEAPLNPK	Unambiguous	1		HCD	1	High	1	5.1938	0	19.3568	100	2	977.534	1954.06	-1.62452	34.0035	2975	2975	MS2	22/34	Sal_B3.raw
4501885								VAPEEHPVLLTEAPLNPK	Unambiguous	1		HCD	1	High	1	5.18466	0	14.7992	100	3	652.026	1954.06	-0.163351	38.9464	3532	3532	MS2	19/68	Sal_A10.raw
4501885								VAPEEHPVLLTEAPLNPK	Unambiguous	1		HCD	1	High	1	5.18429	0	13.5312	100	2	977.536	1954.06	-0.000294898	37.9717	3515	3515	MS2	19/34	Sal_A11.raw
4501885								VAPEEHPVLLTEAPLNPK	Unambiguous	1		HCD	1	High	1	5.13139	0	4.51224	100	2	977.535	1954.06	-1.2497	39.2279	3566	3566	MS2	18/34	Sal_A10.raw
4501885								VAPEEHPVLLTEAPLNPK	Unambiguous	1		HCD	1	High	1	4.95639	0	24.0588	100	3	652.025	1954.06	-1.94375	35.6206	3146	3146	MS2	18/68	Sal_B12.raw
4501885								DLYANTVLSGGTTMYPGIADR	Unambiguous	1		HCD	1	High	1	4.83064	0	5.01584	100	2	1108.03	2215.06	-6.03284	56.5979	5698	5698	MS2	21/40	Sal_B5.raw
4501885								TTGIVMDSGDGVTHTVPIYEGYALPHAILR	Unambiguous	1		HCD	1	High	1	4.80632	0	20.8513	100	3	1061.87	3183.6	-2.98018	63.5095	6319	6319	MS2	23/116	Sal_A8.raw
4501885								TTGIVMDSGDGVTHTVPIYEGYALPHAILR	Unambiguous	1		HCD	1	High	1	4.76022	0	11.6937	100	2	1592.31	3183.62	0.264063	54.5546	5465	5465	MS2	23/58	Sal_B5.raw
4501885								VAPEEHPVLLTEAPLNPK	Unambiguous	1		HCD	1	High	1	4.75291	0	2.61355	4	3	652.026	1954.06	-1.0067	35.0778	3124	3124	MS2	21/68	Sal_B11.raw
4501885								VAPEEHPVLLTEAPLNPK	Unambiguous	1		HCD	1	High	1	4.68243	0	40.6562	81	3	652.026	1954.06	-0.444466	32.2206	2825	2825	MS2	15/68	Sal_B1.raw
4501885								VAPEEHPVLLTEAPLNPK	Unambiguous	1		HCD	1	High	1	4.65198	0	9.9617	100	3	652.026	1954.06	-0.631876	47.3709	4501	4501	MS2	22/68	Sal_A6.raw
4501885								DLYANTVLSGGTTMYPGIADR	Unambiguous	1		HCD	1	High	1	4.60305	0	4.6326	100	2	1108.04	2215.07	-1.62408	54.9651	5504	5504	MS2	17/40	Sal_B6.raw
4501885								VAPEEHPVLLTEAPLNPK	Unambiguous	1		HCD	1	High	1	4.57334	0	17.8103	100	3	652.026	1954.06	-0.444466	50.9756	5225	5225	MS2	17/68	Sal_A4.raw
4501885								DLYANTVLSGGTTmYPGIADR	Unambiguous	1	M14(Oxidation)	HCD	1	High	1	4.57134	0	0	56	2	1116.03	2231.06	-1.41239	49.4568	4867	4867	MS2	20/40	Sal_B5.raw
4501885								VAPEEHPVLLTEAPLNPK	Unambiguous	1		HCD	1	High	1	4.56663	0	11.4431	100	3	652.025	1954.06	-1.85004	42.6536	4103	4103	MS2	21/68	Sal_A7.raw
4501885								VAPEEHPVLLTEAPLNPK	Unambiguous	1		HCD	1	High	1	4.52249	0	25.3916	100	3	652.028	1954.07	2.17927	37.2905	3275	3275	MS2	19/68	Sal_B4.raw
4501885								VAPEEHPVLLTEAPLNPK	Unambiguous	1		HCD	1	High	1	4.47271	0	45.0315	100	2	977.526	1954.05	-9.7457	51.483	5289	5289	MS2	22/34	Sal_A4.raw
4501885								TTGIVMDSGDGVTHTVPIYEGYALPHAILR	Unambiguous	1		HCD	1	High	1	4.45495	0	2.02126	100	4	796.656	3183.6	-3.77045	53.5179	5332	5332	MS2	26/174	Sal_B12.raw
4501885								TTGIVMDSGDGVTHTVPIYEGYALPHAILR	Unambiguous	1		HCD	1	High	1	4.42192	0	0	100	3	1061.87	3183.61	-1.48478	56.7966	5544	5544	MS2	24/116	Sal_B8_110329021705.raw
4501885								DLYANTVLSGGTTMYPGIADR	Unambiguous	1		HCD	1	High	1	4.4066	0	2.67681	100	2	1108.04	2215.07	-1.51386	54.9504	5344	5344	MS2	22/40	Sal_B8_110329021705.raw
4501885								VAPEEHPVLLTEAPLNPK	Unambiguous	1		HCD	1	High	1	4.35022	0	29.1279	100	2	977.538	1954.07	1.99874	37.3659	3283	3283	MS2	21/34	Sal_B4.raw
4501885								VAPEEHPVLLTEAPLNPK	Unambiguous	1		HCD	1	High	1	4.318	0	14.1582	48	3	652.026	1954.06	-0.163351	38.1018	3531	3531	MS2	18/68	Sal_A11.raw
4501885								VAPEEHPVLLTEAPLNPK	Unambiguous	1		HCD	1	High	1	4.27235	0	6.65869	100	3	652.025	1954.06	-2.7871	43.6581	4225	4225	MS2	16/68	Sal_A7.raw
4501885								VAPEEHPVLLTEAPLNPK	Unambiguous	1		HCD	1	High	1	4.24671	0	4.16995	100	3	652.027	1954.07	0.773698	48.3473	4595	4595	MS2	18/68	Sal_A5.raw
4501885								VAPEEHPVLLTEAPLNPK	Unambiguous	1		HCD	1	High	1	4.22937	0	44.2744	100	2	977.532	1954.06	-3.56109	40.6474	3750	3750	MS2	20/34	Sal_A8.raw
4501885								VAPEEHPVLLTEAPLNPK	Unambiguous	1		HCD	1	High	1	4.21828	0	32.1814	100	3	652.026	1954.06	-1.19411	36.6744	3351	3351	MS2	19/68	Sal_B9.raw
4501885								VAPEEHPVLLTEAPLNPK	Unambiguous	1		HCD	1	High	1	4.15351	0	16.5686	100	3	652.025	1954.06	-2.31857	47.4349	4502	4502	MS2	19/68	Sal_A5.raw
4501885								VAPEEHPVLLTEAPLNPK	Unambiguous	1		HCD	1	High	1	4.11203	0	17.8215	100	3	652.03	1954.08	6.02114	42.4867	3766	3766	MS2	21/68	Sal_poolA4_6_ex.raw
4501885								DLYANTVLSGGTTmYPGIADR	Unambiguous	1	M14(Oxidation)	HCD	1	High	1	4.07191	0	8.67132	100	2	1116.03	2231.06	-2.28781	50.2594	4861	4861	MS2	20/40	Sal_B4.raw
4501885								DLYANTVLSGGTTmYPGIADR	Unambiguous	1	M14(Oxidation)	HCD	1	High	1	4.06506	0	8.15488	100	2	1116.03	2231.06	-3.60096	49.8845	4948	4948	MS2	20/40	Sal_B10.raw
4501885								TTGIVMDSGDGVTHTVPIYEGYALPHAILR	Unambiguous	1		HCD	1	High	1	4.05734	0	5.11554	100	2	1592.31	3183.61	-2.18991	55.358	5393	5393	MS2	17/58	Sal_B8_110329021705.raw
4501885								cPEALFQPSFLGMEScGIHETTFNSImK	Unambiguous	1	C1(Carbamidomethyl); C16(Carbamidomethyl); M27(Oxidation)	HCD	1	High	1	4.01871	0	0	100	3	1083.15	3247.45	-3.40896	61.3982	6246	6246	MS2	20/108	Sal_B5.raw
4501885								DLYANTVLSGGTTMYPGIADR	Unambiguous	1		HCD	1	High	1	3.8886	0	3.93427	100	2	1108.03	2215.06	-3.4978	55.444	5608	5608	MS2	18/40	Sal_B10.raw
4501885								TTGIVMDSGDGVTHTVPIYEGYALPHAILR	Unambiguous	1		HCD	1	High	1	3.85945	0	20.9246	100	4	796.661	3183.62	2.82461	65.5575	6662	6662	MS2	21/174	Sal_A7.raw
4501885								cPEALFQPSFLGMEScGIHETTFNSIMK	Unambiguous	1	C1(Carbamidomethyl); C16(Carbamidomethyl)	HCD	1	High	1	3.77723	0	36.1193	100	4	808.621	3231.46	-0.262737	67.3168	6821	6821	MS2	22/162	Sal_B5.raw
4501885								cPEALFQPSFLGMEScGIHETTFNSIMK	Unambiguous	1	C1(Carbamidomethyl); C16(Carbamidomethyl)	HCD	1	High	1	3.72372	0	13.4705	100	3	1077.82	3231.46	-2.0907	68.103	6804	6804	MS2	22/108	Sal_B7.raw
4501885								VAPEEHPVLLTEAPLNPK	Unambiguous	1		HCD	1	High	1	3.71914	0	65.876	100	2	977.538	1954.07	1.74886	47.7528	4539	4539	MS2	17/34	Sal_A5.raw
4501885								DLYANTVLSGGTTmYPGIADR	Unambiguous	1	M14(Oxidation)	HCD	1	High	1	3.69812	0	6.38822	100	3	744.36	2231.07	0.195649	49.5035	4874	4874	MS2	23/80	Sal_B5.raw
4501885								VAPEEHPVLLTEAPLNPK	Unambiguous	1		HCD	1	High	1	3.69768	0	46.0699	100	2	977.537	1954.07	0.811814	42.1473	3819	3819	MS2	17/34	Sal_poolA4_6.raw
4501885								VAPEEHPVLLTEAPLNPK	Unambiguous	1		HCD	1	High	1	3.63974	0	27.1825	100	3	652.025	1954.06	-2.22486	46.5246	4405	4405	MS2	17/68	Sal_A6.raw
4501885								TTGIVMDSGDGVTHTVPIYEGYALPHAILR	Unambiguous	1		HCD	1	High	1	3.6201	0	55.0958	100	5	637.528	3183.61	-0.80305	55.4171	5401	5401	MS2	25/232	Sal_B8_110329021705.raw
4501885								DLYANTVLSGGTTMYPGIADR	Unambiguous	1		HCD	1	High	1	3.60225	0	36.2415	100	2	1108.04	2215.06	-2.9467	73.9448	7470	7470	MS2	16/40	Sal_B5.raw
4501885								GYSFTTTAER	Unambiguous	1		HCD	1	High	1	3.50379	0	13.4552	100	1	1132.53	1132.53	-1.1713	21.5732	1501	1501	MS2	8/18	Sal_C6_110328234939.raw
4501885								DLYANTVLSGGTTmYPGIADR	Unambiguous	1	M14(Oxidation)	HCD	1	High	1	3.4887	0	18.1093	100	2	1116.03	2231.06	-3.05381	48.515	4777	4777	MS2	15/40	Sal_B11.raw
4501885								DLYANTVLSGGTTMYPGIADR	Unambiguous	1		HCD	1	High	1	3.46469	0	3.43433	100	2	1108.04	2215.07	-1.29343	55.6511	5456	5456	MS2	14/40	Sal_B9.raw
4501885								cPEALFQPSFLGMEScGIHETTFNSIMK	Unambiguous	1	C1(Carbamidomethyl); C16(Carbamidomethyl)	HCD	1	High	1	3.45827	0	44.0201	100	3	1077.83	3231.46	0.515823	64.7746	6401	6401	MS2	19/108	Sal_C6_110328234939.raw
4501885								DLYANTVLSGGTTMYPGIADR	Unambiguous	1		HCD	1	High	1	3.44716	0	9.55987	69	3	739.026	2215.06	-3.31099	55.0578	5523	5523	MS2	17/80	Sal_B5.raw
4501885								VAPEEHPVLLTEAPLNPK	Unambiguous	1		HCD	1	High	1	3.39759	0	46.1005	100	3	652.027	1954.07	0.398878	53.5744	5031	5031	MS2	17/68	Sal_A2_A3.raw
4501885								DLYANTVLSGGTTMYPGIADR	Unambiguous	1		HCD	1	High	1	3.38739	0	14.8521	100	2	1108.04	2215.07	-1.51386	55.6993	5507	5507	MS2	14/40	Sal_B7.raw
4501885								DLYANTVLSGGTTMYPGIADR	Unambiguous	1		HCD	1	High	1	3.38043	0	0	100	2	1108.04	2215.07	-2.06496	62.3079	6335	6335	MS2	14/40	Sal_B5.raw
4501885								VAPEEHPVLLTEAPLNPK	Unambiguous	1		HCD	1	High	1	3.30493	0	6.56736	100	3	652.027	1954.07	0.961107	42.2092	2305	2305	MS2	16/68	Sal_poolA4_6_ex_110329161928.raw
4501885								VAPEEHPVLLTEAPLNPK	Unambiguous	1		HCD	1	High	1	3.28445	0	29.2751	100	2	977.534	1954.06	-1.99934	46.791	4437	4437	MS2	18/34	Sal_A6.raw
4501885								GYSFTTTAER	Unambiguous	1		HCD	1	High	1	3.24084	0	6.30402	100	1	1132.53	1132.53	6.37367	22.5114	1553	1553	MS2	9/18	Sal_B12.raw
4501885								TTGIVMDSGDGVTHTVPIYEGYALPHAILR	Unambiguous	1		HCD	1	High	1	3.22489	0	45.9491	100	4	796.661	3183.62	2.44118	57.9533	5803	5803	MS2	19/174	Sal_C2.raw
4501885								cPEALFQPSFLGMEScGIHETTFNSIMK	Unambiguous	1	C1(Carbamidomethyl); C16(Carbamidomethyl)	HCD	1	High	1	3.19449	0	0	100	3	1077.82	3231.45	-2.20402	68.0207	6767	6767	MS2	21/108	Sal_B12.raw
4501885								GYSFTTTAER	Unambiguous	1		HCD	1	High	1	3.19018	0	2.69341	100	1	1132.52	1132.52	-3.32702	23.8943	1588	1588	MS2	9/18	Sal_C4.raw
4501885								DLYANTVLSGGTTmYPGIADR	Unambiguous	1	M14(Oxidation)	HCD	1	High	1	3.18072	0	7.28498	100	2	1116.04	2231.07	1.97987	49.5915	4719	4719	MS2	15/40	Sal_B8_110329021705.raw
4501885								GYSFTTTAER	Unambiguous	1		HCD	1	High	1	3.14008	0	11.1184	61	1	1132.53	1132.53	-1.1713	22.692	1602	1602	MS2	8/18	Sal_B5.raw
4501885								cPEALFQPSFLGmEScGIHETTFNSImK	Unambiguous	1	C1(Carbamidomethyl); M13(Oxidation); C16(Carbamidomethyl); M27(Oxidation)	HCD	1	High	1	3.13546	0	6.45238	100	3	1088.49	3263.44	-3.3677	66.9863	6785	6785	MS2	14/108	Sal_B5.raw
4501885								DLYANTVLSGGTTMYPGIADR	Unambiguous	1		HCD	1	High	1	3.13342	0	15.3355	100	2	1108.03	2215.06	-4.04889	59.2595	6003	6003	MS2	14/40	Sal_B5.raw
4501885								DLYANTVLSGGTTMYPGIADR	Unambiguous	1		HCD	1	High	1	3.11068	0	0	100	2	1108.03	2215.06	-4.71021	52.9962	5145	5145	MS2	12/40	Sal_C6_110328234939.raw
4501885								GYSFTTTAER	Unambiguous	1		HCD	1	High	1	3.08255	0	24.8335	100	1	1132.52	1132.52	-3.65038	23.8236	1688	1688	MS2	9/18	Sal_C2.raw
4501885								TTGIVMDSGDGVTHTVPIYEGYALPHAILR	Unambiguous	1		HCD	1	High	1	3.07995	0	19.4229	100	3	1061.88	3183.62	0.470727	72.7075	7177	7177	MS2	15/116	Sal_A6.raw
4501885								VAPEEHPVLLTEAPLNPK	Unambiguous	1		HCD	1	High	1	3.04735	0	30.0469	100	2	977.534	1954.06	-1.49958	42.6831	4107	4107	MS2	14/34	Sal_A7.raw
4501885								GYSFTTTAER	Unambiguous	1		HCD	1	High	1	2.9314	0	7.09137	100	1	1132.52	1132.52	-5.1594	23.6074	1712	1712	MS2	9/18	Sal_B10.raw
4501885								GYSFTTTAER	Unambiguous	1		HCD	1	High	1	2.8811	0	28.7084	100	1	1132.52	1132.52	-3.65038	23.4676	1636	1636	MS2	10/18	Sal_B4.raw
4501885								GYSFTTTAER	Unambiguous	1		HCD	1	High	1	2.87283	0	0	100	1	1132.52	1132.52	-5.05161	23.766	1648	1648	MS2	10/18	Sal_B8_110329021705.raw
4501885								GYSFTTTAER	Unambiguous	1		HCD	1	High	1	2.82611	0	3.19436	20	2	566.766	1132.52	-2.42271	23.8408	1580	1580	MS2	10/18	Sal_C4.raw
4501885								cPEALFQPSFLGMEScGIHETTFNSImK	Unambiguous	1	C1(Carbamidomethyl); C16(Carbamidomethyl); M27(Oxidation)	HCD	1	High	1	2.8234	0	12.1326	100	3	1083.16	3247.45	-1.71742	62.406	6113	6113	MS2	11/108	Sal_B8_110329021705.raw
4501885								DLYANTVLSGGTTMYPGIADR	Unambiguous	1		HCD	1	High	1	2.82305	0	12.5517	100	2	1108.04	2215.07	1.24159	75.6924	7681	7681	MS2	12/40	Sal_B5.raw
4501885								GYSFTTTAER	Unambiguous	1		HCD	1	High	1	2.79908	0	8.89847	41	2	566.766	1132.53	-1.23706	22.3368	1531	1531	MS2	10/18	Sal_B12.raw
4501885								VAPEEHPVLLTEAPLNPK	Unambiguous	1		HCD	1	High	1	2.79348	0	10.7635	100	3	652.027	1954.07	0.679993	41.7631	2182	2182	MS2	12/68	Sal_C5.raw
4501885								GYSFTTTAER	Unambiguous	1		HCD	1	High	1	2.78576	0	36.8601	100	1	1132.54	1132.54	8.42157	24.9403	1870	1870	MS2	9/18	Sal_C1.raw
4501885								GYSFTTTAER	Unambiguous	1		HCD	1	High	1	2.77818	0	3.85416	100	1	1132.53	1132.53	-1.1713	24.6166	1713	1713	MS2	8/18	Sal_C3.raw
4501885								GYSFTTTAER	Unambiguous	1		HCD	1	High	1	2.77197	0	9.80948	99	2	566.767	1132.53	-1.02149	23.3506	1622	1622	MS2	10/18	Sal_B4.raw
4501885								GYSFTTTAER	Unambiguous	1		HCD	1	High	1	2.74848	0	24.6834	100	2	566.767	1132.53	-0.913705	27.1548	2288	2288	MS2	10/18	Sal_A4.raw
4501885								GYSFTTTAER	Unambiguous	1		HCD	1	High	1	2.73703	0	6.18752	20	2	566.766	1132.52	-2.63828	23.7475	1677	1677	MS2	10/18	Sal_C2.raw
4501885								GYSFTTTAER	Unambiguous	1		HCD	1	High	1	2.7351	0	18.4145	90	2	566.765	1132.52	-4.1473	23.4605	1694	1694	MS2	10/18	Sal_B10.raw
4501885								GYSFTTTAER	Unambiguous	1		HCD	1	High	1	2.73154	0	24.0064	90	2	566.766	1132.53	-1.45264	24.4267	1689	1689	MS2	10/18	Sal_C3.raw
4501885								GYSFTTTAER	Unambiguous	1		HCD	1	High	1	2.67353	0	6.31203	68	2	566.765	1132.52	-4.47066	23.7106	1640	1640	MS2	10/18	Sal_B8_110329021705.raw
4501885								GYSFTTTAER	Unambiguous	1		HCD	1	High	1	2.64413	0	2.84657	100	2	566.766	1132.52	-2.09935	26.4887	2039	2039	MS2	10/18	Sal_A8.raw
4501885								GYSFTTTAER	Unambiguous	1		HCD	1	High	1	2.6327	0	10.0799	14	2	566.767	1132.53	0.0563676	21.5232	1493	1493	MS2	10/18	Sal_C6_110328234939.raw
4501885								GYSFTTTAER	Unambiguous	1		HCD	1	High	1	2.63251	0	27.2949	100	2	566.767	1132.53	-1.02149	21.7833	1475	1475	MS2	10/18	Sal_B3.raw
4501885								GYSFTTTAER	Unambiguous	1		HCD	1	High	1	2.61684	0	32.5609	97	2	566.773	1132.54	9.97256	24.7908	1851	1851	MS2	10/18	Sal_C1.raw
4501885								VAPEEHPVLLTEAPLNPK	Unambiguous	1		HCD	1	High	1	2.49553	0	33.2118	100	2	977.535	1954.06	-0.687465	54.0893	5086	5086	MS2	13/34	Sal_A2_A3.raw
4501885								DLYANTVLSGGTTMYPGIADR	Unambiguous	1		HCD	1	High	1	2.44563	0	16.7962	100	2	1108.04	2215.07	-1.7343	54.7188	5454	5454	MS2	9/40	Sal_B12.raw
4501885								GYSFTTTAER	Unambiguous	1		HCD	1	High	1	2.43927	0	10.8175	76	2	566.766	1132.52	-2.20714	28.2582	2327	2327	MS2	10/18	Sal_A7.raw
4501885								GYSFTTTAER	Unambiguous	1		HCD	1	High	1	2.40739	0	20.6929	100	2	566.767	1132.53	-0.482562	29.6308	2336	2336	MS2	10/18	Sal_A2_A3.raw
4501885								GYSFTTTAER	Unambiguous	1		HCD	1	High	1	2.39874	0	15.726	100	2	566.769	1132.53	2.751	27.3464	1476	1476	MS2	10/18	Sal_poolA4_6_ex_110329161928.raw
4501885								GYSFTTTAER	Unambiguous	1		HCD	1	High	1	2.38653	0	10.3547	100	2	566.767	1132.53	-0.159204	27.5003	1345	1345	MS2	9/18	Sal_C5.raw
4501885								GYSFTTTAER	Unambiguous	1		HCD	1	High	1	2.31153	0	24.4146	100	2	566.767	1132.53	-0.26699	28.8061	2404	2404	MS2	10/18	Sal_A5.raw
4501891	NP_001093.1	ACTN1	87	alpha-actinin-1 isoform b	53.59	24	207	892	102.993	5.41455	Cytoskeletal associated protein,Structural protein	Cell growth and/or maintenance	Cytoskeletal protein binding	Cytoplasm
4501891								IDQLEGDHQLIQEALIFDNK	Unambiguous	1		HCD	1	High	1	6.28354	0	13.2743	100	3	780.402	2339.19	1.73452	65.1285	6619	6619	MS2	28/76	Sal_A7.raw
4501891								IDQLEGDHQLIQEALIFDNK	Unambiguous	1		HCD	1	High	1	6.25998	0	6.52131	100	3	780.402	2339.19	1.8128	63.269	6293	6293	MS2	28/76	Sal_A8.raw
4501891								AGTQIENIEEDFRDGLK	Unambiguous	1		HCD	1	High	1	6.05	1	16.6539	100	3	645.653	1934.94	-0.715964	53.711	5192	5192	MS2	20/64	Sal_B8_110329021705.raw
4501891								IDQLEGDHQLIQEALIFDNK	Unambiguous	1		HCD	1	High	1	5.97187	0	8.71399	100	3	780.401	2339.19	-0.300685	59.9844	5968	5968	MS2	26/76	Sal_A10.raw
4501891								KDDPLTNLNTAFDVAEK	Unambiguous	1		HCD	1	High	1	5.90845	1	6.72854	100	2	945.971	1890.94	-4.61399	54.4982	5469	5469	MS2	23/32	Sal_A7.raw
4501891								KDDPLTNLNTAFDVAEK	Unambiguous	1		HCD	1	High	1	5.89926	1	3.99032	100	2	945.975	1890.94	-1.2571	52.1874	5121	5121	MS2	24/32	Sal_A8.raw
4501891								KDDPLTNLNTAFDVAEK	Unambiguous	1		HCD	1	High	1	5.38909	1	66.0108	100	3	630.987	1890.95	0.672448	54.5789	5478	5478	MS2	19/64	Sal_A7.raw
4501891								RDQALTEEHAR	Unambiguous	1		HCD	1	High	1	5.31054	1	7.68839	84	3	442.557	1325.66	0.224941	16.6832	873	873	MS2	27/40	Sal_A7.raw
4501891								AGTQIENIEEDFRDGLK	Unambiguous	1		HCD	1	High	1	5.04479	1	6.13475	100	3	645.652	1934.94	-1.66227	59.8706	6059	6059	MS2	21/64	Sal_A7.raw
4501891								HRPELIDYGK	Unambiguous	1		HCD	1	High	1	4.77964	0	23.3094	100	3	409.887	1227.65	-2.02689	23.7976	1726	1726	MS2	20/36	Sal_A8.raw
4501891								MLDAEDIVGTARPDEK	Unambiguous	1		HCD	1	High	1	4.70872	0	31.063	100	2	880.43	1759.85	-0.557348	41.5662	3863	3863	MS2	20/30	Sal_A8.raw
4501891								ASFNHFDRDHSGTLGPEEFK	Unambiguous	1		HCD	1	High	1	4.70018	1	16.387	100	4	573.516	2291.04	-1.67494	44.8803	4374	4374	MS2	24/114	Sal_A7.raw
4501891								HRPELIDYGK	Unambiguous	1		HCD	1	High	1	4.67578	0	10.3533	82	3	409.886	1227.64	-4.11502	19.6466	1147	1147	MS2	22/36	Sal_B8_110329021705.raw
4501891								HRPELIDYGK	Unambiguous	1		HCD	1	High	1	4.65195	0	15.6891	100	3	409.888	1227.65	-0.0879152	28.9635	2415	2415	MS2	22/36	Sal_A7.raw
4501891								HRPELIDYGK	Unambiguous	1		HCD	1	High	1	4.63319	0	20.4856	100	3	409.889	1227.65	3.26798	19.1646	1171	1171	MS2	22/36	Sal_B9.raw
4501891								VLAVNQENEQLMEDYEK	Unambiguous	1		HCD	1	High	1	4.53334	0	0	100	2	1026.48	2051.95	-3.24624	44.5693	4222	4222	MS2	17/32	Sal_A8.raw
4501891								IDQLEGDHQLIQEALIFDNK	Unambiguous	1		HCD	1	High	1	4.52531	0	9.9138	100	2	1170.1	2339.2	4.66261	65.2852	6636	6636	MS2	21/38	Sal_A7.raw
4501891								KDDPLTNLNTAFDVAEK	Unambiguous	1		HCD	1	High	1	4.45259	1	18.6956	100	2	945.974	1890.94	-2.28999	48.6152	4606	4606	MS2	20/32	Sal_B8_110329021705.raw
4501891								MLDAEDIVGTARPDEK	Unambiguous	1		HCD	1	High	1	4.34698	0	2.96069	80	3	587.288	1759.85	-2.19504	41.6397	3871	3871	MS2	22/60	Sal_A8.raw
4501891								IcDQWDNLGALTQK	Unambiguous	1	C2(Carbamidomethyl)	HCD	1	High	1	4.33619	0	13.374	100	2	831.399	1661.79	-2.2288	51.6401	5157	5157	MS2	17/26	Sal_A7.raw
4501891								LLETIDQLYLEYAK	Unambiguous	1		HCD	1	High	1	4.27562	0	20.5052	100	2	856.463	1711.92	1.56844	74.1964	7324	7324	MS2	15/26	Sal_A6.raw
4501891								QFGAQANVIGPWIQTK	Unambiguous	1		HCD	1	High	1	4.22129	0	11.4117	100	2	879.47	1757.93	-0.355215	56.0737	5647	5647	MS2	16/30	Sal_A7.raw
4501891								QFGAQANVIGPWIQTK	Unambiguous	1		HCD	1	High	1	4.07884	0	20.0996	100	2	879.47	1757.93	-0.146896	54.0957	5341	5341	MS2	15/30	Sal_A8.raw
4501891								DDPLTNLNTAFDVAEK	Unambiguous	1		HCD	1	High	1	4.05208	0	43.105	100	2	881.93	1762.85	1.421	61.1064	6193	6193	MS2	19/30	Sal_A7.raw
4501891								IDQLEGDHQLIQEALIFDNK	Unambiguous	1		HCD	1	High	1	4.0154	0	20.5627	100	3	780.401	2339.19	-0.300685	68.6361	6830	6830	MS2	21/76	Sal_A6.raw
4501891								QFGAQANVIGPWIQTK	Unambiguous	1		HCD	1	High	1	3.95309	0	16.1507	100	2	879.47	1757.93	-0.285775	52.1664	5112	5112	MS2	15/30	Sal_A10.raw
4501891								IDQLEGDHQLIQEALIFDNK	Unambiguous	1		HCD	1	High	1	3.94187	0	24.0984	100	2	1170.1	2339.19	-0.764601	63.3133	6299	6299	MS2	18/38	Sal_A8.raw
4501891								AGTQIENIEEDFRDGLK	Unambiguous	1		HCD	1	High	1	3.93839	1	51.2476	100	3	645.653	1934.95	0.0410828	63.6063	6325	6325	MS2	19/64	Sal_A6.raw
4501891								NVNIQNFHISWK	Unambiguous	1		HCD	1	High	1	3.91167	0	6.61627	100	3	500.596	1499.77	-2.15458	51.6132	5054	5054	MS2	17/44	Sal_A8.raw
4501891								AGTQIENIEEDFRDGLK	Unambiguous	1		HCD	1	High	1	3.90786	1	18.3219	100	2	967.971	1934.94	-5.3775	60.1094	6085	6085	MS2	16/32	Sal_A7.raw
4501891								LLETIDQLYLEYAK	Unambiguous	1		HCD	1	High	1	3.90439	0	12.5391	100	2	856.462	1711.92	0.712771	69.1372	6873	6873	MS2	15/26	Sal_A10.raw
4501891								NVNIQNFHISWK	Unambiguous	1		HCD	1	High	1	3.89448	0	13.4354	100	3	500.597	1499.78	0.104059	54.5716	5477	5477	MS2	16/44	Sal_A7.raw
4501891								HRPELIDYGK	Unambiguous	1		HCD	1	High	1	3.89161	0	22.3853	100	3	409.886	1227.64	-3.81672	30.2041	2571	2571	MS2	19/36	Sal_A7.raw
4501891								LLETIDQLYLEYAK	Unambiguous	1		HCD	1	High	1	3.88467	0	30.8297	100	2	856.465	1711.92	4.42068	68.9287	6803	6803	MS2	15/26	Sal_A12.raw
4501891								NVNIQNFHISWK	Unambiguous	1		HCD	1	High	1	3.79664	0	9.24331	100	2	750.393	1499.78	1.88331	54.7119	5494	5494	MS2	14/22	Sal_A7.raw
4501891								HRPELIDYGK	Unambiguous	1		HCD	1	High	1	3.76445	0	81.0274	100	3	409.892	1227.66	9.83056	20.507	1320	1320	MS2	17/36	Sal_C1.raw
4501891								IDQLEGDHQLIQEALIFDNK	Unambiguous	1		HCD	1	High	1	3.73526	0	37.4272	100	3	780.403	2339.19	2.36074	66.0282	6705	6705	MS2	21/76	Sal_A7.raw
4501891								RDQALTEEHAR	Unambiguous	1		HCD	1	High	1	3.69519	1	6.85194	100	2	663.332	1325.66	0.626436	16.8523	894	894	MS2	18/20	Sal_A7.raw
4501891								AcLISLGYDIGNDPQGEAEFAR	Unambiguous	1	C2(Carbamidomethyl)	HCD	1	High	1	3.64983	0	14.4283	100	2	1198.56	2396.11	-4.32754	61.4359	6227	6227	MS2	17/42	Sal_A7.raw
4501891								QFGAQANVIGPWIQTK	Unambiguous	1		HCD	1	High	1	3.627	0	19.4664	100	2	879.472	1757.94	1.45021	57.8642	5683	5683	MS2	14/30	Sal_A6.raw
4501891								LAILGIHNEVSK	Unambiguous	1		HCD	1	High	1	3.62449	0	40.8276	100	2	647.381	1293.75	1.06863	39.2038	3680	3680	MS2	16/22	Sal_A7.raw
4501891								VPENTMHAMQQK	Unambiguous	1		HCD	1	High	1	3.61239	0	7.85939	100	2	707.333	1413.66	-1.36516	18.3103	1023	1023	MS2	17/22	Sal_A8.raw
4501891								DGLGFcALIHR	Unambiguous	1	C6(Carbamidomethyl)	HCD	1	High	1	3.58242	0	21.7541	100	2	629.823	1258.64	1.4474	45.1048	4182	4182	MS2	13/20	Sal_B8_110329021705.raw
4501891								QFGAQANVIGPWIQTK	Unambiguous	1		HCD	1	High	1	3.57908	0	66.4382	100	2	879.471	1757.93	0.478061	49.1496	4746	4746	MS2	14/30	Sal_B3.raw
4501891								LAILGIHNEVSK	Unambiguous	1		HCD	1	High	1	3.5714	0	21.3396	100	3	431.922	1293.75	0.0439392	39.0711	3664	3664	MS2	17/44	Sal_A7.raw
4501891								HRPELIDYGK	Unambiguous	1		HCD	1	High	1	3.56939	0	40.7757	100	2	614.328	1227.65	0.420209	28.8405	2400	2400	MS2	14/18	Sal_A7.raw
4501891								ISIEmHGTLEDQLSHLR	Unambiguous	1	M5(Oxidation)	HCD	1	High	1	3.54408	0	28.699	100	4	499.504	1994.99	-0.920648	50.8499	5073	5073	MS2	19/96	Sal_A7.raw
4501891								LLETIDQLYLEYAK	Unambiguous	1		HCD	1	High	1	3.5368	0	29.0813	100	2	856.463	1711.92	1.92497	68.766	6969	6969	MS2	14/26	Sal_A11.raw
4501891								NVNIQNFHISWK	Unambiguous	1		HCD	1	High	1	3.52842	0	0	100	2	750.392	1499.78	0.418246	51.6058	5053	5053	MS2	14/22	Sal_A8.raw
4501891								IcDQWDNLGALTQK	Unambiguous	1	C2(Carbamidomethyl)	HCD	1	High	1	3.49935	0	44.322	100	2	831.402	1661.8	0.856397	53.215	5173	5173	MS2	15/26	Sal_A6.raw
4501891								DGLGFcALIHR	Unambiguous	1	C6(Carbamidomethyl)	HCD	1	High	1	3.48566	0	26.1715	100	2	629.821	1258.63	-1.65616	50.7761	5063	5063	MS2	13/20	Sal_A7.raw
4501891								DGLGFcALIHR	Unambiguous	1	C6(Carbamidomethyl)	HCD	1	High	1	3.47973	0	0	100	3	420.216	1258.63	-2.29725	50.7909	5065	5065	MS2	19/40	Sal_A7.raw
4501891								NVNIQNFHISWK	Unambiguous	1		HCD	1	High	1	3.4647	0	26.1614	100	2	750.393	1499.78	2.04609	47.3785	4451	4451	MS2	13/22	Sal_B8_110329021705.raw
4501891								DDPLTNLNTAFDVAEK	Unambiguous	1		HCD	1	High	1	3.46271	0	19.9502	100	2	881.93	1762.85	1.421	62.3888	6189	6189	MS2	15/30	Sal_A6.raw
4501891								LLETIDQLYLEYAK	Unambiguous	1		HCD	1	High	1	3.45933	0	23.7282	100	2	856.463	1711.92	2.2102	71.487	7021	7021	MS2	14/26	Sal_A8.raw
4501891								MLDAEDIVGTARPDEK	Unambiguous	1		HCD	1	High	1	3.41341	0	8.84012	100	2	880.428	1759.85	-2.63827	43.5338	4210	4210	MS2	17/30	Sal_A7.raw
4501891								DGLGFcALIHR	Unambiguous	1	C6(Carbamidomethyl)	HCD	1	High	1	3.40979	0	0	100	3	420.214	1258.63	-5.86153	48.4946	4696	4696	MS2	18/40	Sal_A8.raw
4501891								LLETIDQLYLEYAK	Unambiguous	1		HCD	1	High	1	3.38729	0	8.06694	100	2	856.463	1711.92	1.63975	73.2756	7354	7354	MS2	16/26	Sal_A7.raw
4501891								DGLGFcALIHR	Unambiguous	1	C6(Carbamidomethyl)	HCD	1	High	1	3.38363	0	30.1136	100	2	629.819	1258.63	-4.46878	48.4797	4694	4694	MS2	11/20	Sal_A8.raw
4501891								LLETIDQLYLEYAK	Unambiguous	1		HCD	1	High	1	3.36245	0	28.6599	100	2	856.46	1711.91	-1.49773	65.8685	6496	6496	MS2	13/26	Sal_B1.raw
4501891								LLETIDQLYLEYAK	Unambiguous	1		HCD	1	High	1	3.35819	0	44.0661	100	2	856.459	1711.91	-2.78124	70.7817	6358	6358	MS2	15/26	Sal_poolA4_6.raw
4501891								DGLGFcALIHR	Unambiguous	1	C6(Carbamidomethyl)	HCD	1	High	1	3.28693	0	7.61097	100	3	420.216	1258.63	-1.2789	45.1418	4187	4187	MS2	16/40	Sal_B8_110329021705.raw
4501891								LLETIDQLYLEYAK	Unambiguous	1		HCD	1	High	1	3.28522	0	32.6148	100	2	856.464	1711.92	3.63632	69.0562	6935	6935	MS2	15/26	Sal_B4.raw
4501891								MLDAEDIVGTARPDEK	Unambiguous	1		HCD	1	High	1	3.24812	0	32.2036	100	3	587.287	1759.85	-3.75574	46.0638	4353	4353	MS2	19/60	Sal_A6.raw
4501891								DGLGFcALIHR	Unambiguous	1	C6(Carbamidomethyl)	HCD	1	High	1	3.23398	0	29.9385	100	2	629.821	1258.64	-0.880268	44.6759	4279	4279	MS2	13/20	Sal_B9.raw
4501891								DYETATLSEIK	Unambiguous	1		HCD	1	High	1	3.23278	0	23.3037	100	2	635.313	1269.62	-2.04594	41.2925	3934	3934	MS2	12/20	Sal_A7.raw
4501891								LSNRPAFmPSEGR	Unambiguous	1	M8(Oxidation)	HCD	1	High	1	3.22838	0	36.7395	100	3	493.245	1477.72	-0.304674	22.073	1555	1555	MS2	18/48	Sal_A7.raw
4501891								LAILGIHNEVSK	Unambiguous	1		HCD	1	High	1	3.21432	0	6.3284	100	3	431.922	1293.75	-0.87601	42.9373	3994	3994	MS2	16/44	Sal_A6.raw
4501891								QFGAQANVIGPWIQTK	Unambiguous	1		HCD	1	High	1	3.18151	0	19.3911	100	2	879.469	1757.93	-1.11905	51.656	5163	5163	MS2	14/30	Sal_A11.raw
4501891								HRPELIDYGK	Unambiguous	1		HCD	1	High	1	3.14058	0	12.5325	100	2	614.326	1227.64	-2.7617	24.2819	1781	1781	MS2	12/18	Sal_A8.raw
4501891								DGLGFcALIHR	Unambiguous	1	C6(Carbamidomethyl)	HCD	1	High	1	3.12987	0	32.5276	100	2	629.821	1258.63	-1.46219	44.7864	4331	4331	MS2	11/20	Sal_B10.raw
4501891								DDPLTNLNTAFDVAEK	Unambiguous	1		HCD	1	High	1	3.09988	0	58.9193	100	2	881.929	1762.85	0.867031	57.6792	5642	5642	MS2	16/30	Sal_B8_110329021705.raw
4501891								DYETATLSEIK	Unambiguous	1		HCD	1	High	1	3.09243	0	25.8218	100	2	635.314	1269.62	0.453883	39.636	3625	3625	MS2	11/20	Sal_A8.raw
4501891								DHSGTLGPEEFK	Unambiguous	1		HCD	1	High	1	3.08151	0	32.7829	100	2	658.808	1316.61	-2.44051	26.7615	2074	2074	MS2	16/22	Sal_A8.raw
4501891								DDPLTNLNTAFDVAEK	Unambiguous	1		HCD	1	High	1	3.06487	0	16.9466	100	2	881.928	1762.85	-0.517889	59.9303	5971	5971	MS2	15/30	Sal_A8.raw
4501891								IcDQWDNLGALTQK	Unambiguous	1	C2(Carbamidomethyl)	HCD	1	High	1	3.06137	0	63.1848	100	2	831.406	1661.8	5.26378	50.389	4648	4648	MS2	13/26	Sal_poolA4_6.raw
4501891								LLETIDQLYLEYAK	Unambiguous	1		HCD	1	High	1	3.04655	0	32.0681	100	3	571.309	1711.91	-1.22035	73.3642	7362	7362	MS2	18/52	Sal_A7.raw
4501891								DGLGFcALIHR	Unambiguous	1	C6(Carbamidomethyl)	HCD	1	High	1	2.98192	0	55.6333	100	2	629.821	1258.63	-1.26821	53.8991	5249	5249	MS2	12/20	Sal_A6.raw
4501891								DGLGFcALIHR	Unambiguous	1	C6(Carbamidomethyl)	HCD	1	High	1	2.93704	0	15.2197	100	3	420.217	1258.64	-0.915197	44.7056	4283	4283	MS2	18/40	Sal_B9.raw
4501891								LAILGIHNEVSK	Unambiguous	1		HCD	1	High	1	2.91555	0	34.8246	100	2	647.379	1293.75	-1.1015	43.1304	4016	4016	MS2	15/22	Sal_A6.raw
4501891								LLETIDQLYLEYAK	Unambiguous	1		HCD	1	High	1	2.90276	0	40.7852	100	2	856.462	1711.92	0.92669	69.2049	6763	6763	MS2	13/26	Sal_B9.raw
4501891								GISQEQMNEFR	Unambiguous	1		HCD	1	High	1	2.86958	0	2.99612	100	2	669.809	1338.61	-0.437976	31.1535	2598	2598	MS2	13/20	Sal_A8.raw
4501891								AcLISLGYDIGNDPQGEAEFAR	Unambiguous	1	C2(Carbamidomethyl)	HCD	1	High	1	2.82939	0	9.3579	100	2	1198.56	2396.11	-4.73511	57.791	5855	5855	MS2	13/42	Sal_A11.raw
4501891								AcLISLGYDIGNDPQGEAEFAR	Unambiguous	1	C2(Carbamidomethyl)	HCD	1	High	1	2.80235	0	36.0868	100	3	799.379	2396.12	1.9331	61.6842	6252	6252	MS2	14/84	Sal_A7.raw
4501891								LLETIDQLYLEYAK	Unambiguous	1		HCD	1	High	1	2.69263	0	26.241	100	2	856.463	1711.92	2.35281	66.9355	6577	6577	MS2	13/26	Sal_B3.raw
4501891								ASFNHFDR	Unambiguous	1		HCD	1	High	1	2.5965	0	13.1354	100	2	497.23	993.453	-1.06395	22.0361	1550	1550	MS2	11/14	Sal_A7.raw
4501891								mVSDINNAWGcLEQVEK	Unambiguous	1	M1(Oxidation); C11(Carbamidomethyl)	HCD	1	High	1	2.45643	0	10.1094	100	2	1004.96	2008.91	1.30477	55.3357	5568	5568	MS2	14/32	Sal_A7.raw
4501891								DYETATLSEIK	Unambiguous	1		HCD	1	High	1	2.43304	0	13.7618	100	2	635.314	1269.62	-0.41144	42.4548	3943	3943	MS2	12/20	Sal_A6.raw
4501987	NP_001124.1	AFM	173	afamin precursor	8.35	4	6	599	69.024	5.89697	Structural protein	Cell growth and/or maintenance	Structural molecule activity	Extracellular
4501987								RHPDLSIPELLR	Unambiguous	1		HCD	1	High	1	3.52887	1	23.3398	100	3	482.613	1445.82	0.73878	49.5269	4822	4822	MS2	18/44	Sal_A8.raw
4501987								IAPQLSTEELVSLGEK	Unambiguous	1		HCD	1	High	1	3.16364	0	12.9451	100	2	857.465	1713.92	-2.24514	49.614	4926	4926	MS2	14/30	Sal_A11.raw
4501987								IAPQLSTEELVSLGEK	Unambiguous	1		HCD	1	High	1	3.03644	0	58.1836	100	2	857.469	1713.93	2.17066	52.3281	5138	5138	MS2	14/30	Sal_A8.raw
4501987								ESLLNHFLYEVAR	Unambiguous	1		HCD	1	High	1	2.67296	0	14.076	100	3	530.949	1590.83	2.58786	65.6511	6528	6528	MS2	14/48	Sal_A10.raw
4501987								LPNNVLQEK	Unambiguous	1		HCD	1	High	1	2.62812	0	33.6167	100	2	527.797	1054.59	-2.68351	25.851	1963	1963	MS2	11/16	Sal_A8.raw
4501987								LPNNVLQEK	Unambiguous	1		HCD	1	High	1	2.39991	0	68.7071	100	2	527.802	1054.6	6.69233	24.4002	1805	1805	MS2	10/16	Sal_C1.raw
4502027	NP_000468.1	ALB	213	serum albumin preproprotein	78	53	2324	609	69.3215	6.27783	Transport/cargo protein	Transport	Transporter activity	Extracellular
4502027								MPcAEDYLSVVLNQLcVLHEK	Unambiguous	1	C3(Carbamidomethyl); C16(Carbamidomethyl)	HCD	1	High	1	9.1164	0	10.7507	100	3	840.077	2518.22	1.16065	74.7052	7536	7536	MS2	27/80	Sal_A11.raw
4502027								LVRPEVDVmcTAFHDNEETFLK	Unambiguous	1	M9(Oxidation); C10(Carbamidomethyl)	HCD	1	High	1	8.99692	0	13.9489	90	3	889.425	2666.26	0.517515	43.848	4233	4233	MS2	27/84	Sal_A11.raw
4502027								VHTEccHGDLLEcADDRADLAK	Unambiguous	1	C5(Carbamidomethyl); C6(Carbamidomethyl); C13(Carbamidomethyl)	HCD	1	High	1	8.98384	1	8.78603	48	3	862.377	2585.12	-0.810986	23.9817	1787	1787	MS2	26/84	Sal_B2.raw
4502027								LVRPEVDVmcTAFHDNEETFLKK	Unambiguous	1	M9(Oxidation); C10(Carbamidomethyl)	HCD	1	High	1	8.92005	1	3.38165	5	5	559.676	2794.35	-0.847962	39.543	3716	3716	MS2	33/176	Sal_A11.raw
4502027								LVRPEVDVMcTAFHDNEETFLKK	Unambiguous	1	C10(Carbamidomethyl)	HCD	1	High	1	8.91432	1	12.9938	46	5	556.476	2778.35	-3.1444	47.8546	4666	4666	MS2	28/176	Sal_B5.raw
4502027								MPcAEDYLSVVLNQLcVLHEK	Unambiguous	1	C3(Carbamidomethyl); C16(Carbamidomethyl)	HCD	1	High	1	8.883	0	5.99771	39	3	840.075	2518.21	-1.16615	74.7313	7455	7455	MS2	30/80	Sal_B7.raw
4502027								RMPcAEDYLSVVLNQLcVLHEK	Unambiguous	1	C4(Carbamidomethyl); C17(Carbamidomethyl)	HCD	1	High	1	8.83644	1	4.28999	36	3	892.11	2674.31	-0.156645	74.5079	7509	7509	MS2	31/84	Sal_A11.raw
4502027								LVRPEVDVMcTAFHDNEETFLK	Unambiguous	1	C10(Carbamidomethyl)	HCD	1	High	1	8.8335	0	1.99554	6	3	884.094	2650.27	1.59584	52.7045	5278	5278	MS2	32/84	Sal_A11.raw
4502027								mPcAEDYLSVVLNQLcVLHEK	Unambiguous	1	M1(Oxidation); C3(Carbamidomethyl); C16(Carbamidomethyl)	HCD	1	High	1	8.79353	0	14.7989	14	3	845.408	2534.21	0.751416	74.6193	7523	7523	MS2	30/80	Sal_A11.raw
4502027								LVRPEVDVmcTAFHDNEETFLKK	Unambiguous	1	M9(Oxidation); C10(Carbamidomethyl)	HCD	1	High	1	8.7524	1	18.1995	17	5	559.676	2794.35	-1.61245	38.7801	3576	3576	MS2	30/176	Sal_A12.raw
4502027								RMPcAEDYLSVVLNQLcVLHEK	Unambiguous	1	C4(Carbamidomethyl); C17(Carbamidomethyl)	HCD	1	High	1	8.70908	1	10.3593	8	3	892.109	2674.31	-0.430518	74.5023	7339	7339	MS2	32/84	Sal_A12.raw
4502027								MPcAEDYLSVVLNQLcVLHEK	Unambiguous	1	C3(Carbamidomethyl); C16(Carbamidomethyl)	HCD	1	High	1	8.69469	0	5.9733	3	3	840.076	2518.21	-0.2936	74.7528	7372	7372	MS2	30/80	Sal_A12.raw
4502027								LVRPEVDVMcTAFHDNEETFLKK	Unambiguous	1	C10(Carbamidomethyl)	HCD	1	High	1	8.69302	1	3.56461	43	5	556.477	2778.35	-2.04599	45.74	4370	4370	MS2	28/176	Sal_B3.raw
4502027								MPcAEDYLSVVLNQLcVLHEK	Unambiguous	1	C3(Carbamidomethyl); C16(Carbamidomethyl)	HCD	1	High	1	8.67457	0	1.33513	9	3	840.073	2518.21	-3.42025	74.7276	7598	7598	MS2	32/80	Sal_B6.raw
4502027								LVRPEVDVmcTAFHDNEETFLKK	Unambiguous	1	M9(Oxidation); C10(Carbamidomethyl)	HCD	1	High	1	8.63113	1	5.8911	25	5	559.677	2794.35	-0.192692	40.8174	3763	3763	MS2	29/176	Sal_A10.raw
4502027								LVRPEVDVMcTAFHDNEETFLK	Unambiguous	1	C10(Carbamidomethyl)	HCD	1	High	1	8.61579	0	43.4404	100	3	884.091	2650.26	-1.72046	45.9221	4511	4511	MS2	30/84	Sal_B2.raw
4502027								LVRPEVDVMcTAFHDNEETFLKK	Unambiguous	1	C10(Carbamidomethyl)	HCD	1	High	1	8.60494	1	4.86062	100	5	556.477	2778.36	-1.38695	48.4508	4695	4695	MS2	30/176	Sal_B9.raw
4502027								LVRPEVDVMcTAFHDNEETFLK	Unambiguous	1	C10(Carbamidomethyl)	HCD	1	High	1	8.58524	0	3.00147	15	3	884.093	2650.26	-0.0623078	50.3313	4885	4885	MS2	31/84	Sal_B3.raw
4502027								LVRPEVDVMcTAFHDNEETFLK	Unambiguous	1	C10(Carbamidomethyl)	HCD	1	High	1	8.5814	0	4.70382	99	3	884.091	2650.26	-2.34227	50.4245	5005	5005	MS2	31/84	Sal_B11.raw
4502027								LVRPEVDVMcTAFHDNEETFLKK	Unambiguous	1	C10(Carbamidomethyl)	HCD	1	High	1	8.54607	1	15.8973	79	5	556.477	2778.36	-0.837744	49.5396	4771	4771	MS2	29/176	Sal_B4.raw
4502027								LVRPEVDVMcTAFHDNEETFLK	Unambiguous	1	C10(Carbamidomethyl)	HCD	1	High	1	8.52408	0	9.6544	64	3	884.09	2650.25	-3.58589	49.664	4873	4873	MS2	31/84	Sal_B1.raw
4502027								LVRPEVDVMcTAFHDNEETFLK	Unambiguous	1	C10(Carbamidomethyl)	HCD	1	High	1	8.50579	0	1.56588	92	3	884.091	2650.26	-1.65137	53.3735	5248	5248	MS2	30/84	Sal_A10.raw
4502027								LVRPEVDVMcTAFHDNEETFLK	Unambiguous	1	C10(Carbamidomethyl)	HCD	1	High	1	8.50414	0	3.11244	100	3	884.092	2650.26	-0.476845	53.0599	5323	5323	MS2	32/84	Sal_B10.raw
4502027								MPcAEDYLSVVLNQLcVLHEK	Unambiguous	1	C3(Carbamidomethyl); C16(Carbamidomethyl)	HCD	1	High	1	8.49945	0	1.48056	10	3	840.075	2518.21	-1.457	74.5339	7416	7416	MS2	30/80	Sal_B2.raw
4502027								RmPcAEDYLSVVLNQLcVLHEK	Unambiguous	1	M2(Oxidation); C4(Carbamidomethyl); C17(Carbamidomethyl)	HCD	1	High	1	8.49493	1	20.1532	93	3	897.44	2690.31	-1.69134	68.196	6815	6815	MS2	32/84	Sal_B2.raw
4502027								LVRPEVDVMcTAFHDNEETFLK	Unambiguous	1	C10(Carbamidomethyl)	HCD	1	High	1	8.47513	0	11.7982	100	3	884.092	2650.26	-0.684114	50.3586	5010	5010	MS2	30/84	Sal_A11.raw
4502027								RmPcAEDYLSVVLNQLcVLHEK	Unambiguous	1	M2(Oxidation); C4(Carbamidomethyl); C17(Carbamidomethyl)	HCD	1	High	1	8.4751	1	19.7931	15	3	897.442	2690.31	1.0311	74.2676	7311	7311	MS2	30/84	Sal_A12.raw
4502027								MPcAEDYLSVVLNQLcVLHEK	Unambiguous	1	C3(Carbamidomethyl); C16(Carbamidomethyl)	HCD	1	High	1	8.44802	0	2.39358	18	3	840.075	2518.21	-1.89328	74.5235	7405	7405	MS2	30/80	Sal_C6_110328234939.raw
4502027								LVRPEVDVmcTAFHDNEETFLK	Unambiguous	1	M9(Oxidation); C10(Carbamidomethyl)	HCD	1	High	1	8.44073	0	1.58711	100	3	889.424	2666.26	-0.924662	44.9218	4256	4256	MS2	28/84	Sal_A10.raw
4502027								LVRPEVDVMcTAFHDNEETFLK	Unambiguous	1	C10(Carbamidomethyl)	HCD	1	High	1	8.37828	0	3.87718	100	3	884.093	2650.26	0.28314	51.2045	4994	4994	MS2	34/84	Sal_A10.raw
4502027								RMPcAEDYLSVVLNQLcVLHEK	Unambiguous	1	C4(Carbamidomethyl); C17(Carbamidomethyl)	HCD	1	High	1	8.37118	1	2.27355	76	3	892.112	2674.32	2.3082	76.0485	7691	7691	MS2	30/84	Sal_A11.raw
4502027								RMPcAEDYLSVVLNQLcVLHEK	Unambiguous	1	C4(Carbamidomethyl); C17(Carbamidomethyl)	HCD	1	High	1	8.36619	1	2.09529	44	3	892.112	2674.32	2.65054	75.9851	7538	7538	MS2	30/84	Sal_A10.raw
4502027								LVRPEVDVMcTAFHDNEETFLK	Unambiguous	1	C10(Carbamidomethyl)	HCD	1	High	1	8.33878	0	3.44159	39	3	884.096	2650.27	3.1158	52.1959	5181	5181	MS2	32/84	Sal_B5.raw
4502027								LVRPEVDVMcTAFHDNEETFLKK	Unambiguous	1	C10(Carbamidomethyl)	HCD	1	High	1	8.33739	1	9.14502	92	5	556.477	2778.36	-1.38695	50.366	5011	5011	MS2	28/176	Sal_A11.raw
4502027								RmPcAEDYLSVVLNQLcVLHEK	Unambiguous	1	M2(Oxidation); C4(Carbamidomethyl); C17(Carbamidomethyl)	HCD	1	High	1	8.31782	1	2.05585	11	4	673.333	2690.31	-0.198993	74.4138	7497	7497	MS2	34/126	Sal_A11.raw
4502027								RMPcAEDYLSVVLNQLcVLHEK	Unambiguous	1	C4(Carbamidomethyl); C17(Carbamidomethyl)	HCD	1	High	1	8.3109	1	9.73457	79	4	669.333	2674.31	-1.09741	74.3663	7553	7553	MS2	31/126	Sal_B6.raw
4502027								RMPcAEDYLSVVLNQLcVLHEK	Unambiguous	1	C4(Carbamidomethyl); C17(Carbamidomethyl)	HCD	1	High	1	8.27956	1	12.0385	13	4	669.333	2674.31	-2.28419	74.5113	7341	7341	MS2	33/126	Sal_A12.raw
4502027								RmPcAEDYLSVVLNQLcVLHEK	Unambiguous	1	M2(Oxidation); C4(Carbamidomethyl); C17(Carbamidomethyl)	HCD	1	High	1	8.2578	1	9.22938	100	4	673.332	2690.31	-1.46947	74.5137	7357	7357	MS2	32/126	Sal_A10.raw
4502027								LVRPEVDVMcTAFHDNEETFLK	Unambiguous	1	C10(Carbamidomethyl)	HCD	1	High	1	8.23521	0	6.99477	73	4	663.32	2650.26	-2.60067	53.3691	5247	5247	MS2	29/126	Sal_A10.raw
4502027								MPcAEDYLSVVLNQLcVLHEK	Unambiguous	1	C3(Carbamidomethyl); C16(Carbamidomethyl)	HCD	1	High	1	8.20427	0	4.39666	2	3	840.077	2518.22	1.23336	74.835	7398	7398	MS2	31/80	Sal_A10.raw
4502027								LVRPEVDVMcTAFHDNEETFLKK	Unambiguous	1	C10(Carbamidomethyl)	HCD	1	High	1	8.19179	1	28.8283	100	5	556.476	2778.35	-3.80345	49.7721	4838	4838	MS2	28/176	Sal_A10.raw
4502027								LVRPEVDVMcTAFHDNEETFLKK	Unambiguous	1	C10(Carbamidomethyl)	HCD	1	High	1	8.16559	1	9.7312	75	5	556.477	2778.36	-1.16727	48.7219	4820	4820	MS2	25/176	Sal_A11.raw
4502027								LVRPEVDVMcTAFHDNEETFLK	Unambiguous	1	C10(Carbamidomethyl)	HCD	1	High	1	8.14445	0	8.34379	100	3	884.093	2650.26	0.00678175	53.5329	5262	5262	MS2	31/84	Sal_B7.raw
4502027								MPcAEDYLSVVLNQLcVLHEK	Unambiguous	1	C3(Carbamidomethyl); C16(Carbamidomethyl)	HCD	1	High	1	8.14432	0	5.49828	100	3	840.077	2518.22	1.4515	76.401	7579	7579	MS2	32/80	Sal_A10.raw
4502027								LVRPEVDVmcTAFHDNEETFLK	Unambiguous	1	M9(Oxidation); C10(Carbamidomethyl)	HCD	1	High	1	8.13364	0	35.6711	100	3	889.426	2666.26	1.20426	44.0304	4090	4090	MS2	27/84	Sal_B4.raw
4502027								RMPcAEDYLSVVLNQLcVLHEK	Unambiguous	1	C4(Carbamidomethyl); C17(Carbamidomethyl)	HCD	1	High	1	8.13201	1	3.02677	27	3	892.109	2674.31	-1.32061	74.3026	7260	7260	MS2	32/84	Sal_B8_110329021705.raw
4502027								mPcAEDYLSVVLNQLcVLHEK	Unambiguous	1	M1(Oxidation); C3(Carbamidomethyl); C16(Carbamidomethyl)	HCD	1	High	1	8.10667	0	4.453	34	3	845.406	2534.2	-2.21098	72.7699	7255	7255	MS2	32/80	Sal_B2.raw
4502027								LVRPEVDVMcTAFHDNEETFLK	Unambiguous	1	C10(Carbamidomethyl)	HCD	1	High	1	8.09305	0	9.3694	24	3	884.093	2650.26	0.144961	53.073	5116	5116	MS2	31/84	Sal_B8_110329021705.raw
4502027								LVRPEVDVMcTAFHDNEETFLKK	Unambiguous	1	C10(Carbamidomethyl)	HCD	1	High	1	8.09056	1	9.65312	100	4	695.343	2778.35	-2.74413	44.3802	4293	4293	MS2	24/132	Sal_B1.raw
4502027								LVRPEVDVMcTAFHDNEETFLK	Unambiguous	1	C10(Carbamidomethyl)	HCD	1	High	1	8.08489	0	7.14403	100	3	884.093	2650.26	0.144961	53.2761	5206	5206	MS2	33/84	Sal_B9.raw
4502027								RmPcAEDYLSVVLNQLcVLHEK	Unambiguous	1	M2(Oxidation); C4(Carbamidomethyl); C17(Carbamidomethyl)	HCD	1	High	1	8.05984	1	7.01784	10	3	897.442	2690.31	0.75886	74.4106	7496	7496	MS2	31/84	Sal_A11.raw
4502027								RmPcAEDYLSVVLNQLcVLHEK	Unambiguous	1	M2(Oxidation); C4(Carbamidomethyl); C17(Carbamidomethyl)	HCD	1	High	1	8.04063	1	2.2425	5	3	897.443	2690.31	1.30335	74.5728	7363	7363	MS2	31/84	Sal_A10.raw
4502027								LVRPEVDVmcTAFHDNEETFLKK	Unambiguous	1	M9(Oxidation); C10(Carbamidomethyl)	HCD	1	High	1	8.03569	1	5.86629	27	4	699.344	2794.36	0.663969	40.8113	3762	3762	MS2	26/132	Sal_A10.raw
4502027								LVRPEVDVMcTAFHDNEETFLK	Unambiguous	1	C10(Carbamidomethyl)	HCD	1	High	1	8.033	0	2.50587	9	3	884.093	2650.26	-0.269576	52.4802	5145	5145	MS2	33/84	Sal_A12.raw
4502027								LVRPEVDVmcTAFHDNEETFLK	Unambiguous	1	M9(Oxidation); C10(Carbamidomethyl)	HCD	1	High	1	8.03105	0	9.35818	100	3	889.424	2666.26	-0.855987	41.148	3830	3830	MS2	30/84	Sal_B3.raw
4502027								MPcAEDYLSVVLNQLcVLHEK	Unambiguous	1	C3(Carbamidomethyl); C16(Carbamidomethyl)	HCD	1	High	1	8.00344	0	3.16601	100	3	840.078	2518.22	2.03319	76.1433	7700	7700	MS2	31/80	Sal_A11.raw
4502027								LVRPEVDVMcTAFHDNEETFLKK	Unambiguous	1	C10(Carbamidomethyl)	HCD	1	High	1	8.00257	1	15.9836	100	5	556.478	2778.36	0.80986	49.006	4731	4731	MS2	28/176	Sal_B7.raw
4502027								VHTEccHGDLLEcADDRADLAK	Unambiguous	1	C5(Carbamidomethyl); C6(Carbamidomethyl); C13(Carbamidomethyl)	HCD	1	High	1	7.97292	1	4.07093	7	3	862.377	2585.12	-0.315171	28.8155	2313	2313	MS2	28/84	Sal_A10.raw
4502027								mPcAEDYLSVVLNQLcVLHEK	Unambiguous	1	M1(Oxidation); C3(Carbamidomethyl); C16(Carbamidomethyl)	HCD	1	High	1	7.96026	0	17.5752	4	3	845.409	2534.21	1.04043	74.6963	7379	7379	MS2	31/80	Sal_A10.raw
4502027								LVRPEVDVmcTAFHDNEETFLK	Unambiguous	1	M9(Oxidation); C10(Carbamidomethyl)	HCD	1	High	1	7.93561	0	10.4333	100	3	889.424	2666.26	-0.787312	43.1847	4088	4088	MS2	30/84	Sal_A12.raw
4502027								LVRPEVDVMcTAFHDNEETFLKK	Unambiguous	1	C10(Carbamidomethyl)	HCD	1	High	1	7.91322	1	0.970794	33	5	556.475	2778.35	-4.13297	44.4432	4299	4299	MS2	29/176	Sal_B1.raw
4502027								LVRPEVDVMcTAFHDNEETFLKK	Unambiguous	1	C10(Carbamidomethyl)	HCD	1	High	1	7.90362	1	13.0818	100	5	556.477	2778.35	-1.49679	46.174	4497	4497	MS2	27/176	Sal_B11.raw
4502027								RMPcAEDYLSVVLNQLcVLHEK	Unambiguous	1	C4(Carbamidomethyl); C17(Carbamidomethyl)	HCD	1	High	1	7.89885	1	11.2518	100	3	892.111	2674.32	1.62353	74.0781	7226	7226	MS2	27/84	Sal_B3.raw
4502027								RMPcAEDYLSVVLNQLcVLHEK	Unambiguous	1	C4(Carbamidomethyl); C17(Carbamidomethyl)	HCD	1	High	1	7.88374	1	2.95155	11	3	892.111	2674.32	1.76046	74.3956	7520	7520	MS2	32/84	Sal_B5.raw
4502027								SHcIAEVENDEMPADLPSLAADFVESK	Unambiguous	1	C3(Carbamidomethyl)	HCD	1	High	1	7.86018	0	1.47417	65	3	992.118	2974.34	-1.45584	65.9473	6486	6486	MS2	34/104	Sal_B3.raw
4502027								LVRPEVDVMcTAFHDNEETFLK	Unambiguous	1	C10(Carbamidomethyl)	HCD	1	High	1	7.8516	0	1.14226	48	3	884.093	2650.26	0.21405	54.9175	5419	5419	MS2	30/84	Sal_A10.raw
4502027								MPcAEDYLSVVLNQLcVLHEK	Unambiguous	1	C3(Carbamidomethyl); C16(Carbamidomethyl)	HCD	1	High	1	7.84338	0	2.17863	6	3	840.077	2518.22	0.578949	74.6933	7302	7302	MS2	31/80	Sal_B3.raw
4502027								RMPcAEDYLSVVLNQLcVLHEK	Unambiguous	1	C4(Carbamidomethyl); C17(Carbamidomethyl)	HCD	1	High	1	7.8427	1	4.1479	13	3	892.109	2674.31	-1.18367	74.4065	7556	7556	MS2	31/84	Sal_B6.raw
4502027								LVRPEVDVMcTAFHDNEETFLKK	Unambiguous	1	C10(Carbamidomethyl)	HCD	1	High	1	7.83004	1	40.9128	100	5	556.478	2778.36	0.260659	47.6699	4633	4633	MS2	24/176	Sal_B6.raw
4502027								mPcAEDYLSVVLNQLcVLHEK	Unambiguous	1	M1(Oxidation); C3(Carbamidomethyl); C16(Carbamidomethyl)	HCD	1	High	1	7.82914	0	13.3197	45	3	845.409	2534.21	1.47395	74.5425	7540	7540	MS2	35/80	Sal_B5.raw
4502027								RMPcAEDYLSVVLNQLcVLHEK	Unambiguous	1	C4(Carbamidomethyl); C17(Carbamidomethyl)	HCD	1	High	1	7.80443	1	17.5751	100	4	669.335	2674.32	1.09358	75.8272	7521	7521	MS2	32/126	Sal_A10.raw
4502027								LVRPEVDVMcTAFHDNEETFLKK	Unambiguous	1	C10(Carbamidomethyl)	HCD	1	High	1	7.79956	1	4.50104	74	5	556.478	2778.36	0.3705	48.0821	4659	4659	MS2	27/176	Sal_A12.raw
4502027								mPcAEDYLSVVLNQLcVLHEK	Unambiguous	1	M1(Oxidation); C3(Carbamidomethyl); C16(Carbamidomethyl)	HCD	1	High	1	7.78582	0	12.5723	8	3	845.407	2534.21	-1.05492	74.7642	7374	7374	MS2	27/80	Sal_A12.raw
4502027								LVRPEVDVMcTAFHDNEETFLK	Unambiguous	1	C10(Carbamidomethyl)	HCD	1	High	1	7.78513	0	27.7589	100	3	884.093	2650.27	0.490408	54.0459	5426	5426	MS2	28/84	Sal_C1.raw
4502027								RmPcAEDYLSVVLNQLcVLHEK	Unambiguous	1	M2(Oxidation); C4(Carbamidomethyl); C17(Carbamidomethyl)	HCD	1	High	1	7.78295	1	18.1061	100	3	897.442	2690.31	0.554677	72.8538	7403	7403	MS2	30/84	Sal_B6.raw
4502027								LVRPEVDVMcTAFHDNEETFLKK	Unambiguous	1	C10(Carbamidomethyl)	HCD	1	High	1	7.77515	1	11.3342	100	5	556.477	2778.36	-0.508223	48.5481	4783	4783	MS2	28/176	Sal_B10.raw
4502027								LVRPEVDVMcTAFHDNEETFLK	Unambiguous	1	C10(Carbamidomethyl)	HCD	1	High	1	7.7557	0	2.66147	44	3	884.095	2650.27	1.8722	52.0743	5156	5156	MS2	31/84	Sal_B6.raw
4502027								RMPcAEDYLSVVLNQLcVLHEK	Unambiguous	1	C4(Carbamidomethyl); C17(Carbamidomethyl)	HCD	1	High	1	7.72175	1	8.48697	30	3	892.108	2674.31	-1.73142	74.4607	7420	7420	MS2	30/84	Sal_B7.raw
4502027								RmPcAEDYLSVVLNQLcVLHEK	Unambiguous	1	M2(Oxidation); C4(Carbamidomethyl); C17(Carbamidomethyl)	HCD	1	High	1	7.70989	1	9.8309	100	3	897.438	2690.3	-3.59706	69.9241	6934	6934	MS2	29/84	Sal_C6_110328234939.raw
4502027								LVRPEVDVMcTAFHDNEETFLKK	Unambiguous	1	C10(Carbamidomethyl)	HCD	1	High	1	7.70654	1	2.90413	37	5	556.477	2778.36	-0.398382	48.7155	4617	4617	MS2	28/176	Sal_B8_110329021705.raw
4502027								RMPcAEDYLSVVLNQLcVLHEK	Unambiguous	1	C4(Carbamidomethyl); C17(Carbamidomethyl)	HCD	1	High	1	7.67868	1	6.44177	56	4	669.334	2674.32	0.180668	74.1576	7235	7235	MS2	32/126	Sal_B3.raw
4502027								LVRPEVDVmcTAFHDNEETFLKK	Unambiguous	1	M9(Oxidation); C10(Carbamidomethyl)	HCD	1	High	1	7.66852	1	6.60344	32	5	559.675	2794.35	-2.04929	35.1802	3193	3193	MS2	31/176	Sal_B1.raw
4502027								SHcIAEVENDEMPADLPSLAADFVESK	Unambiguous	1	C3(Carbamidomethyl)	HCD	1	High	1	7.6665	0	3.26008	4	3	992.116	2974.33	-3.48738	69.3209	6889	6889	MS2	35/104	Sal_A10.raw
4502027								LVRPEVDVMcTAFHDNEETFLK	Unambiguous	1	C10(Carbamidomethyl)	HCD	1	High	1	7.66313	0	6.31235	100	3	884.094	2650.27	1.80311	53.5674	5254	5254	MS2	31/84	Sal_B4.raw
4502027								LVRPEVDVMcTAFHDNEETFLK	Unambiguous	1	C10(Carbamidomethyl)	HCD	1	High	1	7.65789	0	6.17288	100	3	884.097	2650.28	4.15214	61.0979	6086	6086	MS2	30/84	Sal_A8.raw
4502027								VHTEccHGDLLEcADDRADLAK	Unambiguous	1	C5(Carbamidomethyl); C6(Carbamidomethyl); C13(Carbamidomethyl)	HCD	1	High	1	7.62158	1	0	100	3	862.377	2585.12	-0.952647	31.2245	2604	2604	MS2	31/84	Sal_A10.raw
4502027								ALVLIAFAQYLQQcPFEDHVK	Unambiguous	1	C14(Carbamidomethyl)	HCD	1	High	1	7.59731	0	3.32301	46	4	623.326	2490.28	-1.08661	74.9162	7563	7563	MS2	30/120	Sal_A11.raw
4502027								SHcIAEVENDEmPADLPSLAADFVESK	Unambiguous	1	C3(Carbamidomethyl); M12(Oxidation)	HCD	1	High	1	7.58909	0	2.45167	11	3	997.453	2990.35	1.82406	62.5555	6170	6170	MS2	35/104	Sal_A12.raw
4502027								LVRPEVDVmcTAFHDNEETFLK	Unambiguous	1	M9(Oxidation); C10(Carbamidomethyl)	HCD	1	High	1	7.57822	0	2.42534	21	4	667.318	2666.25	-3.69961	43.2987	4101	4101	MS2	29/126	Sal_A12.raw
4502027								LVRPEVDVmcTAFHDNEETFLK	Unambiguous	1	M9(Oxidation); C10(Carbamidomethyl)	HCD	1	High	1	7.57198	0	7.50289	100	4	667.318	2666.25	-2.6008	44.8251	4245	4245	MS2	31/126	Sal_A10.raw
4502027								LVRPEVDVMcTAFHDNEETFLK	Unambiguous	1	C10(Carbamidomethyl)	HCD	1	High	1	7.56384	0	4.58935	54	4	663.32	2650.26	-2.96915	53.2574	5345	5345	MS2	30/126	Sal_B10.raw
4502027								MPcAEDYLSVVLNQLcVLHEK	Unambiguous	1	C3(Carbamidomethyl); C16(Carbamidomethyl)	HCD	1	High	1	7.54231	0	2.14428	8	3	840.076	2518.21	-0.439025	74.5874	7295	7295	MS2	30/80	Sal_B8_110329021705.raw
4502027								LVRPEVDVmcTAFHDNEETFLK	Unambiguous	1	M9(Oxidation); C10(Carbamidomethyl)	HCD	1	High	1	7.53421	0	6.51435	100	3	889.423	2666.25	-1.95479	40.0061	3773	3773	MS2	29/84	Sal_B1.raw
4502027								ALVLIAFAQYLQQcPFEDHVK	Unambiguous	1	C14(Carbamidomethyl)	HCD	1	High	1	7.51415	0	1.22842	41	4	623.326	2490.28	-1.08661	74.8738	7389	7389	MS2	33/120	Sal_A12.raw
4502027								VHTEccHGDLLEcADDRADLAK	Unambiguous	1	C5(Carbamidomethyl); C6(Carbamidomethyl); C13(Carbamidomethyl)	HCD	1	High	1	7.50263	1	5.43267	25	3	862.377	2585.12	-1.09431	24.286	1787	1787	MS2	28/84	Sal_B3.raw
4502027								ALVLIAFAQYLQQcPFEDHVK	Unambiguous	1	C14(Carbamidomethyl)	HCD	1	High	1	7.47975	0	7.20395	23	3	830.767	2490.29	0.291314	74.7756	7376	7376	MS2	25/80	Sal_A12.raw
4502027								mPcAEDYLSVVLNQLcVLHEK	Unambiguous	1	M1(Oxidation); C3(Carbamidomethyl); C16(Carbamidomethyl)	HCD	1	High	1	7.46444	0	2.4777	32	3	845.408	2534.21	-0.187879	74.1444	7193	7193	MS2	32/80	Sal_B1.raw
4502027								RMPcAEDYLSVVLNQLcVLHEK	Unambiguous	1	C4(Carbamidomethyl); C17(Carbamidomethyl)	HCD	1	High	1	7.45611	1	44.823	100	3	892.111	2674.32	1.41812	74.4311	7347	7347	MS2	27/84	Sal_A10.raw
4502027								RmPcAEDYLSVVLNQLcVLHEK	Unambiguous	1	M2(Oxidation); C4(Carbamidomethyl); C17(Carbamidomethyl)	HCD	1	High	1	7.44843	1	9.02726	100	4	673.334	2690.31	1.43447	74.0233	7506	7506	MS2	31/126	Sal_B10.raw
4502027								LVRPEVDVMcTAFHDNEETFLK	Unambiguous	1	C10(Carbamidomethyl)	HCD	1	High	1	7.42918	0	20.2307	100	3	884.095	2650.27	2.35582	50.9127	4973	4973	MS2	27/84	Sal_A12.raw
4502027								LVRPEVDVMcTAFHDNEETFLKK	Unambiguous	1	C10(Carbamidomethyl)	HCD	1	High	1	7.42564	1	10.261	53	4	695.344	2778.35	-1.60179	50.1291	4983	4983	MS2	24/132	Sal_A11.raw
4502027								VHTEccHGDLLEcADDRADLAK	Unambiguous	1	C5(Carbamidomethyl); C6(Carbamidomethyl); C13(Carbamidomethyl)	HCD	1	High	1	7.40712	1	2.21457	4	3	862.379	2585.12	1.52642	27.5138	2267	2267	MS2	30/84	Sal_A11.raw
4502027								LVRPEVDVmcTAFHDNEETFLK	Unambiguous	1	M9(Oxidation); C10(Carbamidomethyl)	HCD	1	High	1	7.40585	0	0	61	3	889.424	2666.26	-1.13069	37.1142	3465	3465	MS2	31/84	Sal_B2.raw
4502027								LVRPEVDVMcTAFHDNEETFLK	Unambiguous	1	C10(Carbamidomethyl)	HCD	1	High	1	7.38851	0	11.8437	100	4	663.322	2650.26	0.255036	50.1213	4861	4861	MS2	29/126	Sal_B3.raw
4502027								LVRPEVDVMcTAFHDNEETFLKK	Unambiguous	1	C10(Carbamidomethyl)	HCD	1	High	1	7.38353	1	3.77726	100	3	926.79	2778.35	-1.79466	44.4534	4301	4301	MS2	25/88	Sal_B1.raw
4502027								RPcFSALEVDETYVPK	Unambiguous	1	C3(Carbamidomethyl)	HCD	1	High	1	7.36536	0	12.3243	77	3	637.649	1910.93	0.0536821	46.6376	4471	4471	MS2	26/60	Sal_A8.raw
4502027								LVRPEVDVMcTAFHDNEETFLK	Unambiguous	1	C10(Carbamidomethyl)	HCD	1	High	1	7.34133	0	13.9547	74	4	663.32	2650.26	-2.96915	50.4177	5004	5004	MS2	27/126	Sal_B11.raw
4502027								LVRPEVDVmcTAFHDNEETFLKK	Unambiguous	1	M9(Oxidation); C10(Carbamidomethyl)	HCD	1	High	1	7.33072	1	11.4075	100	4	699.344	2794.35	-0.209723	36.923	3325	3325	MS2	27/132	Sal_B3.raw
4502027								RMPcAEDYLSVVLNQLcVLHEK	Unambiguous	1	C4(Carbamidomethyl); C17(Carbamidomethyl)	HCD	1	High	1	7.32736	1	3.50266	35	4	669.335	2674.32	0.637122	75.5111	7633	7633	MS2	32/126	Sal_A11.raw
4502027								RPcFSALEVDETYVPK	Unambiguous	1	C3(Carbamidomethyl)	HCD	1	High	1	7.31874	0	4.37266	13	3	637.647	1910.93	-3.30003	42.7468	4041	4041	MS2	27/60	Sal_A12.raw
4502027								LVRPEVDVmcTAFHDNEETFLK	Unambiguous	1	M9(Oxidation); C10(Carbamidomethyl)	HCD	1	High	1	7.30866	0	38.5573	91	4	667.32	2666.26	-0.677896	44.0085	4087	4087	MS2	26/126	Sal_B4.raw
4502027								SHcIAEVENDEmPADLPSLAADFVESK	Unambiguous	1	C3(Carbamidomethyl); M12(Oxidation)	HCD	1	High	1	7.30387	0	3.7424	29	3	997.449	2990.33	-2.15605	63.0214	6285	6285	MS2	34/104	Sal_A10.raw
4502027								LVRPEVDVmcTAFHDNEETFLK	Unambiguous	1	M9(Oxidation); C10(Carbamidomethyl)	HCD	1	High	1	7.29906	0	2.84553	100	3	889.423	2666.25	-1.54274	47.5834	4587	4587	MS2	29/84	Sal_A8.raw
4502027								RMPcAEDYLSVVLNQLcVLHEK	Unambiguous	1	C4(Carbamidomethyl); C17(Carbamidomethyl)	HCD	1	High	1	7.29439	1	13.5708	100	4	669.332	2674.31	-3.65356	74.316	7262	7262	MS2	33/126	Sal_B8_110329021705.raw
4502027								LVRPEVDVmcTAFHDNEETFLK	Unambiguous	1	M9(Oxidation); C10(Carbamidomethyl)	HCD	1	High	1	7.29397	0	5.1125	57	4	667.32	2666.26	0.146205	41.2329	3839	3839	MS2	29/126	Sal_B3.raw
4502027								ALVLIAFAQYLQQcPFEDHVK	Unambiguous	1	C14(Carbamidomethyl)	HCD	1	High	1	7.28711	0	18.7515	100	3	830.764	2490.28	-3.38509	74.7478	7491	7491	MS2	24/80	Sal_B4.raw
4502027								SHcIAEVENDEmPADLPSLAADFVESK	Unambiguous	1	C3(Carbamidomethyl); M12(Oxidation)	HCD	1	High	1	7.27062	0	24.9535	100	3	997.45	2990.33	-1.78865	59.847	6065	6065	MS2	30/104	Sal_B6.raw
4502027								LVRPEVDVMcTAFHDNEETFLK	Unambiguous	1	C10(Carbamidomethyl)	HCD	1	High	1	7.25719	0	7.95703	25	4	663.322	2650.27	0.531394	52.0705	5155	5155	MS2	29/126	Sal_B6.raw
4502027								ALVLIAFAQYLQQcPFEDHVK	Unambiguous	1	C14(Carbamidomethyl)	HCD	1	High	1	7.24323	0	11.0864	38	3	830.767	2490.29	0.291314	74.8882	7407	7407	MS2	24/80	Sal_A10.raw
4502027								SHcIAEVENDEmPADLPSLAADFVESK	Unambiguous	1	C3(Carbamidomethyl); M12(Oxidation)	HCD	1	High	1	7.24127	0	6.40386	100	3	997.445	2990.32	-6.38111	61.4249	6234	6234	MS2	31/104	Sal_A11.raw
4502027								LVRPEVDVmcTAFHDNEETFLK	Unambiguous	1	M9(Oxidation); C10(Carbamidomethyl)	HCD	1	High	1	7.23028	0	2.0666	100	4	667.318	2666.25	-3.79118	39.9987	3772	3772	MS2	29/126	Sal_B1.raw
4502027								LVRPEVDVMcTAFHDNEETFLK	Unambiguous	1	C10(Carbamidomethyl)	HCD	1	High	1	7.22013	0	6.32414	99	4	663.321	2650.26	-1.03464	52.876	5094	5094	MS2	32/126	Sal_B8_110329021705.raw
4502027								RPcFSALEVDETYVPK	Unambiguous	1	C3(Carbamidomethyl)	HCD	1	High	1	7.21567	0	3.37082	9	3	637.649	1910.93	-0.137958	37.1418	3366	3366	MS2	28/60	Sal_C6_110328234939.raw
4502027								RMPcAEDYLSVVLNQLcVLHEK	Unambiguous	1	C4(Carbamidomethyl); C17(Carbamidomethyl)	HCD	1	High	1	7.20841	1	10.436	100	4	669.334	2674.31	-0.732241	80.3278	7985	7985	MS2	34/126	Sal_A10.raw
4502027								RMPcAEDYLSVVLNQLcVLHEK	Unambiguous	1	C4(Carbamidomethyl); C17(Carbamidomethyl)	HCD	1	High	1	7.19065	1	16.5476	100	4	669.332	2674.31	-2.64936	73.3651	7124	7124	MS2	32/126	Sal_B1.raw
4502027								SHcIAEVENDEMPADLPSLAADFVESK	Unambiguous	1	C3(Carbamidomethyl)	HCD	1	High	1	7.18489	0	8.09385	100	3	992.119	2974.34	-1.0249	66.6026	6774	6774	MS2	36/104	Sal_B6.raw
4502027								SHcIAEVENDEmPADLPSLAADFVESK	Unambiguous	1	C3(Carbamidomethyl); M12(Oxidation)	HCD	1	High	1	7.18057	0	38.5149	100	3	997.448	2990.33	-3.80933	59.8694	6070	6070	MS2	32/104	Sal_B5.raw
4502027								MPcAEDYLSVVLNQLcVLHEK	Unambiguous	1	C3(Carbamidomethyl); C16(Carbamidomethyl)	HCD	1	High	1	7.13891	0	4.59986	32	3	840.076	2518.21	0.215387	74.814	7575	7575	MS2	28/80	Sal_B5.raw
4502027								LVRPEVDVMcTAFHDNEETFLK	Unambiguous	1	C10(Carbamidomethyl)	HCD	1	High	1	7.13199	0	5.50986	68	4	663.322	2650.27	1.17623	55.0085	5429	5429	MS2	32/126	Sal_A10.raw
4502027								RPcFSALEVDETYVPK	Unambiguous	1	C3(Carbamidomethyl)	HCD	1	High	1	7.13048	0	7.43069	2	3	637.648	1910.93	-1.57526	43.1998	4162	4162	MS2	28/60	Sal_A11.raw
4502027								LVRPEVDVMcTAFHDNEETFLKK	Unambiguous	1	C10(Carbamidomethyl)	HCD	1	High	1	7.12165	1	20.2576	100	5	556.478	2778.36	0.260659	46.9715	4500	4500	MS2	27/176	Sal_A10.raw
4502027								RMPcAEDYLSVVLNQLcVLHEK	Unambiguous	1	C4(Carbamidomethyl); C17(Carbamidomethyl)	HCD	1	High	1	7.11252	1	2.26337	100	3	892.112	2674.32	2.3082	80.7512	8070	8070	MS2	33/84	Sal_A11.raw
4502027								VHTEccHGDLLEcADDRADLAK	Unambiguous	1	C5(Carbamidomethyl); C6(Carbamidomethyl); C13(Carbamidomethyl)	HCD	1	High	1	7.09941	1	4.65154	48	3	862.378	2585.12	0.0389824	25.6326	1981	1981	MS2	30/84	Sal_A12.raw
4502027								VHTEccHGDLLEcADDRADLAK	Unambiguous	1	C5(Carbamidomethyl); C6(Carbamidomethyl); C13(Carbamidomethyl)	HCD	1	High	1	7.09656	1	23.0998	100	3	862.378	2585.12	0.463966	34.3937	2976	2976	MS2	28/84	Sal_A8.raw
4502027								LVRPEVDVMcTAFHDNEETFLK	Unambiguous	1	C10(Carbamidomethyl)	HCD	1	High	1	7.08676	0	13.0573	100	4	663.321	2650.26	-0.113441	51.2119	4995	4995	MS2	29/126	Sal_A10.raw
4502027								RmPcAEDYLSVVLNQLcVLHEK	Unambiguous	1	M2(Oxidation); C4(Carbamidomethyl); C17(Carbamidomethyl)	HCD	1	High	1	7.08341	1	24.295	100	3	897.442	2690.31	0.146311	74.2161	7209	7209	MS2	30/84	Sal_B9.raw
4502027								RPcFSALEVDETYVPK	Unambiguous	1	C3(Carbamidomethyl)	HCD	1	High	1	7.06719	0	8.18939	100	3	637.648	1910.93	-0.904519	42.6524	4016	4016	MS2	24/60	Sal_C2.raw
4502027								VHTEccHGDLLEcADDRADLAK	Unambiguous	1	C5(Carbamidomethyl); C6(Carbamidomethyl); C13(Carbamidomethyl)	HCD	1	High	1	7.06253	1	3.05383	100	3	862.38	2585.13	3.08469	28.0946	2195	2195	MS2	28/84	Sal_B4.raw
4502027								RmPcAEDYLSVVLNQLcVLHEK	Unambiguous	1	M2(Oxidation); C4(Carbamidomethyl); C17(Carbamidomethyl)	HCD	1	High	1	7.05988	1	2.12896	100	4	673.333	2690.31	-0.471237	73.5944	7366	7366	MS2	34/126	Sal_B4.raw
4502027								RPcFSALEVDETYVPK	Unambiguous	1	C3(Carbamidomethyl)	HCD	1	High	1	7.05749	0	10.2082	79	3	637.648	1910.93	-0.808699	41.6601	3978	3978	MS2	24/60	Sal_A11.raw
4502027								ALVLIAFAQYLQQcPFEDHVK	Unambiguous	1	C14(Carbamidomethyl)	HCD	1	High	1	7.02085	0	1.97806	6	3	830.768	2490.29	1.54129	74.8806	7557	7557	MS2	26/80	Sal_A11.raw
4502027								RmPcAEDYLSVVLNQLcVLHEK	Unambiguous	1	M2(Oxidation); C4(Carbamidomethyl); C17(Carbamidomethyl)	HCD	1	High	1	6.99979	1	6.01595	100	4	673.331	2690.3	-2.73995	70.0715	6950	6950	MS2	33/126	Sal_C6_110328234939.raw
4502027								SHcIAEVENDEMPADLPSLAADFVESK	Unambiguous	1	C3(Carbamidomethyl)	HCD	1	High	1	6.9877	0	8.93196	100	3	992.116	2974.33	-3.85675	74.3097	7277	7277	MS2	36/104	Sal_A8.raw
4502027								RPcFSALEVDETYVPK	Unambiguous	1	C3(Carbamidomethyl)	HCD	1	High	1	6.98433	0	1.12681	10	3	637.649	1910.93	0.149502	41.9536	3931	3931	MS2	27/60	Sal_B6.raw
4502027								RPcFSALEVDETYVPK	Unambiguous	1	C3(Carbamidomethyl)	HCD	1	High	1	6.97706	0	1.36643	100	3	637.649	1910.93	0.245322	42.4966	4038	4038	MS2	26/60	Sal_B9.raw
4502027								RmPcAEDYLSVVLNQLcVLHEK	Unambiguous	1	M2(Oxidation); C4(Carbamidomethyl); C17(Carbamidomethyl)	HCD	1	High	1	6.97314	1	14.1993	100	4	673.332	2690.31	-1.46947	74.1484	7301	7301	MS2	29/126	Sal_A12.raw
4502027								RMPcAEDYLSVVLNQLcVLHEK	Unambiguous	1	C4(Carbamidomethyl); C17(Carbamidomethyl)	HCD	1	High	1	6.96607	1	50.39	100	4	669.33	2674.3	-5.75327	73.939	7449	7449	MS2	32/126	Sal_A11.raw
4502027								RmPcAEDYLSVVLNQLcVLHEK	Unambiguous	1	M2(Oxidation); C4(Carbamidomethyl); C17(Carbamidomethyl)	HCD	1	High	1	6.95747	1	10.1619	100	4	673.333	2690.31	-0.652734	72.1056	7300	7300	MS2	34/126	Sal_B5.raw
4502027								SHcIAEVENDEMPADLPSLAADFVESK	Unambiguous	1	C3(Carbamidomethyl)	HCD	1	High	1	6.95298	0	6.50723	100	3	992.123	2974.35	3.09972	67.3728	6635	6635	MS2	35/104	Sal_A12.raw
4502027								RPcFSALEVDETYVPK	Unambiguous	1	C3(Carbamidomethyl)	HCD	1	High	1	6.93173	0	10.4705	100	3	637.648	1910.93	-1.00034	42.7137	3972	3972	MS2	23/60	Sal_B7.raw
4502027								EFNAETFTFHADIcTLSEK	Unambiguous	1	C14(Carbamidomethyl)	HCD	1	High	1	6.91706	0	26.057	100	2	1130.51	2260.02	-0.437689	74.937	7566	7566	MS2	21/36	Sal_A11.raw
4502027								LVRPEVDVMcTAFHDNEETFLKK	Unambiguous	1	C10(Carbamidomethyl)	HCD	1	High	1	6.91422	1	15.8931	100	3	926.791	2778.36	-0.740192	48.5439	4596	4596	MS2	28/88	Sal_B8_110329021705.raw
4502027								LVRPEVDVMcTAFHDNEETFLKK	Unambiguous	1	C10(Carbamidomethyl)	HCD	1	High	1	6.90796	1	12.9087	100	5	556.479	2778.37	2.5673	51.6921	5054	5054	MS2	29/176	Sal_A10.raw
4502027								LVRPEVDVMcTAFHDNEETFLK	Unambiguous	1	C10(Carbamidomethyl)	HCD	1	High	1	6.90012	0	8.01177	82	4	663.322	2650.27	0.439275	54.0167	5422	5422	MS2	30/126	Sal_C1.raw
4502027								RMPcAEDYLSVVLNQLcVLHEK	Unambiguous	1	C4(Carbamidomethyl); C17(Carbamidomethyl)	HCD	1	High	1	6.89826	1	2.40812	100	3	892.11	2674.32	0.596505	77.5122	7702	7702	MS2	30/84	Sal_A10.raw
4502027								VHTEccHGDLLEcADDRADLAK	Unambiguous	1	C5(Carbamidomethyl); C6(Carbamidomethyl); C13(Carbamidomethyl)	HCD	1	High	1	6.89464	1	27.2327	100	3	862.376	2585.11	-1.23597	27.2947	2126	2126	MS2	29/84	Sal_A10.raw
4502027								LVRPEVDVMcTAFHDNEETFLK	Unambiguous	1	C10(Carbamidomethyl)	HCD	1	High	1	6.85264	0	3.93413	4	4	663.322	2650.27	1.08411	52.7014	5277	5277	MS2	31/126	Sal_A11.raw
4502027								LVRPEVDVMcTAFHDNEETFLK	Unambiguous	1	C10(Carbamidomethyl)	HCD	1	High	1	6.84825	0	1.53744	11	4	663.32	2650.26	-1.67947	52.359	5201	5201	MS2	31/126	Sal_B5.raw
4502027								ALVLIAFAQYLQQcPFEDHVK	Unambiguous	1	C14(Carbamidomethyl)	HCD	1	High	1	6.83938	0	12.0874	39	3	830.766	2490.28	-0.811606	74.8276	7286	7286	MS2	26/80	Sal_B9.raw
4502027								VHTEccHGDLLEcADDRADLAK	Unambiguous	1	C5(Carbamidomethyl); C6(Carbamidomethyl); C13(Carbamidomethyl)	HCD	1	High	1	6.82476	1	21.0122	100	3	862.376	2585.11	-1.23597	27.3229	2198	2198	MS2	27/84	Sal_B9.raw
4502027								RPcFSALEVDETYVPK	Unambiguous	1	C3(Carbamidomethyl)	HCD	1	High	1	6.8233	0	3.07394	57	3	637.647	1910.93	-2.15018	42.4877	3975	3975	MS2	24/60	Sal_A10.raw
4502027								SHcIAEVENDEMPADLPSLAADFVESK	Unambiguous	1	C3(Carbamidomethyl)	HCD	1	High	1	6.82205	0	1.56977	15	3	992.122	2974.35	1.80693	68.9254	6802	6802	MS2	37/104	Sal_A12.raw
4502027								RmPcAEDYLSVVLNQLcVLHEK	Unambiguous	1	M2(Oxidation); C4(Carbamidomethyl); C17(Carbamidomethyl)	HCD	1	High	1	6.818	1	16.9778	100	4	673.332	2690.31	-0.743482	73.6027	7331	7331	MS2	36/126	Sal_B7.raw
4502027								LVRPEVDVMcTAFHDNEETFLKK	Unambiguous	1	C10(Carbamidomethyl)	HCD	1	High	1	6.81472	1	22.0356	100	5	556.479	2778.36	2.12794	74.3393	7185	7185	MS2	30/176	Sal_A5.raw
4502027								EFNAETFTFHADIcTLSEK	Unambiguous	1	C14(Carbamidomethyl)	HCD	1	High	1	6.80555	0	28.4235	100	2	1130.51	2260.02	-0.545714	75.3248	7442	7442	MS2	22/36	Sal_A12.raw
4502027								LVRPEVDVMcTAFHDNEETFLK	Unambiguous	1	C10(Carbamidomethyl)	HCD	1	High	1	6.79848	0	17.2806	100	3	884.093	2650.26	0.21405	53.441	5300	5300	MS2	28/84	Sal_C2.raw
4502027								LVRPEVDVmcTAFHDNEETFLK	Unambiguous	1	M9(Oxidation); C10(Carbamidomethyl)	HCD	1	High	1	6.78769	0	2.89273	58	4	667.32	2666.26	-1.04416	47.5694	4585	4585	MS2	28/126	Sal_A8.raw
4502027								LVRPEVDVmcTAFHDNEETFLKK	Unambiguous	1	M9(Oxidation); C10(Carbamidomethyl)	HCD	1	High	1	6.77698	1	1.79992	92	3	932.124	2794.36	1.38958	40.8301	3765	3765	MS2	24/88	Sal_A10.raw
4502027								LVRPEVDVMcTAFHDNEETFLK	Unambiguous	1	C10(Carbamidomethyl)	HCD	1	High	1	6.77399	0	6.60915	86	4	663.321	2650.26	-1.40311	50.3515	5009	5009	MS2	32/126	Sal_A11.raw
4502027								RPcFSALEVDETYVPK	Unambiguous	1	C3(Carbamidomethyl)	HCD	1	High	1	6.76523	0	11.3764	77	3	637.647	1910.93	-3.39585	40.998	3811	3811	MS2	25/60	Sal_B12.raw
4502027								VHTEccHGDLLEcADDR	Unambiguous	1	C5(Carbamidomethyl); C6(Carbamidomethyl); C13(Carbamidomethyl)	HCD	1	High	1	6.76498	0	7.39726	100	3	696.284	2086.84	-0.703717	20.9188	1321	1321	MS2	21/64	Sal_B4.raw
4502027								RmPcAEDYLSVVLNQLcVLHEK	Unambiguous	1	M2(Oxidation); C4(Carbamidomethyl); C17(Carbamidomethyl)	HCD	1	High	1	6.76454	1	6.54066	80	4	673.332	2690.31	-1.74171	68.3884	6833	6833	MS2	34/126	Sal_B2.raw
4502027								ALVLIAFAQYLQQcPFEDHVK	Unambiguous	1	C14(Carbamidomethyl)	HCD	1	High	1	6.76043	0	38.7539	100	3	830.765	2490.28	-2.13511	73.9968	7367	7367	MS2	24/80	Sal_B2.raw
4502027								LVRPEVDVMcTAFHDNEETFLK	Unambiguous	1	C10(Carbamidomethyl)	HCD	1	High	1	6.72444	0	25.0492	100	4	663.322	2650.27	0.807752	53.5748	5255	5255	MS2	28/126	Sal_B4.raw
4502027								ALVLIAFAQYLQQcPFEDHVK	Unambiguous	1	C14(Carbamidomethyl)	HCD	1	High	1	6.72395	0	35.34	74	3	830.766	2490.28	-0.958662	74.4211	7224	7224	MS2	25/80	Sal_B1.raw
4502027								MPcAEDYLSVVLNQLcVLHEK	Unambiguous	1	C3(Carbamidomethyl); C16(Carbamidomethyl)	HCD	1	High	1	6.72101	0	13.7851	58	2	1259.61	2518.2	-3.60881	74.5521	7419	7419	MS2	20/40	Sal_B2.raw
4502027								HPYFYAPELLFFAKR	Unambiguous	1		HCD	1	High	1	6.71451	1	7.75632	100	3	633.669	1898.99	-1.27926	61.9142	6176	6176	MS2	26/56	Sal_A10.raw
4502027								VHTEccHGDLLEcADDRADLAK	Unambiguous	1	C5(Carbamidomethyl); C6(Carbamidomethyl); C13(Carbamidomethyl)	HCD	1	High	1	6.70826	1	4.88324	68	3	862.375	2585.11	-3.29007	27.818	2134	2134	MS2	28/84	Sal_B8_110329021705.raw
4502027								SHcIAEVENDEMPADLPSLAADFVESK	Unambiguous	1	C3(Carbamidomethyl)	HCD	1	High	1	6.70728	0	2.93343	3	3	992.121	2974.35	1.00663	69.0321	6996	6996	MS2	34/104	Sal_A11.raw
4502027								SHcIAEVENDEMPADLPSLAADFVESK	Unambiguous	1	C3(Carbamidomethyl)	HCD	1	High	1	6.70483	0	2.40656	55	3	992.121	2974.35	0.821945	70.901	7012	7012	MS2	33/104	Sal_A10.raw
4502027								ALVLIAFAQYLQQcPFEDHVK	Unambiguous	1	C14(Carbamidomethyl)	HCD	1	High	1	6.70192	0	8.93555	100	3	830.767	2490.29	0.291314	74.6095	4269	4269	MS2	24/80	Sal_C5.raw
4502027								LVRPEVDVMcTAFHDNEETFLK	Unambiguous	1	C10(Carbamidomethyl)	HCD	1	High	1	6.678	0	6.40131	78	4	663.322	2650.26	0.162917	53.4416	5252	5252	MS2	30/126	Sal_B7.raw
4502027								LVRPEVDVMcTAFHDNEETFLK	Unambiguous	1	C10(Carbamidomethyl)	HCD	1	High	1	6.67262	0	1.96055	22	4	663.319	2650.25	-3.89035	46.1682	4541	4541	MS2	32/126	Sal_B2.raw
4502027								LVRPEVDVMcTAFHDNEETFLK	Unambiguous	1	C10(Carbamidomethyl)	HCD	1	High	1	6.64552	0	2.73734	7	4	663.32	2650.26	-2.23219	52.2146	5115	5115	MS2	30/126	Sal_A12.raw
4502027								RPcFSALEVDETYVPK	Unambiguous	1	C3(Carbamidomethyl)	HCD	1	High	1	6.64191	0	14.5491	100	3	637.647	1910.93	-2.72511	61.8259	6561	6561	MS2	21/60	Sal_A4.raw
4502027								LVRPEVDVmcTAFHDNEETFLK	Unambiguous	1	M9(Oxidation); C10(Carbamidomethyl)	HCD	1	High	1	6.63633	0	24.0245	100	4	667.321	2666.26	1.61127	43.3759	3975	3975	MS2	30/126	Sal_B8_110329021705.raw
4502027								mPcAEDYLSVVLNQLcVLHEK	Unambiguous	1	M1(Oxidation); C3(Carbamidomethyl); C16(Carbamidomethyl)	HCD	1	High	1	6.63026	0	10.2308	85	3	845.408	2534.21	-0.115625	74.4593	7280	7280	MS2	30/80	Sal_B8_110329021705.raw
4502027								VHTEccHGDLLEcADDRADLAK	Unambiguous	1	C5(Carbamidomethyl); C6(Carbamidomethyl); C13(Carbamidomethyl)	HCD	1	High	1	6.63021	1	3.50212	4	3	862.378	2585.12	0.534796	24.394	1831	1831	MS2	31/84	Sal_B1.raw
4502027								VHTEccHGDLLEcADDR	Unambiguous	1	C5(Carbamidomethyl); C6(Carbamidomethyl); C13(Carbamidomethyl)	HCD	1	High	1	6.61709	0	1.79909	29	2	1043.92	2086.83	-2.07192	22.9381	1577	1577	MS2	25/32	Sal_A10.raw
4502027								RPcFSALEVDETYVPK	Unambiguous	1	C3(Carbamidomethyl)	HCD	1	High	1	6.60552	0	27.4474	100	3	637.646	1910.92	-4.06659	41.1831	3867	3867	MS2	22/60	Sal_A12.raw
4502027								SHcIAEVENDEmPADLPSLAADFVESK	Unambiguous	1	C3(Carbamidomethyl); M12(Oxidation)	HCD	1	High	1	6.60282	0	2.10154	8	3	997.448	2990.33	-3.3807	62.9429	6377	6377	MS2	34/104	Sal_A11.raw
4502027								MPcAEDYLSVVLNQLcVLHEK	Unambiguous	1	C3(Carbamidomethyl); C16(Carbamidomethyl)	HCD	1	High	1	6.59829	0	2.63337	29	2	1259.61	2518.21	-3.12405	74.7935	7379	7379	MS2	19/40	Sal_A12.raw
4502027								LVRPEVDVMcTAFHDNEETFLKK	Unambiguous	1	C10(Carbamidomethyl)	HCD	1	High	1	6.59266	1	8.69465	100	3	926.79	2778.36	-0.872001	49.5612	4774	4774	MS2	24/88	Sal_B4.raw
4502027								RPcFSALEVDETYVPK	Unambiguous	1	C3(Carbamidomethyl)	HCD	1	High	1	6.59103	0	5.56999	100	3	637.649	1910.93	0.628602	43.5193	4017	4017	MS2	25/60	Sal_C3.raw
4502027								ALVLIAFAQYLQQcPFEDHVK	Unambiguous	1	C14(Carbamidomethyl)	HCD	1	High	1	6.57527	0	21.1078	100	3	830.767	2490.29	0.438369	74.6801	7392	7392	MS2	25/80	Sal_C4.raw
4502027								LVRPEVDVMcTAFHDNEETFLKK	Unambiguous	1	C10(Carbamidomethyl)	HCD	1	High	1	6.57038	1	7.40348	100	5	556.477	2778.36	-0.947585	45.7674	4461	4461	MS2	30/176	Sal_A11.raw
4502027								LVRPEVDVMcTAFHDNEETFLK	Unambiguous	1	C10(Carbamidomethyl)	HCD	1	High	1	6.56991	0	7.83294	100	4	663.321	2650.26	-0.758277	53.5125	5308	5308	MS2	30/126	Sal_C2.raw
4502027								LVRPEVDVMcTAFHDNEETFLKK	Unambiguous	1	C10(Carbamidomethyl)	HCD	1	High	1	6.56656	1	11.2522	88	4	695.344	2778.35	-2.04115	46.1373	4492	4492	MS2	24/132	Sal_B11.raw
4502027								RPcFSALEVDETYVPK	Unambiguous	1	C3(Carbamidomethyl)	HCD	1	High	1	6.56531	0	2.1242	66	3	637.654	1910.95	8.67741	43.239	3963	3963	MS2	26/60	Sal_B8_110329021705.raw
4502027								LVRPEVDVMcTAFHDNEETFLK	Unambiguous	1	C10(Carbamidomethyl)	HCD	1	High	1	6.55578	0	27.5916	100	3	884.094	2650.27	1.1813	54.1977	5273	5273	MS2	26/84	Sal_C3.raw
4502027								ALVLIAFAQYLQQcPFEDHVK	Unambiguous	1	C14(Carbamidomethyl)	HCD	1	High	1	6.54017	0	6.72366	48	3	830.767	2490.29	0.0707298	74.6829	7256	7256	MS2	23/80	Sal_C3.raw
4502027								VHTEccHGDLLEcADDR	Unambiguous	1	C5(Carbamidomethyl); C6(Carbamidomethyl); C13(Carbamidomethyl)	HCD	1	High	1	6.53171	0	41.3435	33	2	1043.92	2086.84	-0.668026	19.3498	1160	1160	MS2	24/32	Sal_B3.raw
4502027								VHTEccHGDLLEcADDR	Unambiguous	1	C5(Carbamidomethyl); C6(Carbamidomethyl); C13(Carbamidomethyl)	HCD	1	High	1	6.52601	0	4.72672	7	2	1043.92	2086.84	-0.434044	20.8812	1373	1373	MS2	25/32	Sal_A12.raw
4502027								LVRPEVDVmcTAFHDNEETFLKK	Unambiguous	1	M9(Oxidation); C10(Carbamidomethyl)	HCD	1	High	1	6.48451	1	39.9831	100	4	699.345	2794.36	1.53766	36.9919	3366	3366	MS2	25/132	Sal_B11.raw
4502027								RPcFSALEVDETYVPK	Unambiguous	1	C3(Carbamidomethyl)	HCD	1	High	1	6.47025	0	17.8598	100	3	637.647	1910.93	-3.39585	40.3092	3780	3780	MS2	25/60	Sal_B11.raw
4502027								MPcAEDYLSVVLNQLcVLHEK	Unambiguous	1	C3(Carbamidomethyl); C16(Carbamidomethyl)	HCD	1	High	1	6.45229	0	54.6554	100	3	840.077	2518.22	0.869798	74.7752	7411	7411	MS2	28/80	Sal_C2.raw
4502027								LVRPEVDVMcTAFHDNEETFLK	Unambiguous	1	C10(Carbamidomethyl)	HCD	1	High	1	6.45128	0	1.69123	52	4	663.319	2650.25	-4.44307	49.6599	4872	4872	MS2	30/126	Sal_B1.raw
4502027								LVRPEVDVMcTAFHDNEETFLK	Unambiguous	1	C10(Carbamidomethyl)	HCD	1	High	1	6.44546	0	5.68736	100	3	884.091	2650.26	-1.99682	54.7131	5508	5508	MS2	30/84	Sal_A11.raw
4502027								RPcFSALEVDETYVPK	Unambiguous	1	C3(Carbamidomethyl)	HCD	1	High	1	6.43772	0	18.2989	100	3	637.648	1910.93	-0.904519	40.2289	3718	3718	MS2	24/60	Sal_B3.raw
4502027								RmPcAEDYLSVVLNQLcVLHEK	Unambiguous	1	M2(Oxidation); C4(Carbamidomethyl); C17(Carbamidomethyl)	HCD	1	High	1	6.42529	1	44.0113	100	3	897.442	2690.31	0.963043	73.517	7358	7358	MS2	27/84	Sal_B4.raw
4502027								SHcIAEVENDEMPADLPSLAADFVESK	Unambiguous	1	C3(Carbamidomethyl)	HCD	1	High	1	6.41619	0	5.6151	100	3	992.118	2974.34	-2.13302	56.6635	5620	5620	MS2	32/104	Sal_A10.raw
4502027								SHcIAEVENDEMPADLPSLAADFVESK	Unambiguous	1	C3(Carbamidomethyl)	HCD	1	High	1	6.41312	0	4.39418	59	3	992.119	2974.34	-1.20959	63.6947	6367	6367	MS2	33/104	Sal_B2.raw
4502027								LVRPEVDVMcTAFHDNEETFLK	Unambiguous	1	C10(Carbamidomethyl)	HCD	1	High	1	6.40254	0	10.2341	100	4	663.32	2650.26	-1.86371	53.2054	5199	5199	MS2	30/126	Sal_B9.raw
4502027								SHcIAEVENDEMPADLPSLAADFVESK	Unambiguous	1	C3(Carbamidomethyl)	HCD	1	High	1	6.39897	0	11.6592	100	3	992.115	2974.33	-5.21112	65.2951	6523	6523	MS2	33/104	Sal_B2.raw
4502027								LVRPEVDVMcTAFHDNEETFLK	Unambiguous	1	C10(Carbamidomethyl)	HCD	1	High	1	6.39692	0	30.8168	100	4	663.319	2650.25	-3.52187	53.3184	5145	5145	MS2	28/126	Sal_C4.raw
4502027								SLHTLFGDKLcTVATLR	Unambiguous	1	C11(Carbamidomethyl)	HCD	1	High	1	6.38644	1	0	100	4	483.764	1932.04	-0.744289	46.9776	4610	4610	MS2	26/96	Sal_A11.raw
4502027								LVRPEVDVmcTAFHDNEETFLKK	Unambiguous	1	M9(Oxidation); C10(Carbamidomethyl)	HCD	1	High	1	6.38034	1	14.4232	100	4	699.344	2794.35	0.0523851	39.0365	3636	3636	MS2	26/132	Sal_B9.raw
4502027								ALVLIAFAQYLQQcPFEDHVK	Unambiguous	1	C14(Carbamidomethyl)	HCD	1	High	1	6.3757	0	16.6136	100	3	830.765	2490.28	-1.76747	74.6109	3924	3924	MS2	27/80	Sal_poolA4_6_ex_110329161928.raw
4502027								LVRPEVDVMcTAFHDNEETFLK	Unambiguous	1	C10(Carbamidomethyl)	HCD	1	High	1	6.37057	0	8.26758	67	4	663.322	2650.27	1.17623	54.3741	5466	5466	MS2	31/126	Sal_A11.raw
4502027								ALVLIAFAQYLQQcPFEDHVK	Unambiguous	1	C14(Carbamidomethyl)	HCD	1	High	1	6.3696	0	6.63183	100	3	830.766	2490.28	-0.149854	74.7917	7531	7531	MS2	25/80	Sal_C1.raw
4502027								VHTEccHGDLLEcADDRADLAK	Unambiguous	1	C5(Carbamidomethyl); C6(Carbamidomethyl); C13(Carbamidomethyl)	HCD	1	High	1	6.35252	1	16.8691	99	3	862.376	2585.11	-1.94428	28.7921	2377	2377	MS2	27/84	Sal_A12.raw
4502027								LVRPEVDVMcTAFHDNEETFLK	Unambiguous	1	C10(Carbamidomethyl)	HCD	1	High	1	6.3456	0	4.20332	100	4	663.321	2650.26	-0.850397	54.1227	5265	5265	MS2	29/126	Sal_C3.raw
4502027								VHTEccHGDLLEcADDR	Unambiguous	1	C5(Carbamidomethyl); C6(Carbamidomethyl); C13(Carbamidomethyl)	HCD	1	High	1	6.34548	0	8.0498	100	3	696.279	2086.82	-7.10901	21.2438	1418	1418	MS2	22/64	Sal_B10.raw
4502027								SHcIAEVENDEMPADLPSLAADFVESK	Unambiguous	1	C3(Carbamidomethyl)	HCD	1	High	1	6.31232	0	6.78164	100	4	744.344	2974.35	2.95155	68.0878	6894	6894	MS2	30/156	Sal_A11.raw
4502027								RmPcAEDYLSVVLNQLcVLHEK	Unambiguous	1	M2(Oxidation); C4(Carbamidomethyl); C17(Carbamidomethyl)	HCD	1	High	1	6.30348	1	11.0777	100	4	673.333	2690.31	0.0732518	72.8539	7105	7105	MS2	31/126	Sal_B8_110329021705.raw
4502027								ALVLIAFAQYLQQcPFEDHVK	Unambiguous	1	C14(Carbamidomethyl)	HCD	1	High	1	6.29941	0	8.31022	100	3	830.768	2490.29	1.17365	76.4059	7580	7580	MS2	25/80	Sal_A10.raw
4502027								EFNAETFTFHADIcTLSEK	Unambiguous	1	C14(Carbamidomethyl)	HCD	1	High	1	6.2959	0	18.1997	100	2	1130.52	2260.02	0.318492	73.1738	7372	7372	MS2	21/36	Sal_A11.raw
4502027								LVRPEVDVmcTAFHDNEETFLKK	Unambiguous	1	M9(Oxidation); C10(Carbamidomethyl)	HCD	1	High	1	6.29167	1	3.69659	36	4	699.342	2794.35	-2.13185	35.0639	3179	3179	MS2	26/132	Sal_B1.raw
4502027								RmPcAEDYLSVVLNQLcVLHEK	Unambiguous	1	M2(Oxidation); C4(Carbamidomethyl); C17(Carbamidomethyl)	HCD	1	High	1	6.28564	1	8.96232	100	4	673.334	2690.32	1.88821	72.7113	7388	7388	MS2	33/126	Sal_B6.raw
4502027								ALVLIAFAQYLQQcPFEDHVK	Unambiguous	1	C14(Carbamidomethyl)	HCD	1	High	1	6.27587	0	6.76914	93	4	623.326	2490.28	-1.67483	74.7426	7310	7310	MS2	29/120	Sal_B3.raw
4502027								RPcFSALEVDETYVPK	Unambiguous	1	C3(Carbamidomethyl)	HCD	1	High	1	6.27495	0	1.79757	66	3	637.648	1910.93	-1.19198	44.8074	4348	4348	MS2	25/60	Sal_A11.raw
4502027								LVRPEVDVmcTAFHDNEETFLK	Unambiguous	1	M9(Oxidation); C10(Carbamidomethyl)	HCD	1	High	1	6.26416	0	3.48856	23	4	667.319	2666.25	-2.41767	37.1896	3473	3473	MS2	31/126	Sal_B2.raw
4502027								LVRPEVDVmcTAFHDNEETFLKK	Unambiguous	1	M9(Oxidation); C10(Carbamidomethyl)	HCD	1	High	1	6.25651	1	9.34436	52	4	699.344	2794.36	0.751339	32.6619	2908	2908	MS2	27/132	Sal_B2.raw
4502027								SHcIAEVENDEmPADLPSLAADFVESK	Unambiguous	1	C3(Carbamidomethyl); M12(Oxidation)	HCD	1	High	1	6.24156	0	7.50655	100	3	997.457	2990.36	5.49797	61.0677	5985	5985	MS2	32/104	Sal_B8_110329021705.raw
4502027								VHTEccHGDLLEcADDRADLAK	Unambiguous	1	C5(Carbamidomethyl); C6(Carbamidomethyl); C13(Carbamidomethyl)	HCD	1	High	1	6.23222	1	5.72717	28	3	862.38	2585.13	3.01386	27.2318	2183	2183	MS2	30/84	Sal_A12.raw
4502027								RPcFSALEVDETYVPK	Unambiguous	1	C3(Carbamidomethyl)	HCD	1	High	1	6.2286	0	2.65734	21	3	637.648	1910.93	-0.425418	35.5035	3278	3278	MS2	26/60	Sal_B2.raw
4502027								RMPcAEDYLSVVLNQLcVLHEK	Unambiguous	1	C4(Carbamidomethyl); C17(Carbamidomethyl)	HCD	1	High	1	6.22215	1	8.95864	100	4	669.334	2674.31	-0.458368	74.3319	7335	7335	MS2	31/126	Sal_A10.raw
4502027								MPcAEDYLSVVLNQLcVLHEK	Unambiguous	1	C3(Carbamidomethyl); C16(Carbamidomethyl)	HCD	1	High	1	6.21657	0	1.85237	6	2	1259.61	2518.21	-1.4759	74.8861	7558	7558	MS2	21/40	Sal_A11.raw
4502027								SHcIAEVENDEMPADLPSLAADFVESK	Unambiguous	1	C3(Carbamidomethyl)	HCD	1	High	1	6.21532	0	5.18909	100	3	992.116	2974.33	-3.79519	66.6485	6750	6750	MS2	32/104	Sal_B5.raw
4502027								VHTEccHGDLLEcADDR	Unambiguous	1	C5(Carbamidomethyl); C6(Carbamidomethyl); C13(Carbamidomethyl)	HCD	1	High	1	6.21467	0	27.456	93	2	1043.92	2086.84	-0.551035	21.0708	1340	1340	MS2	25/32	Sal_B4.raw
4502027								VHTEccHGDLLEcADDRADLAK	Unambiguous	1	C5(Carbamidomethyl); C6(Carbamidomethyl); C13(Carbamidomethyl)	HCD	1	High	1	6.18957	1	31.8057	100	3	862.376	2585.11	-1.59012	27.7346	2225	2225	MS2	24/84	Sal_B10.raw
4502027								LVRPEVDVMcTAFHDNEETFLK	Unambiguous	1	C10(Carbamidomethyl)	HCD	1	High	1	6.17944	0	31.3112	100	4	663.319	2650.25	-3.79823	51.0933	5040	5040	MS2	29/126	Sal_B12.raw
4502027								VHTEccHGDLLEcADDRADLAK	Unambiguous	1	C5(Carbamidomethyl); C6(Carbamidomethyl); C13(Carbamidomethyl)	HCD	1	High	1	6.17532	1	8.30744	89	2	1293.06	2585.11	-2.97793	26.4317	2081	2081	MS2	22/42	Sal_A12.raw
4502027								EFNAETFTFHADIcTLSEK	Unambiguous	1	C14(Carbamidomethyl)	HCD	1	High	1	6.17484	0	16.1521	90	2	1130.51	2260.01	-6.16309	73.4451	7238	7238	MS2	22/36	Sal_A12.raw
4502027								LVRPEVDVMcTAFHDNEETFLKK	Unambiguous	1	C10(Carbamidomethyl)	HCD	1	High	1	6.16842	1	20.2485	75	4	695.344	2778.35	-1.95328	47.1864	4525	4525	MS2	28/132	Sal_A10.raw
4502027								EFNAETFTFHADIcTLSEK	Unambiguous	1	C14(Carbamidomethyl)	HCD	1	High	1	6.15854	0	17.9324	63	2	1130.51	2260.02	-3.35439	54.2276	5447	5447	MS2	23/36	Sal_A11.raw
4502027								VHTEccHGDLLEcADDR	Unambiguous	1	C5(Carbamidomethyl); C6(Carbamidomethyl); C13(Carbamidomethyl)	HCD	1	High	1	6.15732	0	39.5784	29	2	1043.92	2086.83	-1.36997	21.0209	1392	1392	MS2	25/32	Sal_B1.raw
4502027								LVRPEVDVmcTAFHDNEETFLK	Unambiguous	1	M9(Oxidation); C10(Carbamidomethyl)	HCD	1	High	1	6.15655	0	5.24756	100	3	889.424	2666.26	-0.512611	38.3686	3518	3518	MS2	28/84	Sal_C6_110328234939.raw
4502027								RPcFSALEVDETYVPK	Unambiguous	1	C3(Carbamidomethyl)	HCD	1	High	1	6.15475	0	0.365386	18	3	637.649	1910.93	0.149502	42.5284	4051	4051	MS2	26/60	Sal_B10.raw
4502027								LVRPEVDVMcTAFHDNEETFLK	Unambiguous	1	C10(Carbamidomethyl)	HCD	1	High	1	6.15121	0	11.7405	100	4	663.321	2650.26	-0.666158	49.6489	4833	4833	MS2	32/126	Sal_A12.raw
4502027								VHTEccHGDLLEcADDR	Unambiguous	1	C5(Carbamidomethyl); C6(Carbamidomethyl); C13(Carbamidomethyl)	HCD	1	High	1	6.15075	0	2.10035	100	3	696.281	2086.83	-4.38894	21.633	1397	1397	MS2	23/64	Sal_B8_110329021705.raw
4502027								RHPDYSVVLLLR	Unambiguous	1		HCD	1	High	1	6.14969	1	16.536	100	3	489.951	1467.84	-2.88893	41.5849	3759	3759	MS2	22/44	Sal_B8_110329021705.raw
4502027								RHPYFYAPELLFFAK	Unambiguous	1		HCD	1	High	1	6.13269	1	3.06707	10	3	633.67	1899	0.263503	63.4346	6326	6326	MS2	24/56	Sal_A10.raw
4502027								SHcIAEVENDEMPADLPSLAADFVESK	Unambiguous	1	C3(Carbamidomethyl)	HCD	1	High	1	6.1315	0	11.9069	100	3	992.12	2974.35	0.20633	67.5491	6744	6744	MS2	32/104	Sal_B7.raw
4502027								ALVLIAFAQYLQQcPFEDHVK	Unambiguous	1	C14(Carbamidomethyl)	HCD	1	High	1	6.12983	0	2.61657	13	3	830.766	2490.28	-0.958662	74.6583	7397	7397	MS2	24/80	Sal_B11.raw
4502027								EFNAETFTFHADIcTLSEK	Unambiguous	1	C14(Carbamidomethyl)	HCD	1	High	1	6.12638	0	12.089	100	2	1130.52	2260.03	1.50677	55.1702	5447	5447	MS2	22/36	Sal_A10.raw
4502027								RMPcAEDYLSVVLNQLcVLHEK	Unambiguous	1	C4(Carbamidomethyl); C17(Carbamidomethyl)	HCD	1	High	1	6.11999	1	28.6871	100	3	892.109	2674.31	-1.45754	70.8731	7066	7066	MS2	23/84	Sal_B2.raw
4502027								EFNAETFTFHADIcTLSEK	Unambiguous	1	C14(Carbamidomethyl)	HCD	1	High	1	6.11937	0	19.2329	100	2	1130.51	2260.01	-3.57045	57.5898	5834	5834	MS2	22/36	Sal_A11.raw
4502027								LVRPEVDVmcTAFHDNEETFLK	Unambiguous	1	M9(Oxidation); C10(Carbamidomethyl)	HCD	1	High	1	6.10068	0	25.3716	78	3	889.426	2666.26	1.47896	43.2548	4143	4143	MS2	29/84	Sal_B10.raw
4502027								LVRPEVDVMcTAFHDNEETFLKK	Unambiguous	1	C10(Carbamidomethyl)	HCD	1	High	1	6.09584	1	4.29896	100	4	695.345	2778.36	-0.459447	45.5814	4351	4351	MS2	22/132	Sal_B3.raw
4502027								LVRPEVDVMcTAFHDNEETFLKK	Unambiguous	1	C10(Carbamidomethyl)	HCD	1	High	1	6.09219	1	7.49687	78	4	695.346	2778.36	0.507148	47.7144	4649	4649	MS2	16/132	Sal_B5.raw
4502027								VHTEccHGDLLEcADDR	Unambiguous	1	C5(Carbamidomethyl); C6(Carbamidomethyl); C13(Carbamidomethyl)	HCD	1	High	1	6.09062	0	11.7577	27	2	1043.92	2086.84	0.618872	21.4824	1496	1496	MS2	25/32	Sal_A11.raw
4502027								LVRPEVDVMcTAFHDNEETFLKK	Unambiguous	1	C10(Carbamidomethyl)	HCD	1	High	1	6.08812	1	15.0096	100	4	695.346	2778.36	0.59502	45.76	4460	4460	MS2	28/132	Sal_A11.raw
4502027								LVRPEVDVmcTAFHDNEETFLK	Unambiguous	1	M9(Oxidation); C10(Carbamidomethyl)	HCD	1	High	1	6.07731	0	42.1903	28	4	667.32	2666.26	-0.0369286	42.8993	4048	4048	MS2	29/126	Sal_B5.raw
4502027								ALVLIAFAQYLQQcPFEDHVK	Unambiguous	1	C14(Carbamidomethyl)	HCD	1	High	1	6.07613	0	2.8253	10	3	830.767	2490.29	0.585425	74.6965	7303	7303	MS2	23/80	Sal_B3.raw
4502027								SHcIAEVENDEmPADLPSLAADFVESK	Unambiguous	1	C3(Carbamidomethyl); M12(Oxidation)	HCD	1	High	1	6.06176	0	11.0537	100	3	997.448	2990.33	-3.50317	49.9593	4869	4869	MS2	32/104	Sal_A12.raw
4502027								RPcFSALEVDETYVPK	Unambiguous	1	C3(Carbamidomethyl)	HCD	1	High	1	6.05958	0	10.6989	100	3	637.649	1910.93	0.341142	49.287	4886	4886	MS2	24/60	Sal_A7.raw
4502027								ALVLIAFAQYLQQcPFEDHVK	Unambiguous	1	C14(Carbamidomethyl)	HCD	1	High	1	6.04528	0	4.21962	20	3	830.766	2490.28	-0.885134	74.6025	7298	7298	MS2	24/80	Sal_B8_110329021705.raw
4502027								VHTEccHGDLLEcADDR	Unambiguous	1	C5(Carbamidomethyl); C6(Carbamidomethyl); C13(Carbamidomethyl)	HCD	1	High	1	6.04086	0	10.0452	34	3	696.284	2086.84	-0.615974	21.0439	1416	1416	MS2	26/64	Sal_B9.raw
4502027								RPcFSALEVDETYVPK	Unambiguous	1	C3(Carbamidomethyl)	HCD	1	High	1	6.03549	0	4.68796	68	3	637.647	1910.93	-2.91675	45.5636	4327	4327	MS2	28/60	Sal_A10.raw
4502027								VHTEccHGDLLEcADDRADLAK	Unambiguous	1	C5(Carbamidomethyl); C6(Carbamidomethyl); C13(Carbamidomethyl)	HCD	1	High	1	6.02989	1	10.4869	100	2	1293.06	2585.11	-2.78905	28.6718	2296	2296	MS2	21/42	Sal_A10.raw
4502027								LVRPEVDVMcTAFHDNEETFLKK	Unambiguous	1	C10(Carbamidomethyl)	HCD	1	High	1	6.02551	1	3.51895	22	4	695.344	2778.35	-2.12902	49.8349	4844	4844	MS2	28/132	Sal_A10.raw
4502027								RPcFSALEVDETYVPK	Unambiguous	1	C3(Carbamidomethyl)	HCD	1	High	1	6.017	0	6.41571	69	3	637.648	1910.93	-1.86272	39.4794	3712	3712	MS2	26/60	Sal_B1.raw
4502027								RHPYFYAPELLFFAK	Unambiguous	1		HCD	1	High	1	6.01245	1	6.47502	15	3	633.668	1898.99	-3.49698	60.5767	6145	6145	MS2	23/56	Sal_A11.raw
4502027								LVRPEVDVmcTAFHDNEETFLKK	Unambiguous	1	M9(Oxidation); C10(Carbamidomethyl)	HCD	1	High	1	6.00414	1	1.74825	20	4	699.343	2794.35	-1.17079	38.7766	3575	3575	MS2	30/132	Sal_A12.raw
4502027								RMPcAEDYLSVVLNQLcVLHEK	Unambiguous	1	C4(Carbamidomethyl); C17(Carbamidomethyl)	HCD	1	High	1	5.99833	1	13.0675	100	3	892.113	2674.32	3.33522	72.7778	7074	7074	MS2	29/84	Sal_B1.raw
4502027								RPcFSALEVDETYVPK	Unambiguous	1	C3(Carbamidomethyl)	HCD	1	High	1	5.99807	0	3.26989	4	3	637.648	1910.93	-1.57526	43.978	4156	4156	MS2	27/60	Sal_A10.raw
4502027								LVRPEVDVMcTAFHDNEETFLKK	Unambiguous	1	C10(Carbamidomethyl)	HCD	1	High	1	5.9977	1	10.5377	100	3	926.791	2778.36	-0.410671	45.633	4358	4358	MS2	24/88	Sal_B3.raw
4502027								MPcAEDYLSVVLNQLcVLHEK	Unambiguous	1	C3(Carbamidomethyl); C16(Carbamidomethyl)	HCD	1	High	1	5.9924	0	3.27373	7	2	1259.61	2518.21	-1.8637	74.9828	7418	7418	MS2	22/40	Sal_A10.raw
4502027								VHTEccHGDLLEcADDRADLAK	Unambiguous	1	C5(Carbamidomethyl); C6(Carbamidomethyl); C13(Carbamidomethyl)	HCD	1	High	1	5.99189	1	15.8966	100	5	517.829	2585.11	-1.26998	26.5207	2079	2079	MS2	18/168	Sal_B5.raw
4502027								LVRPEVDVMcTAFHDNEETFLKK	Unambiguous	1	C10(Carbamidomethyl)	HCD	1	High	1	5.985	1	49.8821	100	4	695.344	2778.36	-1.33817	41.7986	3938	3938	MS2	25/132	Sal_C6_110328234939.raw
4502027								LVRPEVDVMcTAFHDNEETFLK	Unambiguous	1	C10(Carbamidomethyl)	HCD	1	High	1	5.98425	0	9.85062	100	3	884.095	2650.27	2.83944	62.7692	6242	6242	MS2	28/84	Sal_A8.raw
4502027								LVRPEVDVmcTAFHDNEETFLKK	Unambiguous	1	M9(Oxidation); C10(Carbamidomethyl)	HCD	1	High	1	5.98019	1	14.7616	100	4	699.347	2794.37	4.15872	39.9192	3593	3593	MS2	27/132	Sal_B4.raw
4502027								EFNAETFTFHADIcTLSEK	Unambiguous	1	C14(Carbamidomethyl)	HCD	1	High	1	5.97705	0	23.8548	100	2	1130.51	2260.02	-0.221637	75.4737	7480	7480	MS2	22/36	Sal_A10.raw
4502027								RMPcAEDYLSVVLNQLcVLHEK	Unambiguous	1	C4(Carbamidomethyl); C17(Carbamidomethyl)	HCD	1	High	1	5.97498	1	17.2247	100	4	669.333	2674.31	-2.28419	71.2713	7107	7107	MS2	29/126	Sal_B2.raw
4502027								NEcFLQHKDDNPNLPR	Unambiguous	1	C3(Carbamidomethyl)	HCD	1	High	1	5.9704	1	6.71193	26	3	666.314	1996.93	-0.421788	24.5366	1884	1884	MS2	22/60	Sal_A11.raw
4502027								LVRPEVDVMcTAFHDNEETFLK	Unambiguous	1	C10(Carbamidomethyl)	HCD	1	High	1	5.967	0	30.8628	100	4	663.321	2650.26	-0.758277	58.7027	5951	5951	MS2	29/126	Sal_A11.raw
4502027								RmPcAEDYLSVVLNQLcVLHEK	Unambiguous	1	M2(Oxidation); C4(Carbamidomethyl); C17(Carbamidomethyl)	HCD	1	High	1	5.9537	1	13.442	100	4	673.335	2690.32	3.06793	74.0294	7318	7318	MS2	34/126	Sal_C4.raw
4502027								LVRPEVDVmcTAFHDNEETFLKK	Unambiguous	1	M9(Oxidation); C10(Carbamidomethyl)	HCD	1	High	1	5.95336	1	2.53257	7	4	699.344	2794.35	-0.471831	39.5462	3717	3717	MS2	29/132	Sal_A11.raw
4502027								ALVLIAFAQYLQQcPFEDHVK	Unambiguous	1	C14(Carbamidomethyl)	HCD	1	High	1	5.94765	0	5.57169	46	3	830.764	2490.28	-2.64981	74.7875	7599	7599	MS2	27/80	Sal_B10.raw
4502027								LVRPEVDVMcTAFHDNEETFLK	Unambiguous	1	C10(Carbamidomethyl)	HCD	1	High	1	5.93642	0	16.6037	100	3	884.092	2650.26	-0.476845	51.3096	5065	5065	MS2	24/84	Sal_B12.raw
4502027								RHPYFYAPELLFFAK	Unambiguous	1		HCD	1	High	1	5.93391	1	3.34823	100	3	633.669	1898.99	-1.76137	58.591	5923	5923	MS2	24/56	Sal_B5.raw
4502027								LVRPEVDVmcTAFHDNEETFLKK	Unambiguous	1	M9(Oxidation); C10(Carbamidomethyl)	HCD	1	High	1	5.9335	1	3.19429	67	3	932.122	2794.35	-0.510703	32.8472	2930	2930	MS2	25/88	Sal_B2.raw
4502027								ALVLIAFAQYLQQcPFEDHVK	Unambiguous	1	C14(Carbamidomethyl)	HCD	1	High	1	5.93279	0	10.8457	99	3	830.765	2490.28	-1.39983	74.7376	7456	7456	MS2	25/80	Sal_B7.raw
4502027								LVRPEVDVMcTAFHDNEETFLK	Unambiguous	1	C10(Carbamidomethyl)	HCD	1	High	1	5.9324	0	25.499	100	4	663.324	2650.27	3.4792	61.0162	6077	6077	MS2	29/126	Sal_A8.raw
4502027								MPcAEDYLSVVLNQLcVLHEK	Unambiguous	1	C3(Carbamidomethyl); C16(Carbamidomethyl)	HCD	1	High	1	5.92972	0	9.82781	53	2	1259.61	2518.21	-2.4454	74.7084	7305	7305	MS2	21/40	Sal_B3.raw
4502027								RHPYFYAPELLFFAK	Unambiguous	1		HCD	1	High	1	5.92764	1	17.6858	100	3	633.67	1899	0.842036	58.3616	5749	5749	MS2	23/56	Sal_A12.raw
4502027								RHPYFYAPELLFFAK	Unambiguous	1		HCD	1	High	1	5.92603	1	15.3102	100	4	475.505	1899	0.770674	58.7238	5941	5941	MS2	26/84	Sal_B5.raw
4502027								EFNAETFTFHADIcTLSEK	Unambiguous	1	C14(Carbamidomethyl)	HCD	1	High	1	5.91685	0	4.40012	100	2	1130.51	2260.01	-5.62296	59.1581	6000	6000	MS2	22/36	Sal_A11.raw
4502027								RHPDYSVVLLLR	Unambiguous	1		HCD	1	High	1	5.90883	1	2.94204	63	3	489.952	1467.84	-2.07808	52.9262	5206	5206	MS2	23/44	Sal_A8.raw
4502027								RHPDYSVVLLLR	Unambiguous	1		HCD	1	High	1	5.90791	1	14.6875	100	3	489.954	1467.85	2.72458	41.5324	3721	3721	MS2	21/44	Sal_C4.raw
4502027								mPcAEDYLSVVLNQLcVLHEK	Unambiguous	1	M1(Oxidation); C3(Carbamidomethyl); C16(Carbamidomethyl)	HCD	1	High	1	5.90538	0	8.62018	100	3	845.405	2534.2	-3.36704	74.6172	7475	7475	MS2	27/80	Sal_B4.raw
4502027								SHcIAEVENDEmPADLPSLAADFVESK	Unambiguous	1	C3(Carbamidomethyl); M12(Oxidation)	HCD	1	High	1	5.90516	0	48.4816	100	3	997.45	2990.34	-1.23756	57.8055	5761	5761	MS2	27/104	Sal_B2.raw
4502027								EFNAETFTFHADIcTLSEK	Unambiguous	1	C14(Carbamidomethyl)	HCD	1	High	1	5.89632	0	7.3715	98	2	1130.51	2260.02	-0.869792	61.8345	6100	6100	MS2	21/36	Sal_A12.raw
4502027								LVRPEVDVMcTAFHDNEETFLKK	Unambiguous	1	C10(Carbamidomethyl)	HCD	1	High	1	5.89252	1	6.59712	53	4	695.345	2778.36	-0.459447	49.5281	4769	4769	MS2	29/132	Sal_B4.raw
4502027								RHPYFYAPELLFFAK	Unambiguous	1		HCD	1	High	1	5.88851	1	10.7758	53	3	633.669	1898.99	-1.85779	60.5365	5934	5934	MS2	23/56	Sal_B8_110329021705.raw
4502027								RHPDYSVVLLLR	Unambiguous	1		HCD	1	High	1	5.88778	1	3.45835	18	3	489.953	1467.84	1.22765	40.5655	3761	3761	MS2	22/44	Sal_B6.raw
4502027								RHPYFYAPELLFFAK	Unambiguous	1		HCD	1	High	1	5.8851	1	1.42187	53	4	475.501	1898.98	-5.97892	62.052	6293	6293	MS2	26/84	Sal_A11.raw
4502027								LVRPEVDVmcTAFHDNEETFLKK	Unambiguous	1	M9(Oxidation); C10(Carbamidomethyl)	HCD	1	High	1	5.88481	1	1.86994	25	3	932.124	2794.36	0.799835	39.5519	3718	3718	MS2	25/88	Sal_A11.raw
4502027								RHPDYSVVLLLR	Unambiguous	1		HCD	1	High	1	5.88318	1	25.664	100	3	489.952	1467.84	-1.14249	42.1553	3957	3957	MS2	20/44	Sal_B6.raw
4502027								EFNAETFTFHADIcTLSEK	Unambiguous	1	C14(Carbamidomethyl)	HCD	1	High	1	5.87118	0	4.24187	100	2	1130.52	2260.03	4.85555	65.4134	6629	6629	MS2	22/36	Sal_A11.raw
4502027								RPcFSALEVDETYVPK	Unambiguous	1	C3(Carbamidomethyl)	HCD	1	High	1	5.86937	0	3.72859	100	3	637.65	1910.94	1.77844	63.6356	6764	6764	MS2	28/60	Sal_A4.raw
4502027								RHPDYSVVLLLR	Unambiguous	1		HCD	1	High	1	5.86285	1	3.65634	85	3	489.952	1467.84	-0.144537	47.1007	4625	4625	MS2	23/44	Sal_A11.raw
4502027								LVNEVTEFAKTcVADESAENcDK	Unambiguous	1	C12(Carbamidomethyl); C21(Carbamidomethyl)	HCD	1	High	1	5.85975	1	1.41427	100	3	877.063	2629.17	-0.648081	45.5437	4435	4435	MS2	28/88	Sal_A11.raw
4502027								LVRPEVDVMcTAFHDNEETFLKK	Unambiguous	1	C10(Carbamidomethyl)	HCD	1	High	1	5.84847	1	18.9254	100	5	556.477	2778.35	-2.04599	60.4588	6021	6021	MS2	27/176	Sal_A8.raw
4502027								RPcFSALEVDETYVPK	Unambiguous	1	C3(Carbamidomethyl)	HCD	1	High	1	5.84476	0	6.56444	100	3	637.647	1910.93	-3.10839	44.2804	4211	4211	MS2	25/60	Sal_A12.raw
4502027								ALVLIAFAQYLQQcPFEDHVK	Unambiguous	1	C14(Carbamidomethyl)	HCD	1	High	1	5.84076	0	4.91925	88	3	830.765	2490.28	-2.28217	74.5269	7406	7406	MS2	24/80	Sal_C6_110328234939.raw
4502027								SHcIAEVENDEmPADLPSLAADFVESK	Unambiguous	1	C3(Carbamidomethyl); M12(Oxidation)	HCD	1	High	1	5.83144	0	12.6608	100	3	997.455	2990.35	3.47732	66.7805	6629	6629	MS2	34/104	Sal_A8.raw
4502027								SHcIAEVENDEMPADLPSLAADFVESK	Unambiguous	1	C3(Carbamidomethyl)	HCD	1	High	1	5.82857	0	8.78119	94	2	1487.68	2974.36	3.74037	69.8301	6937	6937	MS2	26/52	Sal_A10.raw
4502027								RHPDYSVVLLLR	Unambiguous	1		HCD	1	High	1	5.8275	1	5.6528	52	3	489.952	1467.84	-0.581143	41.237	3790	3790	MS2	23/44	Sal_B7.raw
4502027								EFNAETFTFHADIcTLSEK	Unambiguous	1	C14(Carbamidomethyl)	HCD	1	High	1	5.82175	0	6.07976	100	2	1130.51	2260.01	-5.94704	62.3333	6321	6321	MS2	21/36	Sal_A11.raw
4502027								LVRPEVDVMcTAFHDNEETFLK	Unambiguous	1	C10(Carbamidomethyl)	HCD	1	High	1	5.81848	0	28.169	100	4	663.321	2650.26	-0.850397	62.5561	6224	6224	MS2	29/126	Sal_A8.raw
4502027								EFNAETFTFHADIcTLSEK	Unambiguous	1	C14(Carbamidomethyl)	HCD	1	High	1	5.80995	0	7.48578	100	2	1130.52	2260.02	0.318492	71.6013	7228	7228	MS2	22/36	Sal_A11.raw
4502027								RHPDYSVVLLLR	Unambiguous	1		HCD	1	High	1	5.80917	1	3.11595	17	3	489.952	1467.84	-1.95334	43.9594	4246	4246	MS2	23/44	Sal_A11.raw
4502027								ALVLIAFAQYLQQcPFEDHVK	Unambiguous	1	C14(Carbamidomethyl)	HCD	1	High	1	5.80786	0	29.9034	100	3	830.767	2490.29	0.291314	76.6346	7514	7514	MS2	24/80	Sal_B3.raw
4502027								RHPDYSVVLLLR	Unambiguous	1		HCD	1	High	1	5.80075	1	1.90131	48	3	489.951	1467.84	-3.82452	43.3022	4102	4102	MS2	24/44	Sal_A12.raw
4502027								VHTEccHGDLLEcADDRADLAK	Unambiguous	1	C5(Carbamidomethyl); C6(Carbamidomethyl); C13(Carbamidomethyl)	HCD	1	High	1	5.78696	1	19.7806	100	5	517.827	2585.11	-4.92959	27.6818	2117	2117	MS2	18/168	Sal_B8_110329021705.raw
4502027								RHPDYSVVLLLR	Unambiguous	1		HCD	1	High	1	5.78459	1	1.28621	28	3	489.952	1467.84	-0.830633	39.5366	3634	3634	MS2	23/44	Sal_B3.raw
4502027								EFNAETFTFHADIcTLSEK	Unambiguous	1	C14(Carbamidomethyl)	HCD	1	High	1	5.7775	0	9.3525	100	2	1130.52	2260.04	6.15184	64.9147	6395	6395	MS2	22/36	Sal_A12.raw
4502027								RHPDYSVVLLLR	Unambiguous	1		HCD	1	High	1	5.77321	1	0	100	3	489.951	1467.84	-2.2652	45.524	4432	4432	MS2	24/44	Sal_A11.raw
4502027								RHPYFYAPELLFFAK	Unambiguous	1		HCD	1	High	1	5.77285	1	4.6481	26	3	633.669	1898.99	-0.989987	58.2189	5878	5878	MS2	25/56	Sal_B6.raw
4502027								RHPYFYAPELLFFAK	Unambiguous	1		HCD	1	High	1	5.77242	1	1.61915	46	4	475.507	1899	4.75611	65.2053	6605	6605	MS2	25/84	Sal_A11.raw
4502027								EFNAETFTFHADIcTLSEK	Unambiguous	1	C14(Carbamidomethyl)	HCD	1	High	1	5.76777	0	5.6913	100	2	1130.51	2260.02	-0.65374	60.1964	5939	5939	MS2	24/36	Sal_A12.raw
4502027								RHPDYSVVLLLR	Unambiguous	1		HCD	1	High	1	5.76134	1	4.71481	35	3	489.951	1467.84	-2.57706	34.617	3122	3122	MS2	22/44	Sal_B1.raw
4502027								RMPcAEDYLSVVLNQLcVLHEK	Unambiguous	1	C4(Carbamidomethyl); C17(Carbamidomethyl)	HCD	1	High	1	5.74032	1	13.9435	61	2	1337.66	2674.31	-2.41107	74.6237	7356	7356	MS2	22/42	Sal_A12.raw
4502027								EFNAETFTFHADIcTLSEK	Unambiguous	1	C14(Carbamidomethyl)	HCD	1	High	1	5.7375	0	6.22976	100	2	1130.52	2260.02	0.85862	69.5896	6862	6862	MS2	22/36	Sal_A12.raw
4502027								VHTEccHGDLLEcADDR	Unambiguous	1	C5(Carbamidomethyl); C6(Carbamidomethyl); C13(Carbamidomethyl)	HCD	1	High	1	5.72877	0	3.95713	8	3	696.284	2086.84	-0.00177227	20.8724	1373	1373	MS2	27/64	Sal_B1.raw
4502027								SHcIAEVENDEMPADLPSLAADFVESK	Unambiguous	1	C3(Carbamidomethyl)	HCD	1	High	1	5.72232	0	6.8938	73	3	992.117	2974.34	-2.74864	65.067	6417	6417	MS2	34/104	Sal_B1.raw
4502027								LVRPEVDVmcTAFHDNEETFLK	Unambiguous	1	M9(Oxidation); C10(Carbamidomethyl)	HCD	1	High	1	5.70802	0	32.4671	100	3	889.425	2666.26	0.17414	43.1735	4113	4113	MS2	26/84	Sal_B9.raw
4502027								RHPDYSVVLLLR	Unambiguous	1		HCD	1	High	1	5.70731	1	3.17724	4	3	489.951	1467.84	-3.20079	43.1673	3982	3982	MS2	23/44	Sal_B4.raw
4502027								LVRPEVDVmcTAFHDNEETFLK	Unambiguous	1	M9(Oxidation); C10(Carbamidomethyl)	HCD	1	High	1	5.70512	0	19.2428	100	3	889.428	2666.27	3.67655	43.4053	3979	3979	MS2	28/84	Sal_B8_110329021705.raw
4502027								RPcFSALEVDETYVPK	Unambiguous	1	C3(Carbamidomethyl)	HCD	1	High	1	5.70491	0	5.15946	100	3	637.648	1910.93	-0.904519	53.7532	5231	5231	MS2	23/60	Sal_A6.raw
4502027								EFNAETFTFHADIcTLSEK	Unambiguous	1	C14(Carbamidomethyl)	HCD	1	High	1	5.69719	0	3.5441	100	3	754.008	2260.01	-5.25081	56.6326	5740	5740	MS2	24/72	Sal_A11.raw
4502027								LVRPEVDVmcTAFHDNEETFLKK	Unambiguous	1	M9(Oxidation); C10(Carbamidomethyl)	HCD	1	High	1	5.69651	1	0	100	3	932.124	2794.36	1.12747	35.0996	3184	3184	MS2	25/88	Sal_B1.raw
4502027								RmPcAEDYLSVVLNQLcVLHEK	Unambiguous	1	M2(Oxidation); C4(Carbamidomethyl); C17(Carbamidomethyl)	HCD	1	High	1	5.69425	1	18.5891	100	3	897.443	2690.31	1.50753	73.9747	7268	7268	MS2	25/84	Sal_B12.raw
4502027								SHcIAEVENDEMPADLPSLAADFVESK	Unambiguous	1	C3(Carbamidomethyl)	HCD	1	High	1	5.69409	0	5.17725	100	4	744.343	2974.35	1.96657	69.6022	7052	7052	MS2	29/156	Sal_A11.raw
4502027								RHPYFYAPELLFFAK	Unambiguous	1		HCD	1	High	1	5.69351	1	3.37133	100	4	475.503	1898.99	-2.05772	57.2604	5729	5729	MS2	28/84	Sal_B11.raw
4502027								RHPDYSVVLLLR	Unambiguous	1		HCD	1	High	1	5.68768	1	40.0115	100	3	489.951	1467.84	-3.45028	39.5961	3638	3638	MS2	22/44	Sal_B12.raw
4502027								RHPYFYAPELLFFAK	Unambiguous	1		HCD	1	High	1	5.6848	1	3.00613	63	3	633.67	1899	0.263503	60.7424	6086	6086	MS2	24/56	Sal_B4.raw
4502027								VHTEccHGDLLEcADDRADLAK	Unambiguous	1	C5(Carbamidomethyl); C6(Carbamidomethyl); C13(Carbamidomethyl)	HCD	1	High	1	5.67957	1	11.7065	82	2	1293.06	2585.11	-1.93908	27.0628	2211	2211	MS2	22/42	Sal_A11.raw
4502027								RMPcAEDYLSVVLNQLcVLHEK	Unambiguous	1	C4(Carbamidomethyl); C17(Carbamidomethyl)	HCD	1	High	1	5.67467	1	2.48601	100	3	892.111	2674.32	1.48659	77.591	7821	7821	MS2	28/84	Sal_A11.raw
4502027								RHPDYSVVLLLR	Unambiguous	1		HCD	1	High	1	5.67345	1	5.88154	8	3	489.952	1467.84	-0.581143	40.7509	3866	3866	MS2	22/44	Sal_A11.raw
4502027								RHPYFYAPELLFFAK	Unambiguous	1		HCD	1	High	1	5.67109	1	1.67699	100	3	633.67	1898.99	-0.411453	64.5518	6361	6361	MS2	24/56	Sal_A12.raw
4502027								RHPDYSVVLLLR	Unambiguous	1		HCD	1	High	1	5.66895	1	2.92474	5	3	489.952	1467.84	-1.82859	36.1209	3301	3301	MS2	25/44	Sal_B1.raw
4502027								RmPcAEDYLSVVLNQLcVLHEK	Unambiguous	1	M2(Oxidation); C4(Carbamidomethyl); C17(Carbamidomethyl)	HCD	1	High	1	5.66841	1	4.64744	100	4	673.333	2690.31	-0.108245	74.2235	7210	7210	MS2	32/126	Sal_B9.raw
4502027								RHPDYSVVLLLR	Unambiguous	1		HCD	1	High	1	5.66492	1	1.83624	56	3	489.952	1467.84	-1.76622	47.0638	4510	4510	MS2	23/44	Sal_A10.raw
4502027								RHPDYSVVLLLR	Unambiguous	1		HCD	1	High	1	5.65558	1	1.75936	53	3	489.953	1467.84	0.915791	73.6025	7110	7110	MS2	23/44	Sal_A5.raw
4502027								LVRPEVDVMcTAFHDNEETFLKK	Unambiguous	1	C10(Carbamidomethyl)	HCD	1	High	1	5.65202	1	28.3152	100	4	695.342	2778.35	-4.1501	47.0585	4554	4554	MS2	25/132	Sal_B12.raw
4502027								RHPDYSVVLLLR	Unambiguous	1		HCD	1	High	1	5.64963	1	29.2661	100	3	489.952	1467.84	-0.830633	48.7362	4822	4822	MS2	22/44	Sal_A11.raw
4502027								NEcFLQHKDDNPNLPR	Unambiguous	1	C3(Carbamidomethyl)	HCD	1	High	1	5.64822	1	11.7803	100	3	666.314	1996.93	-0.788562	25.7721	1933	1933	MS2	20/60	Sal_A10.raw
4502027								RHPDYSVVLLLR	Unambiguous	1		HCD	1	High	1	5.63649	1	3.52363	7	3	489.952	1467.84	-2.07808	43.9812	4157	4157	MS2	23/44	Sal_A10.raw
4502027								RHPDYSVVLLLR	Unambiguous	1		HCD	1	High	1	5.62593	1	15.3451	100	3	489.951	1467.84	-2.70181	44.9107	4201	4201	MS2	23/44	Sal_B4.raw
4502027								RHPYFYAPELLFFAK	Unambiguous	1		HCD	1	High	1	5.6236	1	19.0325	72	3	633.669	1898.99	-0.70072	60.2043	5935	5935	MS2	24/56	Sal_C4.raw
4502027								RHPDYSVVLLLR	Unambiguous	1		HCD	1	High	1	5.61814	1	3.27927	2	3	489.951	1467.84	-2.45232	40.1805	3746	3746	MS2	23/44	Sal_A12.raw
4502027								RHPDYSVVLLLR	Unambiguous	1		HCD	1	High	1	5.59518	1	1.56042	100	3	489.951	1467.84	-3.07604	59.9254	6064	6064	MS2	23/44	Sal_A7.raw
4502027								EFNAETFTFHADIcTLSEK	Unambiguous	1	C14(Carbamidomethyl)	HCD	1	High	1	5.59502	0	71.4628	100	2	1130.51	2260.02	-1.51795	55.1202	5414	5414	MS2	21/36	Sal_A12.raw
4502027								EFNAETFTFHADIcTLSEK	Unambiguous	1	C14(Carbamidomethyl)	HCD	1	High	1	5.59218	0	5.07721	100	2	1130.51	2260.02	-1.19387	68.0594	6711	6711	MS2	21/36	Sal_A12.raw
4502027								VHTEccHGDLLEcADDR	Unambiguous	1	C5(Carbamidomethyl); C6(Carbamidomethyl); C13(Carbamidomethyl)	HCD	1	High	1	5.59074	0	30.1307	100	2	1043.92	2086.83	-4.29476	21.7214	1409	1409	MS2	24/32	Sal_B8_110329021705.raw
4502027								EFNAETFTFHADIcTLSEK	Unambiguous	1	C14(Carbamidomethyl)	HCD	1	High	1	5.58092	0	6.15517	100	2	1130.51	2260.02	-1.84203	63.3627	6245	6245	MS2	22/36	Sal_A12.raw
4502027								EFNAETFTFHADIcTLSEK	Unambiguous	1	C14(Carbamidomethyl)	HCD	1	High	1	5.56024	0	8.07827	64	3	754.009	2260.01	-4.92673	62.1075	6299	6299	MS2	23/72	Sal_A11.raw
4502027								RPcFSALEVDETYVPK	Unambiguous	1	C3(Carbamidomethyl)	HCD	1	High	1	5.5599	0	3.82577	100	3	637.647	1910.93	-2.05436	62.7097	6662	6662	MS2	26/60	Sal_A4.raw
4502027								VHTEccHGDLLEcADDR	Unambiguous	1	C5(Carbamidomethyl); C6(Carbamidomethyl); C13(Carbamidomethyl)	HCD	1	High	1	5.55891	0	1.42701	17	3	696.283	2086.83	-2.19535	20.605	1373	1373	MS2	24/64	Sal_B2.raw
4502027								RHPDYSVVLLLR	Unambiguous	1		HCD	1	High	1	5.55837	1	17.0263	100	3	489.952	1467.84	-1.95334	50.2616	4999	4999	MS2	23/44	Sal_A11.raw
4502027								EFNAETFTFHADIcTLSEK	Unambiguous	1	C14(Carbamidomethyl)	HCD	1	High	1	5.55639	0	4.57321	100	2	1130.52	2260.03	2.479	66.9665	6774	6774	MS2	21/36	Sal_A11.raw
4502027								RHPYFYAPELLFFAK	Unambiguous	1		HCD	1	High	1	5.55589	1	2.45418	57	4	475.504	1898.99	-0.386393	65.1465	6481	6481	MS2	26/84	Sal_A10.raw
4502027								LVRPEVDVmcTAFHDNEETFLKK	Unambiguous	1	M9(Oxidation); C10(Carbamidomethyl)	HCD	1	High	1	5.55508	1	0.938997	26	3	932.123	2794.36	0.603255	38.9572	3599	3599	MS2	28/88	Sal_A12.raw
4502027								RPcFSALEVDETYVPK	Unambiguous	1	C3(Carbamidomethyl)	HCD	1	High	1	5.54797	0	24.657	100	3	637.648	1910.93	-0.712878	37.9268	3527	3527	MS2	21/60	Sal_B1.raw
4502027								RHPDYSVVLLLR	Unambiguous	1		HCD	1	High	1	5.54367	1	3.24277	1	3	489.952	1467.84	-1.82859	42.3733	4064	4064	MS2	23/44	Sal_A11.raw
4502027								VHTEccHGDLLEcADDR	Unambiguous	1	C5(Carbamidomethyl); C6(Carbamidomethyl); C13(Carbamidomethyl)	HCD	1	High	1	5.5387	0	0.779129	9	3	696.284	2086.84	0.173714	19.332	1157	1157	MS2	25/64	Sal_B3.raw
4502027								EFNAETFTFHADIcTLSEK	Unambiguous	1	C14(Carbamidomethyl)	HCD	1	High	1	5.53634	0	10.1963	100	2	1130.51	2260.02	-2.05808	53.5567	5250	5250	MS2	23/36	Sal_A12.raw
4502027								RHPDYSVVLLLR	Unambiguous	1		HCD	1	High	1	5.53526	1	34.6634	100	3	489.952	1467.84	-1.08012	42.3239	3872	3872	MS2	21/44	Sal_C3.raw
4502027								mPcAEDYLSVVLNQLcVLHEK	Unambiguous	1	M1(Oxidation); C3(Carbamidomethyl); C16(Carbamidomethyl)	HCD	1	High	1	5.53251	0	1.93195	40	2	1267.61	2534.21	-1.00145	74.7351	7386	7386	MS2	20/40	Sal_A10.raw
4502027								RHPDYSVVLLLR	Unambiguous	1		HCD	1	High	1	5.53067	1	2.42938	100	3	489.952	1467.84	-1.08012	41.0891	3822	3822	MS2	22/44	Sal_B3.raw
4502027								RHPDYSVVLLLR	Unambiguous	1		HCD	1	High	1	5.53035	1	3.24221	15	3	489.952	1467.84	-0.518771	41.769	3907	3907	MS2	23/44	Sal_B5.raw
4502027								EFNAETFTFHADIcTLSEK	Unambiguous	1	C14(Carbamidomethyl)	HCD	1	High	1	5.51313	0	1.7467	100	3	754.012	2260.02	-1.03778	75.1305	7420	7420	MS2	22/72	Sal_A12.raw
4502027								LVRPEVDVmcTAFHDNEETFLKK	Unambiguous	1	M9(Oxidation); C10(Carbamidomethyl)	HCD	1	High	1	5.51243	1	22.5061	100	5	559.673	2794.34	-6.30858	39.4612	3520	3520	MS2	26/176	Sal_B8_110329021705.raw
4502027								RHPYFYAPELLFFAK	Unambiguous	1		HCD	1	High	1	5.51148	1	38.5194	100	3	633.671	1899	1.42057	73.234	7378	7378	MS2	21/56	Sal_A11.raw
4502027								ALVLIAFAQYLQQcPFEDHVK	Unambiguous	1	C14(Carbamidomethyl)	HCD	1	High	1	5.5106	0	9.41713	100	3	830.768	2490.29	1.98245	76.458	7723	7723	MS2	24/80	Sal_A11.raw
4502027								RHPDYSVVLLLR	Unambiguous	1		HCD	1	High	1	5.51013	1	4.1133	100	3	489.952	1467.84	-2.01571	48.6696	4708	4708	MS2	23/44	Sal_A10.raw
4502027								LVRPEVDVMcTAFHDNEETFLK	Unambiguous	1	C10(Carbamidomethyl)	HCD	1	High	1	5.5077	0	4.47543	40	2	1325.63	2650.25	-4.01838	52.8662	5298	5298	MS2	21/42	Sal_A11.raw
4502027								RHPYFYAPELLFFAK	Unambiguous	1		HCD	1	High	1	5.50011	1	6.40898	100	4	475.503	1898.99	-2.63625	60.6068	5944	5944	MS2	25/84	Sal_B8_110329021705.raw
4502027								RHPDYSVVLLLR	Unambiguous	1		HCD	1	High	1	5.49671	1	4.00155	100	3	489.956	1467.85	6.34214	43.2508	3965	3965	MS2	23/44	Sal_B8_110329021705.raw
4502027								RHPYFYAPELLFFAK	Unambiguous	1		HCD	1	High	1	5.49532	1	1.67128	5	3	633.667	1898.99	-4.75048	62.1043	6298	6298	MS2	24/56	Sal_A11.raw
4502027								RHPYFYAPELLFFAK	Unambiguous	1		HCD	1	High	1	5.48942	1	3.12109	11	3	633.673	1899	4.98817	64.9518	6463	6463	MS2	24/56	Sal_A10.raw
4502027								RHPDYSVVLLLR	Unambiguous	1		HCD	1	High	1	5.48731	1	1.5479	100	3	489.951	1467.84	-2.2652	42.8405	3987	3987	MS2	23/44	Sal_B7.raw
4502027								RHPYFYAPELLFFAK	Unambiguous	1		HCD	1	High	1	5.4862	1	2.40561	100	3	633.67	1899	0.55277	62.5897	6125	6125	MS2	25/56	Sal_B9.raw
4502027								LVRPEVDVmcTAFHDNEETFLK	Unambiguous	1	M9(Oxidation); C10(Carbamidomethyl)	HCD	1	High	1	5.48498	0	8.95438	100	4	667.319	2666.26	-1.13573	51.3863	5129	5129	MS2	29/126	Sal_A7.raw
4502027								RHPDYSVVLLLR	Unambiguous	1		HCD	1	High	1	5.48249	1	27.0895	68	3	489.953	1467.84	0.479186	40.81	3840	3840	MS2	22/44	Sal_B10.raw
4502027								RHPDYSVVLLLR	Unambiguous	1		HCD	1	High	1	5.47844	1	10.307	53	3	489.951	1467.84	-2.20283	42.4664	3972	3972	MS2	22/44	Sal_A10.raw
4502027								EFNAETFTFHADIcTLSEK	Unambiguous	1	C14(Carbamidomethyl)	HCD	1	High	1	5.4777	0	7.09783	100	2	1130.51	2260.01	-5.51493	63.8833	6473	6473	MS2	21/36	Sal_A11.raw
4502027								RPcFSALEVDETYVPK	Unambiguous	1	C3(Carbamidomethyl)	HCD	1	High	1	5.47271	0	5.06585	100	3	637.65	1910.94	1.77844	48.0643	4337	4337	MS2	27/60	Sal_poolA4_6_ex.raw
4502027								SLHTLFGDKLcTVATLR	Unambiguous	1	C11(Carbamidomethyl)	HCD	1	High	1	5.46392	1	26.31	100	3	644.683	1932.03	-1.5587	46.1274	4427	4427	MS2	25/64	Sal_A12.raw
4502027								VHTEccHGDLLEcADDR	Unambiguous	1	C5(Carbamidomethyl); C6(Carbamidomethyl); C13(Carbamidomethyl)	HCD	1	High	1	5.4611	0	12.0453	100	3	696.284	2086.84	-0.00177227	22.465	1580	1580	MS2	24/64	Sal_A12.raw
4502027								EFNAETFTFHADIcTLSEK	Unambiguous	1	C14(Carbamidomethyl)	HCD	1	High	1	5.46096	0	7.1424	100	2	1130.51	2260.02	-2.59821	68.5118	6941	6941	MS2	22/36	Sal_A11.raw
4502027								RHPDYSVVLLLR	Unambiguous	1		HCD	1	High	1	5.45697	1	34.9619	44	3	489.951	1467.84	-3.51265	38.3554	3538	3538	MS2	22/44	Sal_B11.raw
4502027								EFNAETFTFHADIcTLSEK	Unambiguous	1	C14(Carbamidomethyl)	HCD	1	High	1	5.44813	0	8.38543	100	2	1130.52	2260.02	0.534543	58.6118	5779	5779	MS2	22/36	Sal_A12.raw
4502027								SHcIAEVENDEmPADLPSLAADFVESK	Unambiguous	1	C3(Carbamidomethyl); M12(Oxidation)	HCD	1	High	1	5.44164	0	43.0464	100	3	997.449	2990.33	-2.15605	61.054	6094	6094	MS2	27/104	Sal_B7.raw
4502027								RHPDYSVVLLLR	Unambiguous	1		HCD	1	High	1	5.44162	1	4.78716	100	3	489.953	1467.85	1.3524	59.0737	5970	5970	MS2	24/44	Sal_A7.raw
4502027								RHPDYSVVLLLR	Unambiguous	1		HCD	1	High	1	5.43817	1	0	22	3	489.952	1467.84	-1.95334	34.4114	3133	3133	MS2	23/44	Sal_B2.raw
4502027								EFNAETFTFHADIcTLSEK	Unambiguous	1	C14(Carbamidomethyl)	HCD	1	High	1	5.43481	0	13.49	92	3	754.013	2260.03	1.31178	74.2039	7319	7319	MS2	24/72	Sal_A10.raw
4502027								EFNAETFTFHADIcTLSEK	Unambiguous	1	C14(Carbamidomethyl)	HCD	1	High	1	5.42858	0	12.0165	23	3	754.013	2260.02	0.663625	74.3348	7488	7488	MS2	23/72	Sal_A11.raw
4502027								RPcFSALEVDETYVPK	Unambiguous	1	C3(Carbamidomethyl)	HCD	1	High	1	5.41952	0	3.98757	100	3	637.649	1910.93	0.341142	54.6432	5272	5272	MS2	26/60	Sal_A5.raw
4502027								SHcIAEVENDEMPADLPSLAADFVESK	Unambiguous	1	C3(Carbamidomethyl)	HCD	1	High	1	5.41393	0	28.8607	100	3	992.119	2974.34	-1.0249	66.7091	6551	6551	MS2	30/104	Sal_B8_110329021705.raw
4502027								EFNAETFTFHADIcTLSEK	Unambiguous	1	C14(Carbamidomethyl)	HCD	1	High	1	5.41191	0	2.92437	100	2	1130.52	2260.03	1.72282	70.0591	7090	7090	MS2	22/36	Sal_A11.raw
4502027								RHPYFYAPELLFFAK	Unambiguous	1		HCD	1	High	1	5.41145	1	1.36643	97	3	633.67	1899	-0.0257636	68.0397	6756	6756	MS2	24/56	Sal_A10.raw
4502027								RHPDYSVVLLLR	Unambiguous	1		HCD	1	High	1	5.40813	1	4.24988	100	3	489.952	1467.84	-1.14249	42.243	4010	4010	MS2	23/44	Sal_B9.raw
4502027								RHPYFYAPELLFFAK	Unambiguous	1		HCD	1	High	1	5.40505	1	11.524	100	3	633.669	1898.99	-2.05064	69.5727	6913	6913	MS2	23/56	Sal_A10.raw
4502027								SHcIAEVENDEmPADLPSLAADFVESK	Unambiguous	1	C3(Carbamidomethyl); M12(Oxidation)	HCD	1	High	1	5.4047	0	29.2195	100	3	997.454	2990.35	2.25268	68.8876	6967	6967	MS2	28/104	Sal_A7.raw
4502027								RHPDYSVVLLLR	Unambiguous	1		HCD	1	High	1	5.40428	1	0	10	3	489.952	1467.84	-1.64147	32.8183	2925	2925	MS2	24/44	Sal_B2.raw
4502027								RHPDYSVVLLLR	Unambiguous	1		HCD	1	High	1	5.40412	1	18.0797	100	3	489.952	1467.84	-1.45436	62.6108	6354	6354	MS2	23/44	Sal_A7.raw
4502027								ADDKETcFAEEGK	Unambiguous	1	C7(Carbamidomethyl)	HCD	1	High	1	5.40157	1	5.57048	20	3	500.548	1499.63	-0.742055	17.8194	1016	1016	MS2	24/48	Sal_A11.raw
4502027								RHPYFYAPELLFFAK	Unambiguous	1		HCD	1	High	1	5.40143	1	2.83805	39	3	633.671	1899	2.38479	62.2919	6242	6242	MS2	25/56	Sal_B4.raw
4502027								RPcFSALEVDETYVPK	Unambiguous	1	C3(Carbamidomethyl)	HCD	1	High	1	5.39587	0	23.4804	100	3	637.648	1910.93	-1.95854	42.2723	3844	3844	MS2	24/60	Sal_B8_110329021705.raw
4502027								RHPYFYAPELLFFAK	Unambiguous	1		HCD	1	High	1	5.39226	1	2.47046	54	4	475.503	1898.99	-3.27907	58.3976	5901	5901	MS2	25/84	Sal_B6.raw
4502027								RHPDYSVVLLLR	Unambiguous	1		HCD	1	High	1	5.39179	1	9.39697	100	3	489.952	1467.84	-2.01571	55.7557	5169	5169	MS2	24/44	Sal_poolA4_6.raw
4502027								VHTEccHGDLLEcADDRADLAK	Unambiguous	1	C5(Carbamidomethyl); C6(Carbamidomethyl); C13(Carbamidomethyl)	HCD	1	High	1	5.39167	1	8.03698	92	5	517.83	2585.12	1.44519	27.6432	2140	2140	MS2	19/168	Sal_B4.raw
4502027								VHTEccHGDLLEcADDRADLAK	Unambiguous	1	C5(Carbamidomethyl); C6(Carbamidomethyl); C13(Carbamidomethyl)	HCD	1	High	1	5.38902	1	23.639	57	2	1293.06	2585.11	-1.84464	24.251	1822	1822	MS2	22/42	Sal_B2.raw
4502027								RHPYFYAPELLFFAK	Unambiguous	1		HCD	1	High	1	5.38281	1	0	100	4	475.504	1899	-0.000703662	60.8723	6102	6102	MS2	27/84	Sal_B4.raw
4502027								RHPDYSVVLLLR	Unambiguous	1		HCD	1	High	1	5.38192	1	0	56	3	489.952	1467.84	-0.643516	31.3109	2738	2738	MS2	22/44	Sal_B2.raw
4502027								LVRPEVDVMcTAFHDNEETFLKK	Unambiguous	1	C10(Carbamidomethyl)	HCD	1	High	1	5.37946	1	18.0452	100	3	926.792	2778.36	0.7097	50.4027	5016	5016	MS2	27/88	Sal_A11.raw
4502027								RHPDYSVVLLLR	Unambiguous	1		HCD	1	High	1	5.37807	1	6.59864	100	3	489.951	1467.84	-3.20079	41.2162	3907	3907	MS2	20/44	Sal_B1.raw
4502027								RMPcAEDYLSVVLNQLcVLHEK	Unambiguous	1	C4(Carbamidomethyl); C17(Carbamidomethyl)	HCD	1	High	1	5.37497	1	24.3067	100	3	892.11	2674.32	0.117228	74.4947	7497	7497	MS2	27/84	Sal_C1.raw
4502027								RHPDYSVVLLLR	Unambiguous	1		HCD	1	High	1	5.37233	1	8.94752	100	3	489.952	1467.84	-1.95334	50.2075	4891	4891	MS2	21/44	Sal_A10.raw
4502027								MPcAEDYLSVVLNQLcVLHEK	Unambiguous	1	C3(Carbamidomethyl); C16(Carbamidomethyl)	HCD	1	High	1	5.36964	0	5.48614	100	3	840.078	2518.22	1.66963	76.2922	7537	7537	MS2	24/80	Sal_A12.raw
4502027								LVRPEVDVMcTAFHDNEETFLK	Unambiguous	1	C10(Carbamidomethyl)	HCD	1	High	1	5.36857	0	16.2104	100	3	884.095	2650.27	2.77035	64.8983	6592	6592	MS2	28/84	Sal_A7.raw
4502027								EFNAETFTFHADIcTLSEK	Unambiguous	1	C14(Carbamidomethyl)	HCD	1	High	1	5.36314	0	8.52791	100	2	1130.51	2260.01	-4.65071	60.7855	6167	6167	MS2	22/36	Sal_A11.raw
4502027								ccAAADPHEcYAK	Unambiguous	1	C1(Carbamidomethyl); C2(Carbamidomethyl); C10(Carbamidomethyl)	HCD	1	High	1	5.36257	0	10.62	100	3	518.204	1552.6	-0.858949	17.1667	878	878	MS2	25/48	Sal_A8.raw
4502027								RHPDYSVVLLLR	Unambiguous	1		HCD	1	High	1	5.35983	1	3.38663	100	3	489.953	1467.84	-0.0821646	72.7452	7030	7030	MS2	23/44	Sal_A5.raw
4502027								RHPDYSVVLLLR	Unambiguous	1		HCD	1	High	1	5.35925	1	8.95739	100	3	489.952	1467.84	-1.39198	32.0759	2745	2745	MS2	23/44	Sal_C6_110328234939.raw
4502027								RHPDYSVVLLLR	Unambiguous	1		HCD	1	High	1	5.35873	1	34.4005	100	3	489.951	1467.84	-2.51469	43.8978	4175	4175	MS2	22/44	Sal_B6.raw
4502027								RHPYFYAPELLFFAK	Unambiguous	1		HCD	1	High	1	5.34986	1	2.1739	14	3	633.674	1899.01	5.85596	65.2019	6604	6604	MS2	25/56	Sal_A11.raw
4502027								LVRPEVDVMcTAFHDNEETFLKK	Unambiguous	1	C10(Carbamidomethyl)	HCD	1	High	1	5.34971	1	29.8031	100	5	556.478	2778.36	0.3705	66.1551	6718	6718	MS2	27/176	Sal_A7.raw
4502027								RHPYFYAPELLFFAK	Unambiguous	1		HCD	1	High	1	5.34677	1	3.46698	11	3	633.671	1899	1.22772	66.4951	6605	6605	MS2	24/56	Sal_A10.raw
4502027								RHPDYSVVLLLR	Unambiguous	1		HCD	1	High	1	5.34668	1	7.5265	100	3	489.952	1467.84	-1.20487	73.2984	7231	7231	MS2	22/44	Sal_A6.raw
4502027								RHPDYSVVLLLR	Unambiguous	1		HCD	1	High	1	5.34251	1	3.43228	100	3	489.953	1467.85	1.29002	63.5239	6316	6316	MS2	24/44	Sal_A6.raw
4502027								RHPDYSVVLLLR	Unambiguous	1		HCD	1	High	1	5.34085	1	36.4789	100	3	489.952	1467.84	-1.89096	41.4807	3872	3872	MS2	21/44	Sal_C2.raw
4502027								RHPYFYAPELLFFAK	Unambiguous	1		HCD	1	High	1	5.3362	1	0.727	75	4	475.504	1898.99	-0.900646	66.7065	6623	6623	MS2	25/84	Sal_A10.raw
4502027								EFNAETFTFHADIcTLSEK	Unambiguous	1	C14(Carbamidomethyl)	HCD	1	High	1	5.33366	0	8.90406	88	3	754.014	2260.03	2.60808	68.1843	6905	6905	MS2	23/72	Sal_A11.raw
4502027								VHTEccHGDLLEcADDR	Unambiguous	1	C5(Carbamidomethyl); C6(Carbamidomethyl); C13(Carbamidomethyl)	HCD	1	High	1	5.32983	0	5.9374	100	3	696.283	2086.84	-1.05469	25.5699	1929	1929	MS2	24/64	Sal_A8.raw
4502027								SHcIAEVENDEMPADLPSLAADFVESK	Unambiguous	1	C3(Carbamidomethyl)	HCD	1	High	1	5.32485	0	7.3241	100	3	992.118	2974.34	-1.76365	68.2693	6915	6915	MS2	29/104	Sal_B5.raw
4502027								RHPDYSVVLLLR	Unambiguous	1		HCD	1	High	1	5.31889	1	11.4274	100	3	489.952	1467.84	-1.45436	37.9674	3449	3449	MS2	22/44	Sal_B3.raw
4502027								RHPDYSVVLLLR	Unambiguous	1		HCD	1	High	1	5.31794	1	0.737085	18	3	489.952	1467.84	-0.518771	74.4622	7197	7197	MS2	24/44	Sal_A5.raw
4502027								EFNAETFTFHADIcTLSEK	Unambiguous	1	C14(Carbamidomethyl)	HCD	1	High	1	5.31692	0	3.6722	52	3	754.014	2260.03	1.71687	68.8802	6798	6798	MS2	23/72	Sal_A12.raw
4502027								LVNEVTEFAKTcVADESAENcDK	Unambiguous	1	C12(Carbamidomethyl); C21(Carbamidomethyl)	HCD	1	High	1	5.31527	1	5.42427	100	3	877.065	2629.18	1.2323	45.0249	4293	4293	MS2	25/88	Sal_A12.raw
4502027								RHPYFYAPELLFFAK	Unambiguous	1		HCD	1	High	1	5.31404	1	2.04494	6	3	633.67	1898.99	-0.604298	59.8701	5905	5905	MS2	22/56	Sal_A12.raw
4502027								RHPYFYAPELLFFAK	Unambiguous	1		HCD	1	High	1	5.31281	1	0	100	4	475.501	1898.98	-6.23605	60.521	6140	6140	MS2	27/84	Sal_A11.raw
4502027								EFNAETFTFHADIcTLSEK	Unambiguous	1	C14(Carbamidomethyl)	HCD	1	High	1	5.31147	0	1.844	45	3	754.009	2260.01	-4.52163	63.65	6448	6448	MS2	24/72	Sal_A11.raw
4502027								RHPYFYAPELLFFAK	Unambiguous	1		HCD	1	High	1	5.311	1	0.928155	37	4	475.504	1899	0.192141	63.6079	6339	6339	MS2	30/84	Sal_A10.raw
4502027								EFNAETFTFHADIcTLSEK	Unambiguous	1	C14(Carbamidomethyl)	HCD	1	High	1	5.31032	0	18.9313	100	2	1130.52	2260.03	1.93887	71.151	6999	6999	MS2	22/36	Sal_A12.raw
4502027								RHPDYSVVLLLR	Unambiguous	1		HCD	1	High	1	5.31007	1	2.69409	100	3	489.951	1467.84	-2.57706	51.8111	5068	5068	MS2	22/44	Sal_A10.raw
4502027								VHTEccHGDLLEcADDRADLAK	Unambiguous	1	C5(Carbamidomethyl); C6(Carbamidomethyl); C13(Carbamidomethyl)	HCD	1	High	1	5.30396	1	8.82454	47	5	517.828	2585.11	-2.09634	27.2577	2189	2189	MS2	19/168	Sal_B9.raw
4502027								LVRPEVDVMcTAFHDNEETFLKK	Unambiguous	1	C10(Carbamidomethyl)	HCD	1	High	1	5.29837	1	6.11232	100	4	695.346	2778.36	0.770764	47.6102	4627	4627	MS2	21/132	Sal_B6.raw
4502027								SHcIAEVENDEMPADLPSLAADFVESK	Unambiguous	1	C3(Carbamidomethyl)	HCD	1	High	1	5.29568	0	24.8439	100	3	992.123	2974.35	3.34596	67.4659	6827	6827	MS2	33/104	Sal_A11.raw
4502027								RHPYFYAPELLFFAK	Unambiguous	1		HCD	1	High	1	5.29511	1	4.06825	100	4	475.503	1898.99	-1.80059	48.6348	4827	4827	MS2	28/84	Sal_B2.raw
4502027								RPcFSALEVDETYVPK	Unambiguous	1	C3(Carbamidomethyl)	HCD	1	High	1	5.28507	0	35.5782	100	3	637.648	1910.93	-1.09616	46.8536	4595	4595	MS2	20/60	Sal_A11.raw
4502027								RHPDYSVVLLLR	Unambiguous	1		HCD	1	High	1	5.28273	1	15.7059	100	3	489.952	1467.84	-0.206909	68.9159	6855	6855	MS2	24/44	Sal_A6.raw
4502027								LVRPEVDVMcTAFHDNEETFLKK	Unambiguous	1	C10(Carbamidomethyl)	HCD	1	High	1	5.281	1	14.6785	67	3	926.792	2778.36	0.380179	40.0797	3835	3835	MS2	18/88	Sal_B2.raw
4502027								RHPDYSVVLLLR	Unambiguous	1		HCD	1	High	1	5.27781	1	2.19512	5	3	489.951	1467.84	-3.6374	41.7293	3930	3930	MS2	24/44	Sal_A12.raw
4502027								RHPYFYAPELLFFAK	Unambiguous	1		HCD	1	High	1	5.27697	1	2.37021	25	3	633.67	1899	0.167081	61.6581	6283	6283	MS2	24/56	Sal_B10.raw
4502027								RHPYFYAPELLFFAK	Unambiguous	1		HCD	1	High	1	5.27341	1	14.6268	100	4	475.503	1898.99	-3.08623	56.5588	5586	5586	MS2	26/84	Sal_B1.raw
4502027								MPcAEDYLSVVLNQLcVLHEK	Unambiguous	1	C3(Carbamidomethyl); C16(Carbamidomethyl)	HCD	1	High	1	5.27271	0	1.39581	100	2	1259.61	2518.2	-3.70576	74.5414	7408	7408	MS2	22/40	Sal_C6_110328234939.raw
4502027								RHPYFYAPELLFFAK	Unambiguous	1		HCD	1	High	1	5.26686	1	2.43171	4	3	633.667	1898.99	-4.26836	63.641	6446	6446	MS2	23/56	Sal_A11.raw
4502027								HPYFYAPELLFFAK	Unambiguous	1		HCD	1	High	1	5.26484	0	6.61175	100	2	871.95	1742.89	-1.07969	63.7369	6298	6298	MS2	19/26	Sal_B1.raw
4502027								EFNAETFTFHADIcTLSEK	Unambiguous	1	C14(Carbamidomethyl)	HCD	1	High	1	5.26368	0	3.38495	100	3	754.012	2260.02	-0.308606	58.5473	5820	5820	MS2	23/72	Sal_A10.raw
4502027								EFNAETFTFHADIcTLSEK	Unambiguous	1	C14(Carbamidomethyl)	HCD	1	High	1	5.26226	0	5.9592	100	2	1130.52	2260.04	7.77221	66.4489	6540	6540	MS2	22/36	Sal_A12.raw
4502027								RmPcAEDYLSVVLNQLcVLHEK	Unambiguous	1	M2(Oxidation); C4(Carbamidomethyl); C17(Carbamidomethyl)	HCD	1	High	1	5.2597	1	27.7743	100	3	897.442	2690.31	0.0782499	72.7867	7098	7098	MS2	25/84	Sal_B8_110329021705.raw
4502027								ALVLIAFAQYLQQcPFEDHVK	Unambiguous	1	C14(Carbamidomethyl)	HCD	1	High	1	5.25491	0	5.20382	27	2	1245.64	2490.28	-1.51698	74.8554	7386	7386	MS2	20/40	Sal_A12.raw
4502027								RHPDYSVVLLLR	Unambiguous	1		HCD	1	High	1	5.25459	1	21.9761	100	3	489.952	1467.84	-1.70385	48.0121	4652	4652	MS2	22/44	Sal_A12.raw
4502027								RHPYFYAPELLFFAK	Unambiguous	1		HCD	1	High	1	5.25186	1	2.95929	19	3	633.672	1899	3.73469	62.9873	6209	6209	MS2	24/56	Sal_A12.raw
4502027								EFNAETFTFHADIcTLSEK	Unambiguous	1	C14(Carbamidomethyl)	HCD	1	High	1	5.24917	0	3.98647	100	3	754.013	2260.02	0.987702	66.4984	6606	6606	MS2	24/72	Sal_A10.raw
4502027								SHcIAEVENDEMPADLPSLAADFVESK	Unambiguous	1	C3(Carbamidomethyl)	HCD	1	High	1	5.24269	0	10.1784	33	2	1487.68	2974.35	0.867507	69.308	7025	7025	MS2	23/52	Sal_A11.raw
4502027								EFNAETFTFHADIcTLSEK	Unambiguous	1	C14(Carbamidomethyl)	HCD	1	High	1	5.24054	0	21.3956	100	3	754.012	2260.02	-0.227587	53.283	5305	5305	MS2	21/72	Sal_B6.raw
4502027								LVRPEVDVMcTAFHDNEETFLKK	Unambiguous	1	C10(Carbamidomethyl)	HCD	1	High	1	5.23665	1	15.4594	100	4	695.345	2778.36	-0.986681	48.3324	4681	4681	MS2	24/132	Sal_B9.raw
4502027								RHPDYSVVLLLR	Unambiguous	1		HCD	1	High	1	5.23309	1	6.12724	100	3	489.953	1467.84	0.666302	76.3089	7410	7410	MS2	22/44	Sal_A5.raw
4502027								RHPDYSVVLLLR	Unambiguous	1		HCD	1	High	1	5.22866	1	5.61561	80	3	489.953	1467.84	0.479186	51.3759	5026	5026	MS2	23/44	Sal_A8.raw
4502027								RHPYFYAPELLFFAK	Unambiguous	1		HCD	1	High	1	5.22274	1	2.74222	4	3	633.671	1899	2.09552	61.4126	6053	6053	MS2	25/56	Sal_A12.raw
4502027								EFNAETFTFHADIcTLSEK	Unambiguous	1	C14(Carbamidomethyl)	HCD	1	High	1	5.22219	0	6.11299	100	3	754.012	2260.02	-0.632683	73.4069	7128	7128	MS2	24/72	Sal_B1.raw
4502027								RmPcAEDYLSVVLNQLcVLHEK	Unambiguous	1	M2(Oxidation); C4(Carbamidomethyl); C17(Carbamidomethyl)	HCD	1	High	1	5.21889	1	42.5082	100	3	897.441	2690.31	-1.07879	72.2495	7290	7290	MS2	23/84	Sal_A11.raw
4502027								RHPDYSVVLLLR	Unambiguous	1		HCD	1	High	1	5.21874	1	7.97512	100	3	489.952	1467.84	-0.893005	80.5775	7903	7903	MS2	23/44	Sal_A5.raw
4502027								RHPYFYAPELLFFAK	Unambiguous	1		HCD	1	High	1	5.2175	1	4.24463	100	4	475.505	1899	1.47777	63.099	6220	6220	MS2	26/84	Sal_A12.raw
4502027								RHPDYSVVLLLR	Unambiguous	1		HCD	1	High	1	5.21054	1	4.66614	100	3	489.953	1467.84	0.04258	43.519	4128	4128	MS2	22/44	Sal_B5.raw
4502027								SHcIAEVENDEMPADLPSLAADFVESK	Unambiguous	1	C3(Carbamidomethyl)	HCD	1	High	1	5.20528	0	10.9228	100	3	992.117	2974.34	-2.25614	63.542	6278	6278	MS2	31/104	Sal_B1.raw
4502027								RHPYFYAPELLFFAK	Unambiguous	1		HCD	1	High	1	5.2052	1	1.30232	100	3	633.67	1898.99	-0.507875	57.4869	5647	5647	MS2	25/56	Sal_B3.raw
4502027								RHPDYSVVLLLR	Unambiguous	1		HCD	1	High	1	5.19509	1	10.4037	100	3	489.951	1467.84	-3.26316	53.365	5354	5354	MS2	23/44	Sal_A11.raw
4502027								LVRPEVDVMcTAFHDNEETFLK	Unambiguous	1	C10(Carbamidomethyl)	HCD	1	High	1	5.18379	0	8.46034	100	2	1325.63	2650.26	-2.91294	52.2326	5118	5118	MS2	21/42	Sal_A12.raw
4502027								RHPDYSVVLLLR	Unambiguous	1		HCD	1	High	1	5.18303	1	19.9733	100	3	489.952	1467.84	-1.51673	40.6659	3834	3834	MS2	22/44	Sal_B9.raw
4502027								RHPDYSVVLLLR	Unambiguous	1		HCD	1	High	1	5.18237	1	6.0875	100	3	489.953	1467.84	0.104952	58.4038	5919	5919	MS2	24/44	Sal_A11.raw
4502027								RMPcAEDYLSVVLNQLcVLHEK	Unambiguous	1	C4(Carbamidomethyl); C17(Carbamidomethyl)	HCD	1	High	1	5.18064	1	3.2855	100	4	669.334	2674.31	-0.184495	80.3358	8044	8044	MS2	30/126	Sal_A11.raw
4502027								FPKAEFAEVSK	Unambiguous	1		HCD	1	High	1	5.17926	1	7.02567	74	3	418.223	1252.65	-2.50139	26.911	2192	2192	MS2	25/40	Sal_A11.raw
4502027								SHcIAEVENDEmPADLPSLAADFVESK	Unambiguous	1	C3(Carbamidomethyl); M12(Oxidation)	HCD	1	High	1	5.17591	0	26.5832	100	3	997.452	2990.34	0.599412	62.024	6079	6079	MS2	28/104	Sal_B9.raw
4502027								LVRPEVDVmcTAFHDNEETFLK	Unambiguous	1	M9(Oxidation); C10(Carbamidomethyl)	HCD	1	High	1	5.16573	0	22.1689	100	4	667.321	2666.26	1.15344	43.3206	4177	4177	MS2	29/126	Sal_A11.raw
4502027								RMPcAEDYLSVVLNQLcVLHEK	Unambiguous	1	C4(Carbamidomethyl); C17(Carbamidomethyl)	HCD	1	High	1	5.15688	1	10.2053	100	4	669.334	2674.31	-0.549659	76.0706	7517	7517	MS2	29/126	Sal_A12.raw
4502027								EFNAETFTFHADIcTLSEK	Unambiguous	1	C14(Carbamidomethyl)	HCD	1	High	1	5.15637	0	9.72121	100	3	754.014	2260.03	1.95993	55.0901	5438	5438	MS2	24/72	Sal_A10.raw
4502027								VHTEccHGDLLEcADDR	Unambiguous	1	C5(Carbamidomethyl); C6(Carbamidomethyl); C13(Carbamidomethyl)	HCD	1	High	1	5.1553	0	15.0689	40	3	696.283	2086.84	-0.966947	20.8616	1319	1319	MS2	24/64	Sal_B6.raw
4502027								RMPcAEDYLSVVLNQLcVLHEK	Unambiguous	1	C4(Carbamidomethyl); C17(Carbamidomethyl)	HCD	1	High	1	5.14767	1	13.4081	100	4	669.333	2674.31	-1.1887	74.5876	7255	7255	MS2	29/126	Sal_B9.raw
4502027								RHPDYSVVLLLR	Unambiguous	1		HCD	1	High	1	5.14415	1	14.2128	100	3	489.951	1467.84	-2.20283	51.7992	5178	5178	MS2	22/44	Sal_A11.raw
4502027								RPcFSALEVDETYVPK	Unambiguous	1	C3(Carbamidomethyl)	HCD	1	High	1	5.14199	0	10.7194	100	3	637.649	1910.93	0.532782	62.5382	5969	5969	MS2	27/60	Sal_A2_A3.raw
4502027								RHPDYSVVLLLR	Unambiguous	1		HCD	1	High	1	5.14139	1	33.0877	100	3	489.95	1467.83	-5.75808	63.0203	6386	6386	MS2	21/44	Sal_A11.raw
4502027								RHPDYSVVLLLR	Unambiguous	1		HCD	1	High	1	5.13949	1	7.33806	100	3	489.951	1467.84	-3.51265	39.6344	3731	3731	MS2	23/44	Sal_B1.raw
4502027								RHPDYSVVLLLR	Unambiguous	1		HCD	1	High	1	5.13589	1	27.9269	100	3	489.952	1467.84	-0.581143	66.2285	6599	6599	MS2	23/44	Sal_A6.raw
4502027								HPYFYAPELLFFAK	Unambiguous	1		HCD	1	High	1	5.13331	0	2.47653	13	3	581.637	1742.9	1.04878	70.413	7123	7123	MS2	18/52	Sal_A11.raw
4502027								RHPDYSVVLLLR	Unambiguous	1		HCD	1	High	1	5.13276	1	13.3608	100	3	489.951	1467.84	-3.51265	39.981	3739	3739	MS2	21/44	Sal_B11.raw
4502027								RHPDYSVVLLLR	Unambiguous	1		HCD	1	High	1	5.13054	1	7.32875	100	3	489.949	1467.83	-7.87876	56.6694	5745	5745	MS2	23/44	Sal_A11.raw
4502027								SHcIAEVENDEMPADLPSLAADFVESK	Unambiguous	1	C3(Carbamidomethyl)	HCD	1	High	1	5.12809	0	17.8874	100	3	992.121	2974.35	1.376	71.8205	7247	7247	MS2	27/104	Sal_A11.raw
4502027								VHTEccHGDLLEcADDR	Unambiguous	1	C5(Carbamidomethyl); C6(Carbamidomethyl); C13(Carbamidomethyl)	HCD	1	High	1	5.12433	0	6.24747	31	3	696.285	2086.84	1.84083	20.8596	1413	1413	MS2	24/64	Sal_A11.raw
4502027								EFNAETFTFHADIcTLSEK	Unambiguous	1	C14(Carbamidomethyl)	HCD	1	High	1	5.12349	0	8.83041	100	3	754.012	2260.02	-1.03778	69.5677	6912	6912	MS2	24/72	Sal_A10.raw
4502027								MPcAEDYLSVVLNQLcVLHEK	Unambiguous	1	C3(Carbamidomethyl); C16(Carbamidomethyl)	HCD	1	High	1	5.12303	0	7.98205	54	4	630.308	2518.21	-1.4381	74.8871	7391	7391	MS2	25/120	Sal_A12.raw
4502027								SHcIAEVENDEMPADLPSLAADFVESK	Unambiguous	1	C3(Carbamidomethyl)	HCD	1	High	1	5.12166	0	30.6434	100	3	992.118	2974.34	-1.82521	56.0321	5668	5668	MS2	33/104	Sal_A11.raw
4502027								EFNAETFTFHADIcTLSEK	Unambiguous	1	C14(Carbamidomethyl)	HCD	1	High	1	5.11633	0	14.3586	100	3	754.012	2260.02	-0.632683	69.2908	6916	6916	MS2	23/72	Sal_B2.raw
4502027								RHPYFYAPELLFFAK	Unambiguous	1		HCD	1	High	1	5.10814	1	27.0645	100	3	633.67	1899	0.0706587	61.7526	6079	6079	MS2	22/56	Sal_C3.raw
4502027								RHPDYSVVLLLR	Unambiguous	1		HCD	1	High	1	5.10364	1	1.27618	24	3	489.953	1467.84	0.541558	74.1723	7320	7320	MS2	24/44	Sal_A6.raw
4502027								EFNAETFTFHADIcTLSEK	Unambiguous	1	C14(Carbamidomethyl)	HCD	1	High	1	5.10197	0	13.577	62	3	754.012	2260.02	-0.227587	54.1143	5434	5434	MS2	23/72	Sal_A11.raw
4502027								NEcFLQHKDDNPNLPR	Unambiguous	1	C3(Carbamidomethyl)	HCD	1	High	1	5.0977	1	7.21723	35	3	666.315	1996.93	1.137	23.959	1763	1763	MS2	20/60	Sal_A12.raw
4502027								SHcIAEVENDEmPADLPSLAADFVESK	Unambiguous	1	C3(Carbamidomethyl); M12(Oxidation)	HCD	1	High	1	5.09696	0	32.6848	100	3	997.45	2990.34	-1.36002	61.477	6123	6123	MS2	28/104	Sal_A10.raw
4502027								EFNAETFTFHADIcTLSEK	Unambiguous	1	C14(Carbamidomethyl)	HCD	1	High	1	5.09526	0	17.8076	45	3	754.014	2260.03	1.55484	71.9758	7093	7093	MS2	23/72	Sal_A12.raw
4502027								VHTEccHGDLLEcADDR	Unambiguous	1	C5(Carbamidomethyl); C6(Carbamidomethyl); C13(Carbamidomethyl)	HCD	1	High	1	5.09311	0	2.33875	2	3	696.285	2086.84	0.787914	20.8725	1371	1371	MS2	24/64	Sal_A12.raw
4502027								RHPYFYAPELLFFAK	Unambiguous	1		HCD	1	High	1	5.088	1	0	17	4	475.504	1899	-0.000703662	61.5599	6069	6069	MS2	26/84	Sal_A12.raw
4502027								RmPcAEDYLSVVLNQLcVLHEK	Unambiguous	1	M2(Oxidation); C4(Carbamidomethyl); C17(Carbamidomethyl)	HCD	1	High	1	5.08773	1	53.7074	100	3	897.443	2690.31	1.16723	73.4828	7319	7319	MS2	24/84	Sal_B7.raw
4502027								LVRPEVDVmcTAFHDNEETFLKK	Unambiguous	1	M9(Oxidation); C10(Carbamidomethyl)	HCD	1	High	1	5.08705	1	36.036	100	5	559.677	2794.35	0.353365	37.079	3344	3344	MS2	30/176	Sal_B3.raw
4502027								RHPDYSVVLLLR	Unambiguous	1		HCD	1	High	1	5.08388	1	22.4509	100	3	489.951	1467.84	-3.01367	42.4881	4048	4048	MS2	22/44	Sal_B10.raw
4502027								LVRPEVDVMcTAFHDNEETFLK	Unambiguous	1	C10(Carbamidomethyl)	HCD	1	High	1	5.07799	0	40.4774	100	4	663.323	2650.27	2.55801	58.748	5837	5837	MS2	27/126	Sal_A10.raw
4502027								RHPDYSVVLLLR	Unambiguous	1		HCD	1	High	1	5.07397	1	0	100	3	489.951	1467.84	-2.45232	36.0211	3341	3341	MS2	22/44	Sal_B2.raw
4502027								FPKAEFAEVSK	Unambiguous	1		HCD	1	High	1	5.07356	1	7.64485	57	3	418.223	1252.65	-1.98978	26.3961	2076	2076	MS2	23/40	Sal_A12.raw
4502027								ALVLIAFAQYLQQcPFEDHVK	Unambiguous	1	C14(Carbamidomethyl)	HCD	1	High	1	5.07084	0	13.0063	100	4	623.326	2490.28	-0.890533	74.6391	4273	4273	MS2	26/120	Sal_C5.raw
4502027								EFNAETFTFHADIcTLSEK	Unambiguous	1	C14(Carbamidomethyl)	HCD	1	High	1	5.07066	0	10.8729	100	2	1130.52	2260.02	0.10244	76.4121	7719	7719	MS2	22/36	Sal_A11.raw
4502027								RHPDYSVVLLLR	Unambiguous	1		HCD	1	High	1	5.07031	1	9.77087	100	3	489.954	1467.85	2.03849	67.6082	6842	6842	MS2	24/44	Sal_A11.raw
4502027								ALVLIAFAQYLQQcPFEDHVK	Unambiguous	1	C14(Carbamidomethyl)	HCD	1	High	1	5.06515	0	44.8717	100	3	830.767	2490.29	0.217786	74.9009	6674	6674	MS2	19/80	Sal_poolA4_6.raw
4502027								RHPDYSVVLLLR	Unambiguous	1		HCD	1	High	1	5.06144	1	20.909	100	3	489.951	1467.84	-2.57706	53.5002	5263	5263	MS2	21/44	Sal_A10.raw
4502027								EFNAETFTFHADIcTLSEK	Unambiguous	1	C14(Carbamidomethyl)	HCD	1	High	1	5.05969	0	8.80568	100	2	1130.51	2260.02	-1.95005	60.0402	5973	5973	MS2	21/36	Sal_A10.raw
4502027								ALVLIAFAQYLQQcPFEDHVK	Unambiguous	1	C14(Carbamidomethyl)	HCD	1	High	1	5.05839	0	5.46993	27	2	1245.64	2490.28	-1.12483	74.9038	7561	7561	MS2	22/40	Sal_A11.raw
4502027								SHcIAEVENDEMPADLPSLAADFVESK	Unambiguous	1	C3(Carbamidomethyl)	HCD	1	High	1	5.05651	0	35.2872	100	3	992.117	2974.34	-2.87176	64.4387	6345	6345	MS2	28/104	Sal_B3.raw
4502027								EFNAETFTFHADIcTLSEK	Unambiguous	1	C14(Carbamidomethyl)	HCD	1	High	1	5.05625	0	49.0395	100	2	1130.51	2260.01	-4.65071	74.1652	7196	7196	MS2	21/36	Sal_B1.raw
4502027								RMPcAEDYLSVVLNQLcVLHEK	Unambiguous	1	C4(Carbamidomethyl); C17(Carbamidomethyl)	HCD	1	High	1	5.05212	1	4.5799	100	2	1337.66	2674.32	0.0537878	75.7376	7660	7660	MS2	21/42	Sal_A11.raw
4502027								RHPYFYAPELLFFAK	Unambiguous	1		HCD	1	High	1	5.0477	1	1.77509	20	4	475.505	1899	1.54205	58.4586	5760	5760	MS2	25/84	Sal_A12.raw
4502027								VHTEccHGDLLEcADDR	Unambiguous	1	C5(Carbamidomethyl); C6(Carbamidomethyl); C13(Carbamidomethyl)	HCD	1	High	1	5.04497	0	13.6321	100	3	696.286	2086.84	2.806	21.1625	1355	1355	MS2	25/64	Sal_B7.raw
4502027								RHPYFYAPELLFFAK	Unambiguous	1		HCD	1	High	1	5.04453	1	8.52971	100	3	633.669	1898.99	-0.797143	49.6021	4931	4931	MS2	24/56	Sal_B2.raw
4502027								RHPDYSVVLLLR	Unambiguous	1		HCD	1	High	1	5.03898	1	0	100	3	489.951	1467.84	-3.01367	37.8224	3515	3515	MS2	23/44	Sal_B1.raw
4502027								EFNAETFTFHADIcTLSEK	Unambiguous	1	C14(Carbamidomethyl)	HCD	1	High	1	5.03831	0	3.96041	81	3	754.016	2260.03	4.14744	65.7443	6477	6477	MS2	23/72	Sal_A12.raw
4502027								RHPDYSVVLLLR	Unambiguous	1		HCD	1	High	1	5.03744	1	4.68535	100	3	489.953	1467.84	0.60393	54.1678	5023	5023	MS2	23/44	Sal_poolA4_6.raw
4502027								EFNAETFTFHADIcTLSEK	Unambiguous	1	C14(Carbamidomethyl)	HCD	1	High	1	5.0358	0	9.4953	100	3	754.015	2260.03	3.41827	62.645	6178	6178	MS2	23/72	Sal_A12.raw
4502027								RHPDYSVVLLLR	Unambiguous	1		HCD	1	High	1	5.03565	1	5.05072	100	3	489.952	1467.84	-1.70385	71.885	6956	6956	MS2	21/44	Sal_A5.raw
4502027								VHTEccHGDLLEcADDRADLAK	Unambiguous	1	C5(Carbamidomethyl); C6(Carbamidomethyl); C13(Carbamidomethyl)	HCD	1	High	1	5.03387	1	0	100	2	1293.06	2585.11	-3.26126	24.3068	1790	1790	MS2	24/42	Sal_B3.raw
4502027								RHPYFYAPELLFFAK	Unambiguous	1		HCD	1	High	1	5.03338	1	2.06672	59	3	633.672	1899	3.34901	66.754	6752	6752	MS2	25/56	Sal_A11.raw
4502027								RHPDYSVVLLLR	Unambiguous	1		HCD	1	High	1	5.02667	1	0	100	3	489.953	1467.84	0.104952	55.0203	5431	5431	MS2	23/44	Sal_A10.raw
4502027								SHcIAEVENDEmPADLPSLAADFVESK	Unambiguous	1	C3(Carbamidomethyl); M12(Oxidation)	HCD	1	High	1	5.02602	0	16.9897	100	3	997.445	2990.32	-6.31988	57.8845	5722	5722	MS2	22/104	Sal_B1.raw
4502027								HPYFYAPELLFFAK	Unambiguous	1		HCD	1	High	1	5.02598	0	3.8639	100	2	871.952	1742.9	2.00201	68.8595	6977	6977	MS2	18/26	Sal_A11.raw
4502027								EFNAETFTFHADIcTLSEK	Unambiguous	1	C14(Carbamidomethyl)	HCD	1	High	1	5.01756	0	4.3278	60	3	754.015	2260.03	3.66133	66.5846	6733	6733	MS2	24/72	Sal_A11.raw
4502027								EFNAETFTFHADIcTLSEK	Unambiguous	1	C14(Carbamidomethyl)	HCD	1	High	1	5.01431	0	2.17959	57	3	754.012	2260.02	-0.227587	64.2899	6427	6427	MS2	22/72	Sal_B2.raw
4502027								HPYFYAPELLFFAK	Unambiguous	1		HCD	1	High	1	5.01049	0	5.06893	100	2	871.951	1742.9	0.531202	80.3941	8073	8073	MS2	19/26	Sal_A6.raw
4502027								RHPYFYAPELLFFAK	Unambiguous	1		HCD	1	High	1	5.00916	1	8.65169	100	3	633.667	1898.99	-4.07552	63.8403	6406	6406	MS2	24/56	Sal_B4.raw
4502027								RHPDYSVVLLLR	Unambiguous	1		HCD	1	High	1	5.00586	1	3.46101	3	3	489.952	1467.84	-2.14045	45.5411	4323	4323	MS2	23/44	Sal_A10.raw
4502027								EFNAETFTFHADIcTLSEK	Unambiguous	1	C14(Carbamidomethyl)	HCD	1	High	1	5.00404	0	1.87104	100	3	754.012	2260.02	-0.389625	59.3037	5847	5847	MS2	23/72	Sal_A12.raw
4502027								EFNAETFTFHADIcTLSEK	Unambiguous	1	C14(Carbamidomethyl)	HCD	1	High	1	4.99801	0	2.76	100	3	754.015	2260.03	3.82336	64.9551	6464	6464	MS2	24/72	Sal_A10.raw
4502027								MPcAEDYLSVVLNQLcVLHEK	Unambiguous	1	C3(Carbamidomethyl); C16(Carbamidomethyl)	HCD	1	High	1	4.99781	0	18.4531	100	3	840.077	2518.22	1.16065	81.3823	8065	8065	MS2	25/80	Sal_A10.raw
4502027								RHPYFYAPELLFFAK	Unambiguous	1		HCD	1	High	1	4.9963	1	3.38081	100	3	633.669	1898.99	-0.893565	74.3171	7333	7333	MS2	24/56	Sal_A10.raw
4502027								EFNAETFTFHADIcTLSEK	Unambiguous	1	C14(Carbamidomethyl)	HCD	1	High	1	4.99547	0	5.52844	71	3	754.01	2260.02	-2.98225	60.58	6146	6146	MS2	23/72	Sal_A11.raw
4502027								EFNAETFTFHADIcTLSEK	Unambiguous	1	C14(Carbamidomethyl)	HCD	1	High	1	4.99243	0	28.1009	100	3	754.012	2260.02	-1.1188	71.0306	7081	7081	MS2	21/72	Sal_B2.raw
4502027								VHTEccHGDLLEcADDRADLAK	Unambiguous	1	C5(Carbamidomethyl); C6(Carbamidomethyl); C13(Carbamidomethyl)	HCD	1	High	1	4.98996	1	5.42096	6	5	517.828	2585.11	-2.80465	24.1101	1803	1803	MS2	18/168	Sal_B2.raw
4502027								VHTEccHGDLLEcADDR	Unambiguous	1	C5(Carbamidomethyl); C6(Carbamidomethyl); C13(Carbamidomethyl)	HCD	1	High	1	4.9891	0	21.9329	39	3	696.284	2086.84	0.261457	22.395	1617	1617	MS2	21/64	Sal_A11.raw
4502027								EFNAETFTFHADIcTLSEK	Unambiguous	1	C14(Carbamidomethyl)	HCD	1	High	1	4.98659	0	5.01026	55	3	754.014	2260.03	1.87891	71.2776	7199	7199	MS2	23/72	Sal_A11.raw
4502027								EFNAETFTFHADIcTLSEK	Unambiguous	1	C14(Carbamidomethyl)	HCD	1	High	1	4.98636	0	8.94457	100	3	754.013	2260.02	0.17751	61.2186	6110	6110	MS2	24/72	Sal_B2.raw
4502027								VHTEccHGDLLEcADDR	Unambiguous	1	C5(Carbamidomethyl); C6(Carbamidomethyl); C13(Carbamidomethyl)	HCD	1	High	1	4.97496	0	0	100	2	1043.92	2086.84	-0.317053	23.7086	1781	1781	MS2	22/32	Sal_A11.raw
4502027								LVRPEVDVmcTAFHDNEETFLK	Unambiguous	1	M9(Oxidation); C10(Carbamidomethyl)	HCD	1	High	1	4.97164	0	43.9133	100	4	667.32	2666.26	-0.403196	58.8139	5708	5708	MS2	27/126	Sal_A5.raw
4502027								VHTEccHGDLLEcADDR	Unambiguous	1	C5(Carbamidomethyl); C6(Carbamidomethyl); C13(Carbamidomethyl)	HCD	1	High	1	4.96779	0	8.31313	100	2	1043.92	2086.83	-3.59281	24.7847	1810	1810	MS2	23/32	Sal_A10.raw
4502027								EFNAETFTFHADIcTLSEK	Unambiguous	1	C14(Carbamidomethyl)	HCD	1	High	1	4.96284	0	28.5715	100	2	1130.51	2260.02	-2.49018	58.4274	5808	5808	MS2	23/36	Sal_A10.raw
4502027								SHcIAEVENDEmPADLPSLAADFVESK	Unambiguous	1	C3(Carbamidomethyl); M12(Oxidation)	HCD	1	High	1	4.95914	0	52.7716	100	3	997.449	2990.33	-1.91112	58.5039	5748	5748	MS2	25/104	Sal_B3.raw
4502027								HPYFYAPELLFFAK	Unambiguous	1		HCD	1	High	1	4.95612	0	2.9459	13	2	871.953	1742.9	2.28217	70.4096	7122	7122	MS2	19/26	Sal_A11.raw
4502027								EFNAETFTFHADIcTLSEK	Unambiguous	1	C14(Carbamidomethyl)	HCD	1	High	1	4.95081	0	2.98855	100	3	754.015	2260.03	3.17521	75.8826	7675	7675	MS2	23/72	Sal_A11.raw
4502027								EFNAETFTFHADIcTLSEK	Unambiguous	1	C14(Carbamidomethyl)	HCD	1	High	1	4.94853	0	8.23784	100	3	754.013	2260.02	0.258529	71.1153	7033	7033	MS2	25/72	Sal_A10.raw
4502027								EFNAETFTFHADIcTLSEK	Unambiguous	1	C14(Carbamidomethyl)	HCD	1	High	1	4.94834	0	5.74553	51	3	754.013	2260.03	1.23076	67.3135	6629	6629	MS2	24/72	Sal_A12.raw
4502027								HPYFYAPELLFFAK	Unambiguous	1		HCD	1	High	1	4.94643	0	4.02131	22	2	871.953	1742.9	2.42225	69.8144	6882	6882	MS2	19/26	Sal_A12.raw
4502027								RPcFSALEVDETYVPK	Unambiguous	1	C3(Carbamidomethyl)	HCD	1	High	1	4.93801	0	7.52116	32	3	637.655	1910.95	9.92304	43.6072	4172	4172	MS2	24/60	Sal_C1.raw
4502027								LVRPEVDVMcTAFHDNEETFLKK	Unambiguous	1	C10(Carbamidomethyl)	HCD	1	High	1	4.9377	1	27.8101	100	3	926.793	2778.36	1.43464	48.548	4706	4706	MS2	28/88	Sal_B9.raw
4502027								RHPDYSVVLLLR	Unambiguous	1		HCD	1	High	1	4.93755	1	8.0129	100	3	489.952	1467.84	-0.643516	62.6577	6219	6219	MS2	23/44	Sal_A6.raw
4502027								RHPDYSVVLLLR	Unambiguous	1		HCD	1	High	1	4.93613	1	18.4206	100	3	489.953	1467.84	0.167325	71.5481	7075	7075	MS2	22/44	Sal_A6.raw
4502027								RHPYFYAPELLFFAK	Unambiguous	1		HCD	1	High	1	4.9212	1	16.2298	100	4	475.503	1898.99	-3.47192	58.8387	5881	5881	MS2	25/84	Sal_B12.raw
4502027								EFNAETFTFHADIcTLSEK	Unambiguous	1	C14(Carbamidomethyl)	HCD	1	High	1	4.91786	0	24.8082	100	3	754.011	2260.02	-1.5239	54.6066	5365	5365	MS2	25/72	Sal_A12.raw
4502027								LVRPEVDVMcTAFHDNEETFLK	Unambiguous	1	C10(Carbamidomethyl)	HCD	1	High	1	4.91754	0	35.3903	100	3	884.094	2650.27	1.45766	73.5643	7259	7259	MS2	27/84	Sal_A6.raw
4502027								RHPDYSVVLLLR	Unambiguous	1		HCD	1	High	1	4.91579	1	8.32495	100	3	489.953	1467.85	1.60188	69.8497	6940	6940	MS2	22/44	Sal_A10.raw
4502027								LVRPEVDVmcTAFHDNEETFLK	Unambiguous	1	M9(Oxidation); C10(Carbamidomethyl)	HCD	1	High	1	4.91561	0	3.05041	100	2	1333.63	2666.25	-2.45337	44.0764	4260	4260	MS2	17/42	Sal_A11.raw
4502027								RHPYFYAPELLFFAK	Unambiguous	1		HCD	1	High	1	4.91366	1	22.694	100	3	633.67	1899	0.263503	71.3739	7208	7208	MS2	22/56	Sal_A11.raw
4502027								RHPDYSVVLLLR	Unambiguous	1		HCD	1	High	1	4.90969	1	5.22716	100	3	489.952	1467.84	-0.144537	64.3772	6408	6408	MS2	23/44	Sal_A6.raw
4502027								RHPDYSVVLLLR	Unambiguous	1		HCD	1	High	1	4.90968	1	25.0337	100	3	489.952	1467.84	-1.82859	54.9874	5541	5541	MS2	24/44	Sal_A11.raw
4502027								RHPDYSVVLLLR	Unambiguous	1		HCD	1	High	1	4.90878	1	8.15694	100	3	489.954	1467.85	2.53747	57.2863	5228	5228	MS2	23/44	Sal_poolA4_6_ex.raw
4502027								RHPDYSVVLLLR	Unambiguous	1		HCD	1	High	1	4.90798	1	3.95526	100	3	489.953	1467.85	1.3524	73.7555	7430	7430	MS2	21/44	Sal_A11.raw
4502027								LVRPEVDVMcTAFHDNEETFLK	Unambiguous	1	C10(Carbamidomethyl)	HCD	1	High	1	4.90745	0	17.3035	100	4	663.32	2650.26	-1.95583	60.3655	6005	6005	MS2	26/126	Sal_A10.raw
4502027								EFNAETFTFHADIcTLSEK	Unambiguous	1	C14(Carbamidomethyl)	HCD	1	High	1	4.90571	0	23.8984	100	2	1130.51	2260.01	-3.46242	56.9445	5656	5656	MS2	21/36	Sal_A10.raw
4502027								NEcFLQHKDDNPNLPR	Unambiguous	1	C3(Carbamidomethyl)	HCD	1	High	1	4.90396	1	14.3781	32	4	499.988	1996.93	-0.245134	24.5491	1886	1886	MS2	17/90	Sal_A11.raw
4502027								VHTEccHGDLLEcADDRADLAK	Unambiguous	1	C5(Carbamidomethyl); C6(Carbamidomethyl); C13(Carbamidomethyl)	HCD	1	High	1	4.90095	1	1.06371	10	5	517.828	2585.11	-2.21439	27.0325	2206	2206	MS2	18/168	Sal_A11.raw
4502027								SHcIAEVENDEmPADLPSLAADFVESK	Unambiguous	1	C3(Carbamidomethyl); M12(Oxidation)	HCD	1	High	1	4.89814	0	35.6427	100	3	997.45	2990.34	-0.931397	61.0415	6123	6123	MS2	32/104	Sal_B4.raw
4502027								RPcFSALEVDETYVPK	Unambiguous	1	C3(Carbamidomethyl)	HCD	1	High	1	4.89576	0	9.56301	100	3	637.649	1910.93	0.532782	63.4088	6048	6048	MS2	26/60	Sal_A2_A3.raw
4502027								RHPDYSVVLLLR	Unambiguous	1		HCD	1	High	1	4.8941	1	10.5752	100	3	489.948	1467.83	-8.87674	59.9533	6078	6078	MS2	20/44	Sal_A11.raw
4502027								EFNAETFTFHADIcTLSEK	Unambiguous	1	C14(Carbamidomethyl)	HCD	1	High	1	4.89284	0	5.59844	70	3	754.014	2260.03	2.36503	69.713	7061	7061	MS2	23/72	Sal_A11.raw
4502027								VHTEccHGDLLEcADDR	Unambiguous	1	C5(Carbamidomethyl); C6(Carbamidomethyl); C13(Carbamidomethyl)	HCD	1	High	1	4.88746	0	2.92467	9	3	696.283	2086.84	-1.05469	22.9289	1575	1575	MS2	25/64	Sal_A10.raw
4502027								HPYFYAPELLFFAK	Unambiguous	1		HCD	1	High	1	4.88287	0	5.70542	47	2	871.949	1742.89	-1.56997	63.4219	6338	6338	MS2	17/26	Sal_B2.raw
4502027								RHPDYSVVLLLR	Unambiguous	1		HCD	1	High	1	4.8821	1	11.7682	100	3	489.951	1467.84	-2.88893	51.1807	5003	5003	MS2	23/44	Sal_A12.raw
4502027								RHPDYSVVLLLR	Unambiguous	1		HCD	1	High	1	4.88001	1	6.30286	100	3	489.952	1467.84	-0.206909	72.4175	7146	7146	MS2	21/44	Sal_A6.raw
4502027								RHPDYSVVLLLR	Unambiguous	1		HCD	1	High	1	4.8793	1	7.66689	100	3	489.948	1467.83	-9.1886	57.8733	5272	5272	MS2	23/44	Sal_poolA4_6_ex.raw
4502027								EFNAETFTFHADIcTLSEK	Unambiguous	1	C14(Carbamidomethyl)	HCD	1	High	1	4.87919	0	6.98595	100	3	754.011	2260.02	-1.60492	65.6884	6478	6478	MS2	24/72	Sal_B1.raw
4502027								KQTALVELVK	Unambiguous	1		HCD	1	High	1	4.8758	1	3.82476	100	2	564.853	1128.7	-0.0755763	30.3781	2503	2503	MS2	17/18	Sal_A8.raw
4502027								HPYFYAPELLFFAK	Unambiguous	1		HCD	1	High	1	4.87451	0	19.1041	100	2	871.953	1742.9	2.21213	68.2675	6735	6735	MS2	19/26	Sal_A12.raw
4502027								QNcELFEQLGEYKFQNALLVR	Unambiguous	1	C3(Carbamidomethyl)	HCD	1	High	1	4.87259	1	19.0517	100	3	867.109	2599.31	6.20797	66.3205	6710	6710	MS2	24/80	Sal_A11.raw
4502027								RHPDYSVVLLLR	Unambiguous	1		HCD	1	High	1	4.86567	1	31.1732	100	3	489.952	1467.84	-1.08012	56.2113	5576	5576	MS2	22/44	Sal_A8.raw
4502027								EFNAETFTFHADIcTLSEK	Unambiguous	1	C14(Carbamidomethyl)	HCD	1	High	1	4.86441	0	16.3825	100	3	754.013	2260.02	0.825664	76.9207	7542	7542	MS2	23/72	Sal_B3.raw
4502027								RHPDYSVVLLLR	Unambiguous	1		HCD	1	High	1	4.85463	1	15.2703	100	3	489.952	1467.84	-1.76622	58.185	5875	5875	MS2	23/44	Sal_A7.raw
4502027								RHPYFYAPELLFFAK	Unambiguous	1		HCD	1	High	1	4.85141	1	3.45291	100	4	475.503	1898.99	-2.8291	60.2481	5941	5941	MS2	27/84	Sal_C4.raw
4502027								KQTALVELVK	Unambiguous	1		HCD	1	High	1	4.85056	1	23.6686	49	2	564.853	1128.7	-0.291879	22.6699	1612	1612	MS2	18/18	Sal_B1.raw
4502027								RHPYFYAPELLFFAK	Unambiguous	1		HCD	1	High	1	4.84848	1	19.3162	100	3	633.671	1899	0.938458	68.2828	6916	6916	MS2	23/56	Sal_A11.raw
4502027								RHPDYSVVLLLR	Unambiguous	1		HCD	1	High	1	4.84568	1	9.71039	100	3	489.952	1467.84	-1.32961	49.5185	4820	4820	MS2	23/44	Sal_A12.raw
4502027								HPYFYAPELLFFAK	Unambiguous	1		HCD	1	High	1	4.84504	0	5.66574	100	3	581.636	1742.89	0.313371	68.8645	6978	6978	MS2	17/52	Sal_A11.raw
4502027								VHTEccHGDLLEcADDRADLAK	Unambiguous	1	C5(Carbamidomethyl); C6(Carbamidomethyl); C13(Carbamidomethyl)	HCD	1	High	1	4.84282	1	0	100	3	862.375	2585.11	-2.51093	29.2031	2483	2483	MS2	20/84	Sal_A11.raw
4502027								HPYFYAPELLFFAK	Unambiguous	1		HCD	1	High	1	4.84205	0	11.1053	100	3	581.636	1742.89	0.103255	68.275	6736	6736	MS2	17/52	Sal_A12.raw
4502027								RHPDYSVVLLLR	Unambiguous	1		HCD	1	High	1	4.84179	1	4.4316	100	3	489.951	1467.84	-2.70181	59.8477	5956	5956	MS2	23/44	Sal_A10.raw
4502027								RHPDYSVVLLLR	Unambiguous	1		HCD	1	High	1	4.84089	1	4.47938	100	3	489.952	1467.84	-1.95334	75.146	7440	7440	MS2	21/44	Sal_A6.raw
4502027								RHPDYSVVLLLR	Unambiguous	1		HCD	1	High	1	4.83838	1	11.3659	100	3	489.952	1467.84	-0.206909	74.0684	7294	7294	MS2	21/44	Sal_A12.raw
4502027								RHPYFYAPELLFFAK	Unambiguous	1		HCD	1	High	1	4.8345	1	4.53735	100	3	633.669	1898.99	-0.797143	56.916	5699	5699	MS2	25/56	Sal_B11.raw
4502027								EFNAETFTFHADIcTLSEK	Unambiguous	1	C14(Carbamidomethyl)	HCD	1	High	1	4.83231	0	11.486	100	3	754.012	2260.02	-0.146567	67.7571	6765	6765	MS2	23/72	Sal_B2.raw
4502027								VHTEccHGDLLEcADDRADLAK	Unambiguous	1	C5(Carbamidomethyl); C6(Carbamidomethyl); C13(Carbamidomethyl)	HCD	1	High	1	4.83126	1	6.82796	4	5	517.829	2585.11	-1.38803	24.3972	1832	1832	MS2	18/168	Sal_B1.raw
4502027								KQTALVELVK	Unambiguous	1		HCD	1	High	1	4.83003	1	27.4424	100	2	564.851	1128.7	-3.21198	25.9683	1906	1906	MS2	17/18	Sal_B8_110329021705.raw
4502027								RHPDYSVVLLLR	Unambiguous	1		HCD	1	High	1	4.83	1	13.8278	100	3	489.953	1467.84	0.541558	52.7301	4884	4884	MS2	21/44	Sal_poolA4_6.raw
4502027								RHPYFYAPELLFFAK	Unambiguous	1		HCD	1	High	1	4.82993	1	3.06107	100	4	475.504	1898.99	-0.772083	61.8361	6303	6303	MS2	28/84	Sal_B10.raw
4502027								EFNAETFTFHADIcTLSEK	Unambiguous	1	C14(Carbamidomethyl)	HCD	1	High	1	4.82622	0	1.67973	100	3	754.011	2260.02	-1.60492	67.2831	6629	6629	MS2	24/72	Sal_B1.raw
4502027								FPKAEFAEVSK	Unambiguous	1		HCD	1	High	1	4.82587	1	73.8692	100	3	418.224	1252.66	0.422088	24.1672	1804	1804	MS2	20/40	Sal_B1.raw
4502027								ALVLIAFAQYLQQcPFEDHVK	Unambiguous	1	C14(Carbamidomethyl)	HCD	1	High	1	4.8225	0	22.8686	55	2	1245.64	2490.28	-2.49735	74.6461	7245	7245	MS2	19/40	Sal_B1.raw
4502027								LVRPEVDVMcTAFHDNEETFLK	Unambiguous	1	C10(Carbamidomethyl)	HCD	1	High	1	4.82224	0	13.4584	100	4	663.32	2650.26	-1.58735	64.7118	6571	6571	MS2	24/126	Sal_A7.raw
4502027								RHPDYSVVLLLR	Unambiguous	1		HCD	1	High	1	4.81976	1	19.3114	100	3	489.953	1467.84	-0.0821646	60.0205	5928	5928	MS2	20/44	Sal_A6.raw
4502027								MPcAEDYLSVVLNQLcVLHEK	Unambiguous	1	C3(Carbamidomethyl); C16(Carbamidomethyl)	HCD	1	High	1	4.8188	0	17.7432	100	3	840.075	2518.21	-1.74785	74.6527	3930	3930	MS2	22/80	Sal_poolA4_6_ex_110329161928.raw
4502027								RHPDYSVVLLLR	Unambiguous	1		HCD	1	High	1	4.81865	1	0	100	3	489.952	1467.84	-0.269282	44.8996	4278	4278	MS2	23/44	Sal_A12.raw
4502027								RHPDYSVVLLLR	Unambiguous	1		HCD	1	High	1	4.81607	1	29.7189	100	3	489.949	1467.83	-7.19266	61.4684	6238	6238	MS2	21/44	Sal_A11.raw
4502027								EFNAETFTFHADIcTLSEK	Unambiguous	1	C14(Carbamidomethyl)	HCD	1	High	1	4.80765	0	7.51377	100	3	754.012	2260.02	-0.551664	63.4379	6327	6327	MS2	24/72	Sal_A10.raw
4502027								RHPDYSVVLLLR	Unambiguous	1		HCD	1	High	1	4.80606	1	13.9784	100	3	489.953	1467.84	-0.0821646	61.7699	6116	6116	MS2	22/44	Sal_A6.raw
4502027								RHPYFYAPELLFFAK	Unambiguous	1		HCD	1	High	1	4.80261	1	6.888	100	4	475.504	1898.99	-0.707801	61.998	6106	6106	MS2	24/84	Sal_C3.raw
4502027								RHPYFYAPELLFFAK	Unambiguous	1		HCD	1	High	1	4.80121	1	0	100	3	633.668	1898.99	-2.91844	62.9075	6411	6411	MS2	24/56	Sal_C1.raw
4502027								RHPYFYAPELLFFAK	Unambiguous	1		HCD	1	High	1	4.79852	1	19.499	100	3	633.669	1898.99	-0.70072	61.0769	5992	5992	MS2	23/56	Sal_B9.raw
4502027								LVRPEVDVMcTAFHDNEETFLK	Unambiguous	1	C10(Carbamidomethyl)	HCD	1	High	1	4.79785	0	4.00921	100	2	1325.63	2650.26	-2.54446	50.3494	4888	4888	MS2	21/42	Sal_B3.raw
4502027								EFNAETFTFHADIcTLSEK	Unambiguous	1	C14(Carbamidomethyl)	HCD	1	High	1	4.79774	0	3.04222	64	3	754.011	2260.02	-1.36186	62.7622	6268	6268	MS2	25/72	Sal_B2.raw
4502027								SLHTLFGDKLcTVATLR	Unambiguous	1	C11(Carbamidomethyl)	HCD	1	High	1	4.79684	1	6.47931	100	2	966.522	1932.04	-0.161729	46.9923	4612	4612	MS2	18/32	Sal_A11.raw
4502027								RHPDYSVVLLLR	Unambiguous	1		HCD	1	High	1	4.78974	1	2.99022	100	3	489.952	1467.84	-0.206909	75.3498	7301	7301	MS2	24/44	Sal_A5.raw
4502027								EFNAETFTFHADIcTLSEK	Unambiguous	1	C14(Carbamidomethyl)	HCD	1	High	1	4.78843	0	2.82437	100	3	754.012	2260.02	-0.713703	64.1899	6329	6329	MS2	22/72	Sal_A12.raw
4502027								FPKAEFAEVSK	Unambiguous	1		HCD	1	High	1	4.78669	1	10.5461	100	3	418.224	1252.66	0.787521	28.1328	2231	2231	MS2	23/40	Sal_A10.raw
4502027								RHPYFYAPELLFFAK	Unambiguous	1		HCD	1	High	1	4.78502	1	11.1494	100	3	633.675	1899.01	7.30228	62.544	6375	6375	MS2	23/56	Sal_C1.raw
4502027								RHPDYSVVLLLR	Unambiguous	1		HCD	1	High	1	4.78269	1	36.6146	100	3	489.954	1467.85	3.03644	38.021	3574	3574	MS2	21/44	Sal_B2.raw
4502027								EFNAETFTFHADIcTLSEK	Unambiguous	1	C14(Carbamidomethyl)	HCD	1	High	1	4.7757	0	1.97634	100	3	754.013	2260.03	1.31178	76.6521	7564	7564	MS2	24/72	Sal_A12.raw
4502027								EFNAETFTFHADIcTLSEK	Unambiguous	1	C14(Carbamidomethyl)	HCD	1	High	1	4.77214	0	8.7726	100	3	754.013	2260.02	0.501587	68.0446	6757	6757	MS2	24/72	Sal_A10.raw
4502027								RHPDYSVVLLLR	Unambiguous	1		HCD	1	High	1	4.77089	1	11.539	100	3	489.952	1467.84	-1.39198	45.8398	4384	4384	MS2	20/44	Sal_B3.raw
4502027								ADDKETcFAEEGK	Unambiguous	1	C7(Carbamidomethyl)	HCD	1	High	1	4.76762	1	11.9079	73	3	500.549	1499.63	0.0515978	18.7069	1035	1035	MS2	22/48	Sal_A10.raw
4502027								LVRPEVDVMcTAFHDNEETFLK	Unambiguous	1	C10(Carbamidomethyl)	HCD	1	High	1	4.76483	0	6.35997	100	2	1325.63	2650.26	-2.17598	53.4706	5259	5259	MS2	20/42	Sal_A10.raw
4502027								HPYFYAPELLFFAK	Unambiguous	1		HCD	1	High	1	4.76372	0	7.84359	100	2	871.952	1742.9	1.23159	67.2804	6844	6844	MS2	18/26	Sal_B6.raw
4502027								KQTALVELVK	Unambiguous	1		HCD	1	High	1	4.76322	1	6.63132	12	2	564.853	1128.7	0.46518	26.9913	2086	2086	MS2	18/18	Sal_A10.raw
4502027								RHPYFYAPELLFFAK	Unambiguous	1		HCD	1	High	1	4.76185	1	6.25298	100	3	633.669	1898.99	-1.37568	60.1281	6099	6099	MS2	23/56	Sal_B5.raw
4502027								EFNAETFTFHADIcTLSEK	Unambiguous	1	C14(Carbamidomethyl)	HCD	1	High	1	4.7607	0	4.0107	55	3	754.015	2260.03	3.90438	60.8318	5994	5994	MS2	23/72	Sal_A12.raw
4502027								SHcIAEVENDEmPADLPSLAADFVESK	Unambiguous	1	C3(Carbamidomethyl); M12(Oxidation)	HCD	1	High	1	4.76024	0	37.5747	100	3	997.454	2990.35	2.49761	67.6683	6848	6848	MS2	23/104	Sal_A11.raw
4502027								RHPYFYAPELLFFAK	Unambiguous	1		HCD	1	High	1	4.75879	1	32.7359	100	3	633.669	1898.99	-0.989987	72.6919	7177	7177	MS2	22/56	Sal_A10.raw
4502027								EFNAETFTFHADIcTLSEK	Unambiguous	1	C14(Carbamidomethyl)	HCD	1	High	1	4.75433	0	2.7214	100	3	754.009	2260.01	-4.19755	64.1241	6335	6335	MS2	24/72	Sal_B1.raw
4502027								EFNAETFTFHADIcTLSEK	Unambiguous	1	C14(Carbamidomethyl)	HCD	1	High	1	4.75184	0	22.1965	96	3	754.012	2260.02	-0.227587	60.1115	5981	5981	MS2	20/72	Sal_A10.raw
4502027								RHPYFYAPELLFFAK	Unambiguous	1		HCD	1	High	1	4.75009	1	18.3511	100	3	633.667	1898.99	-3.88267	75.1704	6702	6702	MS2	24/56	Sal_poolA4_6.raw
4502027								HPYFYAPELLFFAK	Unambiguous	1		HCD	1	High	1	4.74492	0	3.00846	28	3	581.637	1742.9	0.838662	71.0321	7024	7024	MS2	17/52	Sal_A10.raw
4502027								RPcFSALEVDETYVPK	Unambiguous	1	C3(Carbamidomethyl)	HCD	1	High	1	4.74462	0	23.9316	100	3	637.648	1910.93	-1.47944	41.8093	3913	3913	MS2	24/60	Sal_B5.raw
4502027								RHPYFYAPELLFFAK	Unambiguous	1		HCD	1	High	1	4.74387	1	5.87295	100	3	633.669	1898.99	-1.27926	73.7945	7269	7269	MS2	23/56	Sal_A12.raw
4502027								MPcAEDYLSVVLNQLcVLHEK	Unambiguous	1	C3(Carbamidomethyl); C16(Carbamidomethyl)	HCD	1	High	1	4.74373	0	4.6984	100	4	630.31	2518.22	1.17955	75.0944	7586	7586	MS2	24/120	Sal_A11.raw
4502027								RPcFSALEVDETYVPK	Unambiguous	1	C3(Carbamidomethyl)	HCD	1	High	1	4.73484	0	19.0822	100	3	637.649	1910.93	-0.0421379	53.7333	5170	5170	MS2	23/60	Sal_A5.raw
4502027								EFNAETFTFHADIcTLSEK	Unambiguous	1	C14(Carbamidomethyl)	HCD	1	High	1	4.73395	0	3.70064	100	3	754.016	2260.03	5.2817	65.0493	6588	6588	MS2	23/72	Sal_A11.raw
4502027								EFNAETFTFHADIcTLSEK	Unambiguous	1	C14(Carbamidomethyl)	HCD	1	High	1	4.73293	0	2.49782	71	3	754.015	2260.03	3.17521	70.4021	6936	6936	MS2	23/72	Sal_A12.raw
4502027								RHPYFYAPELLFFAK	Unambiguous	1		HCD	1	High	1	4.73175	1	0	100	4	475.504	1899	0.384985	62.4354	6260	6260	MS2	27/84	Sal_B4.raw
4502027								KQTALVELVK	Unambiguous	1		HCD	1	High	1	4.73105	1	3.72741	7	2	564.852	1128.7	-1.26524	24.9828	1944	1944	MS2	17/18	Sal_A11.raw
4502027								RHPYFYAPELLFFAK	Unambiguous	1		HCD	1	High	1	4.72696	1	16.3294	100	3	633.668	1898.99	-3.11129	60.4693	6032	6032	MS2	23/56	Sal_B7.raw
4502027								mPcAEDYLSVVLNQLcVLHEK	Unambiguous	1	M1(Oxidation); C3(Carbamidomethyl); C16(Carbamidomethyl)	HCD	1	High	1	4.71951	0	12.0937	100	2	1267.6	2534.2	-3.69892	72.8756	7268	7268	MS2	20/40	Sal_B2.raw
4502027								EFNAETFTFHADIcTLSEK	Unambiguous	1	C14(Carbamidomethyl)	HCD	1	High	1	4.71942	0	9.84232	100	3	754.014	2260.03	1.71687	55.6091	5423	5423	MS2	23/72	Sal_B8_110329021705.raw
4502027								RHPDYSVVLLLR	Unambiguous	1		HCD	1	High	1	4.71836	1	12.3375	100	3	489.953	1467.84	0.354441	67.0861	6681	6681	MS2	22/44	Sal_A6.raw
4502027								RHPYFYAPELLFFAK	Unambiguous	1		HCD	1	High	1	4.71832	1	1.41044	33	4	475.505	1899	1.54205	60.0188	5919	5919	MS2	27/84	Sal_A12.raw
4502027								KQTALVELVK	Unambiguous	1		HCD	1	High	1	4.71721	1	25.4787	61	2	564.852	1128.7	-1.69785	41.9496	4112	4112	MS2	17/18	Sal_A4.raw
4502027								RHPYFYAPELLFFAK	Unambiguous	1		HCD	1	High	1	4.71666	1	20.3015	100	4	475.502	1898.99	-4.30758	62.0909	6196	6196	MS2	28/84	Sal_A10.raw
4502027								RMPcAEDYLSVVLNQLcVLHEK	Unambiguous	1	C4(Carbamidomethyl); C17(Carbamidomethyl)	HCD	1	High	1	4.71389	1	24.5023	100	3	892.109	2674.31	-0.978264	72.7852	7238	7238	MS2	19/84	Sal_C6_110328234939.raw
4502027								RHPDYSVVLLLR	Unambiguous	1		HCD	1	High	1	4.71291	1	18.6064	100	3	489.953	1467.85	1.41477	44.9506	4163	4163	MS2	21/44	Sal_B8_110329021705.raw
4502027								RHPYFYAPELLFFAK	Unambiguous	1		HCD	1	High	1	4.71267	1	1.31266	12	4	475.502	1898.99	-5.20753	63.6442	6447	6447	MS2	26/84	Sal_A11.raw
4502027								RHPDYSVVLLLR	Unambiguous	1		HCD	1	High	1	4.71075	1	18.3498	100	3	489.952	1467.84	-0.893005	66.1601	6573	6573	MS2	20/44	Sal_A10.raw
4502027								VHTEccHGDLLEcADDRADLAK	Unambiguous	1	C5(Carbamidomethyl); C6(Carbamidomethyl); C13(Carbamidomethyl)	HCD	1	High	1	4.70894	1	9.958	100	3	862.378	2585.12	0.818118	25.9944	2076	2076	MS2	30/84	Sal_A11.raw
4502027								RHPYFYAPELLFFAK	Unambiguous	1		HCD	1	High	1	4.70839	1	19.4541	100	3	633.668	1898.99	-2.91844	74.4717	3912	3912	MS2	24/56	Sal_poolA4_6_ex_110329161928.raw
4502027								RHPYFYAPELLFFAK	Unambiguous	1		HCD	1	High	1	4.70421	1	3.8288	100	3	633.67	1899	0.456348	71.1808	7040	7040	MS2	22/56	Sal_A10.raw
4502027								LVRPEVDVmcTAFHDNEETFLKK	Unambiguous	1	M9(Oxidation); C10(Carbamidomethyl)	HCD	1	High	1	4.7028	1	20.5432	100	4	699.343	2794.35	-1.43289	45.4682	4332	4332	MS2	25/132	Sal_A8.raw
4502027								RHPDYSVVLLLR	Unambiguous	1		HCD	1	High	1	4.70233	1	11.3011	100	3	489.953	1467.84	0.479186	59.3996	5417	5417	MS2	24/44	Sal_poolA4_6_ex.raw
4502027								RHPDYSVVLLLR	Unambiguous	1		HCD	1	High	1	4.69621	1	34.2796	100	3	489.952	1467.84	-1.51673	56.7743	5635	5635	MS2	21/44	Sal_A10.raw
4502027								RmPcAEDYLSVVLNQLcVLHEK	Unambiguous	1	M2(Oxidation); C4(Carbamidomethyl); C17(Carbamidomethyl)	HCD	1	High	1	4.6938	1	34.4909	100	3	897.447	2690.33	5.93147	71.8919	7034	7034	MS2	23/84	Sal_B3.raw
4502027								RmPcAEDYLSVVLNQLcVLHEK	Unambiguous	1	M2(Oxidation); C4(Carbamidomethyl); C17(Carbamidomethyl)	HCD	1	High	1	4.69108	1	24.3995	100	3	897.45	2690.34	9.47059	70.0316	6843	6843	MS2	22/84	Sal_B1.raw
4502027								RHPDYSVVLLLR	Unambiguous	1		HCD	1	High	1	4.6885	1	9.03242	100	3	489.953	1467.84	0.541558	81.3813	7958	7958	MS2	20/44	Sal_A5.raw
4502027								RPcFSALEVDETYVPK	Unambiguous	1	C3(Carbamidomethyl)	HCD	1	High	1	4.68794	0	23.366	100	3	637.647	1910.93	-2.43764	47.3793	4340	4340	MS2	25/60	Sal_poolA4_6.raw
4502027								HPYFYAPELLFFAK	Unambiguous	1		HCD	1	High	1	4.68683	0	29.7646	100	2	871.949	1742.89	-1.71004	61.7519	6101	6101	MS2	18/26	Sal_C6_110328234939.raw
4502027								KQTALVELVK	Unambiguous	1		HCD	1	High	1	4.68367	1	0	100	2	564.852	1128.7	-2.23861	28.6866	2298	2298	MS2	17/18	Sal_A10.raw
4502027								RHPDYSVVLLLR	Unambiguous	1		HCD	1	High	1	4.68323	1	0	100	3	489.953	1467.84	0.354441	46.5007	4474	4474	MS2	24/44	Sal_A12.raw
4502027								HPYFYAPELLFFAK	Unambiguous	1		HCD	1	High	1	4.68221	0	11.9903	100	2	871.95	1742.89	-0.659458	64.3562	6456	6456	MS2	18/26	Sal_B11.raw
4502027								KQTALVELVK	Unambiguous	1		HCD	1	High	1	4.68112	1	6.03799	8	2	564.851	1128.69	-3.53643	23.1064	1677	1677	MS2	17/18	Sal_B2.raw
4502027								EFNAETFTFHADIcTLSEK	Unambiguous	1	C14(Carbamidomethyl)	HCD	1	High	1	4.67898	0	8.60888	100	3	754.013	2260.02	0.744645	71.8729	6995	6995	MS2	23/72	Sal_B1.raw
4502027								LVRPEVDVmcTAFHDNEETFLK	Unambiguous	1	M9(Oxidation); C10(Carbamidomethyl)	HCD	1	High	1	4.67809	0	21.8572	100	4	667.322	2666.27	2.3438	49.8272	4514	4514	MS2	28/126	Sal_poolA4_6_ex.raw
4502027								EFNAETFTFHADIcTLSEK	Unambiguous	1	C14(Carbamidomethyl)	HCD	1	High	1	4.67591	0	11.8047	100	2	1130.52	2260.02	0.10244	76.8455	7579	7579	MS2	19/36	Sal_A12.raw
4502027								VHTEccHGDLLEcADDR	Unambiguous	1	C5(Carbamidomethyl); C6(Carbamidomethyl); C13(Carbamidomethyl)	HCD	1	High	1	4.67507	0	34.301	100	2	1043.91	2086.82	-8.74046	21.2954	1425	1425	MS2	19/32	Sal_B10.raw
4502027								KQTALVELVK	Unambiguous	1		HCD	1	High	1	4.6735	1	3.35593	1	2	564.854	1128.7	1.11409	24.3877	1820	1820	MS2	18/18	Sal_A12.raw
4502027								RHPYFYAPELLFFAK	Unambiguous	1		HCD	1	High	1	4.67197	1	5.28108	100	4	475.506	1899	2.63483	66.7754	6755	6755	MS2	26/84	Sal_A11.raw
4502027								ALVLIAFAQYLQQcPFEDHVK	Unambiguous	1	C14(Carbamidomethyl)	HCD	1	High	1	4.67142	0	5.57681	62	2	1245.64	2490.28	-2.49735	74.68	7401	7401	MS2	22/40	Sal_B11.raw
4502027								EFNAETFTFHADIcTLSEK	Unambiguous	1	C14(Carbamidomethyl)	HCD	1	High	1	4.67036	0	53.008	100	2	1130.51	2260.02	-3.35439	72.576	7166	7166	MS2	19/36	Sal_A10.raw
4502027								ADDKETcFAEEGK	Unambiguous	1	C7(Carbamidomethyl)	HCD	1	High	1	4.66958	1	3.32993	15	2	750.32	1499.63	1.17982	17.7983	1012	1012	MS2	19/24	Sal_A11.raw
4502027								RHPDYSVVLLLR	Unambiguous	1		HCD	1	High	1	4.66787	1	1.67972	100	3	489.953	1467.84	0.104952	61.7445	6258	6258	MS2	23/44	Sal_A7.raw
4502027								EFNAETFTFHADIcTLSEK	Unambiguous	1	C14(Carbamidomethyl)	HCD	1	High	1	4.66739	0	3.77403	100	3	754.012	2260.02	-0.0655479	56.1981	5543	5543	MS2	23/72	Sal_A12.raw
4502027								RHPDYSVVLLLR	Unambiguous	1		HCD	1	High	1	4.66683	1	22.7205	100	3	489.95	1467.84	-4.76011	64.5227	6540	6540	MS2	22/44	Sal_A11.raw
4502027								RHPDYSVVLLLR	Unambiguous	1		HCD	1	High	1	4.66344	1	17.1132	100	3	489.952	1467.84	-0.331654	57.3023	5776	5776	MS2	22/44	Sal_A7.raw
4502027								RHPDYSVVLLLR	Unambiguous	1		HCD	1	High	1	4.66211	1	34.5499	100	3	489.952	1467.84	-1.26724	48.8567	4689	4689	MS2	22/44	Sal_B4.raw
4502027								RHPYFYAPELLFFAK	Unambiguous	1		HCD	1	High	1	4.66172	1	7.80376	100	3	633.67	1899	0.745614	63.2764	6220	6220	MS2	24/56	Sal_C3.raw
4502027								RHPDYSVVLLLR	Unambiguous	1		HCD	1	High	1	4.66121	1	11.7083	100	3	489.953	1467.85	1.60188	66.045	6688	6688	MS2	22/44	Sal_A11.raw
4502027								VHTEccHGDLLEcADDR	Unambiguous	1	C5(Carbamidomethyl); C6(Carbamidomethyl); C13(Carbamidomethyl)	HCD	1	High	1	4.65581	0	3.721	3	4	522.465	2086.84	-0.388436	20.8756	1372	1372	MS2	20/96	Sal_A12.raw
4502027								HPYFYAPELLFFAK	Unambiguous	1		HCD	1	High	1	4.65539	0	13.724	100	3	581.635	1742.89	-2.62827	67.5649	6848	6848	MS2	18/52	Sal_B5.raw
4502027								EFNAETFTFHADIcTLSEK	Unambiguous	1	C14(Carbamidomethyl)	HCD	1	High	1	4.65457	0	2.17579	100	3	754.014	2260.03	2.04095	80.4804	8053	8053	MS2	23/72	Sal_A11.raw
4502027								EFNAETFTFHADIcTLSEK	Unambiguous	1	C14(Carbamidomethyl)	HCD	1	High	1	4.64688	0	2.09791	100	3	754.014	2260.03	1.95993	75.8322	7522	7522	MS2	24/72	Sal_A10.raw
4502027								KQTALVELVK	Unambiguous	1		HCD	1	High	1	4.64378	1	16.763	32	2	564.852	1128.7	-0.940788	25.2111	1934	1934	MS2	17/18	Sal_B9.raw
4502027								KQTALVELVK	Unambiguous	1		HCD	1	High	1	4.64269	1	0	100	3	376.902	1128.69	-7.25257	26.4246	1962	1962	MS2	17/36	Sal_B8_110329021705.raw
4502027								ADDKETcFAEEGK	Unambiguous	1	C7(Carbamidomethyl)	HCD	1	High	1	4.64087	1	2.27671	28	2	750.321	1499.63	1.58682	18.6689	1029	1029	MS2	19/24	Sal_A10.raw
4502027								EFNAETFTFHADIcTLSEK	Unambiguous	1	C14(Carbamidomethyl)	HCD	1	High	1	4.64005	0	38.8367	100	2	1130.51	2260.02	-1.62597	57.0141	5608	5608	MS2	21/36	Sal_A12.raw
4502027								RHPDYSVVLLLR	Unambiguous	1		HCD	1	High	1	4.63422	1	34.4142	100	3	489.952	1467.84	-0.206909	63.8472	6483	6483	MS2	23/44	Sal_A7.raw
4502027								HPYFYAPELLFFAK	Unambiguous	1		HCD	1	High	1	4.6333	0	7.13909	100	2	871.952	1742.9	2.00201	71.9478	7260	7260	MS2	19/26	Sal_A11.raw
4502027								EFNAETFTFHADIcTLSEK	Unambiguous	1	C14(Carbamidomethyl)	HCD	1	High	1	4.63311	0	11.6927	85	3	754.012	2260.02	-0.713703	65.8937	6586	6586	MS2	23/72	Sal_B2.raw
4502027								EFNAETFTFHADIcTLSEK	Unambiguous	1	C14(Carbamidomethyl)	HCD	1	High	1	4.63303	0	6.03557	100	2	1130.51	2260.02	-2.92229	69.5075	6906	6906	MS2	21/36	Sal_A10.raw
4502027								EFNAETFTFHADIcTLSEK	Unambiguous	1	C14(Carbamidomethyl)	HCD	1	High	1	4.62484	0	2.03262	100	3	754.01	2260.02	-3.14429	59.4127	5876	5876	MS2	23/72	Sal_B1.raw
4502027								KQTALVELVK	Unambiguous	1		HCD	1	High	1	4.62422	1	32.9449	100	2	564.852	1128.7	-1.5897	40.9812	3992	3992	MS2	17/18	Sal_A4.raw
4502027								RmPcAEDYLSVVLNQLcVLHEK	Unambiguous	1	M2(Oxidation); C4(Carbamidomethyl); C17(Carbamidomethyl)	HCD	1	High	1	4.62384	1	19.4943	100	4	673.334	2690.31	1.43447	70.9922	6958	6958	MS2	26/126	Sal_B3.raw
4502027								EFNAETFTFHADIcTLSEK	Unambiguous	1	C14(Carbamidomethyl)	HCD	1	High	1	4.6207	0	8.00161	100	3	754.011	2260.02	-1.5239	72.576	7235	7235	MS2	24/72	Sal_B2.raw
4502027								EFNAETFTFHADIcTLSEK	Unambiguous	1	C14(Carbamidomethyl)	HCD	1	High	1	4.61546	0	1.02271	100	3	754.014	2260.03	1.47382	77.4132	7803	7803	MS2	23/72	Sal_A11.raw
4502027								FKDLGEENFK	Unambiguous	1		HCD	1	High	1	4.61222	1	13.9894	24	3	409.54	1226.61	0.263033	24.8727	1930	1930	MS2	17/36	Sal_A11.raw
4502027								mPcAEDYLSVVLNQLcVLHEK	Unambiguous	1	M1(Oxidation); C3(Carbamidomethyl); C16(Carbamidomethyl)	HCD	1	High	1	4.61168	0	11.0413	100	3	845.408	2534.21	0.534656	74.652	7446	7446	MS2	21/80	Sal_B7.raw
4502027								RHPYFYAPELLFFAK	Unambiguous	1		HCD	1	High	1	4.61007	1	25.0042	100	3	633.668	1898.99	-2.53275	62.1962	6241	6241	MS2	21/56	Sal_C2.raw
4502027								RHPDYSVVLLLR	Unambiguous	1		HCD	1	High	1	4.60962	1	14.5624	100	3	489.953	1467.84	0.104952	57.1107	5602	5602	MS2	21/44	Sal_A6.raw
4502027								RPcFSALEVDETYVPK	Unambiguous	1	C3(Carbamidomethyl)	HCD	1	High	1	4.60052	0	3.37059	100	2	955.967	1910.93	-2.33479	42.3795	3962	3962	MS2	16/30	Sal_A10.raw
4502027								KQTALVELVK	Unambiguous	1		HCD	1	High	1	4.6002	1	4.88781	37	2	564.852	1128.7	-1.5897	34.2195	3065	3065	MS2	17/18	Sal_A7.raw
4502027								KQTALVELVK	Unambiguous	1		HCD	1	High	1	4.59925	1	14.9081	25	2	564.854	1128.7	2.1956	24.1433	1784	1784	MS2	17/18	Sal_B5.raw
4502027								KQTALVELVK	Unambiguous	1		HCD	1	High	1	4.59894	1	12.4173	100	2	564.855	1128.7	3.27711	32.3882	2765	2765	MS2	18/18	Sal_poolA4_6.raw
4502027								RMPcAEDYLSVVLNQLcVLHEK	Unambiguous	1	C4(Carbamidomethyl); C17(Carbamidomethyl)	HCD	1	High	1	4.59755	1	16.9925	100	4	669.335	2674.32	1.55003	77.3848	7689	7689	MS2	26/126	Sal_A10.raw
4502027								SHcIAEVENDEMPADLPSLAADFVESK	Unambiguous	1	C3(Carbamidomethyl)	HCD	1	High	1	4.59556	0	11.8258	100	3	992.122	2974.35	1.99161	72.4995	7160	7160	MS2	25/104	Sal_A10.raw
4502027								EFNAETFTFHADIcTLSEK	Unambiguous	1	C14(Carbamidomethyl)	HCD	1	High	1	4.5932	0	5.76057	100	3	754.01	2260.02	-2.98225	62.5446	6183	6183	MS2	22/72	Sal_B1.raw
4502027								ALVLIAFAQYLQQcPFEDHVK	Unambiguous	1	C14(Carbamidomethyl)	HCD	1	High	1	4.59043	0	11.0065	57	3	830.763	2490.28	-3.89979	74.7647	7604	7604	MS2	15/80	Sal_B6.raw
4502027								EFNAETFTFHADIcTLSEK	Unambiguous	1	C14(Carbamidomethyl)	HCD	1	High	1	4.58544	0	40.1557	100	3	754.012	2260.02	-0.713703	72.646	7173	7173	MS2	20/72	Sal_A10.raw
4502027								RHPDYSVVLLLR	Unambiguous	1		HCD	1	High	1	4.58162	1	39.8619	100	3	489.952	1467.84	-0.705888	54.5438	5384	5384	MS2	22/44	Sal_A8.raw
4502027								KQTALVELVK	Unambiguous	1		HCD	1	High	1	4.57976	1	10.6987	100	2	564.851	1128.69	-3.42828	39.1972	3571	3571	MS2	18/18	Sal_A6.raw
4502027								EFNAETFTFHADIcTLSEK	Unambiguous	1	C14(Carbamidomethyl)	HCD	1	High	1	4.57431	0	6.13052	100	3	754.011	2260.02	-2.09103	68.7965	6747	6747	MS2	22/72	Sal_B1.raw
4502027								RHPYFYAPELLFFAK	Unambiguous	1		HCD	1	High	1	4.57276	1	16.3525	100	3	633.669	1898.99	-2.14706	72.285	7125	7125	MS2	22/56	Sal_A12.raw
4502027								KQTALVELVK	Unambiguous	1		HCD	1	High	1	4.57222	1	9.49638	20	2	564.852	1128.7	-1.15709	21.9116	1490	1490	MS2	17/18	Sal_B3.raw
4502027								LVRPEVDVMcTAFHDNEETFLK	Unambiguous	1	C10(Carbamidomethyl)	HCD	1	High	1	4.57153	0	40.8045	100	4	663.319	2650.25	-3.89035	73.6912	7272	7272	MS2	18/126	Sal_A6.raw
4502027								EFNAETFTFHADIcTLSEK	Unambiguous	1	C14(Carbamidomethyl)	HCD	1	High	1	4.57098	0	6.60833	100	3	754.012	2260.02	-0.308606	60.9476	6016	6016	MS2	23/72	Sal_B1.raw
4502027								KQTALVELVK	Unambiguous	1		HCD	1	High	1	4.57006	1	3.76813	23	2	564.852	1128.7	-1.15709	26.5383	2144	2144	MS2	18/18	Sal_A11.raw
4502027								LVRPEVDVMcTAFHDNEETFLKK	Unambiguous	1	C10(Carbamidomethyl)	HCD	1	High	1	4.56749	1	10.1186	100	3	926.791	2778.36	-0.674288	47.2298	4531	4531	MS2	20/88	Sal_A10.raw
4502027								RHPDYSVVLLLR	Unambiguous	1		HCD	1	High	1	4.56644	1	15.4195	100	3	489.95	1467.84	-4.57299	45.9808	4438	4438	MS2	24/44	Sal_B5.raw
4502027								EFNAETFTFHADIcTLSEK	Unambiguous	1	C14(Carbamidomethyl)	HCD	1	High	1	4.56498	0	43.1746	100	3	754.012	2260.02	-0.470645	53.9959	5227	5227	MS2	19/72	Sal_B8_110329021705.raw
4502027								LVNEVTEFAKTcVADESAENcDK	Unambiguous	1	C12(Carbamidomethyl); C21(Carbamidomethyl)	HCD	1	High	1	4.56408	1	9.18837	100	3	877.061	2629.17	-2.31953	46.1821	4403	4403	MS2	23/88	Sal_A10.raw
4502027								LVRPEVDVMcTAFHDNEETFLK	Unambiguous	1	C10(Carbamidomethyl)	HCD	1	High	1	4.56339	0	9.19794	100	4	663.321	2650.26	-1.40311	54.2661	5334	5334	MS2	27/126	Sal_A12.raw
4502027								EFNAETFTFHADIcTLSEK	Unambiguous	1	C14(Carbamidomethyl)	HCD	1	High	1	4.56332	0	23.4935	45	3	754.013	2260.02	0.825664	72.8108	7338	7338	MS2	22/72	Sal_A11.raw
4502027								RHPDYSVVLLLR	Unambiguous	1		HCD	1	High	1	4.56185	1	20.853	100	3	489.952	1467.84	-1.26724	46.9897	4560	4560	MS2	20/44	Sal_B6.raw
4502027								RHPDYSVVLLLR	Unambiguous	1		HCD	1	High	1	4.56022	1	0	100	3	489.953	1467.85	1.66426	70.902	6976	6976	MS2	20/44	Sal_A12.raw
4502027								RHPYFYAPELLFFAK	Unambiguous	1		HCD	1	High	1	4.55482	1	3.75992	100	4	475.504	1898.99	-1.15777	61.2576	6010	6010	MS2	27/84	Sal_B9.raw
4502027								RHPDYSVVLLLR	Unambiguous	1		HCD	1	High	1	4.55422	1	6.7534	100	3	489.952	1467.84	-0.331654	58.0205	5713	5713	MS2	21/44	Sal_A12.raw
4502027								RmPcAEDYLSVVLNQLcVLHEK	Unambiguous	1	M2(Oxidation); C4(Carbamidomethyl); C17(Carbamidomethyl)	HCD	1	High	1	4.55375	1	14.551	100	3	897.442	2690.31	0.963043	72.6797	7224	7224	MS2	21/84	Sal_B11.raw
4502027								RHPDYSVVLLLR	Unambiguous	1		HCD	1	High	1	4.55198	1	3.66936	100	3	489.953	1467.84	0.60393	81.0208	8085	8085	MS2	20/44	Sal_A11.raw
4502027								RHPDYSVVLLLR	Unambiguous	1		HCD	1	High	1	4.5518	1	2.99949	100	3	489.954	1467.85	2.22561	69.7865	6930	6930	MS2	19/44	Sal_A6.raw
4502027								RHPDYSVVLLLR	Unambiguous	1		HCD	1	High	1	4.54954	1	4.27362	37	2	734.424	1467.84	-1.02938	40.7542	3867	3867	MS2	19/22	Sal_A11.raw
4502027								RHPYFYAPELLFFAK	Unambiguous	1		HCD	1	High	1	4.54932	1	8.38015	100	3	633.669	1898.99	-1.18283	55.1299	5383	5383	MS2	24/56	Sal_C6_110328234939.raw
4502027								RHPDYSVVLLLR	Unambiguous	1		HCD	1	High	1	4.54436	1	20.9962	100	2	734.426	1467.84	0.467556	31.3675	2746	2746	MS2	19/22	Sal_B2.raw
4502027								RPcFSALEVDETYVPK	Unambiguous	1	C3(Carbamidomethyl)	HCD	1	High	1	4.54361	0	25.3995	100	3	637.647	1910.93	-2.82093	60.9191	6457	6457	MS2	19/60	Sal_A4.raw
4502027								ccAAADPHEcYAK	Unambiguous	1	C1(Carbamidomethyl); C2(Carbamidomethyl); C10(Carbamidomethyl)	HCD	1	High	1	4.54327	0	3.59171	47	3	518.203	1552.59	-2.39211	16.5602	758	758	MS2	24/48	Sal_B8_110329021705.raw
4502027								KQTALVELVK	Unambiguous	1		HCD	1	High	1	4.54275	1	4.89206	2	2	564.854	1128.7	1.11409	21.829	1534	1534	MS2	18/18	Sal_C6_110328234939.raw
4502027								mPcAEDYLSVVLNQLcVLHEK	Unambiguous	1	M1(Oxidation); C3(Carbamidomethyl); C16(Carbamidomethyl)	HCD	1	High	1	4.53476	0	18.4988	100	3	845.409	2534.21	1.25719	74.5668	7387	7387	MS2	24/80	Sal_B11.raw
4502027								SHcIAEVENDEMPADLPSLAADFVESK	Unambiguous	1	C3(Carbamidomethyl)	HCD	1	High	1	4.53418	0	27.2606	100	3	992.121	2974.35	0.945068	67.7892	6731	6731	MS2	22/104	Sal_A10.raw
4502027								KQTALVELVK	Unambiguous	1		HCD	1	High	1	4.53289	1	28.1994	82	3	376.903	1128.69	-3.35908	25.2781	1922	1922	MS2	16/36	Sal_B10.raw
4502027								RPcFSALEVDETYVPK	Unambiguous	1	C3(Carbamidomethyl)	HCD	1	High	1	4.53068	0	4.32583	100	3	637.65	1910.93	1.5868	48.0809	2619	2619	MS2	22/60	Sal_poolA4_6_ex_110329161928.raw
4502027								RHPDYSVVLLLR	Unambiguous	1		HCD	1	High	1	4.53024	1	11.0034	100	3	489.951	1467.84	-2.38994	48.6147	4684	4684	MS2	18/44	Sal_B7.raw
4502027								RHPDYSVVLLLR	Unambiguous	1		HCD	1	High	1	4.52968	1	44.5164	100	3	489.951	1467.84	-2.20283	46.6771	4420	4420	MS2	19/44	Sal_B4.raw
4502027								EFNAETFTFHADIcTLSEK	Unambiguous	1	C14(Carbamidomethyl)	HCD	1	High	1	4.52586	0	6.51406	100	2	1130.52	2260.02	0.210466	55.6238	5425	5425	MS2	20/36	Sal_B8_110329021705.raw
4502027								RHPDYSVVLLLR	Unambiguous	1		HCD	1	High	1	4.52215	1	12.5058	100	3	489.953	1467.84	0.167325	68.0483	6778	6778	MS2	21/44	Sal_A6.raw
4502027								RHPYFYAPELLFFAK	Unambiguous	1		HCD	1	High	1	4.51593	1	0	100	4	475.504	1898.99	-0.643519	56.2027	5514	5514	MS2	27/84	Sal_B3.raw
4502027								EFNAETFTFHADIcTLSEK	Unambiguous	1	C14(Carbamidomethyl)	HCD	1	High	1	4.51524	0	21.8532	100	2	1130.51	2260.02	-3.03032	53.7456	5362	5362	MS2	19/36	Sal_B6.raw
4502027								RHPYFYAPELLFFAK	Unambiguous	1		HCD	1	High	1	4.51359	1	0	100	3	633.668	1898.99	-3.68982	58.6583	5861	5861	MS2	21/56	Sal_B12.raw
4502027								EFNAETFTFHADIcTLSEK	Unambiguous	1	C14(Carbamidomethyl)	HCD	1	High	1	4.51222	0	12.9118	100	3	754.013	2260.03	1.31178	80.538	8009	8009	MS2	23/72	Sal_A10.raw
4502027								RHPDYSVVLLLR	Unambiguous	1		HCD	1	High	1	4.50954	1	6.28777	100	3	489.953	1467.84	1.10291	60.8664	6169	6169	MS2	22/44	Sal_A7.raw
4502027								RHPDYSVVLLLR	Unambiguous	1		HCD	1	High	1	4.50495	1	0	100	3	489.953	1467.85	1.789	70.714	7153	7153	MS2	20/44	Sal_A11.raw
4502027								RHPYFYAPELLFFAK	Unambiguous	1		HCD	1	High	1	4.50471	1	25.4151	100	3	633.669	1898.99	-1.37568	59.8056	6062	6062	MS2	22/56	Sal_B6.raw
4502027								RHPYFYAPELLFFAK	Unambiguous	1		HCD	1	High	1	4.50147	1	11.6763	100	3	633.669	1898.99	-1.76137	60.1398	6123	6123	MS2	22/56	Sal_B10.raw
4502027								VHTEccHGDLLEcADDR	Unambiguous	1	C5(Carbamidomethyl); C6(Carbamidomethyl); C13(Carbamidomethyl)	HCD	1	High	1	4.49915	0	4.24116	28	4	522.463	2086.83	-2.72826	20.6084	1374	1374	MS2	18/96	Sal_B2.raw
4502027								RHPDYSVVLLLR	Unambiguous	1		HCD	1	High	1	4.4964	1	2.16405	79	2	734.424	1467.84	-1.94418	43.9628	4247	4247	MS2	18/22	Sal_A11.raw
4502027								RPcFSALEVDETYVPK	Unambiguous	1	C3(Carbamidomethyl)	HCD	1	High	1	4.49304	0	11.1093	100	3	637.647	1910.93	-2.43764	50.2961	5006	5006	MS2	25/60	Sal_A7.raw
4502027								RHPDYSVVLLLR	Unambiguous	1		HCD	1	High	1	4.49144	1	6.39633	100	3	489.951	1467.84	-2.32757	54.9569	5396	5396	MS2	21/44	Sal_A12.raw
4502027								RHPDYSVVLLLR	Unambiguous	1		HCD	1	High	1	4.48952	1	14.1201	100	3	489.954	1467.85	2.97407	66.0385	6502	6502	MS2	19/44	Sal_A12.raw
4502027								QNcELFEQLGEYK	Unambiguous	1	C3(Carbamidomethyl)	HCD	1	High	1	4.4872	0	6.07871	29	2	829.379	1657.75	-0.940472	48.312	4663	4663	MS2	15/24	Sal_A10.raw
4502027								HPYFYAPELLFFAK	Unambiguous	1		HCD	1	High	1	4.4855	0	9.90494	100	2	871.949	1742.89	-1.85012	72.5709	7165	7165	MS2	18/26	Sal_A10.raw
4502027								HPYFYAPELLFFAK	Unambiguous	1		HCD	1	High	1	4.48377	0	24.1479	100	2	871.95	1742.89	-0.659458	75.1964	7568	7568	MS2	18/26	Sal_A7.raw
4502027								VHTEccHGDLLEcADDRADLAK	Unambiguous	1	C5(Carbamidomethyl); C6(Carbamidomethyl); C13(Carbamidomethyl)	HCD	1	High	1	4.4831	1	13.2432	100	5	517.828	2585.11	-2.80465	25.8392	2008	2008	MS2	19/168	Sal_A12.raw
4502027								NEcFLQHKDDNPNLPR	Unambiguous	1	C3(Carbamidomethyl)	HCD	1	High	1	4.48051	1	12.937	48	4	499.988	1996.93	0.488414	25.9114	1951	1951	MS2	21/90	Sal_A10.raw
4502027								TcVADESAENcDKSLHTLFGDK	Unambiguous	1	C2(Carbamidomethyl); C11(Carbamidomethyl)	HCD	1	High	1	4.47945	1	42.2257	100	4	625.027	2497.09	-3.72435	37.4096	3403	3403	MS2	19/126	Sal_A12.raw
4502027								QNcELFEQLGEYK	Unambiguous	1	C3(Carbamidomethyl)	HCD	1	High	1	4.47779	0	39.625	100	2	829.379	1657.75	-1.52956	48.6869	4668	4668	MS2	15/24	Sal_B4.raw
4502027								QNcELFEQLGEYK	Unambiguous	1	C3(Carbamidomethyl)	HCD	1	High	1	4.47604	0	7.76122	100	3	553.256	1657.75	0.634592	47.765	4709	4709	MS2	19/48	Sal_A11.raw
4502027								RHPDYSVVLLLR	Unambiguous	1		HCD	1	High	1	4.47498	1	23.1571	100	3	489.954	1467.85	3.66016	61.1383	6025	6025	MS2	22/44	Sal_A12.raw
4502027								RHPDYSVVLLLR	Unambiguous	1		HCD	1	High	1	4.47219	1	37.4244	100	2	734.424	1467.84	-1.69469	42.5009	3977	3977	MS2	19/22	Sal_A10.raw
4502027								RHPYFYAPELLFFAK	Unambiguous	1		HCD	1	High	1	4.47129	1	11.4653	100	3	633.672	1899	3.25258	66.0721	6504	6504	MS2	24/56	Sal_A12.raw
4502027								LVRPEVDVmcTAFHDNEETFLKK	Unambiguous	1	M9(Oxidation); C10(Carbamidomethyl)	HCD	1	High	1	4.46909	1	43.8837	100	5	559.676	2794.35	-1.83087	39.2741	3651	3651	MS2	19/176	Sal_B10.raw
4502027								FKDLGEENFK	Unambiguous	1		HCD	1	High	1	4.46737	1	18.8104	100	3	409.538	1226.6	-4.43925	27.0945	2165	2165	MS2	18/36	Sal_A12.raw
4502027								RHPDYSVVLLLR	Unambiguous	1		HCD	1	High	1	4.46528	1	4.79375	100	3	489.951	1467.84	-2.76418	72.2274	7287	7287	MS2	23/44	Sal_A11.raw
4502027								EFNAETFTFHADIcTLSEK	Unambiguous	1	C14(Carbamidomethyl)	HCD	1	High	1	4.46373	0	13.999	100	3	754.012	2260.02	-0.308606	61.8921	6173	6173	MS2	22/72	Sal_A10.raw
4502027								HPYFYAPELLFFAK	Unambiguous	1		HCD	1	High	1	4.46328	0	23.6129	100	2	871.949	1742.89	-1.56997	74.3782	6614	6614	MS2	18/26	Sal_poolA4_6.raw
4502027								RMPcAEDYLSVVLNQLcVLHEK	Unambiguous	1	C4(Carbamidomethyl); C17(Carbamidomethyl)	HCD	1	High	1	4.46308	1	12.7462	100	4	669.335	2674.32	1.64132	77.2044	7790	7790	MS2	26/126	Sal_A11.raw
4502027								HPYFYAPELLFFAK	Unambiguous	1		HCD	1	High	1	4.46294	0	27.0343	100	2	871.95	1742.89	-1.35985	74.1495	3882	3882	MS2	20/26	Sal_poolA4_6_ex_110329161928.raw
4502027								RMPcAEDYLSVVLNQLcVLHEK	Unambiguous	1	C4(Carbamidomethyl); C17(Carbamidomethyl)	HCD	1	High	1	4.46288	1	14.6649	100	3	892.111	2674.32	1.76046	79.9833	7951	7951	MS2	19/84	Sal_A10.raw
4502027								EFNAETFTFHADIcTLSEK	Unambiguous	1	C14(Carbamidomethyl)	HCD	1	High	1	4.45757	0	8.99965	100	2	1130.51	2260.02	-2.92229	63.2516	6308	6308	MS2	20/36	Sal_A10.raw
4502027								RHPDYSVVLLLR	Unambiguous	1		HCD	1	High	1	4.45728	1	14.728	100	3	489.953	1467.84	0.229697	55.3237	5415	5415	MS2	20/44	Sal_A6.raw
4502027								RHPDYSVVLLLR	Unambiguous	1		HCD	1	High	1	4.45575	1	1.18394	23	2	734.422	1467.84	-3.9401	41.9219	3952	3952	MS2	19/22	Sal_A12.raw
4502027								RHPDYSVVLLLR	Unambiguous	1		HCD	1	High	1	4.45524	1	19.8656	100	3	489.952	1467.84	-0.206909	53.042	5198	5198	MS2	22/44	Sal_A12.raw
4502027								RHPDYSVVLLLR	Unambiguous	1		HCD	1	High	1	4.45084	1	36.3594	100	2	734.423	1467.84	-2.52632	51.9561	5094	5094	MS2	16/22	Sal_A8.raw
4502027								RHPDYSVVLLLR	Unambiguous	1		HCD	1	High	1	4.45029	1	29.2582	88	2	734.424	1467.84	-1.69469	34.6569	3128	3128	MS2	20/22	Sal_B1.raw
4502027								RHPDYSVVLLLR	Unambiguous	1		HCD	1	High	1	4.45022	1	19.029	100	3	489.952	1467.84	-0.643516	43.0327	4052	4052	MS2	22/44	Sal_B3.raw
4502027								RHPDYSVVLLLR	Unambiguous	1		HCD	1	High	1	4.44987	1	18.7912	100	2	734.424	1467.84	-1.69469	43.8193	4063	4063	MS2	19/22	Sal_B4.raw
4502027								RHPDYSVVLLLR	Unambiguous	1		HCD	1	High	1	4.44986	1	6.58989	100	3	489.952	1467.84	-1.14249	58.2936	5794	5794	MS2	24/44	Sal_A10.raw
4502027								RHPYFYAPELLFFAK	Unambiguous	1		HCD	1	High	1	4.44329	1	1.47785	100	4	475.507	1899.01	5.65604	62.5736	6379	6379	MS2	24/84	Sal_C1.raw
4502027								VHTEccHGDLLEcADDRADLAK	Unambiguous	1	C5(Carbamidomethyl); C6(Carbamidomethyl); C13(Carbamidomethyl)	HCD	1	High	1	4.44261	1	24.1146	70	4	647.033	2585.11	-3.31888	27.616	2108	2108	MS2	24/126	Sal_B8_110329021705.raw
4502027								EFNAETFTFHADIcTLSEK	Unambiguous	1	C14(Carbamidomethyl)	HCD	1	High	1	4.44153	0	1.2012	29	3	754.011	2260.02	-1.76696	73.5286	7245	7245	MS2	24/72	Sal_A12.raw
4502027								VHTEccHGDLLEcADDRADLAK	Unambiguous	1	C5(Carbamidomethyl); C6(Carbamidomethyl); C13(Carbamidomethyl)	HCD	1	High	1	4.44051	1	18.9836	100	5	517.83	2585.12	0.382732	34.4087	2978	2978	MS2	19/168	Sal_A8.raw
4502027								RHPYFYAPELLFFAK	Unambiguous	1		HCD	1	High	1	4.43867	1	37.5172	100	3	633.67	1899	0.55277	80.5429	8010	8010	MS2	22/56	Sal_A10.raw
4502027								RHPYFYAPELLFFAK	Unambiguous	1		HCD	1	High	1	4.43501	1	11.8788	100	4	475.503	1898.99	-1.67203	60.6275	6047	6047	MS2	25/84	Sal_B7.raw
4502027								KQTALVELVK	Unambiguous	1		HCD	1	High	1	4.43114	1	24.8109	69	2	564.851	1128.69	-3.86089	25.1092	1901	1901	MS2	17/18	Sal_B10.raw
4502027								EFNAETFTFHADIcTLSEK	Unambiguous	1	C14(Carbamidomethyl)	HCD	1	High	1	4.4241	0	5.76938	79	3	754.012	2260.02	-1.19982	74.9709	7281	7281	MS2	23/72	Sal_B1.raw
4502027								RHPDYSVVLLLR	Unambiguous	1		HCD	1	High	1	4.42212	1	1.75444	25	2	734.424	1467.84	-2.19367	43.9871	4158	4158	MS2	20/22	Sal_A10.raw
4502027								RHPDYSVVLLLR	Unambiguous	1		HCD	1	High	1	4.42208	1	16.3418	100	3	489.949	1467.83	-7.37978	56.1878	5134	5134	MS2	22/44	Sal_poolA4_6_ex.raw
4502027								ccAAADPHEcYAK	Unambiguous	1	C1(Carbamidomethyl); C2(Carbamidomethyl); C10(Carbamidomethyl)	HCD	1	High	1	4.42059	0	4.12409	37	3	518.204	1552.6	0.320401	17.0048	912	912	MS2	23/48	Sal_A11.raw
4502027								ccAAADPHEcYAK	Unambiguous	1	C1(Carbamidomethyl); C2(Carbamidomethyl); C10(Carbamidomethyl)	HCD	1	High	1	4.41928	0	26.8916	76	3	518.204	1552.6	-1.09482	17.3492	1038	1038	MS2	23/48	Sal_A4.raw
4502027								ALVLIAFAQYLQQcPFEDHVK	Unambiguous	1	C14(Carbamidomethyl)	HCD	1	High	1	4.41914	0	3.51494	28	2	1245.64	2490.28	-2.98754	75.0156	7424	7424	MS2	18/40	Sal_A10.raw
4502027								RHPDYSVVLLLR	Unambiguous	1		HCD	1	High	1	4.41889	1	25.6129	100	3	489.952	1467.84	-0.830633	55.0904	5541	5541	MS2	22/44	Sal_A7.raw
4502027								VHTEccHGDLLEcADDR	Unambiguous	1	C5(Carbamidomethyl); C6(Carbamidomethyl); C13(Carbamidomethyl)	HCD	1	High	1	4.41592	0	1.63873	26	4	522.464	2086.83	-2.1433	22.9505	1579	1579	MS2	19/96	Sal_A10.raw
4502027								KQTALVELVK	Unambiguous	1		HCD	1	High	1	4.41471	1	56.0798	100	2	564.852	1128.7	-0.940788	28.2503	2362	2362	MS2	17/18	Sal_A11.raw
4502027								RHPDYSVVLLLR	Unambiguous	1		HCD	1	High	1	4.41228	1	0	100	3	489.951	1467.84	-2.32757	45.3987	4364	4364	MS2	20/44	Sal_B6.raw
4502027								KQTALVELVK	Unambiguous	1		HCD	1	High	1	4.41212	1	4.38847	60	3	376.905	1128.7	0.777721	27.0082	2089	2089	MS2	16/36	Sal_A10.raw
4502027								RHPDYSVVLLLR	Unambiguous	1		HCD	1	High	1	4.41176	1	9.03856	100	3	489.953	1467.84	1.04054	72.9587	7205	7205	MS2	21/44	Sal_A10.raw
4502027								KQTALVELVK	Unambiguous	1		HCD	1	High	1	4.41169	1	44.9016	100	2	564.853	1128.7	-0.832637	47.9472	4357	4357	MS2	18/18	Sal_A2_A3.raw
4502027								ALVLIAFAQYLQQcPFEDHVK	Unambiguous	1	C14(Carbamidomethyl)	HCD	1	High	1	4.40958	0	2.99148	39	2	1245.64	2490.28	-2.30128	74.7022	7304	7304	MS2	16/40	Sal_B3.raw
4502027								RHPDYSVVLLLR	Unambiguous	1		HCD	1	High	1	4.40903	1	0	100	3	489.953	1467.84	0.60393	69.1695	7013	7013	MS2	20/44	Sal_A11.raw
4502027								LVRPEVDVmcTAFHDNEETFLK	Unambiguous	1	M9(Oxidation); C10(Carbamidomethyl)	HCD	1	High	1	4.4071	0	28.1779	100	4	667.317	2666.25	-5.07312	50.5367	5032	5032	MS2	27/126	Sal_A11.raw
4502027								HPYFYAPELLFFAK	Unambiguous	1		HCD	1	High	1	4.40707	0	9.84183	100	3	581.635	1742.89	-1.47262	64.8839	6390	6390	MS2	17/52	Sal_B3.raw
4502027								RHPDYSVVLLLR	Unambiguous	1		HCD	1	High	1	4.40261	1	18.8666	100	3	489.952	1467.84	-0.331654	53.6609	5221	5221	MS2	19/44	Sal_A6.raw
4502027								KQTALVELVK	Unambiguous	1		HCD	1	High	1	4.40012	1	11.4417	29	3	376.904	1128.7	-0.763436	25.3739	1955	1955	MS2	17/36	Sal_B9.raw
4502027								HPYFYAPELLFFAK	Unambiguous	1		HCD	1	High	1	4.39954	0	39.0181	100	2	871.95	1742.89	-1.07969	67.5266	6845	6845	MS2	18/26	Sal_B5.raw
4502027								EFNAETFTFHADIcTLSEK	Unambiguous	1	C14(Carbamidomethyl)	HCD	1	High	1	4.39826	0	26.5129	100	3	754.011	2260.02	-1.36186	64.0825	6312	6312	MS2	22/72	Sal_B3.raw
4502027								RHPDYSVVLLLR	Unambiguous	1		HCD	1	High	1	4.39818	1	18.4649	100	3	489.952	1467.84	-1.39198	59.1566	5830	5830	MS2	20/44	Sal_A6.raw
4502027								RHPDYSVVLLLR	Unambiguous	1		HCD	1	High	1	4.39656	1	59.9587	100	3	489.95	1467.84	-4.76011	42.8473	4105	4105	MS2	21/44	Sal_B1.raw
4502027								LVRPEVDVmcTAFHDNEETFLK	Unambiguous	1	M9(Oxidation); C10(Carbamidomethyl)	HCD	1	High	1	4.39652	0	30.6483	100	3	889.427	2666.27	2.64643	41.3041	3904	3904	MS2	21/84	Sal_B11.raw
4502027								RHPDYSVVLLLR	Unambiguous	1		HCD	1	High	1	4.39422	1	23.2964	100	3	489.955	1467.85	4.47099	41.6687	3803	3803	MS2	20/44	Sal_B4.raw
4502027								EFNAETFTFHADIcTLSEK	Unambiguous	1	C14(Carbamidomethyl)	HCD	1	High	1	4.39379	0	2.26636	100	3	754.012	2260.02	0.0154714	75.6923	7556	7556	MS2	24/72	Sal_B2.raw
4502027								RHPDYSVVLLLR	Unambiguous	1		HCD	1	High	1	4.3858	1	42.1263	100	3	489.953	1467.84	0.167325	59.6049	5880	5880	MS2	21/44	Sal_A12.raw
4502027								EFNAETFTFHADIcTLSEK	Unambiguous	1	C14(Carbamidomethyl)	HCD	1	High	1	4.38566	0	47.4828	100	3	754.012	2260.02	0.0154714	55.9679	5537	5537	MS2	22/72	Sal_B7.raw
4502027								EFNAETFTFHADIcTLSEK	Unambiguous	1	C14(Carbamidomethyl)	HCD	1	High	1	4.3834	0	0	100	3	754.01	2260.02	-3.22531	57.7817	5712	5712	MS2	23/72	Sal_B1.raw
4502027								RHPDYSVVLLLR	Unambiguous	1		HCD	1	High	1	4.38213	1	21.7701	64	2	734.425	1467.84	-0.863054	34.4295	3136	3136	MS2	17/22	Sal_B2.raw
4502027								VHTEccHGDLLEcADDRADLAK	Unambiguous	1	C5(Carbamidomethyl); C6(Carbamidomethyl); C13(Carbamidomethyl)	HCD	1	High	1	4.38172	1	0.78327	100	4	647.034	2585.12	-0.768967	26.4247	2066	2066	MS2	24/126	Sal_B5.raw
4502027								RHPYFYAPELLFFAK	Unambiguous	1		HCD	1	High	1	4.37985	1	14.3796	100	3	633.67	1899	0.167081	59.0148	5800	5800	MS2	20/56	Sal_B3.raw
4502027								mPcAEDYLSVVLNQLcVLHEK	Unambiguous	1	M1(Oxidation); C3(Carbamidomethyl); C16(Carbamidomethyl)	HCD	1	High	1	4.37656	0	10.9436	100	3	845.407	2534.21	-0.40464	74.4244	7394	7394	MS2	24/80	Sal_C6_110328234939.raw
4502027								RHPDYSVVLLLR	Unambiguous	1		HCD	1	High	1	4.37527	1	19.7268	72	2	734.425	1467.84	-0.696727	39.5402	3635	3635	MS2	17/22	Sal_B3.raw
4502027								RHPDYSVVLLLR	Unambiguous	1		HCD	1	High	1	4.37477	1	16.8285	20	2	734.424	1467.84	-1.77785	36.1241	3302	3302	MS2	19/22	Sal_B1.raw
4502027								QNcELFEQLGEYK	Unambiguous	1	C3(Carbamidomethyl)	HCD	1	High	1	4.37475	0	10.5628	100	2	829.378	1657.75	-2.92865	43.8973	4232	4232	MS2	13/24	Sal_B1.raw
4502027								EFNAETFTFHADIcTLSEK	Unambiguous	1	C14(Carbamidomethyl)	HCD	1	High	1	4.37261	0	13.3134	100	2	1130.51	2260.02	-0.761766	61.7504	6156	6156	MS2	19/36	Sal_A10.raw
4502027								RHPYFYAPELLFFAK	Unambiguous	1		HCD	1	High	1	4.37084	1	10.7444	100	4	475.505	1899	1.86346	64.6776	6374	6374	MS2	25/84	Sal_A12.raw
4502027								RPcFSALEVDETYVPK	Unambiguous	1	C3(Carbamidomethyl)	HCD	1	High	1	4.36359	0	8.39885	4	2	955.967	1910.93	-3.10135	43.2029	4163	4163	MS2	14/30	Sal_A11.raw
4502027								RHPDYSVVLLLR	Unambiguous	1		HCD	1	High	1	4.35952	1	7.0408	100	2	734.425	1467.84	-0.77989	47.0749	4512	4512	MS2	19/22	Sal_A10.raw
4502027								RHPDYSVVLLLR	Unambiguous	1		HCD	1	High	1	4.35936	1	8.62661	29	2	734.425	1467.84	-0.77989	32.8216	2926	2926	MS2	19/22	Sal_B2.raw
4502027								EFNAETFTFHADIcTLSEK	Unambiguous	1	C14(Carbamidomethyl)	HCD	1	High	1	4.35849	0	7.44824	100	2	1130.51	2260.02	-2.92229	54.018	5230	5230	MS2	20/36	Sal_B8_110329021705.raw
4502027								RHPYFYAPELLFFAK	Unambiguous	1		HCD	1	High	1	4.35759	1	9.98357	100	3	633.669	1898.99	-1.76137	63.2465	6443	6443	MS2	22/56	Sal_B10.raw
4502027								KQTALVELVK	Unambiguous	1		HCD	1	High	1	4.35506	1	4.6003	29	2	564.852	1128.7	-1.26524	25.9315	2018	2018	MS2	18/18	Sal_A12.raw
4502027								RHPYFYAPELLFFAK	Unambiguous	1		HCD	1	High	1	4.35416	1	17.9161	100	3	633.668	1898.99	-2.91844	59.6564	5949	5949	MS2	23/56	Sal_B2.raw
4502027								RHPDYSVVLLLR	Unambiguous	1		HCD	1	High	1	4.35316	1	23.914	100	3	489.953	1467.84	-0.0197923	63.025	6286	6286	MS2	22/44	Sal_A10.raw
4502027								RPcFSALEVDETYVPK	Unambiguous	1	C3(Carbamidomethyl)	HCD	1	High	1	4.35242	0	16.465	100	3	637.648	1910.93	-1.2878	48.3406	4774	4774	MS2	19/60	Sal_A11.raw
4502027								QNcELFEQLGEYK	Unambiguous	1	C3(Carbamidomethyl)	HCD	1	High	1	4.35233	0	3.58324	14	2	829.38	1657.75	-0.277747	48.1957	4633	4633	MS2	15/24	Sal_B7.raw
4502027								RHPDYSVVLLLR	Unambiguous	1		HCD	1	High	1	4.34838	1	12.7312	100	2	734.427	1467.85	2.3803	42.2606	3872	3872	MS2	20/22	Sal_B4.raw
4502027								RHPYFYAPELLFFAK	Unambiguous	1		HCD	1	High	1	4.34471	1	17.2665	100	3	633.67	1899	-0.122186	51.6246	5132	5132	MS2	22/56	Sal_B2.raw
4502027								EFNAETFTFHADIcTLSEK	Unambiguous	1	C14(Carbamidomethyl)	HCD	1	High	1	4.34389	0	30.085	100	3	754.012	2260.02	-0.146567	53.3879	5325	5325	MS2	22/72	Sal_B5.raw
4502027								RHPDYSVVLLLR	Unambiguous	1		HCD	1	High	1	4.34338	1	39.2182	100	3	489.952	1467.84	-2.07808	50.7013	5005	5005	MS2	19/44	Sal_B5.raw
4502027								HPYFYAPELLFFAK	Unambiguous	1		HCD	1	High	1	4.34137	0	8.0506	20	2	871.953	1742.9	2.49228	71.0286	7023	7023	MS2	19/26	Sal_A10.raw
4502027								QNcELFEQLGEYK	Unambiguous	1	C3(Carbamidomethyl)	HCD	1	High	1	4.33944	0	34.9846	100	2	829.38	1657.75	-0.277747	46.872	4550	4550	MS2	13/24	Sal_B5.raw
4502027								QNcELFEQLGEYK	Unambiguous	1	C3(Carbamidomethyl)	HCD	1	High	1	4.33907	0	18.0106	100	2	829.381	1657.75	1.12134	49.0596	4834	4834	MS2	15/24	Sal_C1.raw
4502027								RHPDYSVVLLLR	Unambiguous	1		HCD	1	High	1	4.33865	1	25.1635	100	2	734.424	1467.84	-1.94418	45.5289	4433	4433	MS2	18/22	Sal_A11.raw
4502027								KQTALVELVK	Unambiguous	1		HCD	1	High	1	4.33721	1	2.53201	27	3	376.904	1128.7	-0.84455	25.0362	1953	1953	MS2	16/36	Sal_A11.raw
4502027								QNcELFEQLGEYK	Unambiguous	1	C3(Carbamidomethyl)	HCD	1	High	1	4.33231	0	43.7765	100	2	829.379	1657.75	-1.75047	46.4393	4478	4478	MS2	15/24	Sal_B12.raw
4502027								RHPDYSVVLLLR	Unambiguous	1		HCD	1	High	1	4.3311	1	3.41976	100	3	489.953	1467.84	0.479186	56.1092	3038	3038	MS2	19/44	Sal_poolA4_6_ex_110329161928.raw
4502027								HPYFYAPELLFFAK	Unambiguous	1		HCD	1	High	1	4.32936	0	0	40	3	581.635	1742.89	-2.62827	63.4988	6346	6346	MS2	17/52	Sal_B2.raw
4502027								RHPYFYAPELLFFAK	Unambiguous	1		HCD	1	High	1	4.32887	1	7.63269	100	4	475.504	1898.99	-1.09349	62.3314	6255	6255	MS2	25/84	Sal_C2.raw
4502027								RHPDYSVVLLLR	Unambiguous	1		HCD	1	High	1	4.32812	1	27.0042	100	3	489.954	1467.85	2.10086	64.4086	6348	6348	MS2	19/44	Sal_A12.raw
4502027								RHPDYSVVLLLR	Unambiguous	1		HCD	1	High	1	4.32651	1	34.9244	100	2	734.424	1467.84	-0.946217	37.9948	3453	3453	MS2	17/22	Sal_B3.raw
4502027								RHPDYSVVLLLR	Unambiguous	1		HCD	1	High	1	4.31782	1	24.7094	100	3	489.953	1467.84	0.60393	65.158	6623	6623	MS2	19/44	Sal_A7.raw
4502027								RHPDYSVVLLLR	Unambiguous	1		HCD	1	High	1	4.31768	1	32.6253	100	2	734.425	1467.84	-0.696727	74.117	7315	7315	MS2	16/22	Sal_A6.raw
4502027								RHPDYSVVLLLR	Unambiguous	1		HCD	1	High	1	4.31428	1	10.3257	13	2	734.423	1467.84	-2.35999	45.5443	4324	4324	MS2	19/22	Sal_A10.raw
4502027								FKDLGEENFK	Unambiguous	1		HCD	1	High	1	4.31237	1	3.06185	100	3	409.54	1226.6	-0.408719	26.4181	2015	2015	MS2	16/36	Sal_A10.raw
4502027								VHTEccHGDLLEcADDR	Unambiguous	1	C5(Carbamidomethyl); C6(Carbamidomethyl); C13(Carbamidomethyl)	HCD	1	High	1	4.31053	0	43.1805	100	4	522.465	2086.84	0.66448	21.1921	1359	1359	MS2	17/96	Sal_B7.raw
4502027								RHPDYSVVLLLR	Unambiguous	1		HCD	1	High	1	4.30969	1	6.84759	5	2	734.424	1467.84	-1.94418	42.3764	4065	4065	MS2	20/22	Sal_A11.raw
4502027								HPYFYAPELLFFAK	Unambiguous	1		HCD	1	High	1	4.30944	0	2.137	18	3	581.637	1742.9	1.36395	69.8262	6884	6884	MS2	18/52	Sal_A12.raw
4502027								RHPDYSVVLLLR	Unambiguous	1		HCD	1	High	1	4.30771	1	6.264	100	2	734.422	1467.84	-4.18959	50.4127	4921	4921	MS2	19/22	Sal_A8.raw
4502027								ccAAADPHEcYAK	Unambiguous	1	C1(Carbamidomethyl); C2(Carbamidomethyl); C10(Carbamidomethyl)	HCD	1	High	1	4.30719	0	6.86789	44	2	776.804	1552.6	1.50841	17.0008	911	911	MS2	17/24	Sal_A11.raw
4502027								SHcIAEVENDEMPADLPSLAADFVESK	Unambiguous	1	C3(Carbamidomethyl)	HCD	1	High	1	4.30686	0	15.0003	100	3	992.119	2974.34	-0.593972	67.8913	6812	6812	MS2	23/104	Sal_B4.raw
4502027								RHPYFYAPELLFFAK	Unambiguous	1		HCD	1	High	1	4.30638	1	29.2392	100	3	633.671	1899	1.22772	69.1904	6825	6825	MS2	22/56	Sal_A12.raw
4502027								RmPcAEDYLSVVLNQLcVLHEK	Unambiguous	1	M2(Oxidation); C4(Carbamidomethyl); C17(Carbamidomethyl)	HCD	1	High	1	4.30519	1	21.1044	100	4	673.337	2690.33	5.97185	70.7085	6903	6903	MS2	26/126	Sal_B1.raw
4502027								RmPcAEDYLSVVLNQLcVLHEK	Unambiguous	1	M2(Oxidation); C4(Carbamidomethyl); C17(Carbamidomethyl)	HCD	1	High	1	4.30397	1	48.1378	100	3	897.446	2690.32	5.45505	71.1133	6996	6996	MS2	22/84	Sal_A12.raw
4502027								KQTALVELVK	Unambiguous	1		HCD	1	High	1	4.30324	1	15.0266	100	2	564.853	1128.7	-0.0755763	48.8515	4468	4468	MS2	18/18	Sal_A2_A3.raw
4502027								LVRPEVDVmcTAFHDNEETFLK	Unambiguous	1	M9(Oxidation); C10(Carbamidomethyl)	HCD	1	High	1	4.30236	0	38.0266	100	3	889.426	2666.26	1.82234	60.63	6032	6032	MS2	22/84	Sal_A10.raw
4502027								QNcELFEQLGEYK	Unambiguous	1	C3(Carbamidomethyl)	HCD	1	High	1	4.3023	0	23.3664	100	2	829.379	1657.75	-0.866836	40.5589	3896	3896	MS2	14/24	Sal_B2.raw
4502027								RHPDYSVVLLLR	Unambiguous	1		HCD	1	High	1	4.30071	1	3.42765	6	2	734.424	1467.84	-1.94418	40.3447	3767	3767	MS2	20/22	Sal_A12.raw
4502027								FPKAEFAEVSK	Unambiguous	1		HCD	1	High	1	4.29968	1	10.1966	76	2	626.831	1252.65	-2.34448	26.9179	2193	2193	MS2	18/20	Sal_A11.raw
4502027								QNcELFEQLGEYK	Unambiguous	1	C3(Carbamidomethyl)	HCD	1	High	1	4.29529	0	31.195	100	2	829.379	1657.75	-1.16138	53.1118	5319	5319	MS2	15/24	Sal_A7.raw
4502027								RHPYFYAPELLFFAK	Unambiguous	1		HCD	1	High	1	4.29449	1	19.1857	100	3	633.67	1899	0.456348	62.0184	6190	6190	MS2	23/56	Sal_B7.raw
4502027								RHPDYSVVLLLR	Unambiguous	1		HCD	1	High	1	4.29345	1	13.9538	100	3	489.953	1467.84	-0.0821646	61.4289	6119	6119	MS2	21/44	Sal_A10.raw
4502027								EFNAETFTFHADIcTLSEK	Unambiguous	1	C14(Carbamidomethyl)	HCD	1	High	1	4.28993	0	7.62873	100	3	754.01	2260.02	-2.65817	52.4549	5248	5248	MS2	23/72	Sal_A11.raw
4502027								RHPDYSVVLLLR	Unambiguous	1		HCD	1	High	1	4.28616	1	8.57944	100	2	734.423	1467.84	-2.52632	40.6906	3826	3826	MS2	17/22	Sal_B10.raw
4502027								LVRPEVDVmcTAFHDNEETFLK	Unambiguous	1	M9(Oxidation); C10(Carbamidomethyl)	HCD	1	High	1	4.28248	0	6.34558	100	3	889.425	2666.26	0.242815	51.3636	5132	5132	MS2	23/84	Sal_A11.raw
4502027								AEFAEVSKLVTDLTK	Unambiguous	1		HCD	1	High	1	4.27572	1	22.295	100	2	825.95	1650.89	-1.04502	62.7096	6254	6254	MS2	19/28	Sal_A10.raw
4502027								QNcELFEQLGEYK	Unambiguous	1	C3(Carbamidomethyl)	HCD	1	High	1	4.27345	0	22.2102	100	2	829.382	1657.76	1.85769	51.132	4997	4997	MS2	13/24	Sal_A8.raw
4502027								QNcELFEQLGEYK	Unambiguous	1	C3(Carbamidomethyl)	HCD	1	High	1	4.27019	0	17.6982	100	2	829.382	1657.76	2.44678	47.7321	4495	4495	MS2	15/24	Sal_B8_110329021705.raw
4502027								RHPDYSVVLLLR	Unambiguous	1		HCD	1	High	1	4.26299	1	0	100	3	489.952	1467.84	-0.705888	69.3323	6838	6838	MS2	19/44	Sal_A12.raw
4502027								HPYFYAPELLFFAK	Unambiguous	1		HCD	1	High	1	4.25966	0	19.2879	100	2	871.95	1742.89	-0.449342	64.5608	6459	6459	MS2	18/26	Sal_B12.raw
4502027								RHPDYSVVLLLR	Unambiguous	1		HCD	1	High	1	4.25768	1	2.93885	100	2	734.422	1467.84	-4.27276	43.5325	4129	4129	MS2	19/22	Sal_A12.raw
4502027								RHPDYSVVLLLR	Unambiguous	1		HCD	1	High	1	4.2547	1	0	100	3	489.953	1467.84	0.915791	64.6455	6439	6439	MS2	19/44	Sal_A10.raw
4502027								EFNAETFTFHADIcTLSEK	Unambiguous	1	C14(Carbamidomethyl)	HCD	1	High	1	4.2518	0	17.7345	100	3	754.012	2260.02	-0.227587	57.0263	5665	5665	MS2	24/72	Sal_A10.raw
4502027								VHTEccHGDLLEcADDRADLAK	Unambiguous	1	C5(Carbamidomethyl); C6(Carbamidomethyl); C13(Carbamidomethyl)	HCD	1	High	1	4.24863	1	4.01787	1	4	647.033	2585.11	-3.50776	26.8619	2134	2134	MS2	27/126	Sal_A12.raw
4502027								EFNAETFTFHADIcTLSEK	Unambiguous	1	C14(Carbamidomethyl)	HCD	1	High	1	4.24828	0	32.7241	100	3	754.011	2260.02	-2.25307	73.7708	7384	7384	MS2	23/72	Sal_B4.raw
4502027								EFNAETFTFHADIcTLSEK	Unambiguous	1	C14(Carbamidomethyl)	HCD	1	High	1	4.24735	0	4.83544	100	3	754.012	2260.02	-0.632683	74.1301	7379	7379	MS2	23/72	Sal_B2.raw
4502027								LVRPEVDVMcTAFHDNEETFLKK	Unambiguous	1	C10(Carbamidomethyl)	HCD	1	High	1	4.24716	1	13.1435	100	3	926.788	2778.35	-3.11275	49.7278	4832	4832	MS2	22/88	Sal_A10.raw
4502027								RHPYFYAPELLFFAK	Unambiguous	1		HCD	1	High	1	4.24378	1	17.4975	100	3	633.67	1899	0.842036	80.7562	8071	8071	MS2	21/56	Sal_A11.raw
4502027								RHPDYSVVLLLR	Unambiguous	1		HCD	1	High	1	4.24198	1	11.0419	100	3	489.953	1467.84	0.978163	80.5503	8011	8011	MS2	20/44	Sal_A10.raw
4502027								EFNAETFTFHADIcTLSEK	Unambiguous	1	C14(Carbamidomethyl)	HCD	1	High	1	4.24039	0	8.7027	100	3	754.013	2260.02	0.906683	76.7133	7497	7497	MS2	21/72	Sal_B8_110329021705.raw
4502027								RHPDYSVVLLLR	Unambiguous	1		HCD	1	High	1	4.24034	1	42.3146	100	2	734.422	1467.84	-3.9401	49.7041	4936	4936	MS2	18/22	Sal_A11.raw
4502027								RPcFSALEVDETYVPK	Unambiguous	1	C3(Carbamidomethyl)	HCD	1	High	1	4.24015	0	4.29796	15	2	955.965	1910.92	-4.31508	42.7434	4040	4040	MS2	13/30	Sal_A12.raw
4502027								VHTEccHGDLLEcADDR	Unambiguous	1	C5(Carbamidomethyl); C6(Carbamidomethyl); C13(Carbamidomethyl)	HCD	1	High	1	4.23939	0	32.6821	34	4	522.464	2086.83	-1.67534	21.0566	1418	1418	MS2	14/96	Sal_B9.raw
4502027								RHPDYSVVLLLR	Unambiguous	1		HCD	1	High	1	4.23855	1	38.3734	100	3	489.952	1467.84	-2.07808	40.1732	3721	3721	MS2	20/44	Sal_B5.raw
4502027								VHTEccHGDLLEcADDRADLAK	Unambiguous	1	C5(Carbamidomethyl); C6(Carbamidomethyl); C13(Carbamidomethyl)	HCD	1	High	1	4.23452	1	4.48151	1	4	647.034	2585.12	-0.768967	27.3506	2246	2246	MS2	24/126	Sal_A11.raw
4502027								RHPDYSVVLLLR	Unambiguous	1		HCD	1	High	1	4.23149	1	56.7378	100	2	734.424	1467.84	-2.02734	38.277	3530	3530	MS2	17/22	Sal_B11.raw
4502027								RHPDYSVVLLLR	Unambiguous	1		HCD	1	High	1	4.23103	1	24.0732	35	2	734.423	1467.84	-2.35999	41.7506	3779	3779	MS2	18/22	Sal_B8_110329021705.raw
4502027								KQTALVELVK	Unambiguous	1		HCD	1	High	1	4.23023	1	2.15659	100	3	376.905	1128.7	0.372154	30.5851	2529	2529	MS2	16/36	Sal_A8.raw
4502027								KQTALVELVK	Unambiguous	1		HCD	1	High	1	4.22788	1	9.21258	100	2	564.851	1128.7	-2.99567	27.5883	2230	2230	MS2	18/18	Sal_A12.raw
4502027								KQTALVELVK	Unambiguous	1		HCD	1	High	1	4.22775	1	2.69502	6	3	376.905	1128.7	0.777721	22.799	1629	1629	MS2	16/36	Sal_B1.raw
4502027								SHcIAEVENDEMPADLPSLAADFVESK	Unambiguous	1	C3(Carbamidomethyl)	HCD	1	High	1	4.22751	0	5.93016	100	2	1487.68	2974.35	0.210851	69.0152	6810	6810	MS2	22/52	Sal_A12.raw
4502027								QNcELFEQLGEYK	Unambiguous	1	C3(Carbamidomethyl)	HCD	1	High	1	4.22662	0	20.6773	100	2	829.381	1657.75	1.26861	47.9102	4705	4705	MS2	15/24	Sal_B10.raw
4502027								RHPYFYAPELLFFAK	Unambiguous	1		HCD	1	High	1	4.22396	1	17.8273	100	3	633.67	1899	0.649192	82.0622	8108	8108	MS2	20/56	Sal_A10.raw
4502027								RMPcAEDYLSVVLNQLcVLHEK	Unambiguous	1	C4(Carbamidomethyl); C17(Carbamidomethyl)	HCD	1	High	1	4.22286	1	9.19205	100	4	669.332	2674.31	-3.19711	72.975	7191	7191	MS2	25/126	Sal_A12.raw
4502027								RHPYFYAPELLFFAK	Unambiguous	1		HCD	1	High	1	4.22252	1	15.1827	100	4	475.504	1898.99	-0.772083	60.3032	6141	6141	MS2	22/84	Sal_B10.raw
4502027								QNcELFEQLGEYK	Unambiguous	1	C3(Carbamidomethyl)	HCD	1	High	1	4.22081	0	9.09193	100	2	829.38	1657.75	0.532249	49.0796	4672	4672	MS2	15/24	Sal_C3.raw
4502027								KQTALVELVK	Unambiguous	1		HCD	1	High	1	4.21798	1	2.06924	3	3	376.905	1128.7	0.939948	24.3909	1821	1821	MS2	16/36	Sal_A12.raw
4502027								QNcELFEQLGEYK	Unambiguous	1	C3(Carbamidomethyl)	HCD	1	High	1	4.21715	0	12.0035	100	2	829.381	1657.75	0.826793	45.229	4307	4307	MS2	12/24	Sal_B3.raw
4502027								KQTALVELVK	Unambiguous	1		HCD	1	High	1	4.21432	1	10.0861	6	3	376.905	1128.7	1.02106	21.8435	1537	1537	MS2	16/36	Sal_C6_110328234939.raw
4502027								RPcFSALEVDETYVPK	Unambiguous	1	C3(Carbamidomethyl)	HCD	1	High	1	4.21375	0	20.2696	100	2	955.965	1910.92	-4.2512	41.1978	3869	3869	MS2	15/30	Sal_A12.raw
4502027								QNcELFEQLGEYK	Unambiguous	1	C3(Carbamidomethyl)	HCD	1	High	1	4.21321	0	21.5356	97	2	829.38	1657.75	-0.130475	55.4363	5784	5784	MS2	15/24	Sal_A4.raw
4502027								VHTEccHGDLLEcADDR	Unambiguous	1	C5(Carbamidomethyl); C6(Carbamidomethyl); C13(Carbamidomethyl)	HCD	1	High	1	4.20874	0	13.5748	100	4	522.464	2086.83	-1.79233	25.5995	1933	1933	MS2	16/96	Sal_A8.raw
4502027								QNcELFEQLGEYK	Unambiguous	1	C3(Carbamidomethyl)	HCD	1	High	1	4.20431	0	8.42592	99	2	829.379	1657.75	-0.719564	48.0766	4518	4518	MS2	15/24	Sal_C4.raw
4502027								VHTEccHGDLLEcADDR	Unambiguous	1	C5(Carbamidomethyl); C6(Carbamidomethyl); C13(Carbamidomethyl)	HCD	1	High	1	4.20285	0	8.88047	7	4	522.464	2086.84	-0.97339	19.4958	1179	1179	MS2	18/96	Sal_B3.raw
4502027								HPYFYAPELLFFAKR	Unambiguous	1		HCD	1	High	1	4.19725	1	15.7937	100	3	633.668	1898.99	-3.5934	56.1336	5541	5541	MS2	19/56	Sal_B1.raw
4502027								HPYFYAPELLFFAK	Unambiguous	1		HCD	1	High	1	4.19444	0	9.15921	100	2	871.953	1742.9	2.14209	69.8971	7112	7112	MS2	18/26	Sal_B10.raw
4502027								RHPDYSVVLLLR	Unambiguous	1		HCD	1	High	1	4.19427	1	33.9402	100	2	734.423	1467.84	-3.52428	41.2423	3686	3686	MS2	18/22	Sal_C4.raw
4502027								HPYFYAPELLFFAK	Unambiguous	1		HCD	1	High	1	4.18944	0	27.5006	100	2	871.952	1742.9	1.7919	64.8568	6386	6386	MS2	17/26	Sal_B3.raw
4502027								LVRPEVDVMcTAFHDNEETFLK	Unambiguous	1	C10(Carbamidomethyl)	HCD	1	High	1	4.1881	0	32.4967	100	3	884.094	2650.27	1.1813	72.5956	7164	7164	MS2	20/84	Sal_A6.raw
4502027								RHPDYSVVLLLR	Unambiguous	1		HCD	1	High	1	4.18594	1	8.21517	100	3	489.952	1467.84	-1.5791	72.4442	7140	7140	MS2	22/44	Sal_A12.raw
4502027								QNcELFEQLGEYK	Unambiguous	1	C3(Carbamidomethyl)	HCD	1	High	1	4.18533	0	26.2906	72	2	829.378	1657.75	-1.82411	42.1579	3981	3981	MS2	13/24	Sal_C6_110328234939.raw
4502027								NEcFLQHKDDNPNLPR	Unambiguous	1	C3(Carbamidomethyl)	HCD	1	High	1	4.18469	1	5.5964	100	2	998.967	1996.93	-0.965216	26.1005	1975	1975	MS2	20/30	Sal_A10.raw
4502027								HPYFYAPELLFFAK	Unambiguous	1		HCD	1	High	1	4.18394	0	14.2482	100	2	871.951	1742.89	0.181008	68.538	6843	6843	MS2	18/26	Sal_B7.raw
4502027								EFNAETFTFHADIcTLSEK	Unambiguous	1	C14(Carbamidomethyl)	HCD	1	High	1	4.18234	0	2.9413	100	3	754.013	2260.03	1.14974	81.2348	7921	7921	MS2	20/72	Sal_A12.raw
4502027								RHPDYSVVLLLR	Unambiguous	1		HCD	1	High	1	4.18127	1	15.2282	100	3	489.954	1467.85	3.28593	67.7972	6682	6682	MS2	19/44	Sal_A12.raw
4502027								RHPDYSVVLLLR	Unambiguous	1		HCD	1	High	1	4.17868	1	20.7609	100	2	734.425	1467.84	-0.863054	53.5371	5276	5276	MS2	18/22	Sal_A8.raw
4502027								HPDYSVVLLLR	Unambiguous	1		HCD	1	High	1	4.17854	0	26.5723	100	1	1311.74	1311.74	0.242639	47.5823	4686	4686	MS2	18/20	Sal_A11.raw
4502027								HPYFYAPELLFFAK	Unambiguous	1		HCD	1	High	1	4.17683	0	64.8394	100	3	581.634	1742.89	-3.67886	64.4596	6468	6468	MS2	17/52	Sal_B11.raw
4502027								RHPDYSVVLLLR	Unambiguous	1		HCD	1	High	1	4.17583	1	2.09484	89	2	734.426	1467.84	0.966533	40.5754	3763	3763	MS2	20/22	Sal_B6.raw
4502027								RHPDYSVVLLLR	Unambiguous	1		HCD	1	High	1	4.17473	1	22.2496	100	2	734.425	1467.84	-0.197749	47.1447	4631	4631	MS2	19/22	Sal_A11.raw
4502027								RHPDYSVVLLLR	Unambiguous	1		HCD	1	High	1	4.17463	1	41.5976	100	3	489.951	1467.84	-2.9513	53.0542	5192	5192	MS2	19/44	Sal_B4.raw
4502027								ALVLIAFAQYLQQcPFEDHVK	Unambiguous	1	C14(Carbamidomethyl)	HCD	1	High	1	4.17311	0	11.3626	100	2	1245.65	2490.28	-0.242492	74.7856	7282	7282	MS2	15/40	Sal_B9.raw
4502027								ccAAADPHEcYAK	Unambiguous	1	C1(Carbamidomethyl); C2(Carbamidomethyl); C10(Carbamidomethyl)	HCD	1	High	1	4.17053	0	1.70951	97	2	776.802	1552.6	-1.32203	16.5642	759	759	MS2	17/24	Sal_B8_110329021705.raw
4502027								RHPDYSVVLLLR	Unambiguous	1		HCD	1	High	1	4.16865	1	15.7497	100	3	489.953	1467.84	0.229697	80.3537	7868	7868	MS2	18/44	Sal_A12.raw
4502027								KLVAASQAALGL	Unambiguous	1		HCD	1	High	1	4.16656	1	32.5997	100	2	571.35	1141.69	-1.58977	34.7922	3089	3089	MS2	15/22	Sal_B11.raw
4502027								KQTALVELVK	Unambiguous	1		HCD	1	High	1	4.16621	1	10.8463	100	1	1128.7	1128.7	-0.982951	27.0221	2091	2091	MS2	11/18	Sal_A10.raw
4502027								EFNAETFTFHADIcTLSEK	Unambiguous	1	C14(Carbamidomethyl)	HCD	1	High	1	4.16	0	10.4617	100	2	1130.51	2260.02	-1.08584	80.3426	7987	7987	MS2	19/36	Sal_A10.raw
4502027								HPYFYAPELLFFAKR	Unambiguous	1		HCD	1	High	1	4.15993	1	22.4369	100	3	633.67	1899	0.0706587	55.9865	5489	5489	MS2	21/56	Sal_B3.raw
4502027								HPYFYAPELLFFAK	Unambiguous	1		HCD	1	High	1	4.15759	0	7.62233	100	2	871.95	1742.89	-0.379303	69.5124	6907	6907	MS2	16/26	Sal_A10.raw
4502027								QNcELFEQLGEYKFQNALLVR	Unambiguous	1	C3(Carbamidomethyl)	HCD	1	High	1	4.15732	1	18.0605	100	3	867.106	2599.3	2.75623	65.6817	6471	6471	MS2	24/80	Sal_A12.raw
4502027								EFNAETFTFHADIcTLSEK	Unambiguous	1	C14(Carbamidomethyl)	HCD	1	High	1	4.15684	0	15.1028	100	2	1130.51	2260.01	-5.19085	57.3082	5667	5667	MS2	20/36	Sal_B1.raw
4502027								RPcFSALEVDETYVPK	Unambiguous	1	C3(Carbamidomethyl)	HCD	1	High	1	4.15401	0	18.1227	100	3	637.649	1910.93	0.0536821	58.7704	5958	5958	MS2	19/60	Sal_A11.raw
4502027								KQTALVELVK	Unambiguous	1		HCD	1	High	1	4.15381	1	8.95077	100	3	376.904	1128.7	-0.763436	26.5835	2151	2151	MS2	16/36	Sal_A11.raw
4502027								EFNAETFTFHADIcTLSEK	Unambiguous	1	C14(Carbamidomethyl)	HCD	1	High	1	4.1522	0	8.30859	100	3	754.01	2260.01	-3.46837	62.2971	6156	6156	MS2	23/72	Sal_C6_110328234939.raw
4502027								SHcIAEVENDEMPADLPSLAADFVESK	Unambiguous	1	C3(Carbamidomethyl)	HCD	1	High	1	4.14963	0	17.8886	100	4	744.341	2974.34	-0.824219	68.5369	6813	6813	MS2	23/156	Sal_A10.raw
4502027								RHPYFYAPELLFFAK	Unambiguous	1		HCD	1	High	1	4.14921	1	44.3656	100	3	633.671	1899	1.51699	69.7992	7068	7068	MS2	23/56	Sal_A11.raw
4502027								ccAAADPHEcYAK	Unambiguous	1	C1(Carbamidomethyl); C2(Carbamidomethyl); C10(Carbamidomethyl)	HCD	1	High	1	4.14848	0	15.5253	100	2	776.803	1552.6	0.329061	17.1372	874	874	MS2	16/24	Sal_A8.raw
4502027								HPYFYAPELLFFAK	Unambiguous	1		HCD	1	High	1	4.14747	0	12.2512	100	3	581.636	1742.89	0.208313	63.6776	6292	6292	MS2	18/52	Sal_B1.raw
4502027								RPcFSALEVDETYVPK	Unambiguous	1	C3(Carbamidomethyl)	HCD	1	High	1	4.14624	0	3.41594	100	3	637.648	1910.93	-1.00034	64.7496	6885	6885	MS2	19/60	Sal_A4.raw
4502027								RHPDYSVVLLLR	Unambiguous	1		HCD	1	High	1	4.14575	1	16.6475	100	3	489.951	1467.84	-3.76214	58.0285	5769	5769	MS2	19/44	Sal_A8.raw
4502027								KQTALVELVK	Unambiguous	1		HCD	1	High	1	4.1452	1	46.5319	90	2	564.852	1128.7	-1.37339	26.0147	1889	1889	MS2	16/18	Sal_C3.raw
4502027								RHPYFYAPELLFFAK	Unambiguous	1		HCD	1	High	1	4.14282	1	15.9315	100	4	475.503	1898.99	-1.80059	62.7685	6143	6143	MS2	22/84	Sal_B9.raw
4502027								EFNAETFTFHADIcTLSEK	Unambiguous	1	C14(Carbamidomethyl)	HCD	1	High	1	4.14114	0	27.029	84	3	754.014	2260.03	2.04095	57.7373	5683	5683	MS2	14/72	Sal_A12.raw
4502027								RHPYFYAPELLFFAK	Unambiguous	1		HCD	1	High	1	4.13534	1	22.1596	100	4	475.505	1899	1.79918	69.8947	6944	6944	MS2	22/84	Sal_A10.raw
4502027								HPYFYAPELLFFAK	Unambiguous	1		HCD	1	High	1	4.13449	0	17.3137	100	2	871.949	1742.89	-1.56997	68.6875	6898	6898	MS2	18/26	Sal_B4.raw
4502027								RHPDYSVVLLLR	Unambiguous	1		HCD	1	High	1	4.12453	1	0	100	3	489.952	1467.84	-1.08012	76.1762	7702	7702	MS2	20/44	Sal_A11.raw
4502027								RHPDYSVVLLLR	Unambiguous	1		HCD	1	High	1	4.12397	1	30.6462	100	2	734.423	1467.84	-2.44316	41.4293	3867	3867	MS2	19/22	Sal_C2.raw
4502027								RHPDYSVVLLLR	Unambiguous	1		HCD	1	High	1	4.12184	1	12.9484	100	3	489.953	1467.84	0.04258	82.0572	8107	8107	MS2	17/44	Sal_A10.raw
4502027								EFNAETFTFHADIcTLSEK	Unambiguous	1	C14(Carbamidomethyl)	HCD	1	High	1	4.12146	0	15.6149	100	3	754.011	2260.02	-1.28084	59.6491	5948	5948	MS2	23/72	Sal_B2.raw
4502027								EFNAETFTFHADIcTLSEK	Unambiguous	1	C14(Carbamidomethyl)	HCD	1	High	1	4.11854	0	15.6629	100	3	754.012	2260.02	-0.713703	65.649	6659	6659	MS2	19/72	Sal_B5.raw
4502027								EFNAETFTFHADIcTLSEK	Unambiguous	1	C14(Carbamidomethyl)	HCD	1	High	1	4.11834	0	8.4617	100	3	754.011	2260.02	-2.17205	50.4887	4933	4933	MS2	21/72	Sal_A12.raw
4502027								HPYFYAPELLFFAK	Unambiguous	1		HCD	1	High	1	4.11439	0	5.82756	100	3	581.635	1742.89	-2.41815	72.5833	7167	7167	MS2	19/52	Sal_A10.raw
4502027								VHTEccHGDLLEcADDRADLAK	Unambiguous	1	C5(Carbamidomethyl); C6(Carbamidomethyl); C13(Carbamidomethyl)	HCD	1	High	1	4.11413	1	31.5548	100	4	647.036	2585.12	1.59205	27.5323	2127	2127	MS2	22/126	Sal_B4.raw
4502027								HPYFYAPELLFFAK	Unambiguous	1		HCD	1	High	1	4.11359	0	20.0118	100	3	581.635	1742.89	-2.31309	68.6949	6899	6899	MS2	16/52	Sal_B4.raw
4502027								RHPDYSVVLLLR	Unambiguous	1		HCD	1	High	1	4.11298	1	20.6341	100	2	734.425	1467.84	0.134904	74.3122	7181	7181	MS2	18/22	Sal_A5.raw
4502027								MPcAEDYLSVVLNQLcVLHEK	Unambiguous	1	C3(Carbamidomethyl); C16(Carbamidomethyl)	HCD	1	High	1	4.11272	0	1.65018	52	2	1259.61	2518.21	-3.0271	74.6143	7300	7300	MS2	17/40	Sal_B8_110329021705.raw
4502027								QNcELFEQLGEYK	Unambiguous	1	C3(Carbamidomethyl)	HCD	1	High	1	4.11076	0	32.0286	100	3	553.255	1657.75	-2.12676	48.0027	4530	4530	MS2	19/48	Sal_B8_110329021705.raw
4502027								RHPDYSVVLLLR	Unambiguous	1		HCD	1	High	1	4.11015	1	31.5386	100	3	489.951	1467.84	-4.01163	51.263	4986	4986	MS2	19/44	Sal_B4.raw
4502027								RHPYFYAPELLFFAK	Unambiguous	1		HCD	1	High	1	4.10946	1	42.2311	100	3	633.669	1898.99	-2.24348	75.1767	6570	6570	MS2	20/56	Sal_poolA4_6_ex.raw
4502027								EFNAETFTFHADIcTLSEK	Unambiguous	1	C14(Carbamidomethyl)	HCD	1	High	1	4.10505	0	17.6971	42	3	754.011	2260.02	-1.5239	58.8343	5964	5964	MS2	17/72	Sal_A11.raw
4502027								EFNAETFTFHADIcTLSEK	Unambiguous	1	C14(Carbamidomethyl)	HCD	1	High	1	4.10415	0	4.30156	100	3	754.011	2260.02	-1.60492	75.5927	7594	7594	MS2	20/72	Sal_B4.raw
4502027								AVMDDFAAFVEK	Unambiguous	1		HCD	1	High	1	4.10305	0	3.59917	84	3	448.214	1342.63	-4.65251	56.3015	5701	5701	MS2	17/44	Sal_A11.raw
4502027								QNcELFEQLGEYK	Unambiguous	1	C3(Carbamidomethyl)	HCD	1	High	1	4.10192	0	24.0996	100	2	829.38	1657.75	-0.0568388	48.2258	4687	4687	MS2	15/24	Sal_C2.raw
4502027								VHTEccHGDLLEcADDR	Unambiguous	1	C5(Carbamidomethyl); C6(Carbamidomethyl); C13(Carbamidomethyl)	HCD	1	High	1	4.09996	0	10.7795	19	4	522.464	2086.84	-0.97339	21.058	1338	1338	MS2	17/96	Sal_B4.raw
4502027								QNcELFEQLGEYK	Unambiguous	1	C3(Carbamidomethyl)	HCD	1	High	1	4.0926	0	3.6925	8	2	829.382	1657.76	2.22587	47.5675	4683	4683	MS2	14/24	Sal_A11.raw
4502027								RPcFSALEVDETYVPK	Unambiguous	1	C3(Carbamidomethyl)	HCD	1	High	1	4.09025	0	5.11079	69	2	955.966	1910.92	-3.80404	45.4129	4308	4308	MS2	14/30	Sal_A10.raw
4502027								ccAAADPHEcYAK	Unambiguous	1	C1(Carbamidomethyl); C2(Carbamidomethyl); C10(Carbamidomethyl)	HCD	1	High	1	4.0901	0	27.5805	100	3	518.204	1552.6	-0.505144	16.9745	874	874	MS2	23/48	Sal_A12.raw
4502027								KYLYEIAR	Unambiguous	1		HCD	1	High	1	4.08876	1	4.33643	100	1	1055.59	1055.59	-0.165267	27.0148	2090	2090	MS2	12/14	Sal_A10.raw
4502027								VHTEccHGDLLEcADDRADLAK	Unambiguous	1	C5(Carbamidomethyl); C6(Carbamidomethyl); C13(Carbamidomethyl)	HCD	1	High	1	4.08864	1	22.1038	100	4	647.034	2585.11	-1.90226	29.348	2498	2498	MS2	22/126	Sal_A11.raw
4502027								KQTALVELVK	Unambiguous	1		HCD	1	High	1	4.08773	1	34.375	73	2	564.85	1128.69	-4.61796	25.0022	1728	1728	MS2	17/18	Sal_C4.raw
4502027								EFNAETFTFHADIcTLSEK	Unambiguous	1	C14(Carbamidomethyl)	HCD	1	High	1	4.08648	0	8.45102	100	3	754.01	2260.01	-3.71143	64.0674	6329	6329	MS2	21/72	Sal_C6_110328234939.raw
4502027								QNcELFEQLGEYK	Unambiguous	1	C3(Carbamidomethyl)	HCD	1	High	1	4.08575	0	3.16186	100	2	829.38	1657.75	-0.277747	56.4132	5906	5906	MS2	14/24	Sal_A4.raw
4502027								KLVAASQAALGL	Unambiguous	1		HCD	1	High	1	4.08385	1	11.8261	100	2	571.349	1141.69	-2.12437	29.9521	2486	2486	MS2	14/22	Sal_C6_110328234939.raw
4502027								MPcAEDYLSVVLNQLcVLHEK	Unambiguous	1	C3(Carbamidomethyl); C16(Carbamidomethyl)	HCD	1	High	1	4.08346	0	7.10853	100	3	840.077	2518.22	1.23336	79.2167	7961	7961	MS2	19/80	Sal_A11.raw
4502027								HPYFYAPELLFFAK	Unambiguous	1		HCD	1	High	1	4.08283	0	24.9645	100	3	581.635	1742.89	-1.36756	69.5272	6909	6909	MS2	18/52	Sal_A10.raw
4502027								EFNAETFTFHADIcTLSEK	Unambiguous	1	C14(Carbamidomethyl)	HCD	1	High	1	4.08122	0	7.278	100	2	1130.51	2260.02	-0.437689	71.0381	7025	7025	MS2	20/36	Sal_A10.raw
4502027								RHPDYSVVLLLR	Unambiguous	1		HCD	1	High	1	4.07814	1	58.8464	100	2	734.425	1467.84	-0.613564	42.6281	3909	3909	MS2	14/22	Sal_C3.raw
4502027								EFNAETFTFHADIcTLSEK	Unambiguous	1	C14(Carbamidomethyl)	HCD	1	High	1	4.07759	0	34.8911	100	3	754.009	2260.01	-4.03551	73.0404	7397	7397	MS2	19/72	Sal_B5.raw
4502027								RHPDYSVVLLLR	Unambiguous	1		HCD	1	High	1	4.07676	1	18.2072	100	3	489.953	1467.84	0.416814	65.9906	6702	6702	MS2	17/44	Sal_A7.raw
4502027								HPYFYAPELLFFAK	Unambiguous	1		HCD	1	High	1	4.07285	0	3.89941	100	2	871.952	1742.9	1.65182	76.3649	7518	7518	MS2	19/26	Sal_A8.raw
4502027								RmPcAEDYLSVVLNQLcVLHEK	Unambiguous	1	M2(Oxidation); C4(Carbamidomethyl); C17(Carbamidomethyl)	HCD	1	High	1	4.07145	1	27.902	100	3	897.441	2690.31	-0.738484	69.3623	6792	6792	MS2	18/84	Sal_B1.raw
4502027								HPYFYAPELLFFAK	Unambiguous	1		HCD	1	High	1	4.06632	0	5.30496	100	3	581.634	1742.89	-3.78392	74.3929	6616	6616	MS2	19/52	Sal_poolA4_6.raw
4502027								EFNAETFTFHADIcTLSEK	Unambiguous	1	C14(Carbamidomethyl)	HCD	1	High	1	4.06512	0	17.214	100	3	754.013	2260.02	0.17751	68.9809	6774	6774	MS2	20/72	Sal_B3.raw
4502027								RHPYFYAPELLFFAK	Unambiguous	1		HCD	1	High	1	4.06271	1	11.8732	100	4	475.503	1898.99	-2.05772	76.0145	6792	6792	MS2	20/84	Sal_poolA4_6.raw
4502027								HPYFYAPELLFFAK	Unambiguous	1		HCD	1	High	1	4.0627	0	5.16984	100	3	581.632	1742.88	-7.461	74.3909	6490	6490	MS2	17/52	Sal_poolA4_6_ex.raw
4502027								KLVAASQAALGL	Unambiguous	1		HCD	1	High	1	4.06205	1	23.3428	49	2	571.35	1141.69	-1.37593	38.7669	3617	3617	MS2	14/22	Sal_A11.raw
4502027								LVRPEVDVMcTAFHDNEETFLK	Unambiguous	1	C10(Carbamidomethyl)	HCD	1	High	1	4.06176	0	0	100	3	884.091	2650.26	-1.78955	58.0279	5769	5769	MS2	19/84	Sal_A10.raw
4502027								RMPcAEDYLSVVLNQLcVLHEK	Unambiguous	1	C4(Carbamidomethyl); C17(Carbamidomethyl)	HCD	1	High	1	4.06069	1	8.34045	100	3	892.111	2674.32	1.62353	81.4847	8074	8074	MS2	17/84	Sal_A10.raw
4502027								VHTEccHGDLLEcADDRADLAK	Unambiguous	1	C5(Carbamidomethyl); C6(Carbamidomethyl); C13(Carbamidomethyl)	HCD	1	High	1	4.0587	1	27.963	30	4	647.033	2585.11	-2.56335	28.4855	2272	2272	MS2	22/126	Sal_A10.raw
4502027								HPYFYAPELLFFAK	Unambiguous	1		HCD	1	High	1	4.05767	0	7.85978	100	3	581.636	1742.89	-0.737212	68.543	6844	6844	MS2	16/52	Sal_B7.raw
4502027								AEFAEVSKLVTDLTK	Unambiguous	1		HCD	1	High	1	4.05494	1	18.8642	100	2	825.951	1650.89	-0.601373	57.975	5700	5700	MS2	19/28	Sal_B3.raw
4502027								RHPDYSVVLLLR	Unambiguous	1		HCD	1	High	1	4.05447	1	7.96189	100	3	489.952	1467.84	-1.45436	67.9537	6749	6749	MS2	19/44	Sal_A10.raw
4502027								EFNAETFTFHADIcTLSEK	Unambiguous	1	C14(Carbamidomethyl)	HCD	1	High	1	4.04968	0	13.8174	100	2	1130.52	2260.03	1.29072	64.7735	6450	6450	MS2	18/36	Sal_A10.raw
4502027								EFNAETFTFHADIcTLSEK	Unambiguous	1	C14(Carbamidomethyl)	HCD	1	High	1	4.04762	0	34.6775	100	3	754.014	2260.03	1.47382	72.1617	7055	7055	MS2	20/72	Sal_B3.raw
4502027								QNcELFEQLGEYK	Unambiguous	1	C3(Carbamidomethyl)	HCD	1	High	1	4.04517	0	32.7025	100	3	553.255	1657.75	-1.57449	48.5261	4672	4672	MS2	18/48	Sal_B7.raw
4502027								MPcAEDYLSVVLNQLcVLHEK	Unambiguous	1	C3(Carbamidomethyl); C16(Carbamidomethyl)	HCD	1	High	1	4.03983	0	7.64696	100	3	840.077	2518.22	1.30607	77.6533	7827	7827	MS2	18/80	Sal_A11.raw
4502027								EFNAETFTFHADIcTLSEK	Unambiguous	1	C14(Carbamidomethyl)	HCD	1	High	1	4.0381	0	22.1485	100	3	754.01	2260.01	-3.87347	55.1612	5535	5535	MS2	23/72	Sal_B5.raw
4502027								RHPYFYAPELLFFAK	Unambiguous	1		HCD	1	High	1	4.03714	1	36.1912	100	3	633.672	1899	3.05974	67.6927	6670	6670	MS2	23/56	Sal_A12.raw
4502027								RHPDYSVVLLLR	Unambiguous	1		HCD	1	High	1	4.03676	1	35.3623	100	2	734.424	1467.84	-1.77785	42.4833	3997	3997	MS2	15/22	Sal_B5.raw
4502027								EFNAETFTFHADIcTLSEK	Unambiguous	1	C14(Carbamidomethyl)	HCD	1	High	1	4.03663	0	26.3261	100	3	754.015	2260.03	2.93216	54.1215	5321	5321	MS2	20/72	Sal_B4.raw
4502027								EFNAETFTFHADIcTLSEK	Unambiguous	1	C14(Carbamidomethyl)	HCD	1	High	1	4.03362	0	40.1804	100	3	754.012	2260.02	-0.632683	74.697	3936	3936	MS2	19/72	Sal_poolA4_6_ex_110329161928.raw
4502027								EFNAETFTFHADIcTLSEK	Unambiguous	1	C14(Carbamidomethyl)	HCD	1	High	1	4.03151	0	27.9024	100	3	754.013	2260.02	0.17751	70.6158	6924	6924	MS2	21/72	Sal_B3.raw
4502027								EFNAETFTFHADIcTLSEK	Unambiguous	1	C14(Carbamidomethyl)	HCD	1	High	1	4.02877	0	21.5722	100	2	1130.51	2260.02	-3.13834	62.7046	6196	6196	MS2	18/36	Sal_C6_110328234939.raw
4502027								QNcELFEQLGEYK	Unambiguous	1	C3(Carbamidomethyl)	HCD	1	High	1	4.02875	0	19.9934	100	3	553.255	1657.75	-0.580403	47.1635	4556	4556	MS2	20/48	Sal_A12.raw
4502027								RHPDYSVVLLLR	Unambiguous	1		HCD	1	High	1	4.02487	1	18.3308	100	3	489.953	1467.84	0.104952	57.9774	5694	5694	MS2	19/44	Sal_A6.raw
4502027								KLVAASQAALGL	Unambiguous	1		HCD	1	High	1	4.02084	1	31.3487	66	2	571.35	1141.69	-1.26901	33.8136	3016	3016	MS2	14/22	Sal_B1.raw
4502027								SHcIAEVENDEmPADLPSLAADFVESK	Unambiguous	1	C3(Carbamidomethyl); M12(Oxidation)	HCD	1	High	1	4.02021	0	5.88486	100	2	1495.68	2990.35	2.80826	62.7901	6191	6191	MS2	22/52	Sal_A12.raw
4502027								RHPDYSVVLLLR	Unambiguous	1		HCD	1	High	1	4.01918	1	35.6376	100	3	489.953	1467.84	0.728675	60.9429	6023	6023	MS2	19/44	Sal_A6.raw
4502027								EFNAETFTFHADIcTLSEK	Unambiguous	1	C14(Carbamidomethyl)	HCD	1	High	1	4.01802	0	20.458	100	3	754.012	2260.02	-0.146567	64.0891	6508	6508	MS2	24/72	Sal_B5.raw
4502027								HPYFYAPELLFFAK	Unambiguous	1		HCD	1	High	1	4.01705	0	10.5948	100	3	581.637	1742.9	0.838662	71.9552	7261	7261	MS2	16/52	Sal_A11.raw
4502027								EFNAETFTFHADIcTLSEK	Unambiguous	1	C14(Carbamidomethyl)	HCD	1	High	1	4.01674	0	28.7954	100	3	754.012	2260.02	0.0154714	60.9623	5995	5995	MS2	22/72	Sal_B3.raw
4502027								LVRPEVDVMcTAFHDNEETFLK	Unambiguous	1	C10(Carbamidomethyl)	HCD	1	High	1	4.01579	0	27.4655	100	4	663.317	2650.24	-7.48305	61.6626	6258	6258	MS2	22/126	Sal_A11.raw
4502027								EFNAETFTFHADIcTLSEK	Unambiguous	1	C14(Carbamidomethyl)	HCD	1	High	1	4.01407	0	51.338	100	2	1130.51	2260.02	-0.65374	53.7146	5363	5363	MS2	18/36	Sal_B5.raw
4502027								RHPDYSVVLLLR	Unambiguous	1		HCD	1	High	1	4.01296	1	26.0616	100	3	489.952	1467.84	-1.64147	48.6817	4615	4615	MS2	19/44	Sal_B8_110329021705.raw
4502027								ADDKETcFAEEGK	Unambiguous	1	C7(Carbamidomethyl)	HCD	1	High	1	4.01089	1	26.6357	100	2	750.321	1499.64	2.07521	18.079	1009	1009	MS2	19/24	Sal_A12.raw
4502027								RPcFSALEVDETYVPK	Unambiguous	1	C3(Carbamidomethyl)	HCD	1	High	1	4.0103	0	0.572596	42	2	955.967	1910.93	-3.03747	43.6503	4042	4042	MS2	16/30	Sal_B4.raw
4502027								KLVAASQAALGL	Unambiguous	1		HCD	1	High	1	4.00926	1	39.8858	100	2	571.35	1141.69	-0.413645	39.1456	3624	3624	MS2	15/22	Sal_A12.raw
4502027								RHPDYSVVLLLR	Unambiguous	1		HCD	1	High	1	4.0065	1	26.0697	100	2	734.424	1467.84	-1.61152	40.5674	3823	3823	MS2	16/22	Sal_B9.raw
4502027								ALVLIAFAQYLQQcPFEDHVK	Unambiguous	1	C14(Carbamidomethyl)	HCD	1	High	1	4.00559	0	16.0693	100	4	623.325	2490.28	-2.26306	74.7516	7411	7411	MS2	20/120	Sal_B11.raw
4502027								KLVAASQAALGL	Unambiguous	1		HCD	1	High	1	4.00546	1	26.6158	15	2	571.35	1141.69	-1.26901	36.9851	3394	3394	MS2	14/22	Sal_A11.raw
4502027								RHPYFYAPELLFFAK	Unambiguous	1		HCD	1	High	1	4.00122	1	51.4084	100	3	633.668	1898.99	-3.5934	58.073	5739	5739	MS2	21/56	Sal_B1.raw
4502027								RPcFSALEVDETYVPK	Unambiguous	1	C3(Carbamidomethyl)	HCD	1	High	1	3.9974	0	31.5198	100	3	637.648	1910.93	-1.57526	50.0773	4978	4978	MS2	21/60	Sal_A11.raw
4502027								RHPDYSVVLLLR	Unambiguous	1		HCD	1	High	1	3.99689	1	34.6022	100	2	734.423	1467.84	-2.35999	41.2032	3788	3788	MS2	18/22	Sal_B7.raw
4502027								VHTEccHGDLLEcADDRADLAK	Unambiguous	1	C5(Carbamidomethyl); C6(Carbamidomethyl); C13(Carbamidomethyl)	HCD	1	High	1	3.99448	1	23.9518	66	4	647.034	2585.11	-2.09114	28.684	2364	2364	MS2	23/126	Sal_A12.raw
4502027								KQTALVELVK	Unambiguous	1		HCD	1	High	1	3.99113	1	69.7584	100	3	376.903	1128.7	-2.62905	41.2536	4025	4025	MS2	16/36	Sal_A4.raw
4502027								RHPDYSVVLLLR	Unambiguous	1		HCD	1	High	1	3.99077	1	9.09286	100	3	489.953	1467.84	0.479186	52.8618	2853	2853	MS2	17/44	Sal_C5.raw
4502027								RPcFSALEVDETYVPK	Unambiguous	1	C3(Carbamidomethyl)	HCD	1	High	1	3.98943	0	2.0971	100	2	955.977	1910.95	7.4388	43.2433	3964	3964	MS2	14/30	Sal_B8_110329021705.raw
4502027								RHPDYSVVLLLR	Unambiguous	1		HCD	1	High	1	3.98811	1	6.49547	100	3	489.952	1467.84	-0.331654	82.5479	8169	8169	MS2	18/44	Sal_A11.raw
4502027								RHPDYSVVLLLR	Unambiguous	1		HCD	1	High	1	3.98377	1	7.57437	100	2	734.424	1467.84	-2.02734	48.6842	4710	4710	MS2	18/22	Sal_A10.raw
4502027								EFNAETFTFHADIcTLSEK	Unambiguous	1	C14(Carbamidomethyl)	HCD	1	High	1	3.98245	0	7.89389	100	3	754.014	2260.03	1.63585	70.3127	6870	6870	MS2	22/72	Sal_B1.raw
4502027								EFNAETFTFHADIcTLSEK	Unambiguous	1	C14(Carbamidomethyl)	HCD	1	High	1	3.98054	0	38.5638	100	3	754.014	2260.03	1.95993	67.4499	6625	6625	MS2	20/72	Sal_B3.raw
4502027								RPcFSALEVDETYVPK	Unambiguous	1	C3(Carbamidomethyl)	HCD	1	High	1	3.97097	0	18.2459	100	3	637.648	1910.93	-1.00034	42.8762	3877	3877	MS2	23/60	Sal_C4.raw
4502027								FPKAEFAEVSK	Unambiguous	1		HCD	1	High	1	3.96657	1	3.31408	87	2	626.831	1252.65	-1.85724	26.4027	2077	2077	MS2	18/20	Sal_A12.raw
4502027								EFNAETFTFHADIcTLSEK	Unambiguous	1	C14(Carbamidomethyl)	HCD	1	High	1	3.96578	0	36.9749	100	3	754.014	2260.03	1.63585	65.6469	6484	6484	MS2	20/72	Sal_C6_110328234939.raw
4502027								HPYFYAPELLFFAK	Unambiguous	1		HCD	1	High	1	3.96568	0	4.80038	100	3	581.635	1742.89	-2.52321	74.1545	3883	3883	MS2	17/52	Sal_poolA4_6_ex_110329161928.raw
4502027								DVFLGmFLYEYAR	Unambiguous	1	M6(Oxidation)	HCD	1	High	1	3.96157	0	28.2726	100	2	820.397	1639.79	2.43344	71.4854	6996	6996	MS2	15/24	Sal_B3.raw
4502027								LVRPEVDVMcTAFHDNEETFLK	Unambiguous	1	C10(Carbamidomethyl)	HCD	1	High	1	3.96111	0	0	100	3	884.092	2650.26	-0.615024	57.2621	5802	5802	MS2	19/84	Sal_A11.raw
4502027								EFNAETFTFHADIcTLSEK	Unambiguous	1	C14(Carbamidomethyl)	HCD	1	High	1	3.96068	0	29.8053	100	3	754.012	2260.02	-0.632683	62.5176	6147	6147	MS2	19/72	Sal_B3.raw
4502027								KLVAASQAALGL	Unambiguous	1		HCD	1	High	1	3.95942	1	23.9838	100	2	571.349	1141.69	-2.55206	38.0024	3419	3419	MS2	15/22	Sal_A10.raw
4502027								RHPDYSVVLLLR	Unambiguous	1		HCD	1	High	1	3.95721	1	7.43281	100	3	489.952	1467.84	-1.64147	70.6718	7001	7001	MS2	17/44	Sal_A6.raw
4502027								EFNAETFTFHADIcTLSEK	Unambiguous	1	C14(Carbamidomethyl)	HCD	1	High	1	3.95599	0	11.5819	100	2	1130.51	2260.02	-3.13834	67.9387	6747	6747	MS2	18/36	Sal_A10.raw
4502027								RHPDYSVVLLLR	Unambiguous	1		HCD	1	High	1	3.95256	1	20.7754	100	3	489.953	1467.84	-0.0197923	79.4917	7979	7979	MS2	18/44	Sal_A11.raw
4502027								QNcELFEQLGEYK	Unambiguous	1	C3(Carbamidomethyl)	HCD	1	High	1	3.95147	0	9.36737	100	3	553.255	1657.75	-1.68495	48.5724	4697	4697	MS2	19/48	Sal_A10.raw
4502027								ADLAKYIcENQDSISSK	Unambiguous	1	C8(Carbamidomethyl)	HCD	1	High	1	3.95115	1	10.0818	100	2	971.464	1941.92	-0.511376	37.5747	3467	3467	MS2	20/32	Sal_A11.raw
4502027								RHPDYSVVLLLR	Unambiguous	1		HCD	1	High	1	3.95104	1	24.7292	100	3	489.952	1467.84	-2.14045	48.6372	4685	4685	MS2	19/44	Sal_B3.raw
4502027								HPYFYAPELLFFAK	Unambiguous	1		HCD	1	High	1	3.94886	0	15.1966	100	2	871.954	1742.9	3.75298	71.4012	7027	7027	MS2	17/26	Sal_A12.raw
4502027								EFNAETFTFHADIcTLSEK	Unambiguous	1	C14(Carbamidomethyl)	HCD	1	High	1	3.94855	0	31.324	100	3	754.014	2260.03	1.95993	65.6698	6445	6445	MS2	18/72	Sal_B8_110329021705.raw
4502027								EFNAETFTFHADIcTLSEK	Unambiguous	1	C14(Carbamidomethyl)	HCD	1	High	1	3.94814	0	12.442	100	3	754.014	2260.03	1.47382	61.0736	6208	6208	MS2	22/72	Sal_B5.raw
4502027								SHcIAEVENDEmPADLPSLAADFVESK	Unambiguous	1	C3(Carbamidomethyl); M12(Oxidation)	HCD	1	High	1	3.94587	0	4.42617	73	2	1495.67	2990.33	-4.53963	62.9936	6382	6382	MS2	21/52	Sal_A11.raw
4502027								HPYFYAPELLFFAK	Unambiguous	1		HCD	1	High	1	3.94428	0	16.5263	100	3	581.634	1742.89	-3.0485	75.3962	7593	7593	MS2	18/52	Sal_A7.raw
4502027								RHPDYSVVLLLR	Unambiguous	1		HCD	1	High	1	3.94034	1	34.4048	100	2	734.424	1467.84	-2.1105	50.2922	4900	4900	MS2	18/22	Sal_A10.raw
4502027								EFNAETFTFHADIcTLSEK	Unambiguous	1	C14(Carbamidomethyl)	HCD	1	High	1	3.93556	0	26.1217	100	3	754.014	2260.03	1.47382	62.2476	6323	6323	MS2	22/72	Sal_B6.raw
4502027								RHPDYSVVLLLR	Unambiguous	1		HCD	1	High	1	3.93277	1	41.128	100	3	489.952	1467.84	-2.07808	60.4736	6023	6023	MS2	18/44	Sal_A8.raw
4502027								EFNAETFTFHADIcTLSEK	Unambiguous	1	C14(Carbamidomethyl)	HCD	1	High	1	3.92653	0	27.4961	100	3	754.013	2260.02	0.744645	68.6362	6852	6852	MS2	19/72	Sal_B7.raw
4502027								RHPDYSVVLLLR	Unambiguous	1		HCD	1	High	1	3.9257	1	0	100	3	489.952	1467.84	-0.893005	80.7278	8108	8108	MS2	19/44	Sal_A6.raw
4502027								QNcELFEQLGEYK	Unambiguous	1	C3(Carbamidomethyl)	HCD	1	High	1	3.92516	0	14.3289	100	2	829.379	1657.75	-1.30865	49.1971	4876	4876	MS2	14/24	Sal_A11.raw
4502027								RPcFSALEVDETYVPK	Unambiguous	1	C3(Carbamidomethyl)	HCD	1	High	1	3.92419	0	8.61617	100	2	955.968	1910.93	-1.24882	36.6707	3311	3311	MS2	13/30	Sal_C6_110328234939.raw
4502027								RPcFSALEVDETYVPK	Unambiguous	1	C3(Carbamidomethyl)	HCD	1	High	1	3.92369	0	3.86606	100	2	955.966	1910.92	-3.54851	40.9906	3810	3810	MS2	17/30	Sal_B12.raw
4502027								EFNAETFTFHADIcTLSEK	Unambiguous	1	C14(Carbamidomethyl)	HCD	1	High	1	3.92348	0	19.4203	100	3	754.014	2260.03	1.47382	77.452	7696	7696	MS2	19/72	Sal_A10.raw
4502027								RPcFSALEVDETYVPK	Unambiguous	1	C3(Carbamidomethyl)	HCD	1	High	1	3.91642	0	17.5463	100	2	955.965	1910.92	-4.37896	40.3017	3779	3779	MS2	14/30	Sal_B11.raw
4502027								EFNAETFTFHADIcTLSEK	Unambiguous	1	C14(Carbamidomethyl)	HCD	1	High	1	3.91538	0	22.8527	100	2	1130.51	2260.02	-1.84203	54.5458	5376	5376	MS2	19/36	Sal_B7.raw
4502027								HPYFYAPELLFFAK	Unambiguous	1		HCD	1	High	1	3.91425	0	4.4579	100	3	581.637	1742.9	1.88924	71.4161	7029	7029	MS2	17/52	Sal_A12.raw
4502027								KQTALVELVK	Unambiguous	1		HCD	1	High	1	3.91145	1	7.60869	100	3	376.904	1128.7	-0.276754	25.9559	2022	2022	MS2	16/36	Sal_A12.raw
4502027								AAFTEccQAADK	Unambiguous	1	C6(Carbamidomethyl); C7(Carbamidomethyl)	HCD	1	High	1	3.90623	0	1.41964	100	2	686.287	1371.57	0.616267	19.7529	1271	1271	MS2	14/22	Sal_B2.raw
4502027								QNcELFEQLGEYK	Unambiguous	1	C3(Carbamidomethyl)	HCD	1	High	1	3.90617	0	14.05	100	2	829.379	1657.75	-0.645927	54.576	5265	5265	MS2	15/24	Sal_A5.raw
4502027								KLVAASQAALGL	Unambiguous	1		HCD	1	High	1	3.9059	1	23.6279	100	2	571.35	1141.69	-1.16209	41.3302	3828	3828	MS2	14/22	Sal_A10.raw
4502027								HPDYSVVLLLR	Unambiguous	1		HCD	1	High	1	3.90194	0	12.8097	100	2	656.374	1311.74	-1.67534	48.3737	4672	4672	MS2	16/20	Sal_A10.raw
4502027								RHPDYSVVLLLR	Unambiguous	1		HCD	1	High	1	3.89728	1	22.3854	100	3	489.954	1467.85	2.03849	62.749	6188	6188	MS2	17/44	Sal_A12.raw
4502027								RHPYFYAPELLFFAK	Unambiguous	1		HCD	1	High	1	3.89655	1	27.2907	100	3	633.67	1899	0.842036	76.5105	7592	7592	MS2	18/56	Sal_A10.raw
4502027								EFNAETFTFHADIcTLSEK	Unambiguous	1	C14(Carbamidomethyl)	HCD	1	High	1	3.895	0	34.3958	100	3	754.013	2260.02	0.339548	70.6524	7076	7076	MS2	17/72	Sal_B4.raw
4502027								KYLYEIAR	Unambiguous	1		HCD	1	High	1	3.88473	1	13.9241	72	1	1055.58	1055.58	-3.86582	24.7108	1865	1865	MS2	13/14	Sal_A12.raw
4502027								QNcELFEQLGEYK	Unambiguous	1	C3(Carbamidomethyl)	HCD	1	High	1	3.88129	0	30.685	100	2	829.381	1657.75	0.974065	51.5607	4770	4770	MS2	15/24	Sal_poolA4_6.raw
4502027								ccAAADPHEcYAK	Unambiguous	1	C1(Carbamidomethyl); C2(Carbamidomethyl); C10(Carbamidomethyl)	HCD	1	High	1	3.88073	0	1.74443	79	2	776.803	1552.6	1.11529	17.1781	1016	1016	MS2	16/24	Sal_A4.raw
4502027								RHPYFYAPELLFFAK	Unambiguous	1		HCD	1	High	1	3.88024	1	25.3229	100	3	633.671	1899	1.22772	76.0151	7689	7689	MS2	20/56	Sal_A11.raw
4502027								SLHTLFGDKLcTVATLR	Unambiguous	1	C11(Carbamidomethyl)	HCD	1	High	1	3.87762	1	10.3155	100	4	483.764	1932.03	-2.38703	46.1495	4430	4430	MS2	23/96	Sal_A12.raw
4502027								EFNAETFTFHADIcTLSEK	Unambiguous	1	C14(Carbamidomethyl)	HCD	1	High	1	3.87518	0	0.822898	100	3	754.013	2260.03	1.14974	76.5086	7430	7430	MS2	18/72	Sal_B1.raw
4502027								HPYFYAPELLFFAK	Unambiguous	1		HCD	1	High	1	3.87465	0	13.9339	100	3	581.636	1742.89	-1.15745	73.5401	7407	7407	MS2	16/52	Sal_A11.raw
4502027								RHPDYSVVLLLR	Unambiguous	1		HCD	1	High	1	3.8692	1	0	100	3	489.952	1467.84	-0.269282	71.3926	7060	7060	MS2	17/44	Sal_A10.raw
4502027								HPDYSVVLLLR	Unambiguous	1		HCD	1	High	1	3.86611	0	0	87	3	437.918	1311.74	-2.77905	46.2056	4465	4465	MS2	17/40	Sal_B5.raw
4502027								HPDYSVVLLLR	Unambiguous	1		HCD	1	High	1	3.86553	0	27.7897	100	2	656.374	1311.74	-1.58228	45.614	4389	4389	MS2	16/20	Sal_B6.raw
4502027								RHPDYSVVLLLR	Unambiguous	1		HCD	1	High	1	3.86316	1	47.1308	100	2	734.423	1467.84	-3.10846	39.633	3643	3643	MS2	17/22	Sal_B12.raw
4502027								RHPDYSVVLLLR	Unambiguous	1		HCD	1	High	1	3.85795	1	15.3952	100	3	489.952	1467.84	-0.269282	77.8977	7847	7847	MS2	18/44	Sal_A11.raw
4502027								HPYFYAPELLFFAK	Unambiguous	1		HCD	1	High	1	3.85683	0	11.874	100	3	581.637	1742.9	0.838662	80.5128	8087	8087	MS2	16/52	Sal_A6.raw
4502027								MPcAEDYLSVVLNQLcVLHEK	Unambiguous	1	C3(Carbamidomethyl); C16(Carbamidomethyl)	HCD	1	High	1	3.85639	0	12.5428	100	3	840.078	2518.22	1.81506	80.9871	8083	8083	MS2	16/80	Sal_A11.raw
4502027								VHTEccHGDLLEcADDR	Unambiguous	1	C5(Carbamidomethyl); C6(Carbamidomethyl); C13(Carbamidomethyl)	HCD	1	High	1	3.85557	0	3.00007	6	4	522.464	2086.83	-1.32436	21.0116	1390	1390	MS2	18/96	Sal_B1.raw
4502027								QNcELFEQLGEYK	Unambiguous	1	C3(Carbamidomethyl)	HCD	1	High	1	3.85485	0	3.02419	9	2	829.382	1657.76	2.0786	47.0514	4540	4540	MS2	15/24	Sal_A12.raw
4502027								HPYFYAPELLFFAK	Unambiguous	1		HCD	1	High	1	3.85148	0	0	100	3	581.636	1742.89	-1.05239	75.1997	7385	7385	MS2	17/52	Sal_A8.raw
4502027								KLVAASQAALGL	Unambiguous	1		HCD	1	High	1	3.85139	1	16.6569	31	2	571.351	1141.69	0.334797	39.6527	3617	3617	MS2	14/22	Sal_A10.raw
4502027								EFNAETFTFHADIcTLSEK	Unambiguous	1	C14(Carbamidomethyl)	HCD	1	High	1	3.84291	0	19.0797	100	3	754.011	2260.02	-2.09103	62.5097	6354	6354	MS2	21/72	Sal_B5.raw
4502027								LVRPEVDVMcTAFHDNEETFLK	Unambiguous	1	C10(Carbamidomethyl)	HCD	1	High	1	3.83746	0	36.9724	100	4	663.319	2650.26	-3.24551	72.5209	7156	7156	MS2	22/126	Sal_A6.raw
4502027								RPcFSALEVDETYVPK	Unambiguous	1	C3(Carbamidomethyl)	HCD	1	High	1	3.83606	0	26.8304	100	2	955.968	1910.93	-1.82374	42.5901	4010	4010	MS2	15/30	Sal_C2.raw
4502027								AAFTEccQAADK	Unambiguous	1	C6(Carbamidomethyl); C7(Carbamidomethyl)	HCD	1	High	1	3.83545	0	21.865	81	2	686.287	1371.57	-0.629742	19.1083	1099	1099	MS2	13/22	Sal_C2.raw
4502027								EFNAETFTFHADIcTLSEK	Unambiguous	1	C14(Carbamidomethyl)	HCD	1	High	1	3.83367	0	52.869	100	3	754.01	2260.02	-2.57715	54.2555	5341	5341	MS2	21/72	Sal_B7.raw
4502027								LVRPEVDVMcTAFHDNEETFLK	Unambiguous	1	C10(Carbamidomethyl)	HCD	1	High	1	3.83331	0	11.094	100	2	1325.63	2650.26	-0.609951	53.0912	5119	5119	MS2	18/42	Sal_B8_110329021705.raw
4502027								AAFTEccQAADK	Unambiguous	1	C6(Carbamidomethyl); C7(Carbamidomethyl)	HCD	1	High	1	3.832	0	11.5103	91	2	686.285	1371.56	-2.76576	18.3471	983	983	MS2	13/22	Sal_B8_110329021705.raw
4502027								EFNAETFTFHADIcTLSEK	Unambiguous	1	C14(Carbamidomethyl)	HCD	1	High	1	3.82927	0	37.0971	100	3	754.014	2260.03	1.95993	68.1233	6925	6925	MS2	20/72	Sal_B6.raw
4502027								RHPYFYAPELLFFAK	Unambiguous	1		HCD	1	High	1	3.82866	1	7.91867	100	3	633.668	1898.99	-2.62917	74.4939	7298	7298	MS2	20/56	Sal_A8.raw
4502027								ccAAADPHEcYAK	Unambiguous	1	C1(Carbamidomethyl); C2(Carbamidomethyl); C10(Carbamidomethyl)	HCD	1	High	1	3.82841	0	8.8967	100	3	518.204	1552.6	0.556271	17.5126	887	887	MS2	22/48	Sal_A10.raw
4502027								QNcELFEQLGEYK	Unambiguous	1	C3(Carbamidomethyl)	HCD	1	High	1	3.82565	0	12.4802	100	2	829.38	1657.75	0.311341	47.7889	4616	4616	MS2	14/24	Sal_B9.raw
4502027								RPcFSALEVDETYVPK	Unambiguous	1	C3(Carbamidomethyl)	HCD	1	High	1	3.82145	0	21.028	100	2	955.968	1910.93	-1.50434	41.6818	3981	3981	MS2	17/30	Sal_A11.raw
4502027								RPcFSALEVDETYVPK	Unambiguous	1	C3(Carbamidomethyl)	HCD	1	High	1	3.81821	0	2.70599	100	2	955.968	1910.93	-1.69598	42.9351	3885	3885	MS2	13/30	Sal_C4.raw
4502027								RPcFSALEVDETYVPK	Unambiguous	1	C3(Carbamidomethyl)	HCD	1	High	1	3.81783	0	10.1538	100	2	955.97	1910.93	0.348179	49.3017	4888	4888	MS2	17/30	Sal_A7.raw
4502027								HPYFYAPELLFFAK	Unambiguous	1		HCD	1	High	1	3.8156	0	10.1381	100	3	581.636	1742.89	-1.05239	68.9462	6741	6741	MS2	17/52	Sal_B9.raw
4502027								QNcELFEQLGEYK	Unambiguous	1	C3(Carbamidomethyl)	HCD	1	High	1	3.81502	0	15.7936	100	3	553.254	1657.75	-3.56267	47.1335	4581	4581	MS2	21/48	Sal_B5.raw
4502027								QNcELFEQLGEYK	Unambiguous	1	C3(Carbamidomethyl)	HCD	1	High	1	3.80881	0	8.52523	100	3	553.254	1657.75	-2.89995	45.515	4344	4344	MS2	20/48	Sal_B3.raw
4502027								EFNAETFTFHADIcTLSEK	Unambiguous	1	C14(Carbamidomethyl)	HCD	1	High	1	3.80768	0	46.9105	100	3	754.013	2260.02	0.501587	70.9891	7196	7196	MS2	20/72	Sal_B5.raw
4502027								EFNAETFTFHADIcTLSEK	Unambiguous	1	C14(Carbamidomethyl)	HCD	1	High	1	3.80722	0	24.1344	100	2	1130.51	2260.01	-6.16309	56.9594	5735	5735	MS2	18/36	Sal_B6.raw
4502027								EFNAETFTFHADIcTLSEK	Unambiguous	1	C14(Carbamidomethyl)	HCD	1	High	1	3.80539	0	36.0655	100	3	754.012	2260.02	-0.551664	55.6209	5502	5502	MS2	19/72	Sal_B4.raw
4502027								KQTALVELVK	Unambiguous	1		HCD	1	High	1	3.80515	1	42.4852	100	3	376.904	1128.7	-0.601209	22.0004	1503	1503	MS2	16/36	Sal_B3.raw
4502027								RHPDYSVVLLLR	Unambiguous	1		HCD	1	High	1	3.80273	1	11.6567	100	2	734.424	1467.84	-1.11254	42.2077	3953	3953	MS2	17/22	Sal_B3.raw
4502027								AAFTEccQAADK	Unambiguous	1	C6(Carbamidomethyl); C7(Carbamidomethyl)	HCD	1	High	1	3.80004	0	7.40759	100	2	686.291	1371.57	5.60027	18.3283	1046	1046	MS2	13/22	Sal_B10.raw
4502027								VHTEccHGDLLEcADDRADLAK	Unambiguous	1	C5(Carbamidomethyl); C6(Carbamidomethyl); C13(Carbamidomethyl)	HCD	1	High	1	3.79937	1	4.93841	82	4	647.034	2585.11	-2.18558	30.2815	2497	2497	MS2	23/126	Sal_A10.raw
4502027								VHTEccHGDLLEcADDR	Unambiguous	1	C5(Carbamidomethyl); C6(Carbamidomethyl); C13(Carbamidomethyl)	HCD	1	High	1	3.79805	0	21.0123	100	3	696.284	2086.84	-0.703717	35.6846	3157	3157	MS2	22/64	Sal_A6.raw
4502027								RHPDYSVVLLLR	Unambiguous	1		HCD	1	High	1	3.79644	1	28.8076	100	2	734.425	1467.84	0.134904	45.1666	4310	4310	MS2	16/22	Sal_A12.raw
4502027								LVRPEVDVmcTAFHDNEETFLK	Unambiguous	1	M9(Oxidation); C10(Carbamidomethyl)	HCD	1	High	1	3.79558	0	29.3219	100	4	667.32	2666.26	0.146205	56.7959	5570	5570	MS2	24/126	Sal_A6.raw
4502027								HPYFYAPELLFFAK	Unambiguous	1		HCD	1	High	1	3.79002	0	32.6028	100	3	581.635	1742.89	-1.89286	67.2266	6839	6839	MS2	16/52	Sal_B6.raw
4502027								QNcELFEQLGEYK	Unambiguous	1	C3(Carbamidomethyl)	HCD	1	High	1	3.78748	0	28.321	45	2	829.38	1657.75	0.384977	46.7998	4536	4536	MS2	13/24	Sal_B6.raw
4502027								QNcELFEQLGEYK	Unambiguous	1	C3(Carbamidomethyl)	HCD	1	High	1	3.78745	0	15.3431	41	2	829.381	1657.75	0.900429	45.6473	4431	4431	MS2	13/24	Sal_B11.raw
4502027								KQTALVELVK	Unambiguous	1		HCD	1	High	1	3.78695	1	54.1308	100	2	564.854	1128.7	1.33039	25.1245	1837	1837	MS2	16/18	Sal_B4.raw
4502027								RHPDYSVVLLLR	Unambiguous	1		HCD	1	High	1	3.78561	1	40.3945	100	3	489.953	1467.84	0.04258	49.9404	4872	4872	MS2	19/44	Sal_A8.raw
4502027								HPDYSVVLLLR	Unambiguous	1		HCD	1	High	1	3.78412	0	0.565994	68	3	437.918	1311.74	-1.80191	48.5066	4688	4688	MS2	18/40	Sal_A10.raw
4502027								RHPYFYAPELLFFAK	Unambiguous	1		HCD	1	High	1	3.78027	1	44.6696	100	3	633.672	1899	3.05974	80.7995	8009	8009	MS2	22/56	Sal_A8.raw
4502027								AAFTEccQAADK	Unambiguous	1	C6(Carbamidomethyl); C7(Carbamidomethyl)	HCD	1	High	1	3.77972	0	10.1519	68	2	686.287	1371.57	0.260265	18.8505	1053	1053	MS2	13/22	Sal_A10.raw
4502027								EFNAETFTFHADIcTLSEK	Unambiguous	1	C14(Carbamidomethyl)	HCD	1	High	1	3.7794	0	40.6744	100	3	754.012	2260.02	-0.146567	58.6117	5928	5928	MS2	20/72	Sal_B6.raw
4502027								EFNAETFTFHADIcTLSEK	Unambiguous	1	C14(Carbamidomethyl)	HCD	1	High	1	3.77842	0	28.6234	100	3	754.012	2260.02	-0.227587	66.372	6749	6749	MS2	20/72	Sal_B6.raw
4502027								QNcELFEQLGEYK	Unambiguous	1	C3(Carbamidomethyl)	HCD	1	High	1	3.77757	0	18.6173	100	3	553.254	1657.75	-2.34767	48.9375	4698	4698	MS2	20/48	Sal_B4.raw
4502027								DVFLGmFLYEYAR	Unambiguous	1	M6(Oxidation)	HCD	1	High	1	3.77737	0	35.1859	100	2	820.396	1639.78	1.3168	74.77	7233	7233	MS2	15/24	Sal_A5.raw
4502027								EFNAETFTFHADIcTLSEK	Unambiguous	1	C14(Carbamidomethyl)	HCD	1	High	1	3.77692	0	22.0077	100	3	754.013	2260.03	1.31178	80.3194	7831	7831	MS2	18/72	Sal_B3.raw
4502027								RHPDYSVVLLLR	Unambiguous	1		HCD	1	High	1	3.77635	1	29.0766	100	2	734.426	1467.84	1.21602	73.3991	7091	7091	MS2	16/22	Sal_A5.raw
4502027								KLVAASQAALGL	Unambiguous	1		HCD	1	High	1	3.77335	1	33.1223	100	2	571.351	1141.69	-0.0928839	39.6508	3627	3627	MS2	14/22	Sal_A8.raw
4502027								EFNAETFTFHADIcTLSEK	Unambiguous	1	C14(Carbamidomethyl)	HCD	1	High	1	3.77055	0	41.7422	100	3	754.013	2260.02	0.825664	54.8369	5371	5371	MS2	19/72	Sal_B9.raw
4502027								EFNAETFTFHADIcTLSEK	Unambiguous	1	C14(Carbamidomethyl)	HCD	1	High	1	3.77016	0	40.2261	100	3	754.014	2260.03	2.28401	61.8903	6177	6177	MS2	18/72	Sal_B7.raw
4502027								EFNAETFTFHADIcTLSEK	Unambiguous	1	C14(Carbamidomethyl)	HCD	1	High	1	3.76343	0	15.2975	100	3	754.011	2260.02	-2.41511	56.2645	5552	5552	MS2	20/72	Sal_B1.raw
4502027								RPcFSALEVDETYVPK	Unambiguous	1	C3(Carbamidomethyl)	HCD	1	High	1	3.75856	0	3.47478	100	2	955.968	1910.93	-1.44046	42.3764	4026	4026	MS2	15/30	Sal_B9.raw
4502027								HPDYSVVLLLR	Unambiguous	1		HCD	1	High	1	3.75662	0	0	100	3	437.918	1311.74	-2.22068	47.3912	4539	4539	MS2	18/40	Sal_B7.raw
4502027								RPcFSALEVDETYVPK	Unambiguous	1	C3(Carbamidomethyl)	HCD	1	High	1	3.75412	0	15.7832	100	3	637.649	1910.93	-0.0421379	55.5181	5363	5363	MS2	24/60	Sal_A5.raw
4502027								HPDYSVVLLLR	Unambiguous	1		HCD	1	High	1	3.75355	0	10.7767	100	2	656.374	1311.74	-0.837799	44.2037	4194	4194	MS2	16/20	Sal_B3.raw
4502027								LVRPEVDVMcTAFHDNEETFLK	Unambiguous	1	C10(Carbamidomethyl)	HCD	1	High	1	3.75185	0	39.7147	100	3	884.094	2650.27	1.73402	48.8446	4709	4709	MS2	21/84	Sal_B3.raw
4502027								HPDYSVVLLLR	Unambiguous	1		HCD	1	High	1	3.75113	0	12.837	100	2	656.374	1311.74	-0.27944	47.228	4519	4519	MS2	17/20	Sal_B7.raw
4502027								LVRPEVDVMcTAFHDNEETFLKK	Unambiguous	1	C10(Carbamidomethyl)	HCD	1	High	1	3.75065	1	48.2617	100	4	695.345	2778.36	-0.0200856	61.4608	6124	6124	MS2	23/132	Sal_A8.raw
4502027								EFNAETFTFHADIcTLSEK	Unambiguous	1	C14(Carbamidomethyl)	HCD	1	High	1	3.7502	0	39.8257	100	3	754.013	2260.02	0.825664	60.6799	6080	6080	MS2	21/72	Sal_B4.raw
4502027								VHTEccHGDLLEcADDRADLAK	Unambiguous	1	C5(Carbamidomethyl); C6(Carbamidomethyl); C13(Carbamidomethyl)	HCD	1	High	1	3.74953	1	34.7439	99	4	647.036	2585.12	1.96981	25.2691	1938	1938	MS2	26/126	Sal_A12.raw
4502027								EFNAETFTFHADIcTLSEK	Unambiguous	1	C14(Carbamidomethyl)	HCD	1	High	1	3.74864	0	7.76485	100	3	754.011	2260.02	-1.28084	75.8135	7731	7731	MS2	21/72	Sal_B6.raw
4502027								RHPYFYAPELLFFAK	Unambiguous	1		HCD	1	High	1	3.74846	1	3.47906	100	4	475.505	1899	1.15636	68.359	6791	6791	MS2	19/84	Sal_A10.raw
4502027								EFNAETFTFHADIcTLSEK	Unambiguous	1	C14(Carbamidomethyl)	HCD	1	High	1	3.74693	0	33.8284	100	3	754.014	2260.03	1.79789	73.8105	7353	7353	MS2	21/72	Sal_B7.raw
4502027								KLVAASQAALGL	Unambiguous	1		HCD	1	High	1	3.74625	1	43.0704	100	2	571.35	1141.69	-1.91053	35.3112	3144	3144	MS2	15/22	Sal_B5.raw
4502027								RPcFSALEVDETYVPK	Unambiguous	1	C3(Carbamidomethyl)	HCD	1	High	1	3.74514	0	1.16021	79	2	955.967	1910.93	-2.71807	39.3785	3700	3700	MS2	15/30	Sal_B1.raw
4502027								TcVADESAENcDK	Unambiguous	1	C2(Carbamidomethyl); C11(Carbamidomethyl)	HCD	1	High	1	3.74035	0	6.93337	100	2	749.795	1498.58	2.45673	16.3993	879	879	MS2	16/24	Sal_C6_110328234939.raw
4502027								EFNAETFTFHADIcTLSEK	Unambiguous	1	C14(Carbamidomethyl)	HCD	1	High	1	3.74034	0	25.6555	100	3	754.011	2260.02	-1.36186	80.6069	7907	7907	MS2	20/72	Sal_A5.raw
4502027								ALVLIAFAQYLQQcPFEDHVK	Unambiguous	1	C14(Carbamidomethyl)	HCD	1	High	1	3.73918	0	25.434	100	3	830.769	2490.29	3.30595	76.3668	7545	7545	MS2	17/80	Sal_A12.raw
4502027								HPDYSVVLLLR	Unambiguous	1		HCD	1	High	1	3.73651	0	0	100	3	437.917	1311.74	-3.4072	48.1597	4602	4602	MS2	17/40	Sal_B4.raw
4502027								VHTEccHGDLLEcADDRADLAK	Unambiguous	1	C5(Carbamidomethyl); C6(Carbamidomethyl); C13(Carbamidomethyl)	HCD	1	High	1	3.73067	1	9.80729	24	4	647.034	2585.11	-1.90226	27.2377	2186	2186	MS2	25/126	Sal_B9.raw
4502027								RPcFSALEVDETYVPK	Unambiguous	1	C3(Carbamidomethyl)	HCD	1	High	1	3.73007	0	5.35052	5	2	955.967	1910.93	-2.20703	43.8098	4135	4135	MS2	17/30	Sal_A10.raw
4502027								EFNAETFTFHADIcTLSEK	Unambiguous	1	C14(Carbamidomethyl)	HCD	1	High	1	3.72986	0	27.9802	100	3	754.011	2260.02	-1.76696	58.9473	5967	5967	MS2	20/72	Sal_B5.raw
4502027								DVFLGmFLYEYAR	Unambiguous	1	M6(Oxidation)	HCD	1	High	1	3.72894	0	5.20319	35	2	820.394	1639.78	-0.69316	71.9706	7174	7174	MS2	15/24	Sal_B2.raw
4502027								DVFLGmFLYEYAR	Unambiguous	1	M6(Oxidation)	HCD	1	High	1	3.72864	0	9.52992	67	2	820.395	1639.78	-0.0231727	74.7628	7392	7392	MS2	15/24	Sal_A6.raw
4502027								SHcIAEVENDEmPADLPSLAADFVESK	Unambiguous	1	C3(Carbamidomethyl); M12(Oxidation)	HCD	1	High	1	3.72772	0	32.9672	100	3	997.451	2990.34	-0.319073	62.2992	6349	6349	MS2	17/104	Sal_B10.raw
4502027								TcVADESAENcDK	Unambiguous	1	C2(Carbamidomethyl); C11(Carbamidomethyl)	HCD	1	High	1	3.72739	0	2.17934	31	2	749.795	1498.58	2.21236	16.8339	891	891	MS2	16/24	Sal_A7.raw
4502027								AAFTEccQAADK	Unambiguous	1	C6(Carbamidomethyl); C7(Carbamidomethyl)	HCD	1	High	1	3.72659	0	5.27925	100	2	686.288	1371.57	1.68427	20.2968	1407	1407	MS2	13/22	Sal_poolA4_6.raw
4502027								KQTALVELVK	Unambiguous	1		HCD	1	High	1	3.71896	1	39.4809	100	2	564.855	1128.7	2.8445	39.9895	3665	3665	MS2	16/18	Sal_A5.raw
4502027								RHPDYSVVLLLR	Unambiguous	1		HCD	1	High	1	3.71789	1	14.9438	100	4	367.716	1467.84	-1.62984	43.4793	4097	4097	MS2	18/66	Sal_A10.raw
4502027								EFNAETFTFHADIcTLSEK	Unambiguous	1	C14(Carbamidomethyl)	HCD	1	High	1	3.71264	0	35.6499	100	3	754.012	2260.02	-0.389625	75.3976	7470	7470	MS2	18/72	Sal_A6.raw
4502027								EFNAETFTFHADIcTLSEK	Unambiguous	1	C14(Carbamidomethyl)	HCD	1	High	1	3.71219	0	11.0857	100	2	1130.51	2260.02	-1.734	66.3453	6589	6589	MS2	17/36	Sal_A10.raw
4502027								EFNAETFTFHADIcTLSEK	Unambiguous	1	C14(Carbamidomethyl)	HCD	1	High	1	3.71129	0	21.9019	100	2	1130.51	2260.01	-4.11058	55.791	5523	5523	MS2	17/36	Sal_B4.raw
4502027								HPDYSVVLLLR	Unambiguous	1		HCD	1	High	1	3.708	0	1.00045	79	2	656.375	1311.74	0.651157	46.5857	4483	4483	MS2	17/20	Sal_A12.raw
4502027								EFNAETFTFHADIcTLSEK	Unambiguous	1	C14(Carbamidomethyl)	HCD	1	High	1	3.70666	0	21.3452	100	3	754.014	2260.03	1.47382	75.2547	7632	7632	MS2	20/72	Sal_B5.raw
4502027								EFNAETFTFHADIcTLSEK	Unambiguous	1	C14(Carbamidomethyl)	HCD	1	High	1	3.70581	0	12.3503	100	3	754.012	2260.02	-0.308606	75.1668	7370	7370	MS2	20/72	Sal_B8_110329021705.raw
4502027								TcVADESAENcDK	Unambiguous	1	C2(Carbamidomethyl); C11(Carbamidomethyl)	HCD	1	High	1	3.70264	0	6.2377	100	2	749.795	1498.58	2.70111	16.8113	938	938	MS2	16/24	Sal_A5.raw
4502027								RHPYFYAPELLFFAK	Unambiguous	1		HCD	1	High	1	3.7013	1	38.9037	100	3	633.67	1899	0.167081	80.3278	7866	7866	MS2	20/56	Sal_A12.raw
4502027								AVmDDFAAFVEK	Unambiguous	1	M3(Oxidation)	HCD	1	High	1	3.69976	0	5.90229	64	2	679.817	1358.63	-2.39496	46.2883	4523	4523	MS2	14/22	Sal_A11.raw
4502027								RPcFSALEVDETYVPK	Unambiguous	1	C3(Carbamidomethyl)	HCD	1	High	1	3.69747	0	2.58855	100	2	955.969	1910.93	-0.673902	43.4003	4003	4003	MS2	15/30	Sal_C3.raw
4502027								EFNAETFTFHADIcTLSEK	Unambiguous	1	C14(Carbamidomethyl)	HCD	1	High	1	3.69716	0	33.3246	100	3	754.01	2260.02	-2.82021	60.4873	6139	6139	MS2	21/72	Sal_B6.raw
4502027								EFNAETFTFHADIcTLSEK	Unambiguous	1	C14(Carbamidomethyl)	HCD	1	High	1	3.69476	0	12.9989	100	3	754.01	2260.01	-3.71143	57.2392	5610	5610	MS2	20/72	Sal_C6_110328234939.raw
4502027								TcVADESAENcDK	Unambiguous	1	C2(Carbamidomethyl); C11(Carbamidomethyl)	HCD	1	High	1	3.6921	0	1.84413	100	2	749.794	1498.58	1.23488	16.8367	839	839	MS2	16/24	Sal_A10.raw
4502027								AAFTEccQAADK	Unambiguous	1	C6(Carbamidomethyl); C7(Carbamidomethyl)	HCD	1	High	1	3.69106	0	3.39598	33	2	686.287	1371.57	0.438266	18.183	1002	1002	MS2	14/22	Sal_B6.raw
4502027								AAFTEccQAADK	Unambiguous	1	C6(Carbamidomethyl); C7(Carbamidomethyl)	HCD	1	High	1	3.68664	0	12.4275	100	2	686.292	1371.58	7.73626	17.9384	994	994	MS2	14/22	Sal_B11.raw
4502027								RPcFSALEVDETYVPK	Unambiguous	1	C3(Carbamidomethyl)	HCD	1	High	1	3.68463	0	17.5132	100	2	955.968	1910.93	-1.24882	42.4733	4046	4046	MS2	14/30	Sal_B10.raw
4502027								LVRPEVDVMcTAFHDNEETFLK	Unambiguous	1	C10(Carbamidomethyl)	HCD	1	High	1	3.68452	0	23.9688	100	3	884.097	2650.28	4.42849	73.4729	7400	7400	MS2	18/84	Sal_A11.raw
4502027								RPcFSALEVDETYVPK	Unambiguous	1	C3(Carbamidomethyl)	HCD	1	High	1	3.68117	0	48.9349	100	3	637.647	1910.93	-2.53346	49.4525	4799	4799	MS2	16/60	Sal_A10.raw
4502027								EFNAETFTFHADIcTLSEK	Unambiguous	1	C14(Carbamidomethyl)	HCD	1	High	1	3.68063	0	29.2326	100	3	754.012	2260.02	-0.470645	60.3579	6019	6019	MS2	20/72	Sal_B7.raw
4502027								LVRPEVDVMcTAFHDNEETFLK	Unambiguous	1	C10(Carbamidomethyl)	HCD	1	High	1	3.67588	0	12.6758	100	3	884.089	2650.25	-4.34588	59.335	6018	6018	MS2	18/84	Sal_A11.raw
4502027								DVFLGmFLYEYAR	Unambiguous	1	M6(Oxidation)	HCD	1	High	1	3.67574	0	3.82188	100	2	820.395	1639.78	-0.246502	74.648	7315	7315	MS2	14/24	Sal_A8.raw
4502027								RHPYFYAPELLFFAK	Unambiguous	1		HCD	1	High	1	3.67493	1	20.701	100	3	633.671	1899	1.03488	76.3218	7541	7541	MS2	17/56	Sal_A12.raw
4502027								QNcELFEQLGEYKFQNALLVR	Unambiguous	1	C3(Carbamidomethyl)	HCD	1	High	1	3.6729	1	19.4697	100	3	867.105	2599.3	1.34735	66.8093	6633	6633	MS2	22/80	Sal_A10.raw
4502027								RPcFSALEVDETYVPK	Unambiguous	1	C3(Carbamidomethyl)	HCD	1	High	1	3.67131	0	0	100	3	637.644	1910.92	-8.09108	64.323	6522	6522	MS2	17/60	Sal_A11.raw
4502027								DVFLGmFLYEYAR	Unambiguous	1	M6(Oxidation)	HCD	1	High	1	3.66933	0	12.2054	55	2	820.396	1639.78	1.01903	73.0152	7123	7123	MS2	15/24	Sal_B3.raw
4502027								AAFTEccQAADK	Unambiguous	1	C6(Carbamidomethyl); C7(Carbamidomethyl)	HCD	1	High	1	3.6686	0	1.79843	58	2	686.287	1371.57	-0.36274	20.3184	1333	1333	MS2	13/22	Sal_A7.raw
4502027								AAFTEccQAADK	Unambiguous	1	C6(Carbamidomethyl); C7(Carbamidomethyl)	HCD	1	High	1	3.66449	0	1.71207	36	2	686.286	1371.56	-1.69775	19.7358	1267	1267	MS2	14/22	Sal_A11.raw
4502027								HPDYSVVLLLR	Unambiguous	1		HCD	1	High	1	3.66431	0	29.5443	100	2	656.374	1311.74	-1.58228	48.1007	4594	4594	MS2	16/20	Sal_B4.raw
4502027								KQTALVELVK	Unambiguous	1		HCD	1	High	1	3.66373	1	3.14483	16	1	1128.7	1128.7	-1.84816	25.1275	1964	1964	MS2	12/18	Sal_A11.raw
4502027								HPDYSVVLLLR	Unambiguous	1		HCD	1	High	1	3.66265	0	2.30942	30	2	656.373	1311.74	-2.60594	47.4022	4662	4662	MS2	17/20	Sal_A11.raw
4502027								LVRPEVDVMcTAFHDNEETFLKK	Unambiguous	1	C10(Carbamidomethyl)	HCD	1	High	1	3.66139	1	36.0307	100	4	695.348	2778.37	3.93415	66.2893	6732	6732	MS2	24/132	Sal_A7.raw
4502027								HPYFYAPELLFFAK	Unambiguous	1		HCD	1	High	1	3.66041	0	17.0447	100	3	581.637	1742.9	0.628546	70.0459	7126	7126	MS2	16/52	Sal_B10.raw
4502027								RPcFSALEVDETYVPK	Unambiguous	1	C3(Carbamidomethyl)	HCD	1	High	1	3.65971	0	7.70724	100	2	955.968	1910.93	-1.3127	46.4822	4452	4452	MS2	15/30	Sal_A8.raw
4502027								ALVLIAFAQYLQQcPFEDHVK	Unambiguous	1	C14(Carbamidomethyl)	HCD	1	High	1	3.65942	0	31.4206	100	2	1245.64	2490.28	-2.1052	74.0854	7375	7375	MS2	14/40	Sal_B2.raw
4502027								EFNAETFTFHADIcTLSEK	Unambiguous	1	C14(Carbamidomethyl)	HCD	1	High	1	3.65897	0	23.8944	100	3	754.011	2260.02	-1.36186	73.0106	7420	7420	MS2	18/72	Sal_B6.raw
4502027								HPYFYAPELLFFAK	Unambiguous	1		HCD	1	High	1	3.65769	0	0	100	3	581.635	1742.89	-2.20803	61.6458	6089	6089	MS2	14/52	Sal_C6_110328234939.raw
4502027								HPDYSVVLLLR	Unambiguous	1		HCD	1	High	1	3.65698	0	2.54615	56	2	656.373	1311.74	-2.699	49.8384	4845	4845	MS2	16/20	Sal_A10.raw
4502027								QNcELFEQLGEYK	Unambiguous	1	C3(Carbamidomethyl)	HCD	1	High	1	3.65659	0	7.16221	100	3	553.254	1657.75	-4.00449	44.2358	4275	4275	MS2	19/48	Sal_B1.raw
4502027								AAFTEccQAADK	Unambiguous	1	C6(Carbamidomethyl); C7(Carbamidomethyl)	HCD	1	High	1	3.65657	0	14.5383	100	2	686.287	1371.57	0.0822636	18.9596	1172	1172	MS2	13/22	Sal_C6_110328234939.raw
4502027								HPDYSVVLLLR	Unambiguous	1		HCD	1	High	1	3.65526	0	6.30955	51	2	656.376	1311.74	1.95399	47.3717	4450	4450	MS2	16/20	Sal_B8_110329021705.raw
4502027								LDELRDEGK	Unambiguous	1		HCD	1	High	1	3.65474	1	2.66823	68	2	537.776	1074.54	1.25785	17.9958	945	945	MS2	14/16	Sal_A10.raw
4502027								DVFLGmFLYEYAR	Unambiguous	1	M6(Oxidation)	HCD	1	High	1	3.65321	0	20.8542	100	2	820.393	1639.78	-2.40535	75.574	7491	7491	MS2	14/24	Sal_A10.raw
4502027								KQTALVELVK	Unambiguous	1		HCD	1	High	1	3.65287	1	8.22587	100	3	376.906	1128.7	3.45446	32.408	2768	2768	MS2	17/36	Sal_poolA4_6.raw
4502027								EFNAETFTFHADIcTLSEK	Unambiguous	1	C14(Carbamidomethyl)	HCD	1	High	1	3.65263	0	31.405	100	3	754.014	2260.03	2.04095	64.7428	6495	6495	MS2	20/72	Sal_B4.raw
4502027								VHTEccHGDLLEcADDR	Unambiguous	1	C5(Carbamidomethyl); C6(Carbamidomethyl); C13(Carbamidomethyl)	HCD	1	High	1	3.65204	0	24.2905	100	3	696.285	2086.84	1.40211	29.5594	2491	2491	MS2	21/64	Sal_A7.raw
4502027								AAFTEccQAADK	Unambiguous	1	C6(Carbamidomethyl); C7(Carbamidomethyl)	HCD	1	High	1	3.64677	0	8.82985	49	2	686.287	1371.57	-0.540741	18.3135	995	995	MS2	13/22	Sal_B7.raw
4502027								LVNEVTEFAK	Unambiguous	1		HCD	1	High	1	3.64596	0	8.48475	43	1	1149.61	1149.61	-0.282874	27.0935	2193	2193	MS2	9/18	Sal_B2.raw
4502027								HPDYSVVLLLR	Unambiguous	1		HCD	1	High	1	3.63991	0	26.7898	79	2	656.373	1311.74	-2.04758	46.0184	4441	4441	MS2	16/20	Sal_B5.raw
4502027								RHPYFYAPELLFFAK	Unambiguous	1		HCD	1	High	1	3.63973	1	27.3978	100	3	633.67	1899	0.456348	80.3849	7055	7055	MS2	19/56	Sal_poolA4_6_ex.raw
4502027								HPYFYAPELLFFAK	Unambiguous	1		HCD	1	High	1	3.63904	0	37.0961	100	2	871.952	1742.9	1.7919	69.5327	6829	6829	MS2	18/26	Sal_C3.raw
4502027								RHPDYSVVLLLR	Unambiguous	1		HCD	1	High	1	3.63857	1	9.83425	100	3	489.952	1467.84	-2.01571	56.4901	5566	5566	MS2	19/44	Sal_A12.raw
4502027								VHTEccHGDLLEcADDRADLAK	Unambiguous	1	C5(Carbamidomethyl); C6(Carbamidomethyl); C13(Carbamidomethyl)	HCD	1	High	1	3.63607	1	27.0174	48	4	647.034	2585.12	-0.957848	25.793	2050	2050	MS2	24/126	Sal_A11.raw
4502027								EFNAETFTFHADIcTLSEK	Unambiguous	1	C14(Carbamidomethyl)	HCD	1	High	1	3.63182	0	9.81558	100	3	754.011	2260.02	-1.76696	68.788	6826	6826	MS2	18/72	Sal_C6_110328234939.raw
4502027								EFNAETFTFHADIcTLSEK	Unambiguous	1	C14(Carbamidomethyl)	HCD	1	High	1	3.6314	0	23.786	100	3	754.012	2260.02	-0.227587	53.2317	5233	5233	MS2	20/72	Sal_A10.raw
4502027								HPDYSVVLLLR	Unambiguous	1		HCD	1	High	1	3.63092	0	24.2782	100	2	656.372	1311.74	-3.44348	42.4117	4054	4054	MS2	17/20	Sal_B1.raw
4502027								DVFLGmFLYEYAR	Unambiguous	1	M6(Oxidation)	HCD	1	High	1	3.63045	0	26.4661	100	2	820.397	1639.79	1.98678	73.7407	7428	7428	MS2	16/24	Sal_A11.raw
4502027								HPDYSVVLLLR	Unambiguous	1		HCD	1	High	1	3.62906	0	15.2192	58	2	656.372	1311.74	-3.81572	48.9693	4849	4849	MS2	16/20	Sal_A11.raw
4502027								AAFTEccQAADK	Unambiguous	1	C6(Carbamidomethyl); C7(Carbamidomethyl)	HCD	1	High	1	3.62719	0	2.3343	43	2	686.287	1371.57	-0.36274	19.5618	1183	1183	MS2	14/22	Sal_A8.raw
4502027								HPDYSVVLLLR	Unambiguous	1		HCD	1	High	1	3.62564	0	43.3213	100	2	656.373	1311.74	-1.95452	47.0782	4605	4605	MS2	14/20	Sal_B10.raw
4502027								TcVADESAENcDK	Unambiguous	1	C2(Carbamidomethyl); C11(Carbamidomethyl)	HCD	1	High	1	3.62513	0	1.32039	100	2	749.794	1498.58	1.64216	16.7117	829	829	MS2	16/24	Sal_A8.raw
4502027								SHcIAEVENDEMPADLPSLAADFVESK	Unambiguous	1	C3(Carbamidomethyl)	HCD	1	High	1	3.62498	0	6.13666	91	2	1487.67	2974.34	-2.08745	63.775	6376	6376	MS2	19/52	Sal_B2.raw
4502027								AAFTEccQAADK	Unambiguous	1	C6(Carbamidomethyl); C7(Carbamidomethyl)	HCD	1	High	1	3.6234	0	16.2533	100	2	686.29	1371.57	3.64228	18.7573	1123	1123	MS2	13/22	Sal_B1.raw
4502027								LVNEVTEFAK	Unambiguous	1		HCD	1	High	1	3.62019	0	1.08628	53	1	1149.61	1149.61	-1.34471	32.7583	2794	2794	MS2	9/18	Sal_A10.raw
4502027								LVRPEVDVMcTAFHDNEETFLK	Unambiguous	1	C10(Carbamidomethyl)	HCD	1	High	1	3.61875	0	23.341	100	2	1325.63	2650.26	-3.00506	52.4032	5208	5208	MS2	20/42	Sal_B5.raw
4502027								KYLYEIAR	Unambiguous	1		HCD	1	High	1	3.61869	1	0	100	1	1055.59	1055.59	-0.743477	25.3135	1990	1990	MS2	13/14	Sal_A11.raw
4502027								HPYFYAPELLFFAK	Unambiguous	1		HCD	1	High	1	3.61496	0	13.4902	100	3	581.636	1742.89	-0.00180375	69.545	6831	6831	MS2	15/52	Sal_C3.raw
4502027								KQTALVELVK	Unambiguous	1		HCD	1	High	1	3.60855	1	20.649	100	2	564.857	1128.71	6.30531	33.3087	2752	2752	MS2	16/18	Sal_poolA4_6_ex.raw
4502027								RPcFSALEVDETYVPK	Unambiguous	1	C3(Carbamidomethyl)	HCD	1	High	1	3.60797	0	23.9626	100	3	637.648	1910.93	-0.808699	54.61	5496	5496	MS2	21/60	Sal_A11.raw
4502027								AVMDDFAAFVEK	Unambiguous	1		HCD	1	High	1	3.60728	0	0	100	3	448.216	1342.63	-0.0838335	55.9323	5513	5513	MS2	18/44	Sal_A12.raw
4502027								KQTALVELVK	Unambiguous	1		HCD	1	High	1	3.60419	1	4.9125	19	1	1128.7	1128.7	-0.550345	24.402	1823	1823	MS2	11/18	Sal_A12.raw
4502027								KLVAASQAALGL	Unambiguous	1		HCD	1	High	1	3.60344	1	28.3107	100	2	571.349	1141.69	-2.33822	42.1489	4040	4040	MS2	14/22	Sal_A7.raw
4502027								EFNAETFTFHADIcTLSEK	Unambiguous	1	C14(Carbamidomethyl)	HCD	1	High	1	3.60336	0	18.3286	100	3	754.011	2260.02	-1.929	67.2948	6818	6818	MS2	16/72	Sal_B5.raw
4502027								VHTEccHGDLLEcADDR	Unambiguous	1	C5(Carbamidomethyl); C6(Carbamidomethyl); C13(Carbamidomethyl)	HCD	1	High	1	3.5989	0	25.6014	69	4	522.464	2086.83	-2.61127	22.4303	1622	1622	MS2	16/96	Sal_A11.raw
4502027								EFNAETFTFHADIcTLSEK	Unambiguous	1	C14(Carbamidomethyl)	HCD	1	High	1	3.59872	0	14.1137	100	2	1130.52	2260.02	-0.0055854	77.028	7647	7647	MS2	17/36	Sal_A10.raw
4502027								KQTALVELVK	Unambiguous	1		HCD	1	High	1	3.59694	1	77.5468	100	3	376.904	1128.7	-1.41235	42.542	4187	4187	MS2	15/36	Sal_A4.raw
4502027								EFNAETFTFHADIcTLSEK	Unambiguous	1	C14(Carbamidomethyl)	HCD	1	High	1	3.59619	0	33.3584	100	3	754.012	2260.02	-0.875742	65.6132	6460	6460	MS2	21/72	Sal_B3.raw
4502027								EFNAETFTFHADIcTLSEK	Unambiguous	1	C14(Carbamidomethyl)	HCD	1	High	1	3.59586	0	33.1753	100	3	754.013	2260.02	0.825664	75.3975	7359	7359	MS2	16/72	Sal_B9.raw
4502027								LVNEVTEFAK	Unambiguous	1		HCD	1	High	1	3.59371	0	0.786296	19	1	1149.61	1149.61	-2.51274	31.3263	2734	2734	MS2	9/18	Sal_A11.raw
4502027								HPDYSVVLLLR	Unambiguous	1		HCD	1	High	1	3.58753	0	0	100	3	437.919	1311.74	0.361727	46.6182	4488	4488	MS2	18/40	Sal_A12.raw
4502027								TcVADESAENcDK	Unambiguous	1	C2(Carbamidomethyl); C11(Carbamidomethyl)	HCD	1	High	1	3.58669	0	3.10894	100	2	749.794	1498.58	2.13091	16.9383	924	924	MS2	16/24	Sal_A2_A3.raw
4502027								HPYFYAPELLFFAK	Unambiguous	1		HCD	1	High	1	3.58644	0	2.2509	100	3	581.634	1742.89	-3.36368	68.5328	6812	6812	MS2	16/52	Sal_C4.raw
4502027								RHPDYSVVLLLR	Unambiguous	1		HCD	1	High	1	3.586	1	9.62309	100	3	489.952	1467.84	-0.394026	81.8822	7957	7957	MS2	16/44	Sal_A12.raw
4502027								EFNAETFTFHADIcTLSEK	Unambiguous	1	C14(Carbamidomethyl)	HCD	1	High	1	3.58521	0	5.57881	100	3	754.012	2260.02	-0.632683	52.5621	5152	5152	MS2	21/72	Sal_A12.raw
4502027								AAFTEccQAADK	Unambiguous	1	C6(Carbamidomethyl); C7(Carbamidomethyl)	HCD	1	High	1	3.5831	0	10.1609	44	2	686.287	1371.57	0.349265	19.1786	1029	1029	MS2	13/22	Sal_C3.raw
4502027								TcVADESAENcDK	Unambiguous	1	C2(Carbamidomethyl); C11(Carbamidomethyl)	HCD	1	High	1	3.58258	0	2.16803	100	2	749.794	1498.58	1.39779	16.5889	841	841	MS2	16/24	Sal_A12.raw
4502027								AAFTEccQAADK	Unambiguous	1	C6(Carbamidomethyl); C7(Carbamidomethyl)	HCD	1	High	1	3.58198	0	3.12554	13	2	686.289	1371.57	3.28628	17.4759	925	925	MS2	13/22	Sal_B3.raw
4502027								QNcELFEQLGEYK	Unambiguous	1	C3(Carbamidomethyl)	HCD	1	High	1	3.58035	0	21.7202	100	3	553.255	1657.75	-1.02222	46.9159	4550	4550	MS2	18/48	Sal_B6.raw
4502027								DVFLGmFLYEYAR	Unambiguous	1	M6(Oxidation)	HCD	1	High	1	3.57911	0	42.1317	100	2	820.394	1639.78	-1.21426	70.4301	7021	7021	MS2	14/24	Sal_B2.raw
4502027								EFNAETFTFHADIcTLSEK	Unambiguous	1	C14(Carbamidomethyl)	HCD	1	High	1	3.57719	0	43.8642	100	3	754.013	2260.02	0.17751	67.203	6649	6649	MS2	18/72	Sal_C6_110328234939.raw
4502027								LDELRDEGK	Unambiguous	1		HCD	1	High	1	3.5753	1	3.19672	42	2	537.775	1074.54	0.917041	17.5459	942	942	MS2	14/16	Sal_A12.raw
4502027								QTALVELVK	Unambiguous	1		HCD	1	High	1	3.56652	0	10.8849	100	2	500.805	1000.6	-1.61091	32.1668	2768	2768	MS2	12/16	Sal_B5.raw
4502027								RHPDYSVVLLLR	Unambiguous	1		HCD	1	High	1	3.56539	1	0	100	4	367.715	1467.84	-2.21199	41.1565	3918	3918	MS2	20/66	Sal_A11.raw
4502027								HPDYSVVLLLR	Unambiguous	1		HCD	1	High	1	3.56379	0	2.32327	65	2	656.374	1311.74	-1.67534	39.38	3746	3746	MS2	17/20	Sal_B2.raw
4502027								EFNAETFTFHADIcTLSEK	Unambiguous	1	C14(Carbamidomethyl)	HCD	1	High	1	3.56378	0	44.903	100	3	754.013	2260.02	0.339548	64.4948	6435	6435	MS2	19/72	Sal_B7.raw
4502027								DVFLGmFLYEYAR	Unambiguous	1	M6(Oxidation)	HCD	1	High	1	3.563	0	7.88581	19	2	820.395	1639.78	-0.469831	74.5956	7351	7351	MS2	15/24	Sal_A12.raw
4502027								SHcIAEVENDEmPADLPSLAADFVESK	Unambiguous	1	C3(Carbamidomethyl); M12(Oxidation)	HCD	1	High	1	3.56159	0	45.6703	100	3	997.452	2990.34	0.721876	61.0406	6014	6014	MS2	19/104	Sal_A12.raw
4502027								TcVADESAENcDK	Unambiguous	1	C2(Carbamidomethyl); C11(Carbamidomethyl)	HCD	1	High	1	3.56061	0	1.43829	26	2	749.794	1498.58	1.88654	16.638	946	946	MS2	16/24	Sal_A4.raw
4502027								RPcFSALEVDETYVPK	Unambiguous	1	C3(Carbamidomethyl)	HCD	1	High	1	3.55974	0	39.6191	100	3	637.65	1910.93	1.20352	61.6474	5893	5893	MS2	19/60	Sal_A2_A3.raw
4502027								TcVADESAENcDK	Unambiguous	1	C2(Carbamidomethyl); C11(Carbamidomethyl)	HCD	1	High	1	3.55854	0	0.785627	100	2	749.794	1498.58	2.13091	16.5714	907	907	MS2	15/24	Sal_B1.raw
4502027								QTALVELVK	Unambiguous	1		HCD	1	High	1	3.55841	0	2.62725	88	2	500.805	1000.6	-1.67191	37.449	3352	3352	MS2	12/16	Sal_A8.raw
4502027								HPDYSVVLLLR	Unambiguous	1		HCD	1	High	1	3.55706	0	0	100	3	437.918	1311.74	-1.52273	45.7026	4401	4401	MS2	17/40	Sal_B6.raw
4502027								EFNAETFTFHADIcTLSEK	Unambiguous	1	C14(Carbamidomethyl)	HCD	1	High	1	3.55535	0	13.0985	100	3	754.013	2260.03	1.06872	68.7888	6962	6962	MS2	20/72	Sal_B5.raw
4502027								EFNAETFTFHADIcTLSEK	Unambiguous	1	C14(Carbamidomethyl)	HCD	1	High	1	3.55444	0	13.6127	100	3	754.013	2260.02	0.339548	58.8818	5776	5776	MS2	18/72	Sal_C6_110328234939.raw
4502027								DVFLGmFLYEYAR	Unambiguous	1	M6(Oxidation)	HCD	1	High	1	3.55095	0	27.636	100	2	820.397	1639.79	2.21011	72.833	7254	7254	MS2	14/24	Sal_B7.raw
4502027								AAFTEccQAADK	Unambiguous	1	C6(Carbamidomethyl); C7(Carbamidomethyl)	HCD	1	High	1	3.54708	0	11.4229	100	2	686.288	1371.57	1.23927	21.2458	1396	1396	MS2	13/22	Sal_A2_A3.raw
4502027								EFNAETFTFHADIcTLSEK	Unambiguous	1	C14(Carbamidomethyl)	HCD	1	High	1	3.54703	0	36.6237	100	3	754.013	2260.03	1.23076	59.0074	5799	5799	MS2	18/72	Sal_B3.raw
4502027								HPDYSVVLLLR	Unambiguous	1		HCD	1	High	1	3.54594	0	15.9611	100	1	1311.74	1311.74	-2.4561	48.5355	4692	4692	MS2	19/20	Sal_A10.raw
4502027								HPDYSVVLLLR	Unambiguous	1		HCD	1	High	1	3.54484	0	0.924305	13	3	437.919	1311.74	0.920085	47.5766	4685	4685	MS2	18/40	Sal_A11.raw
4502027								RPcFSALEVDETYVPK	Unambiguous	1	C3(Carbamidomethyl)	HCD	1	High	1	3.54274	0	34.1611	100	3	637.651	1910.94	2.92827	67.3077	6812	6812	MS2	17/60	Sal_A11.raw
4502027								KQTALVELVK	Unambiguous	1		HCD	1	High	1	3.54182	1	1.28295	8	3	376.904	1128.7	-1.81791	23.2688	1698	1698	MS2	16/36	Sal_B2.raw
4502027								MPcAEDYLSVVLNQLcVLHEK	Unambiguous	1	C3(Carbamidomethyl); C16(Carbamidomethyl)	HCD	1	High	1	3.54038	0	6.05791	100	3	840.079	2518.22	3.48743	76.7746	7629	7629	MS2	14/80	Sal_A6.raw
4502027								ccAAADPHEcYAK	Unambiguous	1	C1(Carbamidomethyl); C2(Carbamidomethyl); C10(Carbamidomethyl)	HCD	1	High	1	3.54	0	18.209	100	2	776.804	1552.6	1.58703	17.0031	876	876	MS2	15/24	Sal_A12.raw
4502027								TcVADESAENcDK	Unambiguous	1	C2(Carbamidomethyl); C11(Carbamidomethyl)	HCD	1	High	1	3.53867	0	2.70884	100	2	749.794	1498.58	1.80508	16.3694	825	825	MS2	15/24	Sal_B9.raw
4502027								AAFTEccQAADK	Unambiguous	1	C6(Carbamidomethyl); C7(Carbamidomethyl)	HCD	1	High	1	3.53737	0	3.81204	24	2	686.288	1371.57	1.15027	18.2271	988	988	MS2	13/22	Sal_B4.raw
4502027								HPDYSVVLLLR	Unambiguous	1		HCD	1	High	1	3.52799	0	17.9041	92	2	656.375	1311.74	0.185859	48.1717	4669	4669	MS2	16/20	Sal_A12.raw
4502027								RHPYFYAPELLFFAK	Unambiguous	1		HCD	1	High	1	3.52771	1	6.66329	100	4	475.504	1899	0.449267	68.348	6923	6923	MS2	21/84	Sal_A11.raw
4502027								EFNAETFTFHADIcTLSEK	Unambiguous	1	C14(Carbamidomethyl)	HCD	1	High	1	3.52605	0	32.4256	100	2	1130.51	2260.02	-3.13834	58.9363	5824	5824	MS2	18/36	Sal_B1.raw
4502027								EFNAETFTFHADIcTLSEK	Unambiguous	1	C14(Carbamidomethyl)	HCD	1	High	1	3.52383	0	26.5632	100	3	754.012	2260.02	-0.227587	75.3916	7307	7307	MS2	17/72	Sal_A5.raw
4502027								RPcFSALEVDETYVPK	Unambiguous	1	C3(Carbamidomethyl)	HCD	1	High	1	3.52253	0	12.7587	100	2	955.969	1910.93	-0.290621	52.9915	5147	5147	MS2	15/30	Sal_A6.raw
4502027								RPcFSALEVDETYVPK	Unambiguous	1	C3(Carbamidomethyl)	HCD	1	High	1	3.52209	0	0	100	2	955.97	1910.93	0.731458	62.5847	6647	6647	MS2	14/30	Sal_A4.raw
4502027								EFNAETFTFHADIcTLSEK	Unambiguous	1	C14(Carbamidomethyl)	HCD	1	High	1	3.52079	0	24.4037	100	2	1130.51	2260.02	-2.70624	62.0167	6124	6124	MS2	17/36	Sal_B1.raw
4502027								LVAASQAALGL	Unambiguous	1		HCD	1	High	1	3.51911	0	0	100	2	507.301	1013.59	-4.07961	43.216	4165	4165	MS2	11/20	Sal_A11.raw
4502027								RHPDYSVVLLLR	Unambiguous	1		HCD	1	High	1	3.5183	1	34.1699	100	2	734.423	1467.84	-2.44316	40.5408	3762	3762	MS2	15/22	Sal_B5.raw
4502027								TcVADESAENcDK	Unambiguous	1	C2(Carbamidomethyl); C11(Carbamidomethyl)	HCD	1	High	1	3.51589	0	0.488063	100	2	749.795	1498.58	2.37528	16.4432	744	744	MS2	15/24	Sal_poolA4_6_ex_110329161928.raw
4502027								TcVADESAENcDK	Unambiguous	1	C2(Carbamidomethyl); C11(Carbamidomethyl)	HCD	1	High	1	3.51586	0	0.662501	100	2	749.794	1498.58	1.15342	16.8391	901	901	MS2	16/24	Sal_poolA4_6_ex.raw
4502027								HPYFYAPELLFFAK	Unambiguous	1		HCD	1	High	1	3.51406	0	50.1772	100	2	871.954	1742.9	3.54286	74.2548	7326	7326	MS2	14/26	Sal_A10.raw
4502027								HPYFYAPELLFFAK	Unambiguous	1		HCD	1	High	1	3.51117	0	13.4941	100	2	871.952	1742.9	1.58178	73.5254	7405	7405	MS2	16/26	Sal_A11.raw
4502027								QTALVELVK	Unambiguous	1		HCD	1	High	1	3.51053	0	1.42273	100	2	500.802	1000.6	-7.22281	33.8429	2808	2808	MS2	12/16	Sal_C4.raw
4502027								AAFTEccQAADK	Unambiguous	1	C6(Carbamidomethyl); C7(Carbamidomethyl)	HCD	1	High	1	3.50892	0	36.5899	43	2	686.286	1371.56	-1.60875	18.1622	1062	1062	MS2	13/22	Sal_A11.raw
4502027								RHPDYSVVLLLR	Unambiguous	1		HCD	1	High	1	3.5088	1	18.8852	100	3	489.952	1467.84	-0.643516	80.2817	7828	7828	MS2	16/44	Sal_B3.raw
4502027								DVFLGMFLYEYAR	Unambiguous	1		HCD	1	High	1	3.50767	0	12.3407	100	2	812.396	1623.79	-1.35074	75.1119	7503	7503	MS2	14/24	Sal_B7.raw
4502027								ETcFAEEGKK	Unambiguous	1	C3(Carbamidomethyl)	HCD	1	High	1	3.50739	1	14.9567	100	3	400.185	1198.54	0.282093	16.8794	897	897	MS2	17/36	Sal_A11.raw
4502027								HPDYSVVLLLR	Unambiguous	1		HCD	1	High	1	3.50484	0	28.6157	100	2	656.373	1311.74	-1.86146	50.5975	5038	5038	MS2	16/20	Sal_A11.raw
4502027								AAFTEccQAADK	Unambiguous	1	C6(Carbamidomethyl); C7(Carbamidomethyl)	HCD	1	High	1	3.50418	0	2.22777	18	2	686.29	1371.57	4.17628	17.6952	974	974	MS2	13/22	Sal_B5.raw
4502027								QNcELFEQLGEYK	Unambiguous	1	C3(Carbamidomethyl)	HCD	1	High	1	3.50414	0	2.60759	100	2	829.379	1657.75	-0.645927	48.6008	4717	4717	MS2	15/24	Sal_A12.raw
4502027								YIcENQDSISSK	Unambiguous	1	C3(Carbamidomethyl)	HCD	1	High	1	3.5041	0	4.12805	34	2	722.327	1443.65	2.91798	18.9439	1058	1058	MS2	14/22	Sal_B8_110329021705.raw
4502027								HPDYSVVLLLR	Unambiguous	1		HCD	1	High	1	3.50116	0	0	100	3	437.919	1311.74	1.12947	47.3856	4452	4452	MS2	17/40	Sal_B8_110329021705.raw
4502027								VHTEccHGDLLEcADDR	Unambiguous	1	C5(Carbamidomethyl); C6(Carbamidomethyl); C13(Carbamidomethyl)	HCD	1	High	1	3.49927	0	0	100	4	522.465	2086.84	-0.388436	22.9547	1641	1641	MS2	17/96	Sal_A12.raw
4502027								EQLKAVMDDFAAFVEK	Unambiguous	1		HCD	1	High	1	3.49732	1	22.0663	100	3	614.311	1840.92	1.39354	68.3332	6921	6921	MS2	19/60	Sal_A11.raw
4502027								LAKTYETTLEK	Unambiguous	1		HCD	1	High	1	3.49721	1	39.6085	100	2	648.855	1296.7	-1.57249	18.9191	1117	1117	MS2	13/20	Sal_A12.raw
4502027								RPcFSALEVDETYVPK	Unambiguous	1	C3(Carbamidomethyl)	HCD	1	High	1	3.49369	0	8.44619	100	2	955.967	1910.93	-2.90971	38.2195	3500	3500	MS2	14/30	Sal_C6_110328234939.raw
4502027								ETYGEMADccAK	Unambiguous	1	C9(Carbamidomethyl); C10(Carbamidomethyl)	HCD	1	High	1	3.49204	0	2.71601	11	2	717.77	1434.53	-0.244433	19.49	1178	1178	MS2	13/22	Sal_B3.raw
4502027								RHPDYSVVLLLR	Unambiguous	1		HCD	1	High	1	3.49132	1	5.0363	100	4	367.715	1467.84	-2.79413	40.4573	3783	3783	MS2	19/66	Sal_A12.raw
4502027								AAFTEccQAADK	Unambiguous	1	C6(Carbamidomethyl); C7(Carbamidomethyl)	HCD	1	High	1	3.48989	0	2.06364	84	2	686.287	1371.57	-0.00673705	20.4906	1263	1263	MS2	14/22	Sal_A10.raw
4502027								KQTALVELVK	Unambiguous	1		HCD	1	High	1	3.48897	1	4.89101	100	3	376.904	1128.7	-2.3046	39.1305	3564	3564	MS2	16/36	Sal_A6.raw
4502027								QNcELFEQLGEYK	Unambiguous	1	C3(Carbamidomethyl)	HCD	1	High	1	3.48759	0	36.6169	100	2	829.381	1657.75	1.34224	54.6477	5338	5338	MS2	15/24	Sal_A6.raw
4502027								VHTEccHGDLLEcADDRADLAK	Unambiguous	1	C5(Carbamidomethyl); C6(Carbamidomethyl); C13(Carbamidomethyl)	HCD	1	High	1	3.48694	1	3.51591	1	4	647.034	2585.11	-1.43005	24.1069	1802	1802	MS2	26/126	Sal_B2.raw
4502027								QTALVELVK	Unambiguous	1		HCD	1	High	1	3.48584	0	9.21948	30	2	500.804	1000.6	-2.2819	34.1956	2887	2887	MS2	11/16	Sal_B8_110329021705.raw
4502027								QTALVELVK	Unambiguous	1		HCD	1	High	1	3.48393	0	7.32615	57	1	1000.6	1000.6	0.842458	28.5568	2360	2360	MS2	11/16	Sal_B1.raw
4502027								LVRPEVDVMcTAFHDNEETFLK	Unambiguous	1	C10(Carbamidomethyl)	HCD	1	High	1	3.4839	0	22.7939	100	3	884.098	2650.28	5.94844	59.7338	5945	5945	MS2	16/84	Sal_A10.raw
4502027								HPDYSVVLLLR	Unambiguous	1		HCD	1	High	1	3.48383	0	2.36863	100	3	437.919	1311.74	-0.126836	48.1902	4672	4672	MS2	17/40	Sal_A12.raw
4502027								EFNAETFTFHADIcTLSEK	Unambiguous	1	C14(Carbamidomethyl)	HCD	1	High	1	3.47932	0	30.5054	100	3	754.014	2260.03	1.71687	69.7417	7088	7088	MS2	21/72	Sal_B6.raw
4502027								RPcFSALEVDETYVPK	Unambiguous	1	C3(Carbamidomethyl)	HCD	1	High	1	3.47853	0	5.13732	100	2	955.971	1910.94	1.81742	48.0692	4338	4338	MS2	17/30	Sal_poolA4_6_ex.raw
4502027								TcVADESAENcDK	Unambiguous	1	C2(Carbamidomethyl); C11(Carbamidomethyl)	HCD	1	High	1	3.47642	0	1.47662	86	2	749.793	1498.58	0.746135	17.0381	966	966	MS2	16/24	Sal_A6.raw
4502027								RPcFSALEVDETYVPK	Unambiguous	1	C3(Carbamidomethyl)	HCD	1	High	1	3.47603	0	4.52393	22	2	955.968	1910.93	-2.07927	35.4975	3277	3277	MS2	14/30	Sal_B2.raw
4502027								HPDYSVVLLLR	Unambiguous	1		HCD	1	High	1	3.4737	0	24.623	100	2	656.371	1311.74	-4.93245	44.3976	4279	4279	MS2	14/20	Sal_B11.raw
4502027								LAKTYETTLEK	Unambiguous	1		HCD	1	High	1	3.47178	1	15.5866	100	2	648.855	1296.7	-1.00766	20.3829	1250	1250	MS2	15/20	Sal_A10.raw
4502027								KQTALVELVK	Unambiguous	1		HCD	1	High	1	3.47112	1	53.5952	100	2	564.852	1128.7	-2.45491	29.3422	2439	2439	MS2	17/18	Sal_A12.raw
4502027								KQTALVELVK	Unambiguous	1		HCD	1	High	1	3.46788	1	33.042	100	3	376.905	1128.7	1.99442	25.3322	1863	1863	MS2	18/36	Sal_B4.raw
4502027								RPcFSALEVDETYVPK	Unambiguous	1	C3(Carbamidomethyl)	HCD	1	High	1	3.46725	0	9.18173	100	3	637.647	1910.93	-2.43764	57.2145	5798	5798	MS2	20/60	Sal_A11.raw
4502027								EFNAETFTFHADIcTLSEK	Unambiguous	1	C14(Carbamidomethyl)	HCD	1	High	1	3.4671	0	14.6665	100	3	754.013	2260.02	0.825664	80.3239	7726	7726	MS2	16/72	Sal_B1.raw
4502027								YIcENQDSISSK	Unambiguous	1	C3(Carbamidomethyl)	HCD	1	High	1	3.46507	0	1.04088	100	2	722.325	1443.64	0.634946	19.1211	1090	1090	MS2	13/22	Sal_A10.raw
4502027								FQNALLVR	Unambiguous	1		HCD	1	High	1	3.46275	0	5.83973	95	1	960.56	960.56	-2.48878	30.7582	2480	2480	MS2	10/14	Sal_B8_110329021705.raw
4502027								QTALVELVK	Unambiguous	1		HCD	1	High	1	3.46241	0	13.4113	100	1	1000.6	1000.6	-4.40342	31.3742	2695	2695	MS2	11/16	Sal_A12.raw
4502027								RHPDYSVVLLLR	Unambiguous	1		HCD	1	High	1	3.45946	1	0	100	2	734.426	1467.84	0.633882	55.1418	5448	5448	MS2	15/22	Sal_A8.raw
4502027								KLVAASQAALGL	Unambiguous	1		HCD	1	High	1	3.45906	1	39.1891	18	2	571.349	1141.69	-2.7659	35.8172	3215	3215	MS2	14/22	Sal_A12.raw
4502027								KQTALVELVK	Unambiguous	1		HCD	1	High	1	3.45817	1	10.5163	100	3	376.904	1128.7	-0.84455	23.4721	1673	1673	MS2	17/36	Sal_B12.raw
4502027								QNcELFEQLGEYK	Unambiguous	1	C3(Carbamidomethyl)	HCD	1	High	1	3.45771	0	31.196	100	3	553.254	1657.75	-2.34767	51.2861	5016	5016	MS2	18/48	Sal_A8.raw
4502027								AVmDDFAAFVEK	Unambiguous	1	M3(Oxidation)	HCD	1	High	1	3.45771	0	38.6806	100	2	679.818	1358.63	-1.22693	40.6359	3793	3793	MS2	14/22	Sal_C6_110328234939.raw
4502027								QTALVELVK	Unambiguous	1		HCD	1	High	1	3.45639	0	16.6242	100	2	500.807	1000.61	2.41497	33.9499	2994	2994	MS2	12/16	Sal_B10.raw
4502027								TcVADESAENcDK	Unambiguous	1	C2(Carbamidomethyl); C11(Carbamidomethyl)	HCD	1	High	1	3.45557	0	2.32003	100	2	749.794	1498.58	1.56071	16.3219	801	801	MS2	16/24	Sal_B3.raw
4502027								SHcIAEVENDEMPADLPSLAADFVESK	Unambiguous	1	C3(Carbamidomethyl)	HCD	1	High	1	3.45456	0	16.1402	100	4	744.342	2974.35	0.899507	69.1954	6826	6826	MS2	17/156	Sal_A12.raw
4502027								HPDYSVVLLLR	Unambiguous	1		HCD	1	High	1	3.45434	0	47.0551	100	1	1311.74	1311.74	-0.967138	46.7516	4504	4504	MS2	18/20	Sal_A12.raw
4502027								HPYFYAPELLFFAK	Unambiguous	1		HCD	1	High	1	3.45382	0	0	100	3	581.635	1742.89	-2.31309	68.4944	6989	6989	MS2	16/52	Sal_B10.raw
4502027								RHPDYSVVLLLR	Unambiguous	1		HCD	1	High	1	3.45319	1	41.4912	100	2	734.427	1467.85	2.29714	48.8336	4742	4742	MS2	17/22	Sal_A12.raw
4502027								QTALVELVK	Unambiguous	1		HCD	1	High	1	3.45318	0	9.10004	100	2	500.808	1000.61	4.73289	31.083	2632	2632	MS2	11/16	Sal_B11.raw
4502027								QTALVELVK	Unambiguous	1		HCD	1	High	1	3.4527	0	0.991373	100	1	1000.6	1000.6	-2.69545	36.043	3176	3176	MS2	11/16	Sal_A10.raw
4502027								EFNAETFTFHADIcTLSEK	Unambiguous	1	C14(Carbamidomethyl)	HCD	1	High	1	3.45255	0	16.3311	100	2	1130.51	2260.01	-3.57045	56.1026	5553	5553	MS2	17/36	Sal_B7.raw
4502027								VHTEccHGDLLEcADDRADLAK	Unambiguous	1	C5(Carbamidomethyl); C6(Carbamidomethyl); C13(Carbamidomethyl)	HCD	1	High	1	3.45128	1	8.06956	100	4	647.034	2585.12	-0.957848	34.5127	2990	2990	MS2	26/126	Sal_A8.raw
4502027								AVMDDFAAFVEK	Unambiguous	1		HCD	1	High	1	3.4502	0	4.17501	2	2	671.82	1342.63	-1.11938	57.1252	5676	5676	MS2	12/22	Sal_A10.raw
4502027								AVmDDFAAFVEK	Unambiguous	1	M3(Oxidation)	HCD	1	High	1	3.44958	0	11.6817	100	2	679.816	1358.62	-3.74269	45.0812	4324	4324	MS2	13/22	Sal_B5.raw
4502027								DVFLGMFLYEYAR	Unambiguous	1		HCD	1	High	1	3.44892	0	11.969	100	2	812.397	1623.79	-0.373446	74.9697	7345	7345	MS2	15/24	Sal_B8_110329021705.raw
4502027								DVFLGMFLYEYAR	Unambiguous	1		HCD	1	High	1	3.44791	0	16.6193	100	2	812.398	1623.79	1.13008	76.7436	7697	7697	MS2	15/24	Sal_B4.raw
4502027								KLVAASQAALGL	Unambiguous	1		HCD	1	High	1	3.44734	1	36.0792	100	2	571.35	1141.69	-1.37593	33.8855	2959	2959	MS2	14/22	Sal_B3.raw
4502027								EFNAETFTFHADIcTLSEK	Unambiguous	1	C14(Carbamidomethyl)	HCD	1	High	1	3.44662	0	20.0303	100	3	754.012	2260.02	-0.551664	72.2011	7233	7233	MS2	16/72	Sal_B4.raw
4502027								DVFLGmFLYEYAR	Unambiguous	1	M6(Oxidation)	HCD	1	High	1	3.44602	0	21.303	76	2	820.396	1639.79	1.61457	75.3384	7614	7614	MS2	14/24	Sal_A11.raw
4502027								QTALVELVK	Unambiguous	1		HCD	1	High	1	3.44436	0	20.9467	50	2	500.806	1000.6	0.0970409	26.9736	2178	2178	MS2	11/16	Sal_B2.raw
4502027								HPDYSVVLLLR	Unambiguous	1		HCD	1	High	1	3.44366	0	27.7627	100	2	656.372	1311.74	-3.25736	43.9624	4239	4239	MS2	15/20	Sal_B1.raw
4502027								EFNAETFTFHADIcTLSEK	Unambiguous	1	C14(Carbamidomethyl)	HCD	1	High	1	3.44334	0	19.3851	100	3	754.013	2260.02	0.663625	82.0695	8109	8109	MS2	16/72	Sal_A10.raw
4502027								KQTALVELVK	Unambiguous	1		HCD	1	High	1	3.44257	1	11.223	100	3	376.905	1128.7	2.80555	40.9826	3774	3774	MS2	16/36	Sal_A5.raw
4502027								DVFLGMFLYEYAR	Unambiguous	1		HCD	1	High	1	3.4415	0	0	100	2	812.398	1623.79	0.679022	75.2002	7599	7599	MS2	16/24	Sal_A11.raw
4502027								AVMDDFAAFVEK	Unambiguous	1		HCD	1	High	1	3.44093	0	21.0914	100	2	671.818	1342.63	-4.11971	56.3217	5667	5667	MS2	12/22	Sal_B5.raw
4502027								KLVAASQAALGL	Unambiguous	1		HCD	1	High	1	3.43876	1	80.4291	100	2	571.349	1141.69	-2.2313	35.5605	3237	3237	MS2	15/22	Sal_B1.raw
4502027								RPcFSALEVDETYVPK	Unambiguous	1	C3(Carbamidomethyl)	HCD	1	High	1	3.43786	0	20.4173	100	2	955.969	1910.93	-0.801662	41.7491	3908	3908	MS2	14/30	Sal_B6.raw
4502027								RHPYFYAPELLFFAK	Unambiguous	1		HCD	1	High	1	3.4362	1	7.33171	100	3	633.672	1899	3.92753	62.0777	6079	6079	MS2	15/56	Sal_B8_110329021705.raw
4502027								YIcENQDSISSK	Unambiguous	1	C3(Carbamidomethyl)	HCD	1	High	1	3.43372	0	20.9179	67	2	722.324	1443.64	-0.37974	18.3673	1044	1044	MS2	13/22	Sal_B11.raw
4502027								QTALVELVK	Unambiguous	1		HCD	1	High	1	3.42773	0	14.8494	100	2	500.807	1000.61	3.02495	34.2306	2852	2852	MS2	12/16	Sal_C4.raw
4502027								TcVADESAENcDK	Unambiguous	1	C2(Carbamidomethyl); C11(Carbamidomethyl)	HCD	1	High	1	3.42772	0	1.7988	100	2	749.794	1498.58	1.72362	16.32	868	868	MS2	16/24	Sal_B2.raw
4502027								QNcELFEQLGEYK	Unambiguous	1	C3(Carbamidomethyl)	HCD	1	High	1	3.42697	0	10.2652	100	2	829.377	1657.75	-3.44411	51.997	4734	4734	MS2	15/24	Sal_poolA4_6_ex.raw
4502027								DVFLGmFLYEYAR	Unambiguous	1	M6(Oxidation)	HCD	1	High	1	3.42499	0	32.6292	100	2	820.397	1639.79	1.98678	74.0333	7299	7299	MS2	16/24	Sal_A10.raw
4502027								KQTALVELVK	Unambiguous	1		HCD	1	High	1	3.42495	1	15.8259	100	3	376.904	1128.7	-0.84455	34.5095	3104	3104	MS2	17/36	Sal_A7.raw
4502027								KQTALVELVK	Unambiguous	1		HCD	1	High	1	3.42414	1	22.7162	100	3	376.905	1128.7	0.372154	48.295	4400	4400	MS2	15/36	Sal_A2_A3.raw
4502027								EFNAETFTFHADIcTLSEK	Unambiguous	1	C14(Carbamidomethyl)	HCD	1	High	1	3.42224	0	16.8634	100	2	1130.51	2260.02	-2.05808	54.8737	5376	5376	MS2	14/36	Sal_B9.raw
4502027								RPcFSALEVDETYVPK	Unambiguous	1	C3(Carbamidomethyl)	HCD	1	High	1	3.42051	0	22.2595	100	3	637.648	1910.93	-1.38362	69.0165	6863	6863	MS2	15/60	Sal_A10.raw
4502027								LVRPEVDVMcTAFHDNEETFLK	Unambiguous	1	C10(Carbamidomethyl)	HCD	1	High	1	3.42006	0	29.236	100	4	663.321	2650.26	-1.40311	62.7465	6259	6259	MS2	19/126	Sal_A10.raw
4502027								KQTALVELVK	Unambiguous	1		HCD	1	High	1	3.4199	1	6.76362	100	3	376.906	1128.7	3.77891	40.0867	3676	3676	MS2	16/36	Sal_A5.raw
4502027								RHPYFYAPELLFFAK	Unambiguous	1		HCD	1	High	1	3.41972	1	9.91174	100	3	633.67	1899	0.55277	73.0355	4145	4145	MS2	19/56	Sal_C5.raw
4502027								HPDYSVVLLLR	Unambiguous	1		HCD	1	High	1	3.41853	0	37.7003	100	2	656.375	1311.74	1.11645	52.3133	5136	5136	MS2	15/20	Sal_A8.raw
4502027								AVMDDFAAFVEK	Unambiguous	1		HCD	1	High	1	3.41851	0	5.66296	48	2	671.821	1342.64	0.426233	58.6541	5828	5828	MS2	12/22	Sal_A10.raw
4502027								RHPDYSVVLLLR	Unambiguous	1		HCD	1	High	1	3.41798	1	0	100	4	367.715	1467.84	-3.37628	45.4567	4314	4314	MS2	19/66	Sal_A10.raw
4502027								RPcFSALEVDETYVPK	Unambiguous	1	C3(Carbamidomethyl)	HCD	1	High	1	3.4164	0	18.4975	100	2	955.968	1910.93	-1.12106	41.4567	3868	3868	MS2	14/30	Sal_B3.raw
4502027								RPcFSALEVDETYVPK	Unambiguous	1	C3(Carbamidomethyl)	HCD	1	High	1	3.41421	0	42.5679	100	2	955.966	1910.92	-3.61239	47.4011	4343	4343	MS2	14/30	Sal_poolA4_6.raw
4502027								AAFTEccQAADK	Unambiguous	1	C6(Carbamidomethyl); C7(Carbamidomethyl)	HCD	1	High	1	3.4142	0	4.39191	40	2	686.286	1371.57	-1.07475	19.839	1233	1233	MS2	14/22	Sal_A12.raw
4502027								RHPYFYAPELLFFAK	Unambiguous	1		HCD	1	High	1	3.41292	1	27.3365	100	3	633.67	1899	0.649192	80.42	7202	7202	MS2	17/56	Sal_poolA4_6.raw
4502027								RHPDYSVVLLLR	Unambiguous	1		HCD	1	High	1	3.41241	1	18.0727	100	3	489.952	1467.84	-1.51673	56.2802	5515	5515	MS2	16/44	Sal_A6.raw
4502027								RHPYFYAPELLFFAK	Unambiguous	1		HCD	1	High	1	3.41179	1	29.0096	100	3	633.67	1899	0.167081	79.2291	7963	7963	MS2	18/56	Sal_A11.raw
4502027								QTALVELVK	Unambiguous	1		HCD	1	High	1	3.41042	0	3.413	13	2	500.804	1000.6	-2.52589	32.2557	2850	2850	MS2	12/16	Sal_A11.raw
4502027								RPcFSALEVDETYVPK	Unambiguous	1	C3(Carbamidomethyl)	HCD	1	High	1	3.40935	0	0	100	3	637.647	1910.93	-3.30003	43.0601	3970	3970	MS2	20/60	Sal_B4.raw
4502027								FQNALLVR	Unambiguous	1		HCD	1	High	1	3.4088	0	3.18213	10	1	960.56	960.56	-2.29816	28.3634	2324	2324	MS2	10/14	Sal_A12.raw
4502027								RMPcAEDYLSVVLNQLcVLHEK	Unambiguous	1	C4(Carbamidomethyl); C17(Carbamidomethyl)	HCD	1	High	1	3.40526	1	17.4146	100	2	1337.66	2674.31	-2.95882	74.3077	7254	7254	MS2	17/42	Sal_B3.raw
4502027								RPcFSALEVDETYVPK	Unambiguous	1	C3(Carbamidomethyl)	HCD	1	High	1	3.40101	0	5.82161	86	2	955.979	1910.95	9.93008	43.6269	4175	4175	MS2	15/30	Sal_C1.raw
4502027								EFNAETFTFHADIcTLSEK	Unambiguous	1	C14(Carbamidomethyl)	HCD	1	High	1	3.39784	0	19.992	100	2	1130.51	2260.01	-5.51493	60.4701	5970	5970	MS2	15/36	Sal_B1.raw
4502027								QTALVELVK	Unambiguous	1		HCD	1	High	1	3.39745	0	2.93007	23	2	500.804	1000.6	-2.3429	36.0395	3175	3175	MS2	11/16	Sal_A10.raw
4502027								YIcENQDSISSK	Unambiguous	1	C3(Carbamidomethyl)	HCD	1	High	1	3.39495	0	3.27585	8	2	722.323	1443.64	-2.07089	18.9194	1119	1119	MS2	13/22	Sal_B10.raw
4502027								DVFLGmFLYEYAR	Unambiguous	1	M6(Oxidation)	HCD	1	High	1	3.39237	0	57.5013	95	2	820.393	1639.78	-2.92646	73.4895	7328	7328	MS2	13/24	Sal_B2.raw
4502027								ADDKETcFAEEGK	Unambiguous	1	C7(Carbamidomethyl)	HCD	1	High	1	3.39104	1	41.4863	100	3	500.547	1499.63	-3.06197	17.7026	902	902	MS2	14/48	Sal_B8_110329021705.raw
4502027								YIcENQDSISSK	Unambiguous	1	C3(Carbamidomethyl)	HCD	1	High	1	3.38761	0	2.8712	83	2	722.32	1443.63	-5.87599	19.4941	1146	1146	MS2	13/22	Sal_C2.raw
4502027								HPDYSVVLLLR	Unambiguous	1		HCD	1	High	1	3.38582	0	22.2196	100	2	656.372	1311.74	-3.44348	51.5213	5033	5033	MS2	14/20	Sal_A10.raw
4502027								QTALVELVK	Unambiguous	1		HCD	1	High	1	3.38543	0	24.6044	100	2	500.805	1000.6	-1.73291	29.6371	2449	2449	MS2	10/16	Sal_B3.raw
4502027								KLVAASQAALGL	Unambiguous	1		HCD	1	High	1	3.38518	1	16.7701	8	2	571.35	1141.69	-0.734406	37.4572	3407	3407	MS2	14/22	Sal_A12.raw
4502027								EFNAETFTFHADIcTLSEK	Unambiguous	1	C14(Carbamidomethyl)	HCD	1	High	1	3.38125	0	9.10925	100	2	1130.51	2260.02	-2.05808	54.8847	5374	5374	MS2	18/36	Sal_B3.raw
4502027								EFNAETFTFHADIcTLSEK	Unambiguous	1	C14(Carbamidomethyl)	HCD	1	High	1	3.38123	0	18.7637	100	3	754.012	2260.02	-0.713703	75.4794	7547	7547	MS2	16/72	Sal_B7.raw
4502027								AVMDDFAAFVEK	Unambiguous	1		HCD	1	High	1	3.37975	0	26.8055	100	2	671.82	1342.63	-2.02857	54.5294	5344	5344	MS2	11/22	Sal_B3.raw
4502027								QTALVELVK	Unambiguous	1		HCD	1	High	1	3.37926	0	4.21776	12	2	500.804	1000.6	-2.46489	33.7879	3007	3007	MS2	11/16	Sal_A11.raw
4502027								KLVAASQAALGL	Unambiguous	1		HCD	1	High	1	3.37652	1	16.3044	9	2	571.351	1141.69	0.441718	32.1666	2816	2816	MS2	14/22	Sal_B1.raw
4502027								DVFLGmFLYEYAR	Unambiguous	1	M6(Oxidation)	HCD	1	High	1	3.371	0	20.4752	100	2	820.397	1639.79	2.21011	71.0351	6930	6930	MS2	14/24	Sal_B1.raw
4502027								FKDLGEENFK	Unambiguous	1		HCD	1	High	1	3.36886	1	6.98954	27	2	613.806	1226.61	0.323754	24.8666	1929	1929	MS2	15/18	Sal_A11.raw
4502027								AAFTEccQAADK	Unambiguous	1	C6(Carbamidomethyl); C7(Carbamidomethyl)	HCD	1	High	1	3.36875	0	8.30642	100	2	686.286	1371.56	-1.60875	24.2728	1851	1851	MS2	13/22	Sal_A11.raw
4502027								FQNALLVR	Unambiguous	1		HCD	1	High	1	3.36785	0	6.47992	16	1	960.562	960.562	-1.02733	31.9932	2699	2699	MS2	10/14	Sal_A10.raw
4502027								AVMDDFAAFVEK	Unambiguous	1		HCD	1	High	1	3.3676	0	10.3377	100	2	671.821	1342.64	0.426233	56.7326	5535	5535	MS2	12/22	Sal_B8_110329021705.raw
4502027								QTALVELVK	Unambiguous	1		HCD	1	High	1	3.36662	0	10.233	52	2	500.806	1000.6	0.82902	28.4183	2343	2343	MS2	11/16	Sal_B1.raw
4502027								RHPDYSVVLLLR	Unambiguous	1		HCD	1	High	1	3.36628	1	13.8229	100	3	489.953	1467.84	0.479186	83.6015	8189	8189	MS2	16/44	Sal_A10.raw
4502027								RHPYFYAPELLFFAK	Unambiguous	1		HCD	1	High	1	3.3652	1	52.6259	100	3	633.671	1899	2.09552	75.7872	7228	7228	MS2	18/56	Sal_A2_A3.raw
4502027								DVFLGmFLYEYAR	Unambiguous	1	M6(Oxidation)	HCD	1	High	1	3.36502	0	13.2014	100	2	820.395	1639.78	0.572371	74.9483	7131	7131	MS2	13/24	Sal_A2_A3.raw
4502027								KYLYEIAR	Unambiguous	1		HCD	1	High	1	3.36364	1	2.72952	100	1	1055.59	1055.59	-0.396551	22.7693	1598	1598	MS2	13/14	Sal_B3.raw
4502027								DVFLGmFLYEYAR	Unambiguous	1	M6(Oxidation)	HCD	1	High	1	3.36114	0	16.9644	100	2	820.395	1639.78	0.349042	74.18	7198	7198	MS2	14/24	Sal_B1.raw
4502027								AAFTEccQAADK	Unambiguous	1	C6(Carbamidomethyl); C7(Carbamidomethyl)	HCD	1	High	1	3.36034	0	18.7155	100	2	686.286	1371.56	-1.43075	18.3508	1036	1036	MS2	13/22	Sal_B12.raw
4502027								AAFTEccQAADK	Unambiguous	1	C6(Carbamidomethyl); C7(Carbamidomethyl)	HCD	1	High	1	3.35987	0	19.6806	68	2	686.288	1371.57	1.59527	21.5357	1504	1504	MS2	13/22	Sal_A11.raw
4502027								AAFTEccQAADK	Unambiguous	1	C6(Carbamidomethyl); C7(Carbamidomethyl)	HCD	1	High	1	3.35946	0	15.6848	100	2	686.285	1371.56	-2.94377	21.5025	1491	1491	MS2	13/22	Sal_B2.raw
4502027								LDELRDEGK	Unambiguous	1		HCD	1	High	1	3.35817	1	5.52762	70	2	537.775	1074.54	0.917041	18.9127	1198	1198	MS2	14/16	Sal_A5.raw
4502027								ALVLIAFAQYLQQcPFEDHVK	Unambiguous	1	C14(Carbamidomethyl)	HCD	1	High	1	3.35674	0	32.5905	100	3	830.768	2490.29	1.46776	77.9705	7747	7747	MS2	15/80	Sal_A10.raw
4502027								KLVAASQAALGL	Unambiguous	1		HCD	1	High	1	3.35512	1	59.4703	100	2	571.349	1141.69	-2.44514	36.7302	3338	3338	MS2	15/22	Sal_B10.raw
4502027								RPcFSALEVDETYVPK	Unambiguous	1	C3(Carbamidomethyl)	HCD	1	High	1	3.3547	0	69.3525	100	3	637.649	1910.93	0.916061	46.0317	4416	4416	MS2	16/60	Sal_A12.raw
4502027								AVMDDFAAFVEK	Unambiguous	1		HCD	1	High	1	3.35405	0	6.09135	1	2	671.819	1342.63	-3.57419	56.622	5738	5738	MS2	12/22	Sal_A11.raw
4502027								RHPDYSVVLLLR	Unambiguous	1		HCD	1	High	1	3.3533	1	30.9949	100	4	367.717	1467.85	2.11249	42.6949	3927	3927	MS2	18/66	Sal_B4.raw
4502027								RHPYFYAPELLFFAK	Unambiguous	1		HCD	1	High	1	3.35306	1	26.0249	100	3	633.67	1899	0.0706587	77.5457	7817	7817	MS2	18/56	Sal_A11.raw
4502027								AVmDDFAAFVEK	Unambiguous	1	M3(Oxidation)	HCD	1	High	1	3.35297	0	8.65133	100	2	679.818	1358.63	-0.0589045	43.7459	4138	4138	MS2	12/22	Sal_B3.raw
4502027								HPYFYAPELLFFAK	Unambiguous	1		HCD	1	High	1	3.35216	0	32.1215	100	2	871.953	1742.9	2.63236	70.0358	7094	7094	MS2	14/26	Sal_C1.raw
4502027								ccAAADPHEcYAK	Unambiguous	1	C1(Carbamidomethyl); C2(Carbamidomethyl); C10(Carbamidomethyl)	HCD	1	High	1	3.35159	0	10.577	100	2	776.803	1552.6	1.03667	17.4422	879	879	MS2	16/24	Sal_A10.raw
4502027								EFNAETFTFHADIcTLSEK	Unambiguous	1	C14(Carbamidomethyl)	HCD	1	High	1	3.35007	0	32.1543	100	3	754.013	2260.02	0.906683	70.2126	6999	6999	MS2	16/72	Sal_B7.raw
4502027								RPcFSALEVDETYVPK	Unambiguous	1	C3(Carbamidomethyl)	HCD	1	High	1	3.34954	0	0	100	2	955.967	1910.93	-3.03747	61.6548	6542	6542	MS2	15/30	Sal_A4.raw
4502027								QTALVELVK	Unambiguous	1		HCD	1	High	1	3.34941	0	0	100	2	500.805	1000.6	-1.91591	26.674	2094	2094	MS2	11/16	Sal_C6_110328234939.raw
4502027								AAFTEccQAADK	Unambiguous	1	C6(Carbamidomethyl); C7(Carbamidomethyl)	HCD	1	High	1	3.34905	0	8.86069	43	2	686.286	1371.56	-2.05376	19.0015	974	974	MS2	13/22	Sal_C4.raw
4502027								DVFLGMFLYEYAR	Unambiguous	1		HCD	1	High	1	3.34757	0	35.3662	100	2	812.397	1623.79	-0.448622	76.7279	7522	7522	MS2	15/24	Sal_B3.raw
4502027								AAFTEccQAADK	Unambiguous	1	C6(Carbamidomethyl); C7(Carbamidomethyl)	HCD	1	High	1	3.34588	0	4.25695	6	2	686.287	1371.57	0.171264	18.2719	1057	1057	MS2	13/22	Sal_B9.raw
4502027								QTALVELVK	Unambiguous	1		HCD	1	High	1	3.34587	0	10.7956	46	1	1000.6	1000.6	0.171478	27.0999	2194	2194	MS2	11/16	Sal_B2.raw
4502027								YIcENQDSISSK	Unambiguous	1	C3(Carbamidomethyl)	HCD	1	High	1	3.3439	0	5.89293	47	2	722.324	1443.64	-0.464298	21.024	1493	1493	MS2	13/22	Sal_poolA4_6.raw
4502027								AVMDDFAAFVEK	Unambiguous	1		HCD	1	High	1	3.34293	0	24.0078	67	2	671.821	1342.63	-0.664789	59.6205	5935	5935	MS2	11/22	Sal_A8.raw
4502027								RPcFSALEVDETYVPK	Unambiguous	1	C3(Carbamidomethyl)	HCD	1	High	1	3.34161	0	10.2832	100	2	955.968	1910.93	-1.6321	39.8813	3675	3675	MS2	13/30	Sal_B3.raw
4502027								HPDYSVVLLLR	Unambiguous	1		HCD	1	High	1	3.3375	0	36.4465	100	2	656.373	1311.74	-2.04758	49.7614	4799	4799	MS2	14/20	Sal_B4.raw
4502027								AVmDDFAAFVEK	Unambiguous	1	M3(Oxidation)	HCD	1	High	1	3.33597	0	10.9478	100	2	679.816	1358.62	-4.19193	45.4648	4371	4371	MS2	12/22	Sal_B6.raw
4502027								QTALVELVK	Unambiguous	1		HCD	1	High	1	3.33566	0	10.134	53	2	500.805	1000.6	-1.36692	33.7385	2991	2991	MS2	10/16	Sal_B9.raw
4502027								RPcFSALEVDETYVPK	Unambiguous	1	C3(Carbamidomethyl)	HCD	1	High	1	3.32874	0	5.68321	100	2	955.97	1910.93	0.156539	62.5456	5970	5970	MS2	14/30	Sal_A2_A3.raw
4502027								FQNALLVR	Unambiguous	1		HCD	1	High	1	3.32774	0	2.74481	6	1	960.561	960.561	-1.91691	28.8457	2436	2436	MS2	10/14	Sal_A11.raw
4502027								RPcFSALEVDETYVPK	Unambiguous	1	C3(Carbamidomethyl)	HCD	1	High	1	3.32698	0	1.45723	100	2	955.97	1910.93	0.156539	54.6481	5273	5273	MS2	14/30	Sal_A5.raw
4502027								LVRPEVDVMcTAFHDNEETFLKK	Unambiguous	1	C10(Carbamidomethyl)	HCD	1	High	1	3.32631	1	16.0779	100	3	926.791	2778.36	0.182467	45.7747	4462	4462	MS2	21/88	Sal_A11.raw
4502027								AAFTEccQAADK	Unambiguous	1	C6(Carbamidomethyl); C7(Carbamidomethyl)	HCD	1	High	1	3.32549	0	12.9208	80	2	686.289	1371.57	2.30727	20.3026	1320	1320	MS2	13/22	Sal_poolA4_6_ex.raw
4502027								LVNEVTEFAK	Unambiguous	1		HCD	1	High	1	3.32524	0	2.46957	100	1	1149.62	1149.62	0.248044	30.3632	2545	2545	MS2	9/18	Sal_B11.raw
4502027								FQNALLVR	Unambiguous	1		HCD	1	High	1	3.32319	0	7.52011	100	1	960.555	960.555	-7.38149	30.7306	2596	2596	MS2	10/14	Sal_B10.raw
4502027								HPDYSVVLLLR	Unambiguous	1		HCD	1	High	1	3.31742	0	0	100	3	437.918	1311.74	-1.38314	47.0844	4546	4546	MS2	16/40	Sal_B9.raw
4502027								RPcFSALEVDETYVPK	Unambiguous	1	C3(Carbamidomethyl)	HCD	1	High	1	3.31571	0	4.25009	100	2	955.97	1910.93	0.0287787	63.416	6049	6049	MS2	15/30	Sal_A2_A3.raw
4502027								LVAASQAALGL	Unambiguous	1		HCD	1	High	1	3.31516	0	0	100	2	507.301	1013.59	-4.38069	47.976	4733	4733	MS2	11/20	Sal_A11.raw
4502027								LAKTYETTLEK	Unambiguous	1		HCD	1	High	1	3.31425	1	6.82534	37	2	648.855	1296.7	-1.38421	19.1169	1188	1188	MS2	15/20	Sal_A11.raw
4502027								QTALVELVK	Unambiguous	1		HCD	1	High	1	3.31321	0	6.48457	41	2	500.804	1000.6	-3.74587	31.3496	2691	2691	MS2	12/16	Sal_A12.raw
4502027								EFNAETFTFHADIcTLSEK	Unambiguous	1	C14(Carbamidomethyl)	HCD	1	High	1	3.31283	0	3.76186	100	3	754.013	2260.02	0.663625	82.0345	8142	8142	MS2	14/72	Sal_A11.raw
4502027								EFNAETFTFHADIcTLSEK	Unambiguous	1	C14(Carbamidomethyl)	HCD	1	High	1	3.31247	0	27.6921	100	3	754.011	2260.02	-1.929	75.7803	7555	7555	MS2	17/72	Sal_C6_110328234939.raw
4502027								EFNAETFTFHADIcTLSEK	Unambiguous	1	C14(Carbamidomethyl)	HCD	1	High	1	3.30978	0	40.8046	100	2	1130.51	2260.01	-4.86677	57.139	5758	5758	MS2	15/36	Sal_B5.raw
4502027								QTALVELVK	Unambiguous	1		HCD	1	High	1	3.30872	0	25.7229	79	2	500.805	1000.6	-0.390946	34.5001	2998	2998	MS2	11/16	Sal_A10.raw
4502027								EFNAETFTFHADIcTLSEK	Unambiguous	1	C14(Carbamidomethyl)	HCD	1	High	1	3.30871	0	25.4798	100	3	754.013	2260.02	0.420568	72.1928	7199	7199	MS2	15/72	Sal_B7.raw
4502027								LVRPEVDVMcTAFHDNEETFLK	Unambiguous	1	C10(Carbamidomethyl)	HCD	1	High	1	3.30857	0	22.7658	100	2	1325.63	2650.25	-4.01838	53.8612	5290	5290	MS2	19/42	Sal_B4.raw
4502027								KQTALVELVK	Unambiguous	1		HCD	1	High	1	3.30724	1	3.95746	100	3	376.907	1128.71	6.45563	33.3457	2757	2757	MS2	16/36	Sal_poolA4_6_ex.raw
4502027								QTALVELVK	Unambiguous	1		HCD	1	High	1	3.30151	0	27.5751	100	2	500.805	1000.6	-0.451944	39.4765	3713	3713	MS2	10/16	Sal_A7.raw
4502027								AAFTEccQAADK	Unambiguous	1	C6(Carbamidomethyl); C7(Carbamidomethyl)	HCD	1	High	1	3.30131	0	8.50778	100	2	686.288	1371.57	1.32827	21.1025	1471	1471	MS2	14/22	Sal_A6.raw
4502027								LVAASQAALGL	Unambiguous	1		HCD	1	High	1	3.29787	0	21.8955	100	2	507.302	1013.6	-2.27311	47.0968	4637	4637	MS2	11/20	Sal_A7.raw
4502027								FQNALLVR	Unambiguous	1		HCD	1	High	1	3.297	0	1.74319	8	1	960.563	960.563	0.497652	25.8307	2022	2022	MS2	10/14	Sal_B1.raw
4502027								RPcFSALEVDETYVPK	Unambiguous	1	C3(Carbamidomethyl)	HCD	1	High	1	3.29289	0	47.8165	100	3	637.647	1910.93	-2.246	54.1656	5343	5343	MS2	17/60	Sal_A10.raw
4502027								FQNALLVR	Unambiguous	1		HCD	1	High	1	3.29196	0	0	100	1	960.56	960.56	-3.1242	30.4212	2514	2514	MS2	10/14	Sal_A10.raw
4502027								FQNALLVR	Unambiguous	1		HCD	1	High	1	3.29184	0	27.5948	100	1	960.561	960.561	-2.04399	30.3736	2575	2575	MS2	10/14	Sal_B9.raw
4502027								AVmDDFAAFVEK	Unambiguous	1	M3(Oxidation)	HCD	1	High	1	3.29151	0	4.80743	100	2	679.817	1358.63	-2.12542	46.6328	4414	4414	MS2	12/22	Sal_B4.raw
4502027								AAFTEccQAADK	Unambiguous	1	C6(Carbamidomethyl); C7(Carbamidomethyl)	HCD	1	High	1	3.29083	0	15.3787	100	2	686.286	1371.57	-0.896744	22.1451	1476	1476	MS2	13/22	Sal_A10.raw
4502027								RPcFSALEVDETYVPK	Unambiguous	1	C3(Carbamidomethyl)	HCD	1	High	1	3.28998	0	2.96471	100	2	955.966	1910.93	-3.35687	63.5105	6749	6749	MS2	15/30	Sal_A4.raw
4502027								LDELRDEGK	Unambiguous	1		HCD	1	High	1	3.28896	1	5.19318	100	2	537.776	1074.54	1.03064	17.4718	991	991	MS2	14/16	Sal_B1.raw
4502027								YIcENQDSISSK	Unambiguous	1	C3(Carbamidomethyl)	HCD	1	High	1	3.28823	0	10.9805	74	2	722.324	1443.64	-0.37974	19.6974	1095	1095	MS2	12/22	Sal_C3.raw
4502027								KQTALVELVK	Unambiguous	1		HCD	1	High	1	3.28761	1	51.3434	100	2	564.852	1128.7	-0.940788	35.2202	3190	3190	MS2	15/18	Sal_A7.raw
4502027								SHcIAEVENDEmPADLPSLAADFVESK	Unambiguous	1	C3(Carbamidomethyl); M12(Oxidation)	HCD	1	High	1	3.28695	0	14.4403	100	3	997.451	2990.34	-0.686467	51.2709	5003	5003	MS2	16/104	Sal_A10.raw
4502027								RHPDYSVVLLLR	Unambiguous	1		HCD	1	High	1	3.28625	1	48.0993	100	2	734.425	1467.84	-0.114585	58.3369	5912	5912	MS2	15/22	Sal_A11.raw
4502027								EFNAETFTFHADIcTLSEK	Unambiguous	1	C14(Carbamidomethyl)	HCD	1	High	1	3.28284	0	27.2702	100	3	754.013	2260.02	0.582606	60.494	5960	5960	MS2	20/72	Sal_C6_110328234939.raw
4502027								AAFTEccQAADK	Unambiguous	1	C6(Carbamidomethyl); C7(Carbamidomethyl)	HCD	1	High	1	3.28236	0	27.6828	100	2	686.286	1371.56	-1.43075	32.4957	2812	2812	MS2	13/22	Sal_A12.raw
4502027								FQNALLVR	Unambiguous	1		HCD	1	High	1	3.2818	0	0	100	1	960.558	960.558	-4.33149	28.4009	2314	2314	MS2	10/14	Sal_B5.raw
4502027								YIcENQDSISSK	Unambiguous	1	C3(Carbamidomethyl)	HCD	1	High	1	3.28093	0	3.36952	18	2	722.324	1443.64	-1.14076	21.1524	1438	1438	MS2	13/22	Sal_A7.raw
4502027								RPcFSALEVDETYVPK	Unambiguous	1	C3(Carbamidomethyl)	HCD	1	High	1	3.27903	0	22.2608	100	2	955.967	1910.93	-3.03747	37.8371	3517	3517	MS2	15/30	Sal_B1.raw
4502027								DVFLGmFLYEYAR	Unambiguous	1	M6(Oxidation)	HCD	1	High	1	3.27444	0	17.9862	100	2	820.394	1639.78	-1.66092	74.2512	6598	6598	MS2	14/24	Sal_poolA4_6.raw
4502027								YIcENQDSISSK	Unambiguous	1	C3(Carbamidomethyl)	HCD	1	High	1	3.27231	0	25.9213	100	2	722.325	1443.64	-0.0415115	18.9117	1171	1171	MS2	13/22	Sal_B2.raw
4502027								RHPDYSVVLLLR	Unambiguous	1		HCD	1	High	1	3.27193	1	17.797	100	3	489.954	1467.85	2.16323	71.0012	6889	6889	MS2	15/44	Sal_A5.raw
4502027								AVmDDFAAFVEK	Unambiguous	1	M3(Oxidation)	HCD	1	High	1	3.2709	0	19.7007	100	2	679.819	1358.63	0.0309436	46.9345	4495	4495	MS2	12/22	Sal_A10.raw
4502027								AAFTEccQAADK	Unambiguous	1	C6(Carbamidomethyl); C7(Carbamidomethyl)	HCD	1	High	1	3.27064	0	33.7445	100	2	686.287	1371.57	-0.273739	18.2022	1024	1024	MS2	13/22	Sal_A12.raw
4502027								EFNAETFTFHADIcTLSEK	Unambiguous	1	C14(Carbamidomethyl)	HCD	1	High	1	3.26924	0	7.32074	100	3	754.014	2260.03	2.20299	77.2124	7708	7708	MS2	14/72	Sal_B7.raw
4502027								HPYFYAPELLFFAK	Unambiguous	1		HCD	1	High	1	3.26865	0	22.3748	100	2	871.949	1742.89	-1.49993	68.369	6976	6976	MS2	14/26	Sal_B10.raw
4502027								RPcFSALEVDETYVPK	Unambiguous	1	C3(Carbamidomethyl)	HCD	1	High	1	3.26843	0	9.62686	100	2	955.97	1910.93	0.0926587	53.7772	5176	5176	MS2	15/30	Sal_A5.raw
4502027								HPDYSVVLLLR	Unambiguous	1		HCD	1	High	1	3.26824	0	6.01611	100	3	437.919	1311.74	-0.406015	47.2576	4627	4627	MS2	16/40	Sal_B10.raw
4502027								AVmDDFAAFVEK	Unambiguous	1	M3(Oxidation)	HCD	1	High	1	3.26442	0	3.01839	36	2	679.816	1358.63	-3.11375	42.5081	4065	4065	MS2	13/22	Sal_B1.raw
4502027								HPDYSVVLLLR	Unambiguous	1		HCD	1	High	1	3.26022	0	22.3143	100	2	656.373	1311.74	-1.86146	45.7439	4371	4371	MS2	14/20	Sal_B3.raw
4502027								AVmDDFAAFVEK	Unambiguous	1	M3(Oxidation)	HCD	1	High	1	3.25838	0	32.0473	100	2	679.817	1358.63	-1.76602	46.4873	4320	4320	MS2	13/22	Sal_C4.raw
4502027								AAFTEccQAADK	Unambiguous	1	C6(Carbamidomethyl); C7(Carbamidomethyl)	HCD	1	High	1	3.25803	0	26.3501	100	2	686.287	1371.57	-0.36274	28.0676	2339	2339	MS2	13/22	Sal_A11.raw
4502027								AVmDDFAAFVEK	Unambiguous	1	M3(Oxidation)	HCD	1	High	1	3.25421	0	14.6272	100	2	679.816	1358.62	-4.28178	48.8285	4735	4735	MS2	13/22	Sal_A8.raw
4502027								QTALVELVK	Unambiguous	1		HCD	1	High	1	3.2539	0	14.4205	37	2	500.805	1000.6	-1.54992	35.4558	3210	3210	MS2	10/16	Sal_A11.raw
4502027								AAFTEccQAADK	Unambiguous	1	C6(Carbamidomethyl); C7(Carbamidomethyl)	HCD	1	High	1	3.25137	0	14.7463	52	2	686.286	1371.57	-0.985745	20.852	1440	1440	MS2	13/22	Sal_A5.raw
4502027								HPYFYAPELLFFAK	Unambiguous	1		HCD	1	High	1	3.25115	0	23.3564	100	3	581.635	1742.89	-1.47262	70.2461	7036	7036	MS2	15/52	Sal_B4.raw
4502027								RPcFSALEVDETYVPK	Unambiguous	1	C3(Carbamidomethyl)	HCD	1	High	1	3.24962	0	23.9901	100	3	637.648	1910.93	-1.67108	60.2603	5997	5997	MS2	16/60	Sal_A10.raw
4502027								YIcENQDSISSK	Unambiguous	1	C3(Carbamidomethyl)	HCD	1	High	1	3.24692	0	5.78212	3	2	722.324	1443.64	-0.633412	18.9129	1159	1159	MS2	12/22	Sal_A11.raw
4502027								VHTEccHGDLLEcADDRADLAK	Unambiguous	1	C5(Carbamidomethyl); C6(Carbamidomethyl); C13(Carbamidomethyl)	HCD	1	High	1	3.24382	1	2.40846	13	4	647.034	2585.11	-1.90226	24.27	1784	1784	MS2	25/126	Sal_B3.raw
4502027								AVmDDFAAFVEK	Unambiguous	1	M3(Oxidation)	HCD	1	High	1	3.2429	0	17.2375	100	2	679.815	1358.62	-4.55133	44.4712	4287	4287	MS2	12/22	Sal_B11.raw
4502027								FKDLGEENFK	Unambiguous	1		HCD	1	High	1	3.24116	1	36.5425	100	2	613.804	1226.6	-4.35365	27.0797	2163	2163	MS2	13/18	Sal_A12.raw
4502027								RPcFSALEVDETYVPK	Unambiguous	1	C3(Carbamidomethyl)	HCD	1	High	1	3.24114	0	28.5521	100	3	637.647	1910.93	-3.30003	37.0734	3462	3462	MS2	15/60	Sal_B2.raw
4502027								RHPYFYAPELLFFAK	Unambiguous	1		HCD	1	High	1	3.24107	1	41.2817	100	3	633.668	1898.99	-2.53275	66.4252	6671	6671	MS2	16/56	Sal_B4.raw
4502027								AVMDDFAAFVEK	Unambiguous	1		HCD	1	High	1	3.23941	0	6.50815	2	2	671.822	1342.64	1.15358	56.0094	5521	5521	MS2	12/22	Sal_A12.raw
4502027								EFNAETFTFHADIcTLSEK	Unambiguous	1	C14(Carbamidomethyl)	HCD	1	High	1	3.23743	0	24.6701	100	3	754.013	2260.03	1.06872	71.7962	7005	7005	MS2	15/72	Sal_B8_110329021705.raw
4502027								DVFLGMFLYEYAR	Unambiguous	1		HCD	1	High	1	3.2374	0	15.6458	100	2	812.398	1623.79	0.754198	74.8734	4301	4301	MS2	15/24	Sal_C5.raw
4502027								HPDYSVVLLLR	Unambiguous	1		HCD	1	High	1	3.23657	0	0	100	3	437.919	1311.74	-0.33622	44.3157	4207	4207	MS2	13/40	Sal_B3.raw
4502027								DVFLGmFLYEYAR	Unambiguous	1	M6(Oxidation)	HCD	1	High	1	3.23595	0	6.83135	100	2	820.396	1639.79	1.61457	72.5789	7055	7055	MS2	16/24	Sal_B1.raw
4502027								RPcFSALEVDETYVPK	Unambiguous	1	C3(Carbamidomethyl)	HCD	1	High	1	3.23572	0	35.7713	100	2	955.969	1910.93	-1.05718	54.7573	5514	5514	MS2	12/30	Sal_A11.raw
4502027								RPcFSALEVDETYVPK	Unambiguous	1	C3(Carbamidomethyl)	HCD	1	High	1	3.23502	0	38.0699	100	3	637.65	1910.93	1.29934	68.8866	6981	6981	MS2	16/60	Sal_A11.raw
4502027								LDELRDEGK	Unambiguous	1		HCD	1	High	1	3.23325	1	12.8931	100	2	537.776	1074.54	1.37145	16.7956	845	845	MS2	14/16	Sal_B3.raw
4502027								AVMDDFAAFVEK	Unambiguous	1		HCD	1	High	1	3.23267	0	23.1432	100	2	671.821	1342.64	0.426233	62.9551	6253	6253	MS2	12/22	Sal_A6.raw
4502027								DVFLGmFLYEYAR	Unambiguous	1	M6(Oxidation)	HCD	1	High	1	3.23025	0	17.4588	100	2	820.396	1639.78	0.7957	76.5596	7506	7506	MS2	15/24	Sal_B3.raw
4502027								LVNEVTEFAK	Unambiguous	1		HCD	1	High	1	3.23011	0	0.755093	100	1	1149.62	1149.62	2.05316	32.6112	2715	2715	MS2	9/18	Sal_B4.raw
4502027								AVMDDFAAFVEK	Unambiguous	1		HCD	1	High	1	3.22996	0	37.8938	100	2	671.821	1342.63	-0.482952	56.0644	5637	5637	MS2	11/22	Sal_B6.raw
4502027								AAFTEccQAADK	Unambiguous	1	C6(Carbamidomethyl); C7(Carbamidomethyl)	HCD	1	High	1	3.22721	0	4.52585	9	2	686.29	1371.57	3.64228	19.7432	1345	1345	MS2	13/22	Sal_A4.raw
4502027								YIcENQDSISSK	Unambiguous	1	C3(Carbamidomethyl)	HCD	1	High	1	3.22556	0	33.1887	67	2	722.324	1443.64	-0.887084	21.1465	1350	1350	MS2	13/22	Sal_A10.raw
4502027								KLVAASQAALGL	Unambiguous	1		HCD	1	High	1	3.22098	1	60.8185	100	2	571.352	1141.7	2.90088	37.4336	3290	3290	MS2	15/22	Sal_B4.raw
4502027								QNcELFEQLGEYK	Unambiguous	1	C3(Carbamidomethyl)	HCD	1	High	1	3.22014	0	12.9449	100	2	829.377	1657.75	-3.59138	50.4814	4919	4919	MS2	13/24	Sal_A10.raw
4502027								LVNEVTEFAK	Unambiguous	1		HCD	1	High	1	3.21314	0	12.101	100	2	575.309	1149.61	-3.00226	37.009	3408	3408	MS2	13/18	Sal_A7.raw
4502027								AAFTEccQAADK	Unambiguous	1	C6(Carbamidomethyl); C7(Carbamidomethyl)	HCD	1	High	1	3.21042	0	18.3629	100	2	686.287	1371.57	-0.273739	20.4001	1319	1319	MS2	13/22	Sal_B1.raw
4502027								LVNEVTEFAK	Unambiguous	1		HCD	1	High	1	3.20974	0	4.30384	100	2	575.315	1149.62	5.91714	32.1005	2789	2789	MS2	13/18	Sal_B9.raw
4502027								DLGEENFK	Unambiguous	1		HCD	1	High	1	3.20844	0	4.73576	66	1	951.438	951.438	-4.18848	22.7314	1628	1628	MS2	9/14	Sal_B9.raw
4502027								ETYGEMADccAK	Unambiguous	1	C9(Carbamidomethyl); C10(Carbamidomethyl)	HCD	1	High	1	3.20754	0	49.5768	100	2	717.77	1434.53	-0.840092	20.378	1346	1346	MS2	12/22	Sal_B2.raw
4502027								RmPcAEDYLSVVLNQLcVLHEK	Unambiguous	1	M2(Oxidation); C4(Carbamidomethyl); C17(Carbamidomethyl)	HCD	1	High	1	3.20561	1	35.9534	100	4	673.334	2690.31	1.70672	72.7067	7228	7228	MS2	16/126	Sal_B11.raw
4502027								RPcFSALEVDETYVPK	Unambiguous	1	C3(Carbamidomethyl)	HCD	1	High	1	3.20412	0	17.1457	100	3	637.647	1910.93	-2.246	47.2594	4535	4535	MS2	19/60	Sal_A10.raw
4502027								KYLYEIAR	Unambiguous	1		HCD	1	High	1	3.20274	1	23.0228	100	2	528.297	1055.59	-1.97046	25.117	1923	1923	MS2	10/14	Sal_B9.raw
4502027								EFNAETFTFHADIcTLSEK	Unambiguous	1	C14(Carbamidomethyl)	HCD	1	High	1	3.1997	0	32.0714	100	3	754.014	2260.03	1.71687	69.071	6937	6937	MS2	15/72	Sal_B4.raw
4502027								RHPYFYAPELLFFAK	Unambiguous	1		HCD	1	High	1	3.19869	1	60.7738	100	3	633.669	1898.99	-1.76137	61.8273	6108	6108	MS2	20/56	Sal_C4.raw
4502027								EFNAETFTFHADIcTLSEK	Unambiguous	1	C14(Carbamidomethyl)	HCD	1	High	1	3.19607	0	1.8953	100	3	754.013	2260.03	1.06872	78.1829	7689	7689	MS2	15/72	Sal_A12.raw
4502027								QTALVELVK	Unambiguous	1		HCD	1	High	1	3.19542	0	26.21	100	2	500.808	1000.61	5.52586	35.3433	3157	3157	MS2	10/16	Sal_C1.raw
4502027								AVmDDFAAFVEK	Unambiguous	1	M3(Oxidation)	HCD	1	High	1	3.19467	0	6.19638	100	2	679.819	1358.63	0.65988	46.5064	4538	4538	MS2	12/22	Sal_B10.raw
4502027								DDNPNLPR	Unambiguous	1		HCD	1	High	1	3.19462	0	2.97682	100	1	940.447	940.447	-1.26295	17.8583	1022	1022	MS2	13/14	Sal_A11.raw
4502027								LDELRDEGK	Unambiguous	1		HCD	1	High	1	3.18621	1	10.8813	100	2	537.776	1074.54	1.48505	19.9089	1260	1260	MS2	14/16	Sal_A2_A3.raw
4502027								RPcFSALEVDETYVPK	Unambiguous	1	C3(Carbamidomethyl)	HCD	1	High	1	3.1854	0	27.3143	100	2	955.965	1910.92	-5.20941	56.3747	5711	5711	MS2	12/30	Sal_A11.raw
4502027								EFNAETFTFHADIcTLSEK	Unambiguous	1	C14(Carbamidomethyl)	HCD	1	High	1	3.18515	0	20.1025	100	2	1130.51	2260.01	-3.89453	59.1726	5809	5809	MS2	14/36	Sal_C6_110328234939.raw
4502027								AAFTEccQAADK	Unambiguous	1	C6(Carbamidomethyl); C7(Carbamidomethyl)	HCD	1	High	1	3.18486	0	47.4451	100	2	686.287	1371.57	-0.00673705	18.307	1096	1096	MS2	13/22	Sal_B2.raw
4502027								HPYFYAPELLFFAK	Unambiguous	1		HCD	1	High	1	3.1845	0	24.3246	100	3	581.637	1742.9	0.628546	69.9093	7081	7081	MS2	15/52	Sal_C1.raw
4502027								VHTEccHGDLLEcADDR	Unambiguous	1	C5(Carbamidomethyl); C6(Carbamidomethyl); C13(Carbamidomethyl)	HCD	1	High	1	3.18397	0	24.5089	77	4	522.466	2086.84	1.48341	20.9222	1422	1422	MS2	12/96	Sal_A11.raw
4502027								LVNEVTEFAK	Unambiguous	1		HCD	1	High	1	3.18324	0	3.29347	1	2	575.31	1149.61	-1.30332	31.3007	2729	2729	MS2	13/18	Sal_A11.raw
4502027								QTALVELVK	Unambiguous	1		HCD	1	High	1	3.18042	0	11.0958	100	2	500.805	1000.6	-1.67191	34.5211	2933	2933	MS2	10/16	Sal_C3.raw
4502027								HPDYSVVLLLR	Unambiguous	1		HCD	1	High	1	3.17998	0	38.5456	100	2	656.375	1311.74	0.185859	64.0392	6260	6260	MS2	15/20	Sal_A5.raw
4502027								RHPDYSVVLLLR	Unambiguous	1		HCD	1	High	1	3.17978	1	51.7135	100	2	734.426	1467.84	0.800207	75.3095	7298	7298	MS2	15/22	Sal_A5.raw
4502027								LcTVATLR	Unambiguous	1	C2(Carbamidomethyl)	HCD	1	High	1	3.17953	0	6.56182	31	1	933.521	933.521	2.57288	21.2314	1456	1456	MS2	9/14	Sal_C6_110328234939.raw
4502027								LVNEVTEFAK	Unambiguous	1		HCD	1	High	1	3.17855	0	17.6285	86	2	575.31	1149.61	-2.15279	32.3718	2754	2754	MS2	13/18	Sal_C2.raw
4502027								RMPcAEDYLSVVLNQLcVLHEK	Unambiguous	1	C4(Carbamidomethyl); C17(Carbamidomethyl)	HCD	1	High	1	3.17788	1	34.2114	100	4	669.331	2674.3	-4.65777	72.9319	7254	7254	MS2	19/126	Sal_C6_110328234939.raw
4502027								RPcFSALEVDETYVPK	Unambiguous	1	C3(Carbamidomethyl)	HCD	1	High	1	3.17666	0	11.8531	100	2	955.968	1910.93	-1.50434	44.8213	4350	4350	MS2	15/30	Sal_A11.raw
4502027								LVNEVTEFAK	Unambiguous	1		HCD	1	High	1	3.175	0	3.58878	48	2	575.311	1149.61	-1.09095	35.3337	3091	3091	MS2	13/18	Sal_A8.raw
4502027								KLVAASQAALGL	Unambiguous	1		HCD	1	High	1	3.17293	1	47.488	100	2	571.352	1141.7	2.25936	41.0532	3697	3697	MS2	14/22	Sal_poolA4_6.raw
4502027								ADDKETcFAEEGK	Unambiguous	1	C7(Carbamidomethyl)	HCD	1	High	1	3.17286	1	31.1581	100	2	750.318	1499.63	-2.4018	17.6878	900	900	MS2	17/24	Sal_B8_110329021705.raw
4502027								DVFLGMFLYEYAR	Unambiguous	1		HCD	1	High	1	3.1721	0	8.06697	100	2	812.399	1623.79	1.58114	75.7426	7512	7512	MS2	13/24	Sal_A10.raw
4502027								HPYFYAPELLFFAK	Unambiguous	1		HCD	1	High	1	3.17131	0	36.6619	100	3	581.635	1742.89	-1.7878	70.1853	7024	7024	MS2	15/52	Sal_C2.raw
4502027								AVmDDFAAFVEK	Unambiguous	1	M3(Oxidation)	HCD	1	High	1	3.16765	0	20.378	100	2	679.818	1358.63	-0.687842	45.8766	4412	4412	MS2	11/22	Sal_B9.raw
4502027								KYLYEIAR	Unambiguous	1		HCD	1	High	1	3.16734	1	25.4709	45	2	528.298	1055.59	-0.235826	22.8343	1635	1635	MS2	10/14	Sal_B1.raw
4502027								TcVADESAENcDK	Unambiguous	1	C2(Carbamidomethyl); C11(Carbamidomethyl)	HCD	1	High	1	3.16725	0	12.6555	100	2	749.792	1498.58	-1.12739	16.289	728	728	MS2	16/24	Sal_B8_110329021705.raw
4502027								LVNEVTEFAK	Unambiguous	1		HCD	1	High	1	3.16333	0	10.0103	13	2	575.312	1149.62	1.03272	28.5535	2359	2359	MS2	13/18	Sal_B1.raw
4502027								LVNEVTEFAK	Unambiguous	1		HCD	1	High	1	3.16218	0	13.0319	36	2	575.31	1149.61	-1.4095	34.2977	2977	2977	MS2	13/18	Sal_A10.raw
4502027								DVFLGMFLYEYAR	Unambiguous	1		HCD	1	High	1	3.16195	0	18.0479	100	2	812.396	1623.79	-1.42592	75.018	7561	7561	MS2	14/24	Sal_C1.raw
4502027								RPcFSALEVDETYVPK	Unambiguous	1	C3(Carbamidomethyl)	HCD	1	High	1	3.1619	0	26.2093	100	2	955.967	1910.93	-2.46255	37.0365	3457	3457	MS2	14/30	Sal_B2.raw
4502027								QNcELFEQLGEYK	Unambiguous	1	C3(Carbamidomethyl)	HCD	1	High	1	3.16173	0	46.4968	100	2	829.379	1657.75	-1.08774	58.5606	5936	5936	MS2	11/24	Sal_A11.raw
4502027								YIcENQDSISSK	Unambiguous	1	C3(Carbamidomethyl)	HCD	1	High	1	3.16165	0	8.52483	61	2	722.326	1443.64	1.3114	18.744	1084	1084	MS2	13/22	Sal_B12.raw
4502027								RPcFSALEVDETYVPK	Unambiguous	1	C3(Carbamidomethyl)	HCD	1	High	1	3.16058	0	32.5352	100	3	637.648	1910.93	-0.617058	52.8331	5296	5296	MS2	20/60	Sal_A11.raw
4502027								KYLYEIAR	Unambiguous	1		HCD	1	High	1	3.15978	1	6.56242	100	2	528.296	1055.58	-4.16767	25.0592	1896	1896	MS2	11/14	Sal_B10.raw
4502027								LVNEVTEFAK	Unambiguous	1		HCD	1	High	1	3.15896	0	0	100	1	1149.62	1149.62	0.141861	28.5708	2362	2362	MS2	9/18	Sal_B1.raw
4502027								AVmDDFAAFVEK	Unambiguous	1	M3(Oxidation)	HCD	1	High	1	3.15825	0	19.9786	100	2	679.818	1358.63	-0.238601	52.9596	5474	5474	MS2	12/22	Sal_A4.raw
4502027								KYLYEIAR	Unambiguous	1		HCD	1	High	1	3.15746	1	0	22	2	528.297	1055.59	-0.698395	24.5435	1843	1843	MS2	11/14	Sal_A12.raw
4502027								FKDLGEENFK	Unambiguous	1		HCD	1	High	1	3.1572	1	7.05678	100	2	613.806	1226.61	0.224236	26.2411	1993	1993	MS2	14/18	Sal_A10.raw
4502027								EFNAETFTFHADIcTLSEK	Unambiguous	1	C14(Carbamidomethyl)	HCD	1	High	1	3.15713	0	0	100	3	754.011	2260.02	-2.01002	55.6312	5443	5443	MS2	17/72	Sal_C6_110328234939.raw
4502027								EFNAETFTFHADIcTLSEK	Unambiguous	1	C14(Carbamidomethyl)	HCD	1	High	1	3.15232	0	6.39304	100	2	1130.51	2260.02	-2.49018	62.3958	6339	6339	MS2	15/36	Sal_B6.raw
4502027								LcTVATLR	Unambiguous	1	C2(Carbamidomethyl)	HCD	1	High	1	3.15197	0	8.67703	42	1	933.522	933.522	3.29208	21.0891	1437	1437	MS2	9/14	Sal_B2.raw
4502027								AAFTEccQAADK	Unambiguous	1	C6(Carbamidomethyl); C7(Carbamidomethyl)	HCD	1	High	1	3.15184	0	18.5504	100	2	686.286	1371.57	-0.807743	25.8068	2052	2052	MS2	13/22	Sal_A11.raw
4502027								EFNAETFTFHADIcTLSEK	Unambiguous	1	C14(Carbamidomethyl)	HCD	1	High	1	3.15083	0	28.8036	100	3	754.013	2260.03	1.31178	64.6235	6572	6572	MS2	21/72	Sal_B6.raw
4502027								KLVAASQAALGL	Unambiguous	1		HCD	1	High	1	3.14933	1	23.8463	100	2	571.349	1141.69	-2.33822	41.1786	3921	3921	MS2	14/22	Sal_A11.raw
4502027								LVNEVTEFAK	Unambiguous	1		HCD	1	High	1	3.14876	0	12.0745	100	2	575.314	1149.62	4.85531	30.2017	2525	2525	MS2	13/18	Sal_B11.raw
4502027								FQNALLVR	Unambiguous	1		HCD	1	High	1	3.14718	0	7.38197	7	1	960.561	960.561	-1.78983	25.4473	1978	1978	MS2	11/14	Sal_B2.raw
4502027								RPcFSALEVDETYVPK	Unambiguous	1	C3(Carbamidomethyl)	HCD	1	High	1	3.1462	0	5.6577	100	2	955.968	1910.93	-1.75986	46.964	4499	4499	MS2	13/30	Sal_A10.raw
4502027								EFNAETFTFHADIcTLSEK	Unambiguous	1	C14(Carbamidomethyl)	HCD	1	High	1	3.14596	0	0	100	3	754.014	2260.03	1.87891	77.1537	7740	7740	MS2	14/72	Sal_B4.raw
4502027								LVNEVTEFAK	Unambiguous	1		HCD	1	High	1	3.14286	0	6.39318	100	2	575.313	1149.62	2.73166	32.4413	2694	2694	MS2	13/18	Sal_B4.raw
4502027								TcVADESAENcDK	Unambiguous	1	C2(Carbamidomethyl); C11(Carbamidomethyl)	HCD	1	High	1	3.1411	0	8.24642	100	2	749.793	1498.58	0.257391	16.3763	819	819	MS2	15/24	Sal_B10.raw
4502027								DLGEENFK	Unambiguous	1		HCD	1	High	1	3.14105	0	16.7426	83	1	951.437	951.437	-4.70169	22.65	1597	1597	MS2	9/14	Sal_B10.raw
4502027								KLVAASQAALGL	Unambiguous	1		HCD	1	High	1	3.14051	1	46.589	100	2	571.35	1141.69	-1.37593	32.1202	2751	2751	MS2	15/22	Sal_C6_110328234939.raw
4502027								AVMDDFAAFVEK	Unambiguous	1		HCD	1	High	1	3.13921	0	11.3194	57	2	671.82	1342.63	-1.57398	55.0577	5548	5548	MS2	11/22	Sal_A11.raw
4502027								LVNEVTEFAK	Unambiguous	1		HCD	1	High	1	3.13847	0	2.39018	12	2	575.309	1149.61	-3.00226	32.3546	2669	2669	MS2	13/18	Sal_B8_110329021705.raw
4502027								LVAASQAALGL	Unambiguous	1		HCD	1	High	1	3.13821	0	0	100	2	507.302	1013.6	-2.03224	40.9088	3827	3827	MS2	11/20	Sal_C6_110328234939.raw
4502027								MPcAEDYLSVVLNQLcVLHEK	Unambiguous	1	C3(Carbamidomethyl); C16(Carbamidomethyl)	HCD	1	High	1	3.13748	0	10.1472	100	3	840.078	2518.22	2.03319	81.1603	7916	7916	MS2	14/80	Sal_A12.raw
4502027								LVNEVTEFAK	Unambiguous	1		HCD	1	High	1	3.13747	0	3.6352	4	2	575.311	1149.61	-0.453846	32.7318	2789	2789	MS2	13/18	Sal_A10.raw
4502027								EFNAETFTFHADIcTLSEK	Unambiguous	1	C14(Carbamidomethyl)	HCD	1	High	1	3.13555	0	0	100	2	1130.51	2260.01	-6.37914	60.0455	5983	5983	MS2	15/36	Sal_B7.raw
4502027								RPcFSALEVDETYVPK	Unambiguous	1	C3(Carbamidomethyl)	HCD	1	High	1	3.13282	0	33.0194	100	2	955.967	1910.93	-2.65419	41.824	3915	3915	MS2	13/30	Sal_B5.raw
4502027								RPcFSALEVDETYVPK	Unambiguous	1	C3(Carbamidomethyl)	HCD	1	High	1	3.13147	0	10.6237	100	2	955.967	1910.93	-2.90971	48.1988	4757	4757	MS2	15/30	Sal_A11.raw
4502027								KQTALVELVK	Unambiguous	1		HCD	1	High	1	3.13008	1	30.5465	100	2	564.851	1128.69	-4.2935	42.1632	4040	4040	MS2	14/18	Sal_A11.raw
4502027								QTALVELVK	Unambiguous	1		HCD	1	High	1	3.12976	0	11.7576	54	2	500.805	1000.6	-1.06193	41.0515	3999	3999	MS2	11/16	Sal_A4.raw
4502027								RHPDYSVVLLLR	Unambiguous	1		HCD	1	High	1	3.12938	1	26.4004	100	2	734.424	1467.84	-2.27683	52.0181	5094	5094	MS2	14/22	Sal_A10.raw
4502027								RPcFSALEVDETYVPK	Unambiguous	1	C3(Carbamidomethyl)	HCD	1	High	1	3.12727	0	29.1008	100	2	955.968	1910.93	-2.01539	46.6628	4571	4571	MS2	13/30	Sal_A11.raw
4502027								RHPYFYAPELLFFAK	Unambiguous	1		HCD	1	High	1	3.12682	1	0	100	4	475.502	1898.99	-5.27182	72.4536	7309	7309	MS2	16/84	Sal_A11.raw
4502027								RPcFSALEVDETYVPK	Unambiguous	1	C3(Carbamidomethyl)	HCD	1	High	1	3.12561	0	12.072	100	3	637.647	1910.93	-3.10839	57.7899	5745	5745	MS2	17/60	Sal_A10.raw
4502027								YIcENQDSISSK	Unambiguous	1	C3(Carbamidomethyl)	HCD	1	High	1	3.12442	0	18.1044	100	2	722.324	1443.64	-1.30987	18.3546	1006	1006	MS2	13/22	Sal_B4.raw
4502027								HPDYSVVLLLR	Unambiguous	1		HCD	1	High	1	3.12411	0	41.3391	100	2	656.375	1311.74	1.02339	46.9279	4529	4529	MS2	13/20	Sal_B9.raw
4502027								RHPDYSVVLLLR	Unambiguous	1		HCD	1	High	1	3.12254	1	32.8952	100	3	489.95	1467.84	-5.0096	43.3325	3935	3935	MS2	17/44	Sal_C4.raw
4502027								KYLYEIAR	Unambiguous	1		HCD	1	High	1	3.12209	1	7.14661	100	3	352.535	1055.59	0.792212	26.9148	2078	2078	MS2	11/28	Sal_A10.raw
4502027								KLVAASQAALGL	Unambiguous	1		HCD	1	High	1	3.12101	1	9.92319	100	2	571.347	1141.69	-6.08046	40.7449	3818	3818	MS2	13/22	Sal_A12.raw
4502027								AVMDDFAAFVEKccK	Unambiguous	1	C13(Carbamidomethyl); C14(Carbamidomethyl)	HCD	1	High	1	3.12025	1	49.5741	100	3	597.601	1790.79	-1.37364	55.7083	5509	5509	MS2	17/56	Sal_A10.raw
4502027								AVmDDFAAFVEK	Unambiguous	1	M3(Oxidation)	HCD	1	High	1	3.11794	0	3.52357	13	2	679.819	1358.63	0.120792	45.7843	4383	4383	MS2	13/22	Sal_A12.raw
4502027								DLGEENFK	Unambiguous	1		HCD	1	High	1	3.11733	0	0	100	1	951.44	951.44	-1.62246	22.8952	1678	1678	MS2	8/14	Sal_A11.raw
4502027								FQNALLVR	Unambiguous	1		HCD	1	High	1	3.11683	0	3.84172	4	1	960.562	960.562	-0.83671	30.4849	2626	2626	MS2	10/14	Sal_A11.raw
4502027								LVRPEVDVMcTAFHDNEETFLK	Unambiguous	1	C10(Carbamidomethyl)	HCD	1	High	1	3.11634	0	15.6281	100	4	663.321	2650.26	-0.29768	69.768	7066	7066	MS2	16/126	Sal_A11.raw
4502027								DLGEENFK	Unambiguous	1		HCD	1	High	1	3.11305	0	1.95246	100	1	951.437	951.437	-4.95829	22.811	1544	1544	MS2	9/14	Sal_B8_110329021705.raw
4502027								LVRPEVDVmcTAFHDNEETFLK	Unambiguous	1	M9(Oxidation); C10(Carbamidomethyl)	HCD	1	High	1	3.11267	0	31.9748	100	4	667.319	2666.25	-2.14297	51.105	4995	4995	MS2	17/126	Sal_A12.raw
4502027								QNcELFEQLGEYK	Unambiguous	1	C3(Carbamidomethyl)	HCD	1	High	1	3.11232	0	31.0152	100	3	553.254	1657.75	-3.78358	53.2982	5340	5340	MS2	16/48	Sal_A7.raw
4502027								EccEKPLLEK	Unambiguous	1	C2(Carbamidomethyl); C3(Carbamidomethyl)	HCD	1	High	1	3.10971	0	12.9376	100	2	653.31	1305.61	-3.33053	17.8783	924	924	MS2	13/18	Sal_B8_110329021705.raw
4502027								EFNAETFTFHADIcTLSEK	Unambiguous	1	C14(Carbamidomethyl)	HCD	1	High	1	3.10869	0	11.3442	100	2	1130.51	2260.02	-0.437689	58.7995	5755	5755	MS2	14/36	Sal_B8_110329021705.raw
4502027								YIcENQDSISSK	Unambiguous	1	C3(Carbamidomethyl)	HCD	1	High	1	3.10739	0	15.4549	100	2	722.324	1443.64	-0.464298	22.2711	1602	1602	MS2	13/22	Sal_A11.raw
4502027								ALVLIAFAQYLQQcPFEDHVK	Unambiguous	1	C14(Carbamidomethyl)	HCD	1	High	1	3.10633	0	43.8045	100	3	830.767	2490.29	1.10012	75.2941	7458	7458	MS2	15/80	Sal_A6.raw
4502027								HPDYSVVLLLR	Unambiguous	1		HCD	1	High	1	3.10601	0	52.5032	100	2	656.373	1311.74	-2.97818	47.6392	4641	4641	MS2	12/20	Sal_B5.raw
4502027								LVNEVTEFAK	Unambiguous	1		HCD	1	High	1	3.10446	0	47.3664	100	2	575.311	1149.61	-0.241479	29.1241	2388	2388	MS2	13/18	Sal_B3.raw
4502027								AAFTEccQAADK	Unambiguous	1	C6(Carbamidomethyl); C7(Carbamidomethyl)	HCD	1	High	1	3.10362	0	47.1222	100	2	686.285	1371.56	-2.94377	28.2959	2251	2251	MS2	13/22	Sal_A10.raw
4502027								RPcFSALEVDETYVPK	Unambiguous	1	C3(Carbamidomethyl)	HCD	1	High	1	3.10119	0	29.9804	100	2	955.965	1910.92	-4.50672	42.1392	3828	3828	MS2	15/30	Sal_B8_110329021705.raw
4502027								YIcENQDSISSK	Unambiguous	1	C3(Carbamidomethyl)	HCD	1	High	1	3.10086	0	10.0941	57	2	722.325	1443.64	0.550388	20.1892	1264	1264	MS2	13/22	Sal_A8.raw
4502027								LVRPEVDVMcTAFHDNEETFLK	Unambiguous	1	C10(Carbamidomethyl)	HCD	1	High	1	3.09883	0	22.0515	100	4	663.323	2650.27	2.55801	67.0468	6783	6783	MS2	19/126	Sal_A11.raw
4502027								EFNAETFTFHADIcTLSEK	Unambiguous	1	C14(Carbamidomethyl)	HCD	1	High	1	3.09828	0	29.543	100	3	754.014	2260.03	2.12197	66.0431	6591	6591	MS2	17/72	Sal_B7.raw
4502027								DLGEENFK	Unambiguous	1		HCD	1	High	1	3.09767	0	3.80461	99	1	951.439	951.439	-3.35452	22.7049	1545	1545	MS2	8/14	Sal_B4.raw
4502027								YIcENQDSISSK	Unambiguous	1	C3(Carbamidomethyl)	HCD	1	High	1	3.09701	0	28.4351	26	2	722.325	1443.64	-0.0415115	20.6891	1391	1391	MS2	13/22	Sal_A11.raw
4502027								AVMDDFAAFVEK	Unambiguous	1		HCD	1	High	1	3.09557	0	10.8045	100	2	671.82	1342.63	-1.11938	60.1862	5989	5989	MS2	12/22	Sal_A10.raw
4502027								LVRPEVDVMcTAFHDNEETFLK	Unambiguous	1	C10(Carbamidomethyl)	HCD	1	High	1	3.09324	0	44.461	100	4	663.32	2650.26	-2.23219	72.2421	7289	7289	MS2	22/126	Sal_A11.raw
4502027								DVFLGmFLYEYAR	Unambiguous	1	M6(Oxidation)	HCD	1	High	1	3.09283	0	25.6108	100	2	820.395	1639.78	0.572371	76.8467	7752	7752	MS2	14/24	Sal_A11.raw
4502027								SHcIAEVENDEMPADLPSLAADFVESK	Unambiguous	1	C3(Carbamidomethyl)	HCD	1	High	1	3.09116	0	13.8605	100	4	744.341	2974.34	-0.577972	70.0689	6957	6957	MS2	17/156	Sal_A10.raw
4502027								TcVADESAENcDK	Unambiguous	1	C2(Carbamidomethyl); C11(Carbamidomethyl)	HCD	1	High	1	3.09057	0	8.89522	100	2	749.793	1498.58	0.501763	16.3539	807	807	MS2	14/24	Sal_B11.raw
4502027								KYLYEIAR	Unambiguous	1		HCD	1	High	1	3.08838	1	5.19666	100	2	528.297	1055.59	-1.16096	25.5625	1890	1890	MS2	10/14	Sal_B4.raw
4502027								KLVAASQAALGL	Unambiguous	1		HCD	1	High	1	3.08808	1	12.733	100	1	1141.69	1141.69	-0.241487	32.0613	2804	2804	MS2	9/22	Sal_B1.raw
4502027								KYLYEIAR	Unambiguous	1		HCD	1	High	1	3.08734	1	0.384226	13	2	528.298	1055.59	-0.582753	25.2819	1985	1985	MS2	12/14	Sal_A11.raw
4502027								LVNEVTEFAK	Unambiguous	1		HCD	1	High	1	3.08588	0	5.48865	23	2	575.311	1149.61	-0.878581	34.4385	3080	3080	MS2	13/18	Sal_A11.raw
4502027								EFNAETFTFHADIcTLSEK	Unambiguous	1	C14(Carbamidomethyl)	HCD	1	High	1	3.08572	0	32.5149	100	3	754.014	2260.03	2.04095	66.7633	6702	6702	MS2	17/72	Sal_B4.raw
4502027								RHPDYSVVLLLR	Unambiguous	1		HCD	1	High	1	3.08567	1	18.2585	100	3	489.953	1467.84	1.16528	64.7576	6497	6497	MS2	13/44	Sal_B4.raw
4502027								QNcELFEQLGEYK	Unambiguous	1	C3(Carbamidomethyl)	HCD	1	High	1	3.08527	0	20.3381	100	3	553.255	1657.75	-1.13267	48.0647	4649	4649	MS2	17/48	Sal_B9.raw
4502027								EFNAETFTFHADIcTLSEK	Unambiguous	1	C14(Carbamidomethyl)	HCD	1	High	1	3.08259	0	16.8985	100	3	754.013	2260.03	1.06872	75.4315	7396	7396	MS2	15/72	Sal_B3.raw
4502027								DVFLGMFLYEYAR	Unambiguous	1		HCD	1	High	1	3.08258	0	33.1713	100	2	812.398	1623.79	1.13008	75.0944	7354	7354	MS2	15/24	Sal_B3.raw
4502027								RPcFSALEVDETYVPK	Unambiguous	1	C3(Carbamidomethyl)	HCD	1	High	1	3.08179	0	0	100	2	955.967	1910.93	-3.03747	60.7788	6440	6440	MS2	13/30	Sal_A4.raw
4502027								SHcIAEVENDEMPADLPSLAADFVESK	Unambiguous	1	C3(Carbamidomethyl)	HCD	1	High	1	3.08113	0	20.5499	100	3	992.119	2974.34	-0.717095	68.1071	6668	6668	MS2	16/104	Sal_B9.raw
4502027								RPcFSALEVDETYVPK	Unambiguous	1	C3(Carbamidomethyl)	HCD	1	High	1	3.07882	0	24.8839	100	2	955.966	1910.92	-3.80404	50.4067	4924	4924	MS2	13/30	Sal_A12.raw
4502027								YIcENQDSISSK	Unambiguous	1	C3(Carbamidomethyl)	HCD	1	High	1	3.0704	0	31.3992	100	2	722.324	1443.64	-0.37974	21.8481	1562	1562	MS2	13/22	Sal_A6.raw
4502027								AVMDDFAAFVEK	Unambiguous	1		HCD	1	High	1	3.06947	0	16.5965	100	2	671.821	1342.63	-0.482952	57.3272	5630	5630	MS2	11/22	Sal_B9.raw
4502027								YIcENQDSISSK	Unambiguous	1	C3(Carbamidomethyl)	HCD	1	High	1	3.06535	0	32.9928	100	2	722.323	1443.64	-2.32456	27.7123	2245	2245	MS2	13/22	Sal_A12.raw
4502027								YIcENQDSISSK	Unambiguous	1	C3(Carbamidomethyl)	HCD	1	High	1	3.06384	0	16.3991	54	2	722.323	1443.64	-2.24	19.3469	1018	1018	MS2	12/22	Sal_C4.raw
4502027								LVNEVTEFAK	Unambiguous	1		HCD	1	High	1	3.06316	0	51.8829	100	2	575.309	1149.61	-3.10845	31.3237	2632	2632	MS2	13/18	Sal_B12.raw
4502027								HPYFYAPELLFFAK	Unambiguous	1		HCD	1	High	1	3.06269	0	0	100	3	581.635	1742.89	-2.62827	73.6735	7259	7259	MS2	14/52	Sal_A12.raw
4502027								EFNAETFTFHADIcTLSEK	Unambiguous	1	C14(Carbamidomethyl)	HCD	1	High	1	3.06027	0	14.28	100	2	1130.51	2260.02	-0.221637	80.1606	8027	8027	MS2	14/36	Sal_A11.raw
4502027								AVmDDFAAFVEK	Unambiguous	1	M3(Oxidation)	HCD	1	High	1	3.05771	0	45.953	100	2	679.817	1358.63	-2.57466	46.1892	4397	4397	MS2	11/22	Sal_B7.raw
4502027								SHcIAEVENDEMPADLPSLAADFVESK	Unambiguous	1	C3(Carbamidomethyl)	HCD	1	High	1	3.05735	0	33.4254	100	3	992.118	2974.34	-1.27115	65.1728	6485	6485	MS2	14/104	Sal_A10.raw
4502027								LVNEVTEFAK	Unambiguous	1		HCD	1	High	1	3.05635	0	3.03644	33	2	575.311	1149.61	-0.347662	37.6281	3576	3576	MS2	13/18	Sal_A4.raw
4502027								KLVAASQAALGL	Unambiguous	1		HCD	1	High	1	3.05631	1	25.4828	100	2	571.35	1141.69	-1.69669	43.0343	4043	4043	MS2	14/22	Sal_A10.raw
4502027								AVMDDFAAFVEK	Unambiguous	1		HCD	1	High	1	3.0523	0	33.5402	100	2	671.821	1342.63	-0.482952	66.0102	7030	7030	MS2	11/22	Sal_A4.raw
4502027								EFNAETFTFHADIcTLSEK	Unambiguous	1	C14(Carbamidomethyl)	HCD	1	High	1	3.05129	0	27.6068	100	3	754.015	2260.03	2.77012	62.3318	6248	6248	MS2	18/72	Sal_B4.raw
4502027								KQTALVELVK	Unambiguous	1		HCD	1	High	1	3.05122	1	10.4835	100	1	1128.7	1128.7	-1.74001	22.0446	1509	1509	MS2	12/18	Sal_B3.raw
4502027								KYLYEIAR	Unambiguous	1		HCD	1	High	1	3.05062	1	0	20	3	352.533	1055.59	-2.85052	24.7051	1864	1864	MS2	11/28	Sal_A12.raw
4502027								AVMDDFAAFVEK	Unambiguous	1		HCD	1	High	1	3.05007	0	48.7056	100	2	671.82	1342.63	-1.30122	55.5962	5496	5496	MS2	12/22	Sal_A10.raw
4502027								HPDYSVVLLLR	Unambiguous	1		HCD	1	High	1	3.04796	0	35.8521	100	2	656.372	1311.74	-4.37409	52.2252	5223	5223	MS2	12/20	Sal_A11.raw
4502027								AVmDDFAAFVEK	Unambiguous	1	M3(Oxidation)	HCD	1	High	1	3.04731	0	14.1716	21	2	679.818	1358.63	-1.13708	39.9761	3822	3822	MS2	12/22	Sal_B2.raw
4502027								TcVADESAENcDK	Unambiguous	1	C2(Carbamidomethyl); C11(Carbamidomethyl)	HCD	1	High	1	3.04487	0	1.90139	100	2	749.797	1498.59	4.81898	16.8288	978	978	MS2	14/24	Sal_poolA4_6.raw
4502027								RPcFSALEVDETYVPK	Unambiguous	1	C3(Carbamidomethyl)	HCD	1	High	1	3.04476	0	9.68206	100	2	955.965	1910.92	-4.76224	51.5949	5043	5043	MS2	13/30	Sal_A10.raw
4502027								RPcFSALEVDETYVPK	Unambiguous	1	C3(Carbamidomethyl)	HCD	1	High	1	3.04454	0	16.1484	100	2	955.967	1910.93	-2.65419	49.8688	4954	4954	MS2	14/30	Sal_A11.raw
4502027								HPDYSVVLLLR	Unambiguous	1		HCD	1	High	1	3.04391	0	8.98566	100	3	437.918	1311.74	-1.52273	52.4475	5152	5152	MS2	15/40	Sal_A8.raw
4502027								YIcENQDSISSK	Unambiguous	1	C3(Carbamidomethyl)	HCD	1	High	1	3.04359	0	14.5358	100	2	722.325	1443.64	0.550388	17.6536	948	948	MS2	14/22	Sal_B3.raw
4502027								KQTALVELVK	Unambiguous	1		HCD	1	High	1	3.04268	1	2.99867	58	1	1128.7	1128.7	-0.22589	21.8955	1546	1546	MS2	12/18	Sal_C6_110328234939.raw
[truncated: 26,628 more rows]

## Sheet: Table 1B
Sivadasan et al., 2015. Human salivary proteome - a resource of potential biomarkers for oral cancer
Table 1B: List of proteins and peptides identified in human saliva from workflow 2 and their Gene Ontology information.
GI accession	RefSeq accession	Gene symbol	Gene id	Protein name	ΣCoverage	Σ# Unique peptides	Σ# PSMs	# AAs	MW [kDa]	calc. pI	Molecular class	Biological process	Molecular function	Subcellular localization
Protein GI accessions								Sequence	PSM ambiguity	# Protein groups	Modifications	Activation type	Rank	Peptide confidence	Search engine rank	XCorr	# Missed cleavages	Isolation interference [%]	Ion inject time [ms]	Charge	m/z [Da]	MH+ [Da]	ΔM [ppm]	RT [min]	First scan	Last scan	MS order	Ions matched	Spectrum file
4501881	NP_001091.1	ACTA1	58	actin, alpha skeletal muscle	31.3	1	104	377	42	5.39	Structural protein	Cell growth and/or maintenance	Structural molecule activity	Cytoplasm
4501881								YPIEHGIITNWDDMEK	Unambiguous	1		HCD	1	High	1	3.1	0	15	250	3	654.308	1960.91	-0.17	44.47	3562	3562	MS2	17/60	Saliva_IG_11.raw
4501881								YPIEHGIITNWDDMEK	Unambiguous	1		HCD	1	High	1	2.92	0	15	250	2	980.959	1960.91	-0.48	44.45	3560	3560	MS2	14/30	Saliva_IG_11.raw
4501881								YPIEHGIITNWDDmEK	Unambiguous	1	M14(Oxidation)	HCD	1	High	1	3.48	0	48	161	2	988.956	1976.9	-0.56	38.73	3030	3030	MS2	13/30	Saliva_IG_11.raw
4501881								YPIEHGIITNWDDmEK	Unambiguous	1	M14(Oxidation)	HCD	1	High	1	3.44	0	14	250	3	659.643	1976.92	4.59	43.2	3144	3144	MS2	16/60	Saliva_IG_13.raw
4501881								YPIEHGIITNWDDmEK	Unambiguous	1	M14(Oxidation)	HCD	1	High	1	3.31	0	43	97	3	659.64	1976.91	0.05	38.73	3029	3029	MS2	14/60	Saliva_IG_11.raw
4501881								YPIEHGIITNWDDmEK	Unambiguous	1	M14(Oxidation)	HCD	1	High	1	3.15	0	48	250	3	659.64	1976.91	-0.13	39.01	2955	2955	MS2	17/60	Saliva_IG_15.raw
4501881								YPIEHGIITNWDDmEK	Unambiguous	1	M14(Oxidation)	HCD	1	High	1	2.9	0	26	250	3	659.641	1976.91	1.35	36.14	2819	2819	MS2	14/60	Saliva_IG_12.raw
4501881								YPIEHGIITNWDDmEK	Unambiguous	1	M14(Oxidation)	HCD	1	High	1	2.71	0	14	250	2	988.956	1976.91	-0.43	39	2954	2954	MS2	15/30	Saliva_IG_15.raw
4501881								YPIEHGIITNWDDmEK	Unambiguous	1	M14(Oxidation)	HCD	1	High	1	2.69	0	14	250	3	659.641	1976.91	0.7	37.6	2927	2927	MS2	15/60	Saliva_IG_11.raw
4501881								YPIEHGIITNWDDmEK	Unambiguous	1	M14(Oxidation)	HCD	1	High	1	2.6	0	48	250	2	988.957	1976.91	0.18	38.91	3016	3016	MS2	13/30	Saliva_IG_16.raw
4501881								YPIEHGIITNWDDmEK	Unambiguous	1	M14(Oxidation)	HCD	1	High	1	2.54	0	3	250	2	988.96	1976.91	3.64	43.22	3146	3146	MS2	11263	Saliva_IG_13.raw
4501881								YPIEHGIITNWDDmEK	Unambiguous	1	M14(Oxidation)	HCD	1	High	1	2.42	0	59	250	3	659.639	1976.9	-1.24	38.94	3019	3019	MS2	22221	Saliva_IG_16.raw
4501885	NP_001092.1	ACTB	60	actin, cytoplasmic 1	65.87	6	191	375	41.7	5.48	Cytoskeletal protein	Cell growth and/or maintenance	Structural constituent of cytoskeleton	Cytoplasm
4501885								TTGIVMDSGDGVTHTVPIYEGYALPHAILR	Unambiguous	1		HCD	1	High	1	6.09	0	19	250	4	796.66	3183.62	1.52	54.82	4472	4472	MS2	24/174	Saliva_IG_11.raw
4501885								VAPEEHPVLLTEAPLNPK	Unambiguous	1		HCD	1	High	1	5.58	0	6	250	2	977.536	1954.06	0.12	39.17	2969	2969	MS2	21/34	Saliva_IG_15.raw
4501885								VAPEEHPVLLTEAPLNPK	Unambiguous	1		HCD	1	High	1	5.36	0	19	242	2	977.535	1954.06	-0.44	38.77	3003	3003	MS2	20/34	Saliva_IG_16.raw
4501885								VAPEEHPVLLTEAPLNPK	Unambiguous	1		HCD	1	High	1	4.94	0	6	250	2	977.54	1954.07	3.87	43.29	3153	3153	MS2	21/34	Saliva_IG_13.raw
4501885								VAPEEHPVLLTEAPLNPK	Unambiguous	1		HCD	1	High	1	4.92	0	4	250	3	652.027	1954.07	0.68	39.16	2968	2968	MS2	19/68	Saliva_IG_15.raw
4501885								VAPEEHPVLLTEAPLNPK	Unambiguous	1		HCD	1	High	1	4.89	0	0	241	3	652.027	1954.07	1.24	36.24	2828	2828	MS2	18/68	Saliva_IG_12.raw
4501885								VAPEEHPVLLTEAPLNPK	Unambiguous	1		HCD	1	High	1	4.85	0	27	174	3	652.027	1954.07	0.68	38.76	3002	3002	MS2	17/68	Saliva_IG_16.raw
4501885								VAPEEHPVLLTEAPLNPK	Unambiguous	1		HCD	1	High	1	4.78	0	3	121	3	652.027	1954.07	0.49	43.34	3156	3156	MS2	19/68	Saliva_IG_13.raw
4501885								TTGIVMDSGDGVTHTVPIYEGYALPHAILR	Unambiguous	1		HCD	1	High	1	4.75	0	14	250	3	1061.88	3183.61	-0.33	54.75	4466	4466	MS2	25/116	Saliva_IG_11.raw
4501885								VAPEEHPVLLTEAPLNPK	Unambiguous	1		HCD	1	High	1	4.71	0	12	250	3	652.026	1954.06	0.02	38.46	3005	3005	MS2	20/68	Saliva_IG_11.raw
4501885								TTGIVMDSGDGVTHTVPIYEGYALPHAILR	Unambiguous	1		HCD	1	High	1	4.62	0	18	250	3	1061.87	3183.61	-1.48	55.52	4505	4505	MS2	23/116	Saliva_IG_16.raw
4501885								VAPEEHPVLLTEAPLNPK	Unambiguous	1		HCD	1	High	1	4.54	0	17	250	2	977.535	1954.06	-0.56	39.05	2967	2967	MS2	21/34	Saliva_IG_10.raw
4501885								VAPEEHPVLLTEAPLNPK	Unambiguous	1		HCD	1	High	1	4.49	0	13	250	2	977.534	1954.06	-2	38.83	2840	2840	MS2	20/34	Saliva_IG_18.raw
4501885								VAPEEHPVLLTEAPLNPK	Unambiguous	1		HCD	1	High	1	4.4	0	18	154	3	652.027	1954.07	1.62	38.93	3066	3066	MS2	21/68	Saliva_IG_17.raw
4501885								VAPEEHPVLLTEAPLNPK	Unambiguous	1		HCD	1	High	1	4.28	0	0	250	2	977.537	1954.07	0.87	36.63	2968	2968	MS2	21/34	Saliva_IG_6.raw
4501885								VAPEEHPVLLTEAPLNPK	Unambiguous	1		HCD	1	High	1	4.27	0	29	250	2	977.535	1954.06	-0.62	38.7	3046	3046	MS2	21/34	Saliva_IG_17.raw
4501885								VAPEEHPVLLTEAPLNPK	Unambiguous	1		HCD	1	High	1	4.05	0	14	250	2	977.538	1954.07	2.56	38.44	2579	2579	MS2	21/34	Saliva_IG_20.raw
4501885								VAPEEHPVLLTEAPLNPK	Unambiguous	1		HCD	1	High	1	4.04	0	24	250	2	977.534	1954.06	-1.5	38.47	3006	3006	MS2	20/34	Saliva_IG_11.raw
4501885								TTGIVMDSGDGVTHTVPIYEGYALPHAILR	Unambiguous	1		HCD	1	High	1	4.02	0	17	250	3	1061.88	3183.62	0.59	56.61	4327	4327	MS2	20/116	Saliva_IG_13.raw
4501885								VAPEEHPVLLTEAPLNPK	Unambiguous	1		HCD	1	High	1	3.92	0	31	250	2	977.535	1954.06	-0.56	41.38	3197	3197	MS2	19/34	Saliva_IG_19.raw
4501885								VAPEEHPVLLTEAPLNPK	Unambiguous	1		HCD	1	High	1	3.8	0	20	250	3	652.026	1954.06	0.02	40.68	2994	2994	MS2	17/68	Saliva_IG_1.raw
4501885								VAPEEHPVLLTEAPLNPK	Unambiguous	1		HCD	1	High	1	3.76	0	14	250	2	977.536	1954.07	0.31	41.38	3036	3036	MS2	19/34	Saliva_IG_2.raw
4501885								VAPEEHPVLLTEAPLNPK	Unambiguous	1		HCD	1	High	1	3.47	0	5	250	3	652.027	1954.07	0.4	63.2	4101	4101	MS2	15/68	Saliva_IG_14.raw
4501885								VAPEEHPVLLTEAPLNPK	Unambiguous	1		HCD	1	High	1	3.45	0	29	250	3	652.027	1954.07	1.24	41.39	3037	3037	MS2	18/68	Saliva_IG_2.raw
4501885								TTGIVMDSGDGVTHTVPIYEGYALPHAILR	Unambiguous	1		HCD	1	High	1	3.38	0	11	250	4	796.66	3183.62	0.75	55.53	4506	4506	MS2	20/174	Saliva_IG_16.raw
4501885								VAPEEHPVLLTEAPLNPK	Unambiguous	1		HCD	1	High	1	3.23	0	0	250	3	652.027	1954.07	1.05	64.22	4169	4169	MS2	13/68	Saliva_IG_14.raw
4501885								VAPEEHPVLLTEAPLNPK	Unambiguous	1		HCD	1	High	1	3.17	0	11	250	3	652.026	1954.06	0.21	61.1	3964	3964	MS2	13/68	Saliva_IG_14.raw
4501885								VAPEEHPVLLTEAPLNPK	Unambiguous	1		HCD	1	High	1	3.1	0	7	250	2	977.537	1954.07	0.62	36.13	2818	2818	MS2	15/34	Saliva_IG_12.raw
4501885								VAPEEHPVLLTEAPLNPK	Unambiguous	1		HCD	1	High	1	3.05	0	33	250	2	977.535	1954.06	-0.56	38.09	2756	2756	MS2	13/34	Saliva_IG_7.raw
4501885								VAPEEHPVLLTEAPLNPK	Unambiguous	1		HCD	1	High	1	2.97	0	10	250	3	652.026	1954.06	0.21	39.29	2881	2881	MS2	14/68	Saliva_IG_18.raw
4501885								VAPEEHPVLLTEAPLNPK	Unambiguous	1		HCD	1	High	1	2.8	0	4	250	3	652.027	1954.07	0.59	62.18	4033	4033	MS2	14/68	Saliva_IG_14.raw
4501885								VAPEEHPVLLTEAPLNPK	Unambiguous	1		HCD	1	High	1	2.76	0	44	250	3	652.027	1954.07	0.87	42.65	3019	3019	MS2	16/68	Saliva_IG_3.raw
4501885								DLYANTVLSGGTTMYPGIADR	Unambiguous	1		HCD	1	High	1	2.75	0	18	250	2	1108.04	2215.07	0.03	52.46	4276	4276	MS2	14885	Saliva_IG_11.raw
4501885								VAPEEHPVLLTEAPLNPK	Unambiguous	1		HCD	1	High	1	2.57	0	12	250	2	977.535	1954.06	-0.56	42.52	3008	3008	MS2	12724	Saliva_IG_3.raw
4501885								GYSFTTTAER	Unambiguous	1		HCD	1	High	1	2.25	0	0	250	2	566.768	1132.53	0.92	25.24	1706	1706	MS2	43374	Saliva_IG_10.raw
4501885								GYSFTTTAER	Unambiguous	1		HCD	1	High	1	2.23	0	63	250	2	566.767	1132.53	-0.59	23.88	1521	1521	MS2	43374	Saliva_IG_7.raw
4501885								GYSFTTTAER	Unambiguous	1		HCD	1	High	1	2.22	0	15	250	2	566.769	1132.53	2.86	26	1854	1854	MS2	43374	Saliva_IG_16.raw
4501885								GYSFTTTAER	Unambiguous	1		HCD	1	High	1	2.19	0	3	250	2	566.767	1132.53	-0.91	25.84	1787	1787	MS2	43374	Saliva_IG_15.raw
4501885								GYSFTTTAER	Unambiguous	1		HCD	1	High	1	2.16	0	0	250	2	566.769	1132.53	3.51	25.72	1621	1621	MS2	43374	Saliva_IG_14.raw
4501885								GYSFTTTAER	Unambiguous	1		HCD	1	High	1	2.16	0	6	250	2	566.771	1132.53	6.52	25.63	1768	1768	MS2	43374	Saliva_IG_15.raw
4501885								GYSFTTTAER	Unambiguous	1		HCD	1	High	1	2.16	0	6	250	2	566.767	1132.53	0.38	30.02	2006	2006	MS2	43344	Saliva_IG_2.raw
4501885								GYSFTTTAER	Unambiguous	1		HCD	1	High	1	2.14	0	10	250	2	566.768	1132.53	1.24	32.34	2082	2082	MS2	43344	Saliva_IG_3.raw
4501885								GYSFTTTAER	Unambiguous	1		HCD	1	High	1	2.13	0	4	250	2	566.766	1132.53	-1.56	25.95	1677	1677	MS2	43374	Saliva_IG_4.raw
4501885								GYSFTTTAER	Unambiguous	1		HCD	1	High	1	2.13	0	4	250	2	566.767	1132.53	-0.7	28.74	1916	1916	MS2	43344	Saliva_IG_1.raw
4501885								GYSFTTTAER	Unambiguous	1		HCD	1	High	1	2.08	0	8	250	2	566.768	1132.53	1.78	24.27	1636	1636	MS2	43374	Saliva_IG_9.raw
4501885								cPEALFQPSFLGmEScGIHETTFNSImK	Unambiguous	1	C1(Carbamidomethyl); M13(Oxidation); C16(Carbamidomethyl); M27(Oxidation)	HCD	1	High	1	4.21	0	9	250	3	1088.49	3263.45	-1.35	56.29	4595	4595	MS2	19/108	Saliva_IG_11.raw
4501885								DLYANTVLSGGTTmYPGIADR	Unambiguous	1	M14(Oxidation)	HCD	1	High	1	4.43	0	1	207	3	744.362	2231.07	2.82	47.34	3829	3829	MS2	25/80	Saliva_IG_11.raw
4501885								DLYANTVLSGGTTmYPGIADR	Unambiguous	1	M14(Oxidation)	HCD	1	High	1	3.9	0	4	250	2	1116.04	2231.07	1.21	46.98	3797	3797	MS2	16/40	Saliva_IG_11.raw
4501885								DLYANTVLSGGTTmYPGIADR	Unambiguous	1	M14(Oxidation)	HCD	1	High	1	3.8	0	8	250	2	1116.04	2231.06	-0.54	50.18	3792	3792	MS2	19/40	Saliva_IG_13.raw
4501885								DLYANTVLSGGTTmYPGIADR	Unambiguous	1	M14(Oxidation)	HCD	1	High	1	3.73	0	7	250	2	1116.04	2231.07	0.12	47	3826	3826	MS2	18/40	Saliva_IG_17.raw
4501885								DLYANTVLSGGTTmYPGIADR	Unambiguous	1	M14(Oxidation)	HCD	1	High	1	3.68	0	8	250	2	1116.04	2231.06	-0.1	47.05	3775	3775	MS2	20/40	Saliva_IG_16.raw
4501885								DLYANTVLSGGTTmYPGIADR	Unambiguous	1	M14(Oxidation)	HCD	1	High	1	3.67	0	17	250	2	1116.04	2231.06	0.01	45.56	3675	3675	MS2	17/40	Saliva_IG_12.raw
4501885								DLYANTVLSGGTTmYPGIADR	Unambiguous	1	M14(Oxidation)	HCD	1	High	1	3.56	0	4	250	2	1116.04	2231.07	0.45	47.99	3889	3889	MS2	17/40	Saliva_IG_11.raw
4501885								DLYANTVLSGGTTmYPGIADR	Unambiguous	1	M14(Oxidation)	HCD	1	High	1	2.9	0	18	250	2	1116.04	2231.07	2.64	50.1	4081	4081	MS2	14916	Saliva_IG_11.raw
4501885								DLYANTVLSGGTTmYPGIADR	Unambiguous	1	M14(Oxidation)	HCD	1	High	1	2.66	0	22	250	2	1116.04	2231.07	2.2	47.44	3733	3733	MS2	15/40	Saliva_IG_15.raw
4501885								DLYANTVLSGGTTmYPGIADR	Unambiguous	1	M14(Oxidation)	HCD	1	High	1	2.43	0	3	250	2	1116.03	2231.06	-1.74	47.29	3561	3561	MS2	14916	Saliva_IG_18.raw
4501885								DLYANTVLSGGTTmYPGIADR	Unambiguous	1	M14(Oxidation)	HCD	1	High	1	2.17	0	8	250	2	1116.04	2231.06	-0.21	47.63	3749	3749	MS2	14885	Saliva_IG_10.raw
4501885								KDLYANTVLSGGTTmYPGIADR	Unambiguous	1	M15(Oxidation)	HCD	1	High	1	6.88	1	0	250	3	787.059	2359.16	0.94	41.53	3297	3297	MS2	33/84	Saliva_IG_11.raw
4501885								KDLYANTVLSGGTTmYPGIADR	Unambiguous	1	M15(Oxidation)	HCD	1	High	1	4.32	1	0	250	2	1180.08	2359.16	0.42	41.62	3304	3304	MS2	21/42	Saliva_IG_11.raw
4501885								KDLYANTVLSGGTTmYPGIADR	Unambiguous	1	M15(Oxidation)	HCD	1	High	1	2.56	1	20	250	3	787.059	2359.16	1.25	41.07	3267	3267	MS2	14/84	Saliva_IG_17.raw
4501885								TTGIVmDSGDGVTHTVPIYEGYALPHAILR	Unambiguous	1	M6(Oxidation)	HCD	1	High	1	7.22	0	3	163	4	800.659	3199.61	0.89	51.88	4225	4225	MS2	25/174	Saliva_IG_11.raw
4501885								TTGIVmDSGDGVTHTVPIYEGYALPHAILR	Unambiguous	1	M6(Oxidation)	HCD	1	High	1	7.18	0	5	250	3	1067.21	3199.61	0.15	75.84	5106	5106	MS2	30/116	Saliva_IG_14.raw
4501885								TTGIVmDSGDGVTHTVPIYEGYALPHAILR	Unambiguous	1	M6(Oxidation)	HCD	1	High	1	7.08	0	6	250	3	1067.21	3199.61	-0.54	52.63	4185	4185	MS2	27/116	Saliva_IG_15.raw
4501885								TTGIVmDSGDGVTHTVPIYEGYALPHAILR	Unambiguous	1	M6(Oxidation)	HCD	1	High	1	7	0	8	250	4	800.659	3199.62	2.03	75.83	5105	5105	MS2	24/174	Saliva_IG_14.raw
4501885								TTGIVmDSGDGVTHTVPIYEGYALPHAILR	Unambiguous	1	M6(Oxidation)	HCD	1	High	1	6.8	0	4	250	4	800.659	3199.61	0.97	52.64	4186	4186	MS2	29/174	Saliva_IG_15.raw
4501885								TTGIVmDSGDGVTHTVPIYEGYALPHAILR	Unambiguous	1	M6(Oxidation)	HCD	1	High	1	6.68	0	18	250	3	1067.21	3199.61	-0.88	51.8	4218	4218	MS2	30/116	Saliva_IG_11.raw
4501885								TTGIVmDSGDGVTHTVPIYEGYALPHAILR	Unambiguous	1	M6(Oxidation)	HCD	1	High	1	6.44	0	8	250	3	1067.21	3199.61	-1.34	50.27	4058	4058	MS2	33/116	Saliva_IG_12.raw
4501885								TTGIVmDSGDGVTHTVPIYEGYALPHAILR	Unambiguous	1	M6(Oxidation)	HCD	1	High	1	6.43	0	12	250	3	1067.21	3199.6	-2.14	52.68	4259	4259	MS2	29/116	Saliva_IG_19.raw
4501885								TTGIVmDSGDGVTHTVPIYEGYALPHAILR	Unambiguous	1	M6(Oxidation)	HCD	1	High	1	5.96	0	18	250	3	1067.21	3199.61	-0.99	51.37	4237	4237	MS2	27/116	Saliva_IG_17.raw
4501885								TTGIVmDSGDGVTHTVPIYEGYALPHAILR	Unambiguous	1	M6(Oxidation)	HCD	1	High	1	5.81	0	7	250	4	800.658	3199.61	0.28	50.27	4093	4093	MS2	30/174	Saliva_IG_11.raw
4501885								TTGIVmDSGDGVTHTVPIYEGYALPHAILR	Unambiguous	1	M6(Oxidation)	HCD	1	High	1	5.76	0	16	250	3	1067.21	3199.61	-0.65	50.2	4089	4089	MS2	30/116	Saliva_IG_11.raw
4501885								TTGIVmDSGDGVTHTVPIYEGYALPHAILR	Unambiguous	1	M6(Oxidation)	HCD	1	High	1	5.64	0	8	250	3	1067.21	3199.61	-1.34	53.92	4123	4123	MS2	28/116	Saliva_IG_13.raw
4501885								TTGIVmDSGDGVTHTVPIYEGYALPHAILR	Unambiguous	1	M6(Oxidation)	HCD	1	High	1	5.54	0	14	250	3	1067.21	3199.61	-0.77	50.14	4053	4053	MS2	28/116	Saliva_IG_16.raw
4501885								TTGIVmDSGDGVTHTVPIYEGYALPHAILR	Unambiguous	1	M6(Oxidation)	HCD	1	High	1	5.43	0	18	250	3	1067.21	3199.61	0.26	52.09	4220	4220	MS2	28/116	Saliva_IG_16.raw
4501885								TTGIVmDSGDGVTHTVPIYEGYALPHAILR	Unambiguous	1	M6(Oxidation)	HCD	1	High	1	5.39	0	2	250	4	800.659	3199.61	1.73	50.34	4063	4063	MS2	28/174	Saliva_IG_12.raw
4501885								TTGIVmDSGDGVTHTVPIYEGYALPHAILR	Unambiguous	1	M6(Oxidation)	HCD	1	High	1	5.27	0	18	250	3	1067.21	3199.6	-1.91	50.91	4039	4039	MS2	29/116	Saliva_IG_15.raw
4501885								TTGIVmDSGDGVTHTVPIYEGYALPHAILR	Unambiguous	1	M6(Oxidation)	HCD	1	High	1	5.05	0	7	250	4	800.659	3199.61	0.89	50.22	4060	4060	MS2	26/174	Saliva_IG_16.raw
4501885								TTGIVmDSGDGVTHTVPIYEGYALPHAILR	Unambiguous	1	M6(Oxidation)	HCD	1	High	1	5.03	0	2	250	4	800.659	3199.62	1.81	51.41	4240	4240	MS2	28/174	Saliva_IG_17.raw
4501885								TTGIVmDSGDGVTHTVPIYEGYALPHAILR	Unambiguous	1	M6(Oxidation)	HCD	1	High	1	4.79	0	21	250	3	1067.2	3199.6	-3.51	52.06	3939	3939	MS2	25/116	Saliva_IG_18.raw
4501885								TTGIVmDSGDGVTHTVPIYEGYALPHAILR	Unambiguous	1	M6(Oxidation)	HCD	1	High	1	4.67	0	4	250	4	800.659	3199.61	1.73	52.15	4225	4225	MS2	26/174	Saliva_IG_16.raw
4501885								TTGIVmDSGDGVTHTVPIYEGYALPHAILR	Unambiguous	1	M6(Oxidation)	HCD	1	High	1	3.96	0	11	250	4	800.658	3199.61	0.13	53.97	4127	4127	MS2	22/174	Saliva_IG_13.raw
4501885								TTGIVmDSGDGVTHTVPIYEGYALPHAILR	Unambiguous	1	M6(Oxidation)	HCD	1	High	1	3.79	0	15	250	4	800.658	3199.61	0.2	52.49	4242	4242	MS2	20/174	Saliva_IG_19.raw
4501885								TTGIVmDSGDGVTHTVPIYEGYALPHAILR	Unambiguous	1	M6(Oxidation)	HCD	1	High	1	3.5	0	9	250	4	800.659	3199.61	1.42	52.7	4192	4192	MS2	22/174	Saliva_IG_10.raw
4501885								TTGIVmDSGDGVTHTVPIYEGYALPHAILR	Unambiguous	1	M6(Oxidation)	HCD	1	High	1	3.37	0	3	250	4	800.659	3199.61	0.97	52.15	3945	3945	MS2	20/174	Saliva_IG_18.raw
4501987	NP_001124.1	AFM	173	afamin precursor	21.87	12	27	599	69	5.9	Structural protein	Cell growth and/or maintenance	Structural molecule activity	Extracellular
4501987								IAPQLSTEELVSLGEK	Unambiguous	1		HCD	1	High	1	3.92	0	11	185	2	857.469	1713.93	1.89	48.41	3926	3926	MS2	15/30	Saliva_IG_5.raw
4501987								RHPDLSIPELLR	Unambiguous	1		HCD	1	High	1	3.81	1	3	250	3	482.611	1445.82	-1.86	42.66	3366	3366	MS2	20/44	Saliva_IG_5.raw
4501987								IAPQLSTEELVSLGEK	Unambiguous	1		HCD	1	High	1	3.29	0	6	250	2	857.469	1713.93	2.46	42.83	3537	3537	MS2	16/30	Saliva_IG_23.raw
4501987								LPNNVLQEK	Unambiguous	1		HCD	1	High	1	3.14	0	0	176	2	527.799	1054.59	1.14	28.71	1963	1963	MS2	42705	Saliva_IG_5.raw
4501987								ESLLNHFLYEVAR	Unambiguous	1		HCD	1	High	1	3.14	0	11	250	3	530.947	1590.83	-0.06	61.2	5061	5061	MS2	17868	Saliva_IG_5.raw
4501987								LPNNVLQEK	Unambiguous	1		HCD	1	High	1	2.99	0	3	250	2	527.799	1054.59	1.6	23.83	1744	1744	MS2	42675	Saliva_IG_6.raw
4501987								RHPDLSIPELLR	Unambiguous	1		HCD	1	High	1	2.95	1	10	250	3	482.612	1445.82	-1.29	41.49	3431	3431	MS2	17/44	Saliva_IG_6.raw
4501987								LPNNVLQEK	Unambiguous	1		HCD	1	High	1	2.73	0	0	250	2	527.799	1054.59	1.72	23.65	1502	1502	MS2	42705	Saliva_IG_7.raw
4501987								IAPQLSTEELVSLGEK	Unambiguous	1		HCD	1	High	1	2.68	0	38	250	2	857.467	1713.93	0.03	47.85	3634	3634	MS2	14/30	Saliva_IG_7.raw
4501987								IAPQLSTEELVSLGEK	Unambiguous	1		HCD	1	High	1	2.67	0	8	250	2	857.469	1713.93	1.89	47.17	3967	3967	MS2	13/30	Saliva_IG_6.raw
4501987								RHPDLSIPELLR	Unambiguous	1		HCD	1	High	1	2.38	1	15	250	2	723.417	1445.83	2.39	42.21	3136	3136	MS2	44866	Saliva_IG_7.raw
4501987								DADPDTFFAK	Unambiguous	1		HCD	1	High	1	2.28	0	0	250	2	563.756	1126.5	-0.34	37.17	2811	2811	MS2	43374	Saliva_IG_5.raw
4501987								DADPDTFFAK	Unambiguous	1		HCD	1	High	1	2.24	0	34	250	2	563.755	1126.5	-1.53	33.81	2697	2697	MS2	43374	Saliva_IG_6.raw
4501987								IcAmEGLPQK	Unambiguous	1	C2(Carbamidomethyl); M4(Oxidation)	HCD	1	High	1	2.42	0	4	250	2	581.783	1162.56	0.05	25.11	1614	1614	MS2	43435	Saliva_IG_5.raw
4501987								GQcIINSNKDDRPK	Unambiguous	1	C3(Carbamidomethyl)	HCD	1	High	1	3.89	1	25	225	3	548.942	1644.81	0.18	19.02	1046	1046	MS2	17/52	Saliva_IG_5.raw
4501987								GQcIINSNKDDRPK	Unambiguous	1	C3(Carbamidomethyl)	HCD	1	High	1	3.45	1	37	250	2	822.912	1644.82	2.37	14.46	871	871	MS2	15/26	Saliva_IG_6.raw
4501987								GQcIINSNKDDRPK	Unambiguous	1	C3(Carbamidomethyl)	HCD	1	High	1	3.25	1	3	250	2	822.911	1644.81	1.48	19.05	1049	1049	MS2	13/26	Saliva_IG_5.raw
4501987								GQcIINSNKDDRPK	Unambiguous	1	C3(Carbamidomethyl)	HCD	1	High	1	2.89	1	38	250	3	548.942	1644.81	-0.83	14.57	881	881	MS2	15/52	Saliva_IG_6.raw
4501987								RPcFESLKADK	Unambiguous	1	C3(Carbamidomethyl)	HCD	1	High	1	2.65	1	0	250	2	675.844	1350.68	-2.53	20.23	1411	1411	MS2	44136	Saliva_IG_6.raw
4501987								RPcFESLK	Unambiguous	1	C3(Carbamidomethyl)	HCD	1	High	1	2.46	0	11	250	2	518.767	1036.53	1.99	26.85	1781	1781	MS2	41974	Saliva_IG_5.raw
4501987								RPcFESLK	Unambiguous	1	C3(Carbamidomethyl)	HCD	1	High	1	2.25	0	28	250	2	518.767	1036.53	1.64	21.94	1567	1567	MS2	41944	Saliva_IG_6.raw
4501987								GQcIINSNKDDRPK	Unambiguous	1	C3(Carbamidomethyl)	HCD	1	High	1	2.21	1	8	250	2	822.91	1644.81	0.74	15.34	882	882	MS2	46266	Saliva_IG_7.raw
4501987								AESPEVcFNEESPK	Unambiguous	1	C7(Carbamidomethyl)	HCD	1	High	1	3.02	0	40	250	2	811.854	1622.7	0.46	32.03	2292	2292	MS2	15/26	Saliva_IG_5.raw
4501987								FTDSENVcQER	Unambiguous	1	C8(Carbamidomethyl)	HCD	1	High	1	3.51	0	3	250	2	692.795	1384.58	1.8	23.68	1479	1479	MS2	14/20	Saliva_IG_5.raw
4501987								FTDSENVcQER	Unambiguous	1	C8(Carbamidomethyl)	HCD	1	High	1	3.28	0	11	250	2	692.794	1384.58	0.39	17.94	1199	1199	MS2	44166	Saliva_IG_6.raw
4501987								FTDSENVcQER	Unambiguous	1	C8(Carbamidomethyl)	HCD	1	High	1	2.35	0	8	250	2	692.796	1384.58	3.13	18.22	1113	1113	MS2	44105	Saliva_IG_7.raw
4501987								TINPAVDHccK	Unambiguous	1	C9(Carbamidomethyl); C10(Carbamidomethyl)	HCD	1	High	1	2.82	0	32	250	2	657.801	1314.59	0.63	14.33	859	859	MS2	44136	Saliva_IG_6.raw
4502027	NP_000468.1	ALB	213	serum albumin preproprotein	65.68	34	83	609	69.3	6.28	Transport/cargo protein	Transport	Transporter activity	Extracellular
4502027								RHPDYSVVLLLR	Unambiguous	1		HCD	1	High	1	5.25	1	16	250	3	489.952	1467.84	-0.39	42.22	3137	3137	MS2	24/44	Saliva_IG_7.raw
4502027								RHPYFYAPELLFFAK	Unambiguous	1		HCD	1	High	1	5.1	1	6	250	3	633.67	1899	-0.12	54.09	4186	4186	MS2	25/56	Saliva_IG_20.raw
4502027								RHPYFYAPELLFFAK	Unambiguous	1		HCD	1	High	1	4.65	1	28	250	3	633.671	1899	1.03	61.38	4717	4717	MS2	25/56	Saliva_IG_7.raw
4502027								KQTALVELVK	Unambiguous	1		HCD	1	High	1	4.26	1	3	250	2	564.854	1128.7	1.22	29.13	1950	1950	MS2	18/18	Saliva_IG_7.raw
4502027								RHPYFYAPELLFFAK	Unambiguous	1		HCD	1	High	1	4.24	1	19	250	3	633.671	1899	1.61	62.38	4787	4787	MS2	22/56	Saliva_IG_7.raw
4502027								HPYFYAPELLFFAK	Unambiguous	1		HCD	1	High	1	4.1	0	25	250	3	581.637	1742.9	0.52	67.26	5148	5148	MS2	17/52	Saliva_IG_7.raw
4502027								RHPYFYAPELLFFAK	Unambiguous	1		HCD	1	High	1	3.96	1	34	250	3	633.671	1899	1.13	62.58	5134	5134	MS2	20/56	Saliva_IG_19.raw
4502027								VFDEFKPLVEEPQNLIK	Unambiguous	1		HCD	1	High	1	3.58	0	8	250	3	682.376	2045.11	8.31	49.64	4194	4194	MS2	22/64	Saliva_IG_23.raw
4502027								HPYFYAPELLFFAK	Unambiguous	1		HCD	1	High	1	3.56	0	11	250	2	871.952	1742.9	1.79	67.15	5137	5137	MS2	18/26	Saliva_IG_7.raw
4502027								RHPDYSVVLLLR	Unambiguous	1		HCD	1	High	1	3.53	1	17	250	2	734.426	1467.84	0.88	42.2	3135	3135	MS2	17/22	Saliva_IG_7.raw
4502027								LDELRDEGK	Unambiguous	1		HCD	1	High	1	3.37	1	31	250	2	537.775	1074.54	0.58	14.9	847	847	MS2	14/16	Saliva_IG_7.raw
4502027								KQTALVELVK	Unambiguous	1		HCD	1	High	1	3.21	1	6	250	2	564.853	1128.7	0.57	34.08	2400	2400	MS2	14/18	Saliva_IG_1.raw
4502027								VFDEFKPLVEEPQNLIK	Unambiguous	1		HCD	1	High	1	3.1	0	12	250	3	682.37	2045.1	0.07	54.08	4156	4156	MS2	18/64	Saliva_IG_7.raw
4502027								RHPYFYAPELLFFAK	Unambiguous	1		HCD	1	High	1	3.03	1	5	250	2	950.001	1898.99	-0.31	61.46	4723	4723	MS2	47058	Saliva_IG_7.raw
4502027								LDELRDEGK	Unambiguous	1		HCD	1	High	1	3	1	39	250	2	537.775	1074.54	-0.33	18.2	1045	1045	MS2	13/16	Saliva_IG_1.raw
4502027								FKDLGEENFK	Unambiguous	1		HCD	1	High	1	2.87	1	10	250	2	613.807	1226.61	1.52	30.84	2105	2105	MS2	14/18	Saliva_IG_1.raw
4502027								VFDEFKPLVEEPQNLIK	Unambiguous	1		HCD	1	High	1	2.85	0	7	250	3	682.37	2045.1	0.34	56.23	4307	4307	MS2	17/64	Saliva_IG_1.raw
4502027								KLVAASQAALGL	Unambiguous	1		HCD	1	High	1	2.68	1	17	250	2	571.352	1141.7	1.83	37.6	2712	2712	MS2	13/22	Saliva_IG_7.raw
4502027								FKDLGEENFK	Unambiguous	1		HCD	1	High	1	2.51	1	11	250	2	613.806	1226.61	0.32	25.67	1662	1662	MS2	43405	Saliva_IG_7.raw
4502027								QTALVELVK	Unambiguous	1		HCD	1	High	1	2.49	0	10	250	2	500.807	1000.61	3.27	35.29	2502	2502	MS2	42644	Saliva_IG_7.raw
4502027								HPDYSVVLLLR	Unambiguous	1		HCD	1	High	1	2.48	0	53	250	2	656.375	1311.74	0.65	47.15	3574	3574	MS2	44105	Saliva_IG_7.raw
4502027								RHPYFYAPELLFFAK	Unambiguous	1		HCD	1	High	1	2.47	1	13	250	2	950	1898.99	-1.79	54.47	4221	4221	MS2	13/28	Saliva_IG_20.raw
4502027								KYLYEIAR	Unambiguous	1		HCD	1	High	1	2.42	1	51	250	2	528.298	1055.59	0.46	27.48	1804	1804	MS2	41883	Saliva_IG_7.raw
4502027								QTALVELVK	Unambiguous	1		HCD	1	High	1	2.36	0	41	250	2	500.806	1000.6	0.04	38.9	2839	2839	MS2	42644	Saliva_IG_1.raw
4502027								LSQRFPK	Unambiguous	1		HCD	1	High	1	2.34	1	46	250	2	438.258	875.509	-0.75	16.46	974	974	MS2	42347	Saliva_IG_7.raw
4502027								LVNEVTEFAK	Unambiguous	1		HCD	1	High	1	2.33	0	21	204	2	575.311	1149.61	-0.67	32.86	2280	2280	MS2	13/18	Saliva_IG_7.raw
4502027								LVNEVTEFAK	Unambiguous	1		HCD	1	High	1	2.31	0	21	250	2	575.311	1149.62	0.4	36.15	2590	2590	MS2	13/18	Saliva_IG_1.raw
4502027								LVNEVTEFAK	Unambiguous	1		HCD	1	High	1	2.26	0	30	250	2	575.311	1149.61	-0.67	37.06	2650	2650	MS2	43435	Saliva_IG_2.raw
4502027								LVNEVTEFAK	Unambiguous	1		HCD	1	High	1	2.2	0	39	250	2	575.311	1149.62	-0.03	38.66	2659	2659	MS2	43405	Saliva_IG_3.raw
4502027								TPVSDRVTK	Unambiguous	1		HCD	1	High	1	2.16	1	27	250	2	501.783	1002.56	1.06	11.93	632	632	MS2	42675	Saliva_IG_7.raw
4502027								FQNALLVR	Unambiguous	1		HCD	1	High	1	2.12	0	8	250	2	480.785	960.562	-0.22	31.82	2185	2185	MS2	41913	Saliva_IG_7.raw
4502027								TYETTLEK	Unambiguous	1		HCD	1	High	1	2.09	0	0	250	2	492.748	984.489	1	19.03	1186	1186	MS2	41913	Saliva_IG_7.raw
4502027								LVAASQAALGL	Unambiguous	1		HCD	1	High	1	2.06	0	4	250	2	507.303	1013.6	-0.29	42.04	3120	3120	MS2	44136	Saliva_IG_7.raw
4502027								ccAAADPHEcYAK	Unambiguous	1	C1(Carbamidomethyl); C2(Carbamidomethyl); C10(Carbamidomethyl)	HCD	1	High	1	2.38	0	37	250	2	776.803	1552.6	1.12	14.66	829	829	MS2	45597	Saliva_IG_7.raw
4502027								SLHTLFGDKLcTVATLR	Unambiguous	1	C11(Carbamidomethyl)	HCD	1	High	1	4.33	1	0	250	3	644.685	1932.04	1.09	45.65	3446	3446	MS2	27/64	Saliva_IG_7.raw
4502027								SLHTLFGDKLcTVATLR	Unambiguous	1	C11(Carbamidomethyl)	HCD	1	High	1	3.36	1	3	250	2	966.521	1932.04	-0.98	45.93	3472	3472	MS2	14/32	Saliva_IG_7.raw
4502027								ALVLIAFAQYLQQcPFEDHVK	Unambiguous	1	C14(Carbamidomethyl)	HCD	1	High	1	5.1	0	12	250	3	830.768	2490.29	1.76	71.2	5467	5467	MS2	22/80	Saliva_IG_7.raw
4502027								TcVADESAENcDK	Unambiguous	1	C2(Carbamidomethyl); C11(Carbamidomethyl)	HCD	1	High	1	2.88	0	0	250	2	749.793	1498.58	0.75	12.63	684	684	MS2	13/24	Saliva_IG_7.raw
4502027								NEcFLQHKDDNPNLPR	Unambiguous	1	C3(Carbamidomethyl)	HCD	1	High	1	4.11	1	13	250	3	666.316	1996.93	1.96	25.94	1683	1683	MS2	21/60	Saliva_IG_7.raw
4502027								QNcELFEQLGEYKFQNALLVR	Unambiguous	1	C3(Carbamidomethyl)	HCD	1	High	1	3.74	1	9	250	3	867.105	2599.3	1	63.27	4853	4853	MS2	20/80	Saliva_IG_7.raw
4502027								QNcELFEQLGEYK	Unambiguous	1	C3(Carbamidomethyl)	HCD	1	High	1	2.97	0	23	250	2	829.381	1657.75	1.27	46.13	3490	3490	MS2	13/24	Saliva_IG_7.raw
4502027								RPcFSALEVDETYVPK	Unambiguous	1	C3(Carbamidomethyl)	HCD	1	High	1	2.86	0	39	250	3	637.65	1910.93	1.59	42.23	3138	3138	MS2	17/60	Saliva_IG_7.raw
4502027								YIcENQDSISSK	Unambiguous	1	C3(Carbamidomethyl)	HCD	1	High	1	2.82	0	5	250	2	722.327	1443.65	2.58	19.13	1194	1194	MS2	13/22	Saliva_IG_7.raw
4502027								RPcFSALEVDETYVPK	Unambiguous	1	C3(Carbamidomethyl)	HCD	1	High	1	2.56	0	30	250	2	955.97	1910.93	0.28	45.2	3386	3386	MS2	11263	Saliva_IG_1.raw
4502027								RPcFSALEVDETYVPK	Unambiguous	1	C3(Carbamidomethyl)	HCD	1	High	1	2.29	0	55	250	2	955.969	1910.93	-0.35	42.1	3126	3126	MS2	11263	Saliva_IG_7.raw
4502027								QNcELFEQLGEYK	Unambiguous	1	C3(Carbamidomethyl)	HCD	1	High	1	2.28	0	16	250	2	829.381	1657.75	1.19	48.73	3696	3696	MS2	45566	Saliva_IG_1.raw
4502027								SHcIAEVENDEmPADLPSLAADFVESK	Unambiguous	1	C3(Carbamidomethyl); M12(Oxidation)	HCD	1	High	1	3.89	0	17	250	3	997.454	2990.35	2.93	59.38	4567	4567	MS2	18/104	Saliva_IG_7.raw
4502027								LKEccEKPLLEK	Unambiguous	1	C4(Carbamidomethyl); C5(Carbamidomethyl)	HCD	1	High	1	4.42	1	19	250	2	773.905	1546.8	3.92	19.51	1221	1221	MS2	17/22	Saliva_IG_7.raw
4502027								AAFTEccQAADK	Unambiguous	1	C6(Carbamidomethyl); C7(Carbamidomethyl)	HCD	1	High	1	3.26	0	22	250	2	686.287	1371.57	0.26	18.35	1123	1123	MS2	13/22	Saliva_IG_7.raw
4502027								AAFTEccQAADK	Unambiguous	1	C6(Carbamidomethyl); C7(Carbamidomethyl)	HCD	1	High	1	2.59	0	7	250	2	686.288	1371.57	0.88	22.21	1340	1340	MS2	44896	Saliva_IG_1.raw
4502027								mPcAEDYLSVVLNQLcVLHEK	Unambiguous	1	M1(Oxidation); C3(Carbamidomethyl); C16(Carbamidomethyl)	HCD	1	High	1	4.68	0	20	250	3	845.409	2534.21	1.55	70.28	5392	5392	MS2	26/80	Saliva_IG_7.raw
4502027								RmPcAEDYLSVVLNQLcVLHEK	Unambiguous	1	M2(Oxidation); C4(Carbamidomethyl); C17(Carbamidomethyl)	HCD	1	High	1	6.1	1	11	250	3	897.443	2690.31	1.24	68.64	5258	5258	MS2	30/84	Saliva_IG_7.raw
4502027								AVmDDFAAFVEK	Unambiguous	1	M3(Oxidation)	HCD	1	High	1	2.77	0	0	250	2	679.819	1358.63	1.02	43.86	3287	3287	MS2	44896	Saliva_IG_7.raw
4502027								DVFLGmFLYEYAR	Unambiguous	1	M6(Oxidation)	HCD	1	High	1	2.73	0	26	250	2	820.394	1639.78	-0.69	68.14	5216	5216	MS2	15/24	Saliva_IG_7.raw
4502027								DVFLGmFLYEYAR	Unambiguous	1	M6(Oxidation)	HCD	1	High	1	2.41	0	14	250	2	820.396	1639.78	0.94	68.68	5198	5198	MS2	45536	Saliva_IG_1.raw
4502027								LVRPEVDVmcTAFHDNEETFLKK	Unambiguous	1	M9(Oxidation); C10(Carbamidomethyl)	HCD	1	High	1	5.05	1	10	250	4	699.345	2794.36	1.45	38.75	2817	2817	MS2	28/132	Saliva_IG_7.raw
4502027								LVRPEVDVmcTAFHDNEETFLKK	Unambiguous	1	M9(Oxidation); C10(Carbamidomethyl)	HCD	1	High	1	2.65	1	23	250	3	932.123	2794.35	0.34	38.74	2816	2816	MS2	14/88	Saliva_IG_7.raw
4502067	NP_001624.1	AMBP	259	protein AMBP preproprotein	10.51	3	4	352	39	6.25	Secreted polypeptide	Immune response	Defense/immunity protein activity	Extracellular
4502067								AFIQLWAFDAVK	Unambiguous	1		HCD	1	High	1	2.38	0	27	250	2	704.885	1408.76	-0.03	67.99	5401	5401	MS2	44866	Saliva_IG_15.raw
4502067								WYNLAIGSTcPWLK	Unambiguous	1	C10(Carbamidomethyl)	HCD	1	High	1	2.3	0	9	250	2	854.93	1708.85	0.56	61.8	4924	4924	MS2	46266	Saliva_IG_15.raw
4502067								TVAAcNLPIVR	Unambiguous	1	C5(Carbamidomethyl)	HCD	1	High	1	2.74	0	43	250	2	607.34	1213.67	0.66	34.58	2543	2543	MS2	44166	Saliva_IG_15.raw
4502067								TVAAcNLPIVR	Unambiguous	1	C5(Carbamidomethyl)	HCD	1	High	1	2.04	0	61	250	2	607.34	1213.67	0.36	34.8	2291	2291	MS2	44075	Saliva_IG_14.raw
4502101	NP_000691.1	ANXA1	301	annexin A1	41.62	12	24	346	38.7	7.02	Calcium binding protein	Cell communication,Signal transduction	Calcium ion binding	Plasma membrane
4502101								GGPGSAVSPYPTFNPSSDVAALHK	Unambiguous	1		HCD	1	High	1	5.93	0	21	250	3	786.058	2356.16	1.68	43.08	3337	3337	MS2	30/92	Saliva_IG_15.raw
4502101								GLGTDEDTLIEILASR	Unambiguous	1		HCD	1	High	1	5.06	0	6	250	2	851.949	1702.89	3.4	75.87	5109	5109	MS2	19/30	Saliva_IG_14.raw
4502101								GLGTDEDTLIEILASR	Unambiguous	1		HCD	1	High	1	4.64	0	13	250	2	851.949	1702.89	3.11	68.13	5413	5413	MS2	19/30	Saliva_IG_15.raw
4502101								KGTDVNVFNTILTTR	Unambiguous	1		HCD	1	High	1	4.64	1	8	250	2	839.959	1678.91	-0.69	49.88	3954	3954	MS2	21/28	Saliva_IG_15.raw
4502101								GLGTDEDTLIEILASR	Unambiguous	1		HCD	1	High	1	4.59	0	3	250	2	851.948	1702.89	1.32	68.38	5462	5462	MS2	19/30	Saliva_IG_16.raw
4502101								AAYLQETGKPLDETLKK	Unambiguous	1		HCD	1	High	1	4.37	1	16	250	3	635.683	1905.03	0.62	30.99	2225	2225	MS2	20/64	Saliva_IG_15.raw
4502101								GLGTDEDTLIEILASR	Unambiguous	1		HCD	1	High	1	3.94	0	23	250	2	851.948	1702.89	1.97	68.04	5207	5207	MS2	17/30	Saliva_IG_13.raw
4502101								TPAQFDADELR	Unambiguous	1		HCD	1	High	1	3.79	0	0	250	2	631.804	1262.6	-0.66	32.16	2328	2328	MS2	14/20	Saliva_IG_15.raw
4502101								GGPGSAVSPYPTFNPSSDVAALHK	Unambiguous	1		HCD	1	High	1	3.75	0	12	250	3	786.058	2356.16	0.75	60.53	3928	3928	MS2	20/92	Saliva_IG_14.raw
4502101								GVDEATIIDILTKR	Unambiguous	1		HCD	1	High	1	3.54	1	6	250	2	772.439	1543.87	0.78	61	4858	4858	MS2	14/26	Saliva_IG_15.raw
4502101								TPAQFDADELR	Unambiguous	1		HCD	1	High	1	3.26	0	11	250	2	631.804	1262.6	0.02	31.79	2082	2082	MS2	13/20	Saliva_IG_14.raw
4502101								GTDVNVFNTILTTR	Unambiguous	1		HCD	1	High	1	3.22	0	8	250	2	775.913	1550.82	1.46	56.59	4519	4519	MS2	15/26	Saliva_IG_15.raw
4502101								GTDVNVFNTILTTR	Unambiguous	1		HCD	1	High	1	3.1	0	8	250	2	775.914	1550.82	1.7	69.81	4582	4582	MS2	14/26	Saliva_IG_14.raw
4502101								SEDFGVNEDLADSDAR	Unambiguous	1		HCD	1	High	1	3.07	0	34	250	2	870.372	1739.74	1.23	35.15	2596	2596	MS2	16/30	Saliva_IG_15.raw
4502101								GVDEATIIDILTKR	Unambiguous	1		HCD	1	High	1	3.06	1	13	250	3	515.295	1543.87	0.26	61.19	4875	4875	MS2	18/52	Saliva_IG_15.raw
4502101								GGPGSAVSPYPTFNPSSDVAALHK	Unambiguous	1		HCD	1	High	1	2.9	0	5	250	3	786.058	2356.16	0.9	59.5	3858	3858	MS2	33939	Saliva_IG_14.raw
4502101								GGPGSAVSPYPTFNPSSDVAALHK	Unambiguous	1		HCD	1	High	1	2.89	0	17	250	3	786.058	2356.16	0.9	61.55	3995	3995	MS2	15/92	Saliva_IG_14.raw
4502101								DITSDTSGDFR	Unambiguous	1		HCD	1	High	1	2.5	0	28	250	2	607.27	1213.53	-0.55	25.43	1594	1594	MS2	44166	Saliva_IG_14.raw
4502101								VLDLELKGDIEK	Unambiguous	1		HCD	1	High	1	2.42	1	43	250	2	686.39	1371.77	0.41	37.89	2853	2853	MS2	44866	Saliva_IG_15.raw
4502101								DITSDTSGDFR	Unambiguous	1		HCD	1	High	1	2.4	0	0	250	2	607.271	1213.53	0.65	25.8	1784	1784	MS2	44136	Saliva_IG_15.raw
4502101								GVDEATIIDILTK	Unambiguous	1		HCD	1	High	1	2.36	0	4	250	2	694.388	1387.77	0.55	65.37	5188	5188	MS2	45597	Saliva_IG_15.raw
4502101								SEDFGVNEDLADSDAR	Unambiguous	1		HCD	1	High	1	2.34	0	8	250	2	870.372	1739.74	1.23	34.93	2300	2300	MS2	14/30	Saliva_IG_14.raw
4502101								GVDEATIIDILTK	Unambiguous	1		HCD	1	High	1	2.32	0	25	250	2	694.389	1387.77	1.78	74.58	4996	4996	MS2	45627	Saliva_IG_14.raw
4502101								NALLSLAK	Unambiguous	1		HCD	1	High	1	2.28	0	37	250	2	415.261	829.514	-0.46	35.12	2593	2593	MS2	41913	Saliva_IG_15.raw
4502105	NP_001144.1	ANXA4	307	annexin A4	18.38	4	4	321	36.1	6.13	Calcium binding protein	Cell communication,Signal transduction	Calcium ion binding	Nucleus
4502105								GLGTDEDAIISVLAYR	Unambiguous	1		HCD	1	High	1	3.72	0	0	250	2	846.945	1692.88	1.04	66.41	5266	5266	MS2	14/30	Saliva_IG_15.raw
4502105								SETSGSFEDALLAIVK	Unambiguous	1		HCD	1	High	1	3.03	0	13	250	2	833.931	1666.86	1	68.47	5443	5443	MS2	14/30	Saliva_IG_15.raw
4502105								GLGTDDNTLIR	Unambiguous	1		HCD	1	High	1	2.48	0	22	250	2	587.807	1174.61	0.89	30.63	2194	2194	MS2	44136	Saliva_IG_15.raw
4502105								GAGTDEGcLIEILASR	Unambiguous	1	C8(Carbamidomethyl)	HCD	1	High	1	2.72	0	31	250	2	831.413	1661.82	0.91	58.64	4680	4680	MS2	11293	Saliva_IG_15.raw
4502107	NP_001145.1	ANXA5	308	annexin A5	8.75	2	2	320	35.9	5.05	Calcium binding protein	Cell communication,Signal transduction	Calcium ion binding	Cytoplasm
4502107								GLGTDEESILTLLTSR	Unambiguous	1		HCD	1	High	1	4.65	0	2	250	2	852.956	1704.9	1.67	69.41	5523	5523	MS2	18/30	Saliva_IG_15.raw
4502107								GTVTDFPGFDER	Unambiguous	1		HCD	1	High	1	2.28	0	29	250	2	670.809	1340.61	-0.95	40.33	3079	3079	MS2	44835	Saliva_IG_15.raw
4502133	NP_001630.1	APCS	325	serum amyloid P-component precursor	21.52	5	7	223	25.4	6.54	Secreted polypeptide	Protein metabolism	Binding	Extracellular
4502133								IVLGQEQDSYGGKFDR	Unambiguous	1		HCD	1	High	1	3.42	1	37	250	2	906.452	1811.9	2.86	31.73	2402	2402	MS2	17/30	Saliva_IG_17.raw
4502133								IVLGQEQDSYGGK	Unambiguous	1		HCD	1	High	1	2.79	0	37	250	2	697.353	1393.7	2.63	25.58	1839	1839	MS2	14/24	Saliva_IG_17.raw
4502133								VGEYSLYIGR	Unambiguous	1		HCD	1	High	1	2.71	0	26	250	2	578.803	1156.6	-1.01	37.84	2966	2966	MS2	13/18	Saliva_IG_17.raw
4502133								AYSLFSYNTQGR	Unambiguous	1		HCD	1	High	1	2.53	0	25	250	2	703.839	1406.67	0.55	40.54	3216	3216	MS2	13/22	Saliva_IG_17.raw
4502133								QGYFVEAQPK	Unambiguous	1		HCD	1	High	1	2.51	0	5	250	2	583.799	1166.59	5.08	27.22	1992	1992	MS2	43435	Saliva_IG_17.raw
4502133								AYSLFSYNTQGR	Unambiguous	1		HCD	1	High	1	2.26	0	19	250	2	703.839	1406.67	0.29	40.64	3175	3175	MS2	44866	Saliva_IG_16.raw
4502133								QGYFVEAQPK	Unambiguous	1		HCD	1	High	1	2.09	0	22	250	2	583.795	1166.58	-1.83	27.39	1970	1970	MS2	43344	Saliva_IG_16.raw
4502163	NP_001638.1	APOD	347	apolipoprotein D precursor	6.35	1	1	189	21.3	5.15	Transport/cargo protein	Transport	Transporter activity	Extracellular
4502163								NILTSNNIDVKK	Unambiguous	1		HCD	1	High	1	2.19	1	23	250	2	679.887	1358.77	2.5	28.67	2019	2019	MS2	44866	Saliva_IG_15.raw
4502183	NP_001642.1	AQP5	362	aquaporin-5	8.68	2	2	265	28.3	8.62	Water channel	Transport	Water channel activity	Plasma membrane
4502183								GTYEPDEDWEEQR	Unambiguous	1		HCD	1	High	1	2.42	0	14	250	2	827.337	1653.67	0.46	31	2217	2217	MS2	45627	Saliva_IG_18.raw
4502183								SFGPAVVmNR	Unambiguous	1	M8(Oxidation)	HCD	1	High	1	2.06	0	25	250	2	547.276	1093.54	-2.02	25.69	1798	1798	MS2	43374	Saliva_IG_18.raw
4502261	NP_000479.1	SERPINC1	462	antithrombin-III precursor	30.6	10	33	464	52.6	6.71	Protease inhibitor	Protein metabolism	Protease inhibitor activity	Extracellular
4502261								TSDQIHFFFAK	Unambiguous	1		HCD	1	High	1	5.05	0	21	209	2	670.836	1340.66	0.52	39.42	3029	3029	MS2	17/20	Saliva_IG_8.raw
4502261								TSDQIHFFFAK	Unambiguous	1		HCD	1	High	1	5.05	0	10	250	2	670.836	1340.66	0.79	44.95	3504	3504	MS2	17/20	Saliva_IG_10.raw
4502261								TSDQIHFFFAK	Unambiguous	1		HCD	1	High	1	4.9	0	9	250	2	670.835	1340.66	-0.94	44.77	3591	3591	MS2	16/20	Saliva_IG_11.raw
4502261								TSDQIHFFFAK	Unambiguous	1		HCD	1	High	1	4.61	0	20	250	2	670.838	1340.67	3.34	42.14	3302	3302	MS2	17/20	Saliva_IG_9.raw
4502261								TSDQIHFFFAK	Unambiguous	1		HCD	1	High	1	3.38	0	21	250	3	447.56	1340.66	1.17	45.02	3615	3615	MS2	14/40	Saliva_IG_11.raw
4502261								TSDQIHFFFAK	Unambiguous	1		HCD	1	High	1	3.08	0	26	250	3	447.56	1340.66	0.63	45.13	3521	3521	MS2	13/40	Saliva_IG_10.raw
4502261								RVWELSK	Unambiguous	1		HCD	1	High	1	2.93	1	0	250	2	459.265	917.522	1.66	19.76	1251	1251	MS2	42350	Saliva_IG_8.raw
4502261								RVWELSK	Unambiguous	1		HCD	1	High	1	2.77	1	0	250	2	459.264	917.521	0.93	23.42	1555	1555	MS2	42349	Saliva_IG_10.raw
4502261								RVWELSK	Unambiguous	1		HCD	1	High	1	2.71	1	15	250	2	459.264	917.521	1.13	23.7	1614	1614	MS2	42349	Saliva_IG_11.raw
4502261								RVWELSK	Unambiguous	1		HCD	1	High	1	2.63	1	25	250	2	459.264	917.521	0.87	22.31	1466	1466	MS2	42349	Saliva_IG_9.raw
4502261								TSDQIHFFFAK	Unambiguous	1		HCD	1	High	1	2.58	0	13	250	2	670.837	1340.67	2.16	42.81	3425	3425	MS2	44166	Saliva_IG_12.raw
4502261								RVWELSK	Unambiguous	1		HCD	1	High	1	2.55	1	0	250	2	459.264	917.521	0.33	20.58	1353	1353	MS2	42348	Saliva_IG_12.raw
4502261								VAEGTQVLELPFKGDDITMVLILPKPEK	Unambiguous	1		HCD	1	High	1	5.78	1	7	250	3	1027.57	3080.7	1.64	63.86	5044	5044	MS2	31/108	Saliva_IG_8.raw
4502261								VAEGTQVLELPFKGDDITMVLILPKPEK	Unambiguous	1		HCD	1	High	1	4.75	1	19	250	4	770.934	3080.71	5.66	63.75	5035	5035	MS2	24/162	Saliva_IG_8.raw
4502261								FATTFYQHLADSK	Unambiguous	1		HCD	1	High	1	3.77	0	12	250	2	764.877	1528.75	1.82	38.5	2917	2917	MS2	15/24	Saliva_IG_10.raw
4502261								ANRPFLVFIR	Unambiguous	1		HCD	1	High	1	3.52	0	7	231	2	616.867	1232.73	0.65	41.11	3188	3188	MS2	14/18	Saliva_IG_8.raw
4502261								FATTFYQHLADSK	Unambiguous	1		HCD	1	High	1	3.44	0	25	250	2	764.877	1528.75	2.54	38.11	2975	2975	MS2	14/24	Saliva_IG_11.raw
4502261								ATEDEGSEQKIPEATNR	Unambiguous	1		HCD	1	High	1	3.37	1	20	250	2	937.943	1874.88	2.73	18.58	1192	1192	MS2	14/32	Saliva_IG_10.raw
4502261								ANRPFLVFIR	Unambiguous	1		HCD	1	High	1	3.24	0	0	250	3	411.58	1232.73	-0.06	41.26	3203	3203	MS2	16/36	Saliva_IG_8.raw
4502261								FRIEDGFSLK	Unambiguous	1		HCD	1	High	1	3.2	1	48	250	2	606.325	1211.64	1.35	39.99	3100	3100	MS2	16/18	Saliva_IG_9.raw
4502261								LQPLDFKENAEQSR	Unambiguous	1		HCD	1	High	1	3.14	1	0	226	2	837.927	1674.85	1.09	27.43	1911	1911	MS2	14/26	Saliva_IG_8.raw
4502261								FATTFYQHLADSK	Unambiguous	1		HCD	1	High	1	2.89	0	67	250	3	510.253	1528.74	0.08	33.88	2508	2508	MS2	18/48	Saliva_IG_8.raw
4502261								LQPLDFKENAEQSR	Unambiguous	1		HCD	1	High	1	2.84	1	14	250	3	558.953	1674.84	-0.99	27.48	1916	1916	MS2	17/52	Saliva_IG_8.raw
4502261								LQPLDFKENAEQSR	Unambiguous	1		HCD	1	High	1	2.84	1	11	250	2	837.927	1674.85	1.68	29.71	2131	2131	MS2	14/26	Saliva_IG_9.raw
4502261								FRIEDGFSLK	Unambiguous	1		HCD	1	High	1	2.79	1	73	250	2	606.326	1211.64	2.36	37.41	2842	2842	MS2	14/18	Saliva_IG_8.raw
4502261								LQPLDFKENAEQSR	Unambiguous	1		HCD	1	High	1	2.78	1	25	250	2	837.927	1674.85	0.66	31.2	2321	2321	MS2	14/26	Saliva_IG_11.raw
4502261								LQPLDFKENAEQSR	Unambiguous	1		HCD	1	High	1	2.78	1	17	250	2	837.929	1674.85	3.28	31.35	2256	2256	MS2	14/26	Saliva_IG_10.raw
4502261								SKLPGIVAEGR	Unambiguous	1		HCD	1	High	1	2.61	1	0	250	2	563.832	1126.66	-0.93	20.38	1305	1305	MS2	44136	Saliva_IG_8.raw
4502261								FATTFYQHLADSK	Unambiguous	1		HCD	1	High	1	2.57	0	42	250	2	764.878	1528.75	3.02	36.29	2751	2751	MS2	45597	Saliva_IG_9.raw
4502261								LQPLDFKENAEQSR	Unambiguous	1		HCD	1	High	1	2.52	1	33	250	2	837.928	1674.85	2.92	28.16	2076	2076	MS2	46357	Saliva_IG_12.raw
4502261								FRIEDGFSLK	Unambiguous	1		HCD	1	High	1	2.52	1	68	250	2	606.324	1211.64	-0.36	42.76	3306	3306	MS2	43435	Saliva_IG_10.raw
4502261								VAEGTQVLELPFKGDDITmVLILPKPEK	Unambiguous	1	M19(Oxidation)	HCD	1	High	1	2.73	1	24	250	3	1032.9	3096.69	-0.12	63.32	5136	5136	MS2	14/108	Saliva_IG_11.raw
4502261								FATTFYQHLADSKNDNDNIFLSPLSISTAFAmTK	Unambiguous	1	M32(Oxidation)	HCD	1	High	1	4.08	1	14	250	3	1275.62	3824.86	3.32	66.84	5267	5267	MS2	23/132	Saliva_IG_8.raw
4502337	NP_001176.1	AZGP1	563	zinc-alpha-2-glycoprotein precursor	64.77	23	564	298	34.2	6.05	Adhesion molecule	Immune response	Cell adhesion molecule activity	Extracellular
4502337								NILDRQDPPSVVVTSHQAPGEK	Unambiguous	1		HCD	1	High	1	8.43	1	3	25	3	796.417	2387.24	2.69	30.78	2279	2279	MS2	36/84	Saliva_IG_11.raw
4502337								NILDRQDPPSVVVTSHQAPGEK	Unambiguous	1		HCD	1	High	1	8.11	1	3	4	3	796.417	2387.24	1.77	28.77	2133	2133	MS2	31/84	Saliva_IG_12.raw
4502337								NILDRQDPPSVVVTSHQAPGEK	Unambiguous	1		HCD	1	High	1	7.98	1	25	250	3	796.417	2387.24	1.84	29.39	2100	2100	MS2	36/84	Saliva_IG_9.raw
4502337								NILDRQDPPSVVVTSHQAPGEK	Unambiguous	1		HCD	1	High	1	7.93	1	2	250	3	796.416	2387.23	1.23	63.29	4107	4107	MS2	33/84	Saliva_IG_14.raw
4502337								NILDRQDPPSVVVTSHQAPGEK	Unambiguous	1		HCD	1	High	1	7.91	1	3	20	3	796.416	2387.23	1.38	27.74	2035	2035	MS2	36/84	Saliva_IG_12.raw
4502337								NILDRQDPPSVVVTSHQAPGEK	Unambiguous	1		HCD	1	High	1	7.83	1	6	114	3	796.416	2387.23	0.31	37.1	2574	2574	MS2	34/84	Saliva_IG_13.raw
4502337								NILDRQDPPSVVVTSHQAPGEK	Unambiguous	1		HCD	1	High	1	7.72	1	25	250	3	796.418	2387.24	3.15	31.33	2372	2372	MS2	33/84	Saliva_IG_12.raw
4502337								NILDRQDPPSVVVTSHQAPGEK	Unambiguous	1		HCD	1	High	1	7.63	1	10	28	3	796.418	2387.24	2.84	31.65	2284	2284	MS2	35/84	Saliva_IG_10.raw
4502337								NILDRQDPPSVVVTSHQAPGEK	Unambiguous	1		HCD	1	High	1	7.61	1	1	12	3	796.417	2387.24	2.38	31.88	2383	2383	MS2	34/84	Saliva_IG_11.raw
4502337								NILDRQDPPSVVVTSHQAPGEK	Unambiguous	1		HCD	1	High	1	7.47	1	1	157	3	796.416	2387.23	0.92	65.35	4245	4245	MS2	32/84	Saliva_IG_14.raw
4502337								NILDRQDPPSVVVTSHQAPGEK	Unambiguous	1		HCD	1	High	1	7.37	1	6	250	3	796.416	2387.23	0.92	62.26	4039	4039	MS2	32/84	Saliva_IG_14.raw
4502337								NILDRQDPPSVVVTSHQAPGEK	Unambiguous	1		HCD	1	High	1	7.27	1	2	250	3	796.416	2387.23	0.92	31.17	2241	2241	MS2	35/84	Saliva_IG_15.raw
4502337								NILDRQDPPSVVVTSHQAPGEK	Unambiguous	1		HCD	1	High	1	7.26	1	16	250	3	796.417	2387.24	2.15	30.59	2188	2188	MS2	35/84	Saliva_IG_10.raw
4502337								NILDRQDPPSVVVTSHQAPGEK	Unambiguous	1		HCD	1	High	1	7.14	1	13	29	3	796.418	2387.24	3.92	32.23	2334	2334	MS2	34/84	Saliva_IG_15.raw
4502337								NILDRQDPPSVVVTSHQAPGEK	Unambiguous	1		HCD	1	High	1	7.1	1	0	250	3	796.417	2387.24	1.84	32.53	2485	2485	MS2	32/84	Saliva_IG_12.raw
4502337								NILDRQDPPSVVVTSHQAPGEK	Unambiguous	1		HCD	1	High	1	7.06	1	1	169	3	796.416	2387.23	0.77	64.33	4177	4177	MS2	33/84	Saliva_IG_14.raw
4502337								NILDRQDPPSVVVTSHQAPGEK	Unambiguous	1		HCD	1	High	1	6.71	1	23	250	3	796.416	2387.23	1	26.87	2219	2219	MS2	34/84	Saliva_IG_22.raw
4502337								NILDRQDPPSVVVTSHQAPGEK	Unambiguous	1		HCD	1	High	1	6.52	1	46	250	3	796.418	2387.24	3.84	27.49	1917	1917	MS2	28/84	Saliva_IG_8.raw
4502337								NILDRQDPPSVVVTSHQAPGEK	Unambiguous	1		HCD	1	High	1	6.51	1	2	250	3	796.416	2387.23	0.92	66.42	4323	4323	MS2	34/84	Saliva_IG_14.raw
4502337								NILDRQDPPSVVVTSHQAPGEK	Unambiguous	1		HCD	1	High	1	6.37	1	16	250	3	796.417	2387.24	1.54	61.23	3972	3972	MS2	33/84	Saliva_IG_14.raw
4502337								HVEDVPAFQALGSLNDLQFFR	Unambiguous	1		HCD	1	High	1	5.91	0	3	4	3	801.744	2403.22	3.19	69.3	5313	5313	MS2	29/80	Saliva_IG_13.raw
4502337								NILDRQDPPSVVVTSHQAPGEK	Unambiguous	1		HCD	1	High	1	5.91	1	3	250	3	796.416	2387.23	1.15	67.45	4398	4398	MS2	34/84	Saliva_IG_14.raw
4502337								HVEDVPAFQALGSLNDLQFFR	Unambiguous	1		HCD	1	High	1	5.88	0	3	14	3	801.743	2403.21	2.2	66.36	5337	5337	MS2	28/80	Saliva_IG_12.raw
4502337								HVEDVPAFQALGSLNDLQFFR	Unambiguous	1		HCD	1	High	1	5.87	0	0	175	3	801.744	2403.22	3.27	70.28	5656	5656	MS2	31/80	Saliva_IG_12.raw
4502337								NILDRQDPPSVVVTSHQAPGEK	Unambiguous	1		HCD	1	High	1	5.84	1	16	250	3	796.418	2387.24	3.92	31.54	2336	2336	MS2	30/84	Saliva_IG_16.raw
4502337								HVEDVPAFQALGSLNDLQFFR	Unambiguous	1		HCD	1	High	1	5.83	0	3	3	3	801.744	2403.22	3.95	68.89	5583	5583	MS2	33/80	Saliva_IG_11.raw
4502337								HVEDVPAFQALGSLNDLQFFR	Unambiguous	1		HCD	1	High	1	5.81	0	4	2	3	801.744	2403.22	3.27	67.43	5430	5430	MS2	31/80	Saliva_IG_12.raw
4502337								NILDRQDPPSVVVTSHQAPGEK	Unambiguous	1		HCD	1	High	1	5.77	1	19	250	3	796.416	2387.23	0.31	34.55	2679	2679	MS2	31/84	Saliva_IG_12.raw
4502337								HVEDVPAFQALGSLNDLQFFR	Unambiguous	1		HCD	1	High	1	5.74	0	3	250	2	1202.11	2403.21	1.83	70.2	5649	5649	MS2	25/40	Saliva_IG_12.raw
4502337								HVEDVPAFQALGSLNDLQFFR	Unambiguous	1		HCD	1	High	1	5.71	0	1	250	3	801.742	2403.21	0.53	71.3	5744	5744	MS2	28/80	Saliva_IG_12.raw
4502337								HVEDVPAFQALGSLNDLQFFR	Unambiguous	1		HCD	1	High	1	5.69	0	5	6	2	1202.11	2403.21	-1.12	69.05	5597	5597	MS2	25/40	Saliva_IG_11.raw
4502337								HVEDVPAFQALGSLNDLQFFR	Unambiguous	1		HCD	1	High	1	5.68	0	2	29	3	801.743	2403.21	1.59	69.45	5443	5443	MS2	29/80	Saliva_IG_10.raw
4502337								HVEDVPAFQALGSLNDLQFFR	Unambiguous	1		HCD	1	High	1	5.68	0	7	250	2	1202.11	2403.21	-0.41	71.23	5738	5738	MS2	23/40	Saliva_IG_12.raw
4502337								QDPPSVVVTSHQAPGEKK	Unambiguous	1		HCD	1	High	1	5.63	1	6	81	3	635.334	1903.99	-0.33	17.67	1083	1083	MS2	24/68	Saliva_IG_12.raw
4502337								HVEDVPAFQALGSLNDLQFFR	Unambiguous	1		HCD	1	High	1	5.58	0	2	31	3	801.743	2403.21	1.59	67.87	5491	5491	MS2	31/80	Saliva_IG_11.raw
4502337								HVEDVPAFQALGSLNDLQFFR	Unambiguous	1		HCD	1	High	1	5.58	0	3	11	2	1202.11	2403.21	0	69.57	5537	5537	MS2	25/40	Saliva_IG_15.raw
4502337								HVEDVPAFQALGSLNDLQFFR	Unambiguous	1		HCD	1	High	1	5.54	0	5	7	2	1202.11	2403.21	0.81	69.3	5314	5314	MS2	25/40	Saliva_IG_13.raw
4502337								NILDRQDPPSVVVTSHQAPGEK	Unambiguous	1		HCD	1	High	1	5.43	1	15	250	3	796.417	2387.24	2.15	36.61	2862	2862	MS2	28/84	Saliva_IG_12.raw
4502337								HVEDVPAFQALGSLNDLQFFR	Unambiguous	1		HCD	1	High	1	5.4	0	8	205	3	801.742	2403.21	1.29	69.84	5572	5572	MS2	31/80	Saliva_IG_16.raw
4502337								HVEDVPAFQALGSLNDLQFFR	Unambiguous	1		HCD	1	High	1	5.4	0	4	42	3	801.742	2403.21	0.98	77.63	5273	5273	MS2	26/80	Saliva_IG_14.raw
4502337								HVEDVPAFQALGSLNDLQFFR	Unambiguous	1		HCD	1	High	1	5.39	0	2	250	3	801.742	2403.21	1.14	71.02	5767	5767	MS2	27/80	Saliva_IG_11.raw
4502337								HVEDVPAFQALGSLNDLQFFR	Unambiguous	1		HCD	1	High	1	5.36	0	17	250	2	1202.11	2403.21	-1.73	77.12	5225	5225	MS2	25/40	Saliva_IG_14.raw
4502337								HVEDVPAFQALGSLNDLQFFR	Unambiguous	1		HCD	1	High	1	5.36	0	8	2	2	1202.11	2403.21	1.01	67.42	5429	5429	MS2	25/40	Saliva_IG_12.raw
4502337								QDPPSVVVTSHQAPGEK	Unambiguous	1		HCD	1	High	1	5.32	0	0	174	3	592.636	1775.89	1.43	21.98	1451	1451	MS2	24/64	Saliva_IG_10.raw
4502337								HVEDVPAFQALGSLNDLQFFR	Unambiguous	1		HCD	1	High	1	5.29	0	9	76	3	801.742	2403.21	0.3	68.27	5225	5225	MS2	28/80	Saliva_IG_13.raw
4502337								HVEDVPAFQALGSLNDLQFFR	Unambiguous	1		HCD	1	High	1	5.26	0	4	250	2	1202.11	2403.21	1.52	69.14	5570	5570	MS2	24/40	Saliva_IG_12.raw
4502337								HVEDVPAFQALGSLNDLQFFR	Unambiguous	1		HCD	1	High	1	5.25	0	6	250	3	801.742	2403.21	0.91	69.94	5679	5679	MS2	28/80	Saliva_IG_11.raw
4502337								HVEDVPAFQALGSLNDLQFFR	Unambiguous	1		HCD	1	High	1	5.25	0	4	250	3	801.742	2403.21	0.98	69.11	5499	5499	MS2	26/80	Saliva_IG_15.raw
4502337								HVEDVPAFQALGSLNDLQFFR	Unambiguous	1		HCD	1	High	1	5.24	0	4	250	2	1202.11	2403.21	-0.71	72.31	5824	5824	MS2	23/40	Saliva_IG_12.raw
4502337								HVEDVPAFQALGSLNDLQFFR	Unambiguous	1		HCD	1	High	1	5.22	0	0	191	3	801.744	2403.22	2.89	69.22	5578	5578	MS2	27/80	Saliva_IG_12.raw
4502337								HVEDVPAFQALGSLNDLQFFR	Unambiguous	1		HCD	1	High	1	5.22	0	2	250	3	801.742	2403.21	1.06	72.37	5828	5828	MS2	27/80	Saliva_IG_12.raw
4502337								QDPPSVVVTSHQAPGEKK	Unambiguous	1		HCD	1	High	1	5.21	1	14	183	2	952.496	1903.98	-1.32	17.68	1085	1085	MS2	21/34	Saliva_IG_12.raw
4502337								HVEDVPAFQALGSLNDLQFFR	Unambiguous	1		HCD	1	High	1	5.21	0	16	250	3	801.742	2403.21	0.75	69.45	5754	5754	MS2	27/80	Saliva_IG_17.raw
4502337								QDPPSVVVTSHQAPGEK	Unambiguous	1		HCD	1	High	1	5.2	0	5	250	3	592.638	1775.9	3.8	22.13	1472	1472	MS2	22/64	Saliva_IG_11.raw
4502337								HVEDVPAFQALGSLNDLQFFR	Unambiguous	1		HCD	1	High	1	5.17	0	2	250	3	801.742	2403.21	0.98	74.44	5971	5971	MS2	26/80	Saliva_IG_12.raw
4502337								HVEDVPAFQALGSLNDLQFFR	Unambiguous	1		HCD	1	High	1	5.06	0	1	250	3	801.742	2403.21	1.21	72.06	5844	5844	MS2	25/80	Saliva_IG_11.raw
4502337								HVEDVPAFQALGSLNDLQFFR	Unambiguous	1		HCD	1	High	1	5.05	0	5	250	2	1202.11	2403.21	0.2	68.22	5467	5467	MS2	24/40	Saliva_IG_20.raw
4502337								QDPPSVVVTSHQAPGEKK	Unambiguous	1		HCD	1	High	1	5.04	1	21	220	4	476.755	1904	5.01	20.68	1353	1353	MS2	24/102	Saliva_IG_11.raw
4502337								HVEDVPAFQALGSLNDLQFFR	Unambiguous	1		HCD	1	High	1	5.04	0	9	250	3	801.74	2403.21	-1.07	68.77	5529	5529	MS2	28/80	Saliva_IG_9.raw
4502337								QDPPSVVVTSHQAPGEK	Unambiguous	1		HCD	1	High	1	5.03	0	0	176	3	592.636	1775.89	1.33	19.05	1214	1214	MS2	25/64	Saliva_IG_12.raw
4502337								QDPPSVVVTSHQAPGEK	Unambiguous	1		HCD	1	High	1	5	0	9	82	3	592.636	1775.89	1.22	20.08	1304	1304	MS2	23/64	Saliva_IG_12.raw
4502337								QDPPSVVVTSHQAPGEK	Unambiguous	1		HCD	1	High	1	4.94	0	31	250	3	592.637	1775.9	2.98	29.92	1898	1898	MS2	22/64	Saliva_IG_13.raw
4502337								HVEDVPAFQALGSLNDLQFFR	Unambiguous	1		HCD	1	High	1	4.93	0	23	250	3	801.742	2403.21	0.98	69	5290	5290	MS2	26/80	Saliva_IG_7.raw
4502337								HVEDVPAFQALGSLNDLQFFR	Unambiguous	1		HCD	1	High	1	4.93	0	2	23	2	1202.11	2403.21	0.1	66.36	5338	5338	MS2	23/40	Saliva_IG_12.raw
4502337								HVEDVPAFQALGSLNDLQFFR	Unambiguous	1		HCD	1	High	1	4.9	0	36	250	2	1202.11	2403.21	-0.81	68.78	5530	5530	MS2	26/40	Saliva_IG_9.raw
4502337								NILDRQDPPSVVVTSHQAPGEK	Unambiguous	1		HCD	1	High	1	4.87	1	3	95	4	597.563	2387.23	-0.05	37.27	2591	2591	MS2	30/126	Saliva_IG_13.raw
4502337								HVEDVPAFQALGSLNDLQFFR	Unambiguous	1		HCD	1	High	1	4.82	0	7	134	2	1202.11	2403.21	-1.22	67.96	5499	5499	MS2	22/40	Saliva_IG_11.raw
4502337								HVEDVPAFQALGSLNDLQFFR	Unambiguous	1		HCD	1	High	1	4.82	0	2	250	3	801.743	2403.21	2.35	70.4	5409	5409	MS2	26/80	Saliva_IG_13.raw
4502337								HVEDVPAFQALGSLNDLQFFR	Unambiguous	1		HCD	1	High	1	4.79	0	2	250	3	801.742	2403.21	0.83	73.42	5905	5905	MS2	27/80	Saliva_IG_12.raw
4502337								NILDRQDPPSVVVTSHQAPGEK	Unambiguous	1		HCD	1	High	1	4.75	1	9	156	4	597.564	2387.23	1.07	27.6	2022	2022	MS2	27/126	Saliva_IG_12.raw
4502337								HVEDVPAFQALGSLNDLQFFR	Unambiguous	1		HCD	1	High	1	4.74	0	0	250	3	801.742	2403.21	1.06	75.45	6035	6035	MS2	27/80	Saliva_IG_12.raw
4502337								HVEDVPAFQALGSLNDLQFFR	Unambiguous	1		HCD	1	High	1	4.73	0	6	250	2	1202.11	2403.21	0.61	70.07	5688	5688	MS2	21/40	Saliva_IG_11.raw
4502337								QDPPSVVVTSHQAPGEK	Unambiguous	1		HCD	1	High	1	4.72	0	2	250	3	592.637	1775.9	2.77	22.58	1493	1493	MS2	23/64	Saliva_IG_15.raw
4502337								HVEDVPAFQALGSLNDLQFFR	Unambiguous	1		HCD	1	High	1	4.72	0	36	250	2	1202.11	2403.22	2.74	67.73	5340	5340	MS2	24/40	Saliva_IG_8.raw
4502337								DYIEFNKEIPAWVPFDPAAQITK	Unambiguous	1		HCD	1	High	1	4.67	1	6	185	3	898.128	2692.37	1.87	68.25	5525	5525	MS2	28/88	Saliva_IG_11.raw
4502337								NILDRQDPPSVVVTSHQAPGEK	Unambiguous	1		HCD	1	High	1	4.67	1	7	250	4	597.563	2387.23	0.15	63.8	4143	4143	MS2	29/126	Saliva_IG_14.raw
4502337								NILDRQDPPSVVVTSHQAPGEK	Unambiguous	1		HCD	1	High	1	4.66	1	4	15	2	1194.12	2387.23	-0.81	28.63	2119	2119	MS2	20/42	Saliva_IG_12.raw
4502337								NILDRQDPPSVVVTSHQAPGEK	Unambiguous	1		HCD	1	High	1	4.66	1	6	250	4	597.564	2387.23	0.36	64.83	4212	4212	MS2	30/126	Saliva_IG_14.raw
4502337								QDPPSVVVTSHQAPGEK	Unambiguous	1		HCD	1	High	1	4.66	0	7	44	2	888.452	1775.9	1.95	19.13	1221	1221	MS2	21/32	Saliva_IG_12.raw
4502337								YYYDGKDYIEFNK	Unambiguous	1		HCD	1	High	1	4.61	1	33	250	2	859.392	1717.78	1.85	33.75	2602	2602	MS2	16/24	Saliva_IG_12.raw
4502337								QDPPSVVVTSHQAPGEKK	Unambiguous	1		HCD	1	High	1	4.6	1	5	250	3	635.334	1903.99	0.63	20.74	1336	1336	MS2	20/68	Saliva_IG_15.raw
4502337								HVEDVPAFQALGSLNDLQFFR	Unambiguous	1		HCD	1	High	1	4.58	0	15	250	3	801.744	2403.22	3.8	67.65	5333	5333	MS2	25/80	Saliva_IG_8.raw
4502337								HVEDVPAFQALGSLNDLQFFR	Unambiguous	1		HCD	1	High	1	4.58	0	28	250	2	1202.11	2403.21	0	69.55	5753	5753	MS2	22/40	Saliva_IG_19.raw
4502337								QKWEAEPVYVQR	Unambiguous	1		HCD	1	High	1	4.56	1	3	203	3	511.601	1532.79	1.37	29.31	2070	2070	MS2	20/44	Saliva_IG_10.raw
4502337								HVEDVPAFQALGSLNDLQFFR	Unambiguous	1		HCD	1	High	1	4.56	0	2	250	3	801.742	2403.21	1.21	76.47	6098	6098	MS2	25/80	Saliva_IG_12.raw
4502337								NILDRQDPPSVVVTSHQAPGEK	Unambiguous	1		HCD	1	High	1	4.54	1	8	250	4	597.563	2387.23	0.15	65.93	4286	4286	MS2	29/126	Saliva_IG_14.raw
4502337								HVEDVPAFQALGSLNDLQFFR	Unambiguous	1		HCD	1	High	1	4.43	0	4	250	3	801.742	2403.21	1.21	71.46	5500	5500	MS2	24/80	Saliva_IG_13.raw
4502337								QDPPSVVVTSHQAPGEKK	Unambiguous	1		HCD	1	High	1	4.41	1	13	119	3	635.334	1903.99	-0.62	20.54	1338	1338	MS2	24/68	Saliva_IG_11.raw
4502337								NILDRQDPPSVVVTSHQAPGEK	Unambiguous	1		HCD	1	High	1	4.4	1	7	120	4	597.564	2387.24	1.79	30.61	2263	2263	MS2	26/126	Saliva_IG_11.raw
4502337								QDPPSVVVTSHQAPGEK	Unambiguous	1		HCD	1	High	1	4.4	0	10	214	2	888.452	1775.9	2.64	20.15	1311	1311	MS2	20/32	Saliva_IG_12.raw
4502337								NILDRQDPPSVVVTSHQAPGEK	Unambiguous	1		HCD	1	High	1	4.39	1	1	159	2	1194.12	2387.23	-0.3	37.28	2592	2592	MS2	23/42	Saliva_IG_13.raw
4502337								NILDRQDPPSVVVTSHQAPGEK	Unambiguous	1		HCD	1	High	1	4.38	1	18	250	3	796.419	2387.24	4.38	39.05	3089	3089	MS2	23/84	Saliva_IG_12.raw
4502337								YYYDGKDYIEFNK	Unambiguous	1		HCD	1	High	1	4.36	1	15	178	2	859.393	1717.78	2.42	41.75	3012	3012	MS2	16/24	Saliva_IG_13.raw
4502337								NILDRQDPPSVVVTSHQAPGEK	Unambiguous	1		HCD	1	High	1	4.35	1	2	250	4	597.564	2387.23	1.28	31.73	2290	2290	MS2	28/126	Saliva_IG_15.raw
4502337								HVEDVPAFQALGSLNDLQFFR	Unambiguous	1		HCD	1	High	1	4.34	0	3	250	3	801.743	2403.21	1.74	73.1	5912	5912	MS2	22/80	Saliva_IG_11.raw
4502337								HVEDVPAFQALGSLNDLQFFR	Unambiguous	1		HCD	1	High	1	4.33	0	3	250	3	801.742	2403.21	0.53	68.43	5371	5371	MS2	22/80	Saliva_IG_10.raw
4502337								YYYDGKDYIEFNK	Unambiguous	1		HCD	1	High	1	4.33	1	4	196	2	859.392	1717.78	1.43	39.02	3086	3086	MS2	18/24	Saliva_IG_12.raw
4502337								NILDRQDPPSVVVTSHQAPGEK	Unambiguous	1		HCD	1	High	1	4.3	1	17	250	3	796.417	2387.24	1.69	60.19	3904	3904	MS2	21/84	Saliva_IG_14.raw
4502337								HVEDVPAFQALGSLNDLQFFR	Unambiguous	1		HCD	1	High	1	4.25	0	3	119	2	1202.11	2403.21	-1.02	68.28	5226	5226	MS2	22/40	Saliva_IG_13.raw
4502337								YYYDGKDYIEFNK	Unambiguous	1		HCD	1	High	1	4.25	1	4	40	3	573.264	1717.78	1.7	33.86	2613	2613	MS2	18/48	Saliva_IG_12.raw
4502337								YYYDGKDYIEFNK	Unambiguous	1		HCD	1	High	1	4.23	1	6	33	3	573.263	1717.78	0.53	37.71	2938	2938	MS2	17/48	Saliva_IG_11.raw
4502337								QKWEAEPVYVQR	Unambiguous	1		HCD	1	High	1	4.22	1	3	66	3	511.602	1532.79	4.17	28.93	2104	2104	MS2	19/44	Saliva_IG_11.raw
4502337								NILDRQDPPSVVVTSHQAPGEK	Unambiguous	1		HCD	1	High	1	4.22	1	2	17	4	597.563	2387.23	-0.05	28.64	2120	2120	MS2	29/126	Saliva_IG_12.raw
4502337								YYYDGKDYIEFNK	Unambiguous	1		HCD	1	High	1	4.2	1	15	250	3	573.264	1717.78	1.49	41.77	3014	3014	MS2	18/48	Saliva_IG_13.raw
4502337								YYYDGKDYIEFNK	Unambiguous	1		HCD	1	High	1	4.2	1	4	176	2	859.394	1717.78	3.13	37.15	2792	2792	MS2	15/24	Saliva_IG_10.raw
4502337								YYYDGKDYIEFNK	Unambiguous	1		HCD	1	High	1	4.19	1	3	23	3	573.265	1717.78	3.2	36.62	2834	2834	MS2	18/48	Saliva_IG_11.raw
4502337								NILDRQDPPSVVVTSHQAPGEK	Unambiguous	1		HCD	1	High	1	4.19	1	16	250	2	1194.12	2387.23	1.24	30.82	2284	2284	MS2	23/42	Saliva_IG_11.raw
4502337								YYYDGKDYIEFNK	Unambiguous	1		HCD	1	High	1	4.17	1	11	250	2	859.392	1717.78	1.14	38.75	3032	3032	MS2	16/24	Saliva_IG_11.raw
4502337								YYYDGKDYIEFNK	Unambiguous	1		HCD	1	High	1	4.15	1	4	184	3	573.263	1717.78	0.64	56.94	3695	3695	MS2	19/48	Saliva_IG_14.raw
4502337								NILDRQDPPSVVVTSHQAPGEK	Unambiguous	1		HCD	1	High	1	4.13	1	35	250	3	796.417	2387.24	2.38	37.12	2884	2884	MS2	23/84	Saliva_IG_11.raw
4502337								HVEDVPAFQALGSLNDLQFFR	Unambiguous	1		HCD	1	High	1	4.12	0	3	250	3	801.742	2403.21	0.37	72.54	5578	5578	MS2	22/80	Saliva_IG_13.raw
4502337								HVEDVPAFQALGSLNDLQFFR	Unambiguous	1		HCD	1	High	1	4.12	0	2	250	3	801.742	2403.21	1.06	77.49	6155	6155	MS2	21/80	Saliva_IG_12.raw
4502337								NILDRQDPPSVVVTSHQAPGEK	Unambiguous	1		HCD	1	High	1	4.1	1	4	93	2	1194.12	2387.23	0.42	27.57	2019	2019	MS2	21/42	Saliva_IG_12.raw
4502337								YYYDGKDYIEFNK	Unambiguous	1		HCD	1	High	1	4.1	1	3	157	3	573.264	1717.78	1.17	37.14	2910	2910	MS2	18/48	Saliva_IG_12.raw
4502337								NILDRQDPPSVVVTSHQAPGEK	Unambiguous	1		HCD	1	High	1	4.09	1	4	21	4	597.565	2387.24	2.61	31.71	2367	2367	MS2	31/126	Saliva_IG_11.raw
4502337								HVEDVPAFQALGSLNDLQFFR	Unambiguous	1		HCD	1	High	1	4.09	0	4	250	2	1202.11	2403.21	-0.51	77.4	6150	6150	MS2	18/40	Saliva_IG_12.raw
4502337								YYYDGKDYIEFNK	Unambiguous	1		HCD	1	High	1	4.09	1	10	250	2	859.396	1717.78	5.62	37.14	2781	2781	MS2	15/24	Saliva_IG_15.raw
4502337								YYYDGKDYIEFNK	Unambiguous	1		HCD	1	High	1	4.07	1	19	250	2	859.392	1717.78	1.21	40.11	3177	3177	MS2	18/24	Saliva_IG_12.raw
4502337								HVEDVPAFQALGSLNDLQFFR	Unambiguous	1		HCD	1	High	1	4.06	0	4	250	2	1202.11	2403.21	-0.41	73.32	5897	5897	MS2	18/40	Saliva_IG_12.raw
4502337								DYIEFNKEIPAWVPFDPAAQITK	Unambiguous	1		HCD	1	High	1	4.05	1	4	27	3	898.129	2692.37	2.01	65.53	5273	5273	MS2	28/88	Saliva_IG_12.raw
4502337								QKWEAEPVYVQR	Unambiguous	1		HCD	1	High	1	4.05	1	15	250	3	511.6	1532.79	-0.07	30.07	2142	2142	MS2	22/44	Saliva_IG_15.raw
4502337								AREDIFMETLK	Unambiguous	1		HCD	1	High	1	4.05	1	0	170	2	676.849	1352.69	1.78	43.67	3188	3188	MS2	17/20	Saliva_IG_13.raw
4502337								DYIEFNKEIPAWVPFDPAAQITK	Unambiguous	1		HCD	1	High	1	4.04	1	6	88	3	898.129	2692.37	2.48	67.12	5401	5401	MS2	27/88	Saliva_IG_12.raw
4502337								QVEGMEDWKQDSQLQK	Unambiguous	1		HCD	1	High	1	4.04	1	2	250	3	650.309	1948.91	2.35	31.74	2371	2371	MS2	20/60	Saliva_IG_11.raw
4502337								YYYDGKDYIEFNK	Unambiguous	1		HCD	1	High	1	4.02	1	2	126	2	859.389	1717.77	-1.77	37.96	2990	2990	MS2	15/24	Saliva_IG_12.raw
4502337								YYYDGKDYIEFNK	Unambiguous	1		HCD	1	High	1	4.01	1	4	28	2	859.392	1717.78	1.36	37.7	2936	2936	MS2	16/24	Saliva_IG_11.raw
4502337								YYYDGKDYIEFNK	Unambiguous	1		HCD	1	High	1	3.99	1	21	250	3	573.263	1717.77	0	42.88	3114	3114	MS2	17/48	Saliva_IG_13.raw
4502337								QDPPSVVVTSHQAPGEK	Unambiguous	1		HCD	1	High	1	3.97	0	21	125	2	888.453	1775.9	4.02	22.69	1502	1502	MS2	22/32	Saliva_IG_15.raw
4502337								YYYDGKDYIEFNK	Unambiguous	1		HCD	1	High	1	3.97	1	3	246	2	859.392	1717.78	0.93	56.77	3683	3683	MS2	15/24	Saliva_IG_14.raw
4502337								YYYDGKDYIEFNK	Unambiguous	1		HCD	1	High	1	3.96	1	4	247	2	859.392	1717.78	1	57.8	3747	3747	MS2	15/24	Saliva_IG_14.raw
4502337								AREDIFMETLK	Unambiguous	1		HCD	1	High	1	3.96	1	5	144	2	676.849	1352.69	1.6	36.4	2842	2842	MS2	17/20	Saliva_IG_12.raw
4502337								HVEDVPAFQALGSLNDLQFFR	Unambiguous	1		HCD	1	High	1	3.95	0	10	250	2	1202.11	2403.21	-0.21	69.1	5297	5297	MS2	18/40	Saliva_IG_7.raw
4502337								YYYDGKDYIEFNK	Unambiguous	1		HCD	1	High	1	3.94	1	0	242	3	573.264	1717.78	1.7	38.27	3019	3019	MS2	18/48	Saliva_IG_12.raw
4502337								YYYDGKDYIEFNK	Unambiguous	1		HCD	1	High	1	3.94	1	4	250	2	859.392	1717.78	1.85	38.17	2877	2877	MS2	15/24	Saliva_IG_15.raw
4502337								YYYDGKDYIEFNK	Unambiguous	1		HCD	1	High	1	3.93	1	4	250	3	573.263	1717.78	0.53	39.31	3110	3110	MS2	19/48	Saliva_IG_12.raw
4502337								YYYDGKDYIEFNK	Unambiguous	1		HCD	1	High	1	3.93	1	2	31	2	859.391	1717.77	-0.35	35.82	2790	2790	MS2	16/24	Saliva_IG_12.raw
4502337								NILDRQDPPSVVVTSHQAPGEK	Unambiguous	1		HCD	1	High	1	3.91	1	11	196	2	1194.12	2387.23	0.93	31.89	2385	2385	MS2	21/42	Saliva_IG_11.raw
4502337								HVEDVPAFQALGSLNDLQFFR	Unambiguous	1		HCD	1	High	1	3.91	0	16	250	3	801.743	2403.21	1.59	68.27	5471	5471	MS2	26/80	Saliva_IG_20.raw
4502337								YYYDGKDYIEFNK	Unambiguous	1		HCD	1	High	1	3.91	1	10	250	2	859.391	1717.78	0.5	41.16	3274	3274	MS2	17/24	Saliva_IG_12.raw
4502337								NILDRQDPPSVVVTSHQAPGEK	Unambiguous	1		HCD	1	High	1	3.91	1	38	250	2	1194.12	2387.23	-0.09	31.26	2249	2249	MS2	19/42	Saliva_IG_10.raw
4502337								QVEGMEDWKQDSQLQK	Unambiguous	1		HCD	1	High	1	3.9	1	17	250	2	974.959	1948.91	2.01	38.09	2668	2668	MS2	17/30	Saliva_IG_13.raw
4502337								YYYDGKDYIEFNK	Unambiguous	1		HCD	1	High	1	3.9	1	2	250	3	573.263	1717.78	0.64	59	3825	3825	MS2	18/48	Saliva_IG_14.raw
4502337								QDPPSVVVTSHQAPGEKK	Unambiguous	1		HCD	1	High	1	3.88	1	2	200	3	635.334	1903.99	0.05	28.27	1747	1747	MS2	24/68	Saliva_IG_13.raw
4502337								YYYDGKDYIEFNK	Unambiguous	1		HCD	1	High	1	3.88	1	3	226	3	573.263	1717.77	0.21	55.92	3630	3630	MS2	18/48	Saliva_IG_14.raw
4502337								YYYDGKDYIEFNK	Unambiguous	1		HCD	1	High	1	3.88	1	3	245	3	573.263	1717.77	0	57.98	3760	3760	MS2	18/48	Saliva_IG_14.raw
4502337								HVEDVPAFQALGSLNDLQFFR	Unambiguous	1		HCD	1	High	1	3.88	0	18	250	2	1202.11	2403.21	-0.71	69.41	5750	5750	MS2	18/40	Saliva_IG_17.raw
4502337								YYYDGKDYIEFNK	Unambiguous	1		HCD	1	High	1	3.88	1	6	250	3	573.264	1717.78	2.02	42.61	3406	3406	MS2	19/48	Saliva_IG_12.raw
4502337								EIPAWVPFDPAAQITK	Unambiguous	1		HCD	1	High	1	3.86	0	4	73	2	891.978	1782.95	3.06	57.04	4636	4636	MS2	17/30	Saliva_IG_12.raw
4502337								QVEGMEDWKQDSQLQK	Unambiguous	1		HCD	1	High	1	3.86	1	13	250	3	650.308	1948.91	1.13	37.94	2654	2654	MS2	19/60	Saliva_IG_13.raw
4502337								YYYDGKDYIEFNK	Unambiguous	1		HCD	1	High	1	3.85	1	3	7	2	859.393	1717.78	2.99	34.76	2697	2697	MS2	15/24	Saliva_IG_12.raw
4502337								YYYDGKDYIEFNK	Unambiguous	1		HCD	1	High	1	3.84	1	2	250	3	573.263	1717.78	0.42	53.87	3506	3506	MS2	18/48	Saliva_IG_14.raw
4502337								YYYDGKDYIEFNK	Unambiguous	1		HCD	1	High	1	3.84	1	9	250	3	573.263	1717.78	0.32	60.04	3894	3894	MS2	17/48	Saliva_IG_14.raw
4502337								YYYDGKDYIEFNK	Unambiguous	1		HCD	1	High	1	3.83	1	4	118	2	859.393	1717.78	2	36.86	2884	2884	MS2	15/24	Saliva_IG_12.raw
4502337								HVEDVPAFQALGSLNDLQFFR	Unambiguous	1		HCD	1	High	1	3.83	0	9	250	2	1202.11	2403.21	-0.21	71.11	5775	5775	MS2	17/40	Saliva_IG_11.raw
4502337								YYYDGKDYIEFNK	Unambiguous	1		HCD	1	High	1	3.81	1	4	250	2	859.392	1717.78	1.29	55.75	3619	3619	MS2	14/24	Saliva_IG_14.raw
4502337								YYYDGKDYIEFNK	Unambiguous	1		HCD	1	High	1	3.81	1	5	250	3	573.263	1717.77	0.21	54.91	3568	3568	MS2	18/48	Saliva_IG_14.raw
4502337								YYYDGKDYIEFNK	Unambiguous	1		HCD	1	High	1	3.8	1	5	245	3	573.263	1717.77	0	41.48	3302	3302	MS2	18/48	Saliva_IG_12.raw
4502337								QKWEAEPVYVQR	Unambiguous	1		HCD	1	High	1	3.79	1	1	10	3	511.6	1532.79	0.83	25.73	1843	1843	MS2	22/44	Saliva_IG_12.raw
4502337								YYYDGKDYIEFNK	Unambiguous	1		HCD	1	High	1	3.78	1	7	250	2	859.392	1717.78	1.85	43.32	3471	3471	MS2	16/24	Saliva_IG_12.raw
4502337								HVEDVPAFQALGSLNDLQFFR	Unambiguous	1		HCD	1	High	1	3.78	0	6	250	3	801.742	2403.21	0.53	74.13	5978	5978	MS2	18/80	Saliva_IG_11.raw
4502337								HVEDVPAFQALGSLNDLQFFR	Unambiguous	1		HCD	1	High	1	3.78	0	34	250	3	801.742	2403.21	1.44	70.58	5621	5621	MS2	18/80	Saliva_IG_15.raw
4502337								HVEDVPAFQALGSLNDLQFFR	Unambiguous	1		HCD	1	High	1	3.75	0	7	250	2	1202.11	2403.21	0.1	68.53	5447	5447	MS2	19/40	Saliva_IG_15.raw
4502337								QKWEAEPVYVQR	Unambiguous	1		HCD	1	High	1	3.75	1	2	102	3	511.6	1532.79	0.65	35.87	2462	2462	MS2	21/44	Saliva_IG_13.raw
4502337								EIPAWVPFDPAAQITK	Unambiguous	1		HCD	1	High	1	3.73	0	14	250	3	594.986	1782.94	1.03	57.1	4642	4642	MS2	20/60	Saliva_IG_12.raw
4502337								YYYDGKDYIEFNK	Unambiguous	1		HCD	1	High	1	3.73	1	5	80	3	573.264	1717.78	1.6	36.02	2807	2807	MS2	18/48	Saliva_IG_12.raw
4502337								HVEDVPAFQALGSLNDLQFFR	Unambiguous	1		HCD	1	High	1	3.72	0	4	250	3	801.742	2403.21	0.68	78.52	6212	6212	MS2	21/80	Saliva_IG_12.raw
4502337								YYYDGKDYIEFNK	Unambiguous	1		HCD	1	High	1	3.71	1	1	250	3	573.262	1717.77	-0.96	40.43	3207	3207	MS2	19/48	Saliva_IG_12.raw
4502337								YYYDGKDYIEFNK	Unambiguous	1		HCD	1	High	1	3.71	1	12	250	3	573.264	1717.78	1.92	37.16	2793	2793	MS2	18/48	Saliva_IG_10.raw
4502337								YYYDGKDYIEFNK	Unambiguous	1		HCD	1	High	1	3.7	1	2	250	3	573.263	1717.77	-0.64	45.77	3694	3694	MS2	17/48	Saliva_IG_12.raw
4502337								YYYDGKDYIEFNK	Unambiguous	1		HCD	1	High	1	3.69	1	31	250	2	859.393	1717.78	2.64	35.07	2637	2637	MS2	14/24	Saliva_IG_9.raw
4502337								YYYDGKDYIEFNK	Unambiguous	1		HCD	1	High	1	3.67	1	3	19	2	859.395	1717.78	4.55	36.61	2833	2833	MS2	15/24	Saliva_IG_11.raw
4502337								HVEDVPAFQALGSLNDLQFFR	Unambiguous	1		HCD	1	High	1	3.67	0	10	250	3	801.742	2403.21	0.68	76.19	6099	6099	MS2	20/80	Saliva_IG_11.raw
4502337								QKWEAEPVYVQR	Unambiguous	1		HCD	1	High	1	3.66	1	2	45	3	511.601	1532.79	1.6	29.94	2200	2200	MS2	21/44	Saliva_IG_11.raw
4502337								YYYDGKDYIEFNK	Unambiguous	1		HCD	1	High	1	3.66	1	3	11	3	573.264	1717.78	1.92	34.98	2718	2718	MS2	19/48	Saliva_IG_12.raw
4502337								YYYDGKDYIEFNK	Unambiguous	1		HCD	1	High	1	3.66	1	30	250	2	859.392	1717.78	1.64	37.29	2867	2867	MS2	16/24	Saliva_IG_16.raw
4502337								HVEDVPAFQALGSLNDLQFFR	Unambiguous	1		HCD	1	High	1	3.65	0	3	250	3	801.742	2403.21	0.45	80.59	6328	6328	MS2	16/80	Saliva_IG_12.raw
4502337								YYYDGKDYIEFNK	Unambiguous	1		HCD	1	High	1	3.65	1	10	250	3	573.263	1717.77	0.21	37.39	2877	2877	MS2	18/48	Saliva_IG_16.raw
4502337								HVEDVPAFQALGSLNDLQFFR	Unambiguous	1		HCD	1	High	1	3.63	0	6	250	3	801.742	2403.21	1.29	77.21	6156	6156	MS2	17/80	Saliva_IG_11.raw
4502337								QKWEAEPVYVQR	Unambiguous	1		HCD	1	High	1	3.63	1	3	120	2	766.897	1532.79	0.26	35.71	2447	2447	MS2	14/22	Saliva_IG_13.raw
4502337								YYYDGKDYIEFNK	Unambiguous	1		HCD	1	High	1	3.62	1	6	250	2	859.392	1717.78	1	42.25	3372	3372	MS2	17/24	Saliva_IG_12.raw
4502337								YYYDGKDYIEFNK	Unambiguous	1		HCD	1	High	1	3.59	1	3	250	2	859.392	1717.78	1.36	58.83	3812	3812	MS2	15/24	Saliva_IG_14.raw
4502337								YYYDGKDYIEFNK	Unambiguous	1		HCD	1	High	1	3.59	1	4	250	3	573.264	1717.78	2.24	43.65	3502	3502	MS2	18/48	Saliva_IG_12.raw
4502337								QKWEAEPVYVQR	Unambiguous	1		HCD	1	High	1	3.59	1	1	48	3	511.6	1532.79	0.71	26.8	1945	1945	MS2	21/44	Saliva_IG_12.raw
4502337								DYIEFNKEIPAWVPFDPAAQITK	Unambiguous	1		HCD	1	High	1	3.58	1	4	68	3	898.127	2692.37	0.64	67.2	5432	5432	MS2	25/88	Saliva_IG_11.raw
4502337								DYIEFNKEIPAWVPFDPAAQITK	Unambiguous	1		HCD	1	High	1	3.52	1	7	250	3	898.127	2692.37	0.58	68.79	5269	5269	MS2	20/88	Saliva_IG_13.raw
4502337								HVEDVPAFQALGSLNDLQFFR	Unambiguous	1		HCD	1	High	1	3.5	0	6	250	3	801.741	2403.21	-0.08	70.82	5313	5313	MS2	15/80	Saliva_IG_2.raw
[truncated: 14,109 more rows]

## Sheet: Table 1C
Sivadasan et al., 2015. Human salivary proteome - a resource of potential biomarkers for oral cancer
[truncated: 12,428 more rows]

## Sheet: Table 1D
Sivadasan et al., 2015. Human salivary proteome - a resource of potential biomarkers for oral cancer
[truncated: 8,851 more rows]
