# Supplementary material for: Data from human salivary proteome – A resource of potential biomarkers for oral cancer
Source: Data Brief. 2015 Jul 2;4:374–8. doi: 10.1016/j.dib.2015.06.014 (PMC4510580; doi:10.1016/j.dib.2015.06.014)
Supplement: Supplementary file 1 — Supplementary data [file mmc1.zip › Supplementary Table 2.xlsx]

## Sheet:  Table 2
Sivadasan et al., 2015. Human salivary proteome - a resource of potential biomarkers for oral cancer
Table 2: Table shows non-redundant list of human salivary proteins identified from the four workflows (See methods and Fig. 1 of Ref [1] used for the analysis along with their identification details and Gene Ontology information.
GI accession	RefSeq accession	Gene symbol	Gene id	Protein name	Unique peptides	PSMs	Molecular class	Biological process	Molecular function	Subcellular localization
21071030	NP_570602.2	A1BG	1	alpha-1B-glycoprotein precursor	19	100	Secreted polypeptide	Biological_process unknown	Molecular function unknown	Extracellular
66932947	NP_000005.2	A2M	2	alpha-2-macroglobulin precursor	62	570	Protease inhibitor	Protein metabolism	Protease inhibitor activity	Extracellular
74271845	NP_653271.2	A2ML1	144568	alpha-2-macroglobulin-like protein 1 precursor	54	767	Protease inhibitor	Protein metabolism,Immune response	Protease inhibitor activity	Cytoplasmic vesicle
153251315	NP_078942.3	AAGAB	79719	alpha- and gamma-adaptin-binding protein p34 isoform 1	1	1	Unclassified	Biological_process unknown	Molecular function unknown	Nucleus
109148542	NP_001596.2	AARS	16	alanine--tRNA ligase, cytoplasmic	1	1	Enzyme: Ligase	Protein metabolism,Translation	Ligase activity	Cytoplasm
14249382	NP_116139.1	ABHD14B	84836	alpha/beta hydrolase domain-containing protein 14B isoform 1	5	13	Unclassified	Biological_process unknown	Molecular function unknown	-
24308273	NP_067066.1	ABRACL	58527	costars family protein ABRACL	2	2	-	-	-	-
148539872	NP_005882.2	ACAT2	39	acetyl-CoA acetyltransferase, cytosolic	2	6	Enzyme: Acyltransferase	Metabolism,Energy pathways	Acyltransferase activity	Cytoplasm
4503273	NP_000780.1	ACE	1636	angiotensin-converting enzyme isoform 1 precursor	2	2	Enzyme: Hydrolase	Protein metabolism	Hydrolase activity	Plasma membrane
11225609	NP_068576.1	ACE2	59272	angiotensin-converting enzyme 2 precursor	1	1	Carboxypeptidase	Protein metabolism	Carboxypeptidase activity	Plasma membrane
8659555	NP_002188.1	ACO1	48	cytoplasmic aconitate hydratase	5	5	Enzyme: Isomerase	Regulation of nucleobase, nucleoside, nucleotide and nucleic acid metabolism	Isomerase activity	Cytoplasm
6382064	NP_001090.2	ACPP	55	prostatic acid phosphatase isoform PAP precursor	9	25	Enzyme: Acid phosphatase	Metabolism,Energy pathways	Acid phosphatase activity	Extracellular
4501881	NP_001091.1	ACTA1	58	actin, alpha skeletal muscle	1	61	Structural protein	Cell growth and/or maintenance	Structural molecule activity	Cytoplasm
4501885	NP_001092.1	ACTB	60	actin, cytoplasmic 1	11	461	Cytoskeletal protein	Cell growth and/or maintenance	Structural constituent of cytoskeleton	Cytoplasm
30089997	NP_817126.1	ACTL6A	86	actin-like protein 6A isoform 2	1	1	DNA binding protein	Regulation of nucleobase, nucleoside, nucleotide and nucleic acid metabolism	Chromatin binding	Cytoplasm, Nucleus
4501891	NP_001093.1	ACTN1	87	alpha-actinin-1 isoform b	22	107	Cytoskeletal associated protein,Structural protein	Cell growth and/or maintenance	Cytoskeletal protein binding	Cytoplasm
194097352	NP_001123477.1	ACTN1	87	alpha-actinin-1 isoform c	3	3	Cytoskeletal associated protein,Structural protein	Cell growth and/or maintenance	Cytoskeletal protein binding	Cytoplasm
12025678	NP_004915.2	ACTN4	81	alpha-actinin-4	34	137	Cytoskeletal protein	Cell growth and/or maintenance	Structural constituent of cytoskeleton	Cytoplasm
5031569	NP_005727.1	ACTR1A	10121	alpha-centractin	1	1	Cytoskeletal protein	Cell growth and/or maintenance	Structural constituent of cytoskeleton	Centrosome
5031571	NP_005713.1	ACTR2	10097	actin-related protein 2 isoform b	10	27	Cytoskeletal protein	Cell growth and/or maintenance,Cell motility	Structural constituent of cytoskeleton	Actin cytoskeleton
5031573	NP_005712.1	ACTR3	10096	actin-related protein 3 isoform 1	10	24	Cytoskeletal protein	Cell growth and/or maintenance	Structural constituent of cytoskeleton	Cytoplasm
460417294	NP_001264069.1	ACTR3	10096	actin-related protein 3 isoform 2	2	3	Cytoskeletal protein	Cell growth and/or maintenance	Structural constituent of cytoskeleton	Cytoplasm
20149322	NP_612457.1	ACYP2	98	acylphosphatase-2	1	1	Enzyme: Hydrolase	Metabolism,Energy pathways	Hydrolase activity	Cytoplasm
46909592	NP_997074.1	ADAM15	8751	disintegrin and metalloproteinase domain-containing protein 15 isoform 1 preproprotein	1	1	Metallo protease	Cell adhesion,Protein metabolism	Metallopeptidase activity	Plasma membrane
29826323	NP_054909.2	ADD1	118	alpha-adducin isoform c	2	3	Structural protein	Cell growth and/or maintenance	Structural molecule activity	Cytoplasm, Nucleus
71565154	NP_000662.3	ADH5	128	alcohol dehydrogenase class-3	1	2	Enzyme: Oxidoreductase	Metabolism,Energy pathways	Oxidoreductase activity	Cytoplasm
71743840	NP_000664.2	ADH7	131	alcohol dehydrogenase class 4 mu/sigma chain isoform 2	5	10	Enzyme: Dehydrogenase	Metabolism,Energy pathways	Catalytic activity	Cytoplasm
5802976	NP_006820.1	ADIRF	10974	adipogenesis regulatory factor	1	1	-	-	-	-
320461539	NP_001189379.1	ADK	132	adenosine kinase isoform d	3	4	Unclassified	Biological_process unknown	Molecular function unknown	-
31542509	NP_112574.3	ADPGK	83440	ADP-dependent glucokinase precursor	1	1	Enzyme: Phosphorylase	Metabolism,Energy pathways	Phosphorylase activity	-
33598960	NP_000673.2	ADRA2B	151	alpha-2B adrenergic receptor	1	1	G protein coupled receptor	Cell communication,Signal transduction	G-protein coupled receptor activity	Plasma membrane
183227688	NP_001116850.1	ADSL	158	adenylosuccinate lyase isoform b	1	1	Enzyme: Lyase	Metabolism,Energy pathways	Lyase activity	Cytoplasm
34577063	NP_001117.2	ADSS	159	adenylosuccinate synthetase isozyme 2	10	20	Enzyme: Reductase	Metabolism,Energy pathways,Electron transport	Catalytic activity	Cytosol
4501987	NP_001124.1	AFM	173	afamin precursor	15	56	Structural protein	Cell growth and/or maintenance	Structural molecule activity	Extracellular
285002253	NP_001165459.1	AGA	175	N(4)-(beta-N-acetylglucosaminyl)-L-asparaginase isoform 2 preproprotein	4	5	Enzyme: Hydrolase	Metabolism,Energy pathways	Hydrolase activity	Lysosome
116734849	NP_000636.2	AGL	178	glycogen debranching enzyme isoform 2	3	4	Enzyme: Glucosidase	Carbohydrate metabolism,Energy pathways	Glucosidase activity	Cytoplasm
5453541	NP_006399.1	AGR2	10551	anterior gradient protein 2 homolog precursor	1	1	Unclassified	Biological_process unknown	Molecular function unknown	-
4557287	NP_000020.1	AGT	183	angiotensinogen preproprotein	7	41	Peptide hormone	Cell communication,Signal transduction	Peptide hormone	Extracellular
9951915	NP_000678.1	AHCY	191	adenosylhomocysteinase isoform 1	4	7	Cell surface receptor	Cell communication,Signal transduction	Receptor activity	Plasma membrane
239937451	NP_001155238.1	AHCY	191	adenosylhomocysteinase isoform 2	5	9	Enzyme: Hydrolase	Metabolism,Energy pathways	Hydrolase activity	Cytoplasm
156523970	NP_001613.2	AHSG	197	alpha-2-HS-glycoprotein preproprotein	8	29	Secreted polypeptide	Cell communication,Signal transduction	Defense/immunity protein activity	Extracellular
312836806	NP_001186128.1	AK2	204	adenylate kinase 2, mitochondrial isoform c	3	4	Unclassified	Biological_process unknown	Molecular function unknown	-
24497577	NP_697021.1	AKR1A1	10327	alcohol dehydrogenase [NADP(+)]	9	18	Enzyme: Oxidoreductase	Metabolism	Oxidoreductase activity	Cytoplasm
4502049	NP_001619.1	AKR1B1	231	aldose reductase	1	2	Enzyme regulator	Metabolism,Energy pathways	Phosphatase regulator activity	Cytoplasm
223468663	NP_064695.3	AKR1B10	57016	aldo-keto reductase family 1 member B10	14	59	Enzyme: Reductase	Metabolism,Energy pathways	Catalytic activity	-
41327764	NP_003680.2	AKR7A2	8574	aflatoxin B1 aldehyde reductase member 2	1	1	Enzyme: Reductase	Metabolism,Energy pathways	Catalytic activity	Cytoplasm
189083849	NP_000022.3	ALAD	210	delta-aminolevulinic acid dehydratase	2	4	Enzyme: Dehydratase	Metabolism,Energy pathways	Hydro-lyase activity	Cytoplasm
4502027	NP_000468.1	ALB	213	serum albumin preproprotein	58	2334	Transport/cargo protein	Transport	Transporter activity	Extracellular
343168772	NP_001230210.1	ALCAM	214	CD166 antigen isoform 3 precursor	1	1	Adhesion molecule	Immune response	Cell adhesion molecule activity	Plasma membrane
21361176	NP_000680.2	ALDH1A1	216	retinal dehydrogenase 1	19	104	Enzyme: Lyase,Enzyme: Aldolase	Metabolism,Energy pathways	Lyase activity	Cytoplasm
25777728	NP_733798.1	ALDH1A2	8854	retinal dehydrogenase 2 isoform 3	1	1	Enzyme: Dehydrogenase	Metabolism,Energy pathways	Catalytic activity	Extracellular
153266822	NP_000684.2	ALDH1A3	220	aldehyde dehydrogenase family 1 member A3	1	1	Enzyme: Dehydrogenase	Metabolism,Energy pathways	Catalytic activity	Cytoplasm
22907049	NP_000682.3	ALDH3A1	218	aldehyde dehydrogenase, dimeric NADP-preferring	18	56	Enzyme: Dehydrogenase	Metabolism,Energy pathways	Catalytic activity	Cytoplasm
115387104	NP_000687.3	ALDH9A1	223	4-trimethylaminobutyraldehyde dehydrogenase	7	13	-	-	-	-
4557305	NP_000025.1	ALDOA	226	fructose-bisphosphate aldolase A isoform 1	25	234	Enzyme: Lyase,Enzyme: Aldolase	Metabolism,Energy pathways	Lyase activity	Cytoplasm
4885063	NP_005156.1	ALDOC	230	fructose-bisphosphate aldolase C	7	43	Enzyme: Lyase	Metabolism,Energy pathways	Lyase activity	Mitochondrion
4502067	NP_001624.1	AMBP	259	protein AMBP preproprotein	4	7	Secreted polypeptide	Immune response	Defense/immunity protein activity	Extracellular
32484977	NP_057285.3	AMOTL2	51421	angiomotin-like protein 2	2	2	Unclassified	Biological_process unknown	Molecular function unknown	Golgi apparatus
289063417	NP_001165902.1	AMPD3	272	AMP deaminase 3 isoform 4	2	2	Enzyme: Deaminase	Metabolism,Energy pathways	Deaminase activity	Cytoplasm
56549662	NP_001008219.1	AMY1B	277	alpha-amylase 1 precursor	35	1824	Enzyme: Amylase	Metabolism,Energy pathways	Amylase activity	Extracellular
10280622	NP_066188.1	AMY2B	280	alpha-amylase 2B precursor	1	2	Enzyme: Amylase	Metabolism,Energy pathways	Amylase activity	Extracellular
4557313	NP_001136.1	ANG	283	angiogenin precursor	3	4	Ribonuclease	Regulation of nucleobase, nucleoside, nucleotide and nucleic acid metabolism	Ribonuclease activity	Extracellular
4757752	NP_004664.1	ANGPTL1	9068	angiopoietin-related protein 1 precursor	2	7	Secreted polypeptide	Cell communication,Signal transduction	Growth factor activity	Extracellular
6912604	NP_036535.1	ANP32C	23520	acidic leucine-rich nuclear phosphoprotein 32 family member C	1	1	Cell cycle control protein	Cell communication,Signal transduction	Molecular function unknown	Nucleus
157266300	NP_001141.2	ANPEP	290	aminopeptidase N precursor	12	39	Metallo protease	Protein metabolism	Metallopeptidase activity	Plasma membrane
4502101	NP_000691.1	ANXA1	301	annexin A1	15	71	Calcium binding protein	Cell communication,Signal transduction	Calcium ion binding	Plasma membrane
508772599	NP_001265338.1	ANXA11	311	annexin A11 isoform 2	2	2	Calcium binding protein	Cell communication,Signal transduction	Calcium ion binding	Cytoplasm
209862831	NP_001129487.1	ANXA2	302	annexin A2 isoform 2	5	12	Calcium binding protein	Cell communication,Signal transduction	Calcium ion binding	Nucleus
4826643	NP_005130.1	ANXA3	306	annexin A3	15	35	Calcium binding protein	Cell communication,Signal transduction	Calcium ion binding	Cytoplasm
4502105	NP_001144.1	ANXA4	307	annexin A4	4	5	Calcium binding protein	Cell communication,Signal transduction	Calcium ion binding	Nucleus
4502107	NP_001145.1	ANXA5	308	annexin A5	2	3	Calcium binding protein	Cell communication,Signal transduction	Calcium ion binding	Cytoplasm
302129652	NP_001180473.1	ANXA6	309	annexin A6 isoform 2	1	4	Calcium binding protein	Cell communication,Signal transduction	Calcium ion binding	Endoplasmic reticulum
260436864	NP_001159491.1	AP1B1	162	AP-1 complex subunit beta-1 isoform c	1	1	Transport/cargo protein	Transport	Transporter activity	Golgi apparatus
71772942	NP_001119.3	AP1G1	164	AP-1 complex subunit gamma-1 isoform b	1	1	Transport/cargo protein	Vesicle-mediated transport	Transporter activity	Golgi apparatus
14210504	NP_115882.1	AP1M1	8907	AP-1 complex subunit mu-1 isoform 2	1	1	Adapter molecule	Cell communication,Signal transduction	Receptor signaling complex scaffold activity	Golgi apparatus
68799814	NP_001020376.1	AP2M1	1173	AP-2 complex subunit mu isoform b	1	3	Adapter molecule	Transport	Receptor signaling complex scaffold activity	Plasma membrane
4502123	NP_001151.1	APAF1	317	apoptotic protease-activating factor 1 isoform b	2	2	Adapter molecule	Anti-apoptosis	Receptor signaling complex scaffold activity	Cytoplasm, Nucleus
4502133	NP_001630.1	APCS	325	serum amyloid P-component precursor	5	10	Enzyme: Hydroxylase	Metabolism,Energy pathways	Catalytic activity	Endoplasmic reticulum
23510451	NP_001631.3	APEH	327	acylamino-acid-releasing enzyme	4	4	Enzyme: Hydrolase	Metabolism,Energy pathways	Hydrolase activity	Cytoplasm
18375501	NP_001632.2	APEX1	328	DNA-(apurinic or apyrimidinic site) lyase	5	9	DNA repair protein	Regulation of nucleobase, nucleoside, nucleotide and nucleic acid metabolism	DNA repair protein,Transcription regulator activity	Cytoplasm
214010185	NP_001135750.1	APLP2	334	amyloid-like protein 2 isoform 4 precursor	1	1	Integral membrane protein	Cell communication,Signal transduction	Protein binding	Plasma membrane
4557321	NP_000030.1	APOA1	335	apolipoprotein A-I preproprotein	23	113	Transport/cargo protein	Transport	Transporter activity	Extracellular
91984773	NP_658985.2	APOA1BP	128240	NAD(P)H-hydrate epimerase precursor	7	11	Unclassified	Biological_process unknown	Molecular function unknown	Endoplasmic reticulum
4502149	NP_001634.1	APOA2	336	apolipoprotein A-II preproprotein	3	5	Transport/cargo protein	Transport	Transporter activity	Extracellular
71773110	NP_000473.2	APOA4	337	apolipoprotein A-IV precursor	11	18	Transport/cargo protein	Transport	Transporter activity	Extracellular
105990532	NP_000375.2	APOB	338	apolipoprotein B-100 precursor	26	41	Transport/cargo protein	Transport	Transporter activity	Extracellular
4502157	NP_001636.1	APOC1	341	apolipoprotein C-I precursor	2	3	Transport/cargo protein	Transport	Transporter activity	Extracellular
4502163	NP_001638.1	APOD	347	apolipoprotein D precursor	5	9	Structural protein	Cell growth and/or maintenance	Structural molecule activity	Cytoplasm
153266841	NP_000033.2	APOH	350	beta-2-glycoprotein 1 precursor	15	82	Transport/cargo protein	Transport	Transporter activity	Extracellular
209915570	NP_001129601.1	APP	351	amyloid beta A4 protein isoform e precursor	1	1	Cell surface receptor	Cell communication,Signal transduction	Receptor activity	Cell surface, Plasma membrane
209915573	NP_001129602.1	APP	351	amyloid beta A4 protein isoform f precursor	3	3	Cell surface receptor	Cell communication,Signal transduction	Receptor activity	Cell surface, Plasma membrane
71773201	NP_001025189.1	APRT	353	adenine phosphoribosyltransferase isoform b	1	1	Enzyme: Ribosyltransferase	Purine salvage	Transferase activity	-
4502183	NP_001642.1	AQP5	362	aquaporin-5	2	3	Water channel	Transport	Water channel activity	Plasma membrane
214010212	NP_001135753.1	ARCN1	372	coatomer subunit delta isoform 2	1	1	Transport/cargo protein	Transport	Transporter activity	Cytoplasm
4502201	NP_001649.1	ARF1	375	ADP-ribosylation factor 1	2	4	GTPase	Signal transduction,Endosome transport	GTPase activity	Golgi apparatus
4502205	NP_001651.1	ARF4	378	ADP-ribosylation factor 4	2	2	Enzyme: Phosphorylase	Metabolism,Energy pathways	Phosphorylase activity	Cytoplasm
4502209	NP_001653.1	ARF5	381	ADP-ribosylation factor 5	1	2	G protein	Cell communication,Signal transduction	GTPase activity	Cytoplasm
10947139	NP_000036.2	ARG1	383	arginase-1 isoform 2	15	40	Enzyme: Hydrolase	Metabolism,Energy pathways	Hydrolase activity	Cytoplasm, Plasma membrane
4757766	NP_004299.1	ARHGAP1	392	rho GTPase-activating protein 1	2	2	RNA polymerase	Regulation of nucleobase, nucleoside, nucleotide and nucleic acid metabolism	DNA-directed RNA polymerase activity	Nucleus
4757768	NP_004300.1	ARHGDIA	396	rho GDP-dissociation inhibitor 1 isoform a	5	18	Unclassified	Cell growth and/or maintenance	GTPase activity	Cytoplasm
56676393	NP_001166.3	ARHGDIB	397	rho GDP-dissociation inhibitor 2	13	90	Adapter molecule	Cell communication,Signal transduction	Receptor signaling complex scaffold activity	Cytoplasm
15011972	NP_004697.2	ARHGEF1	9138	rho guanine nucleotide exchange factor 1 isoform 2	2	2	Guanine nucleotide exchange factor	Cell communication,Signal transduction	Guanyl-nucleotide exchange factor activity	Cytoplasm
5031601	NP_005711.1	ARPC1B	10095	actin-related protein 2/3 complex subunit 1B	3	12	Cytoskeletal associated protein	Cell growth and/or maintenance	Cytoskeletal protein binding	Plasma membrane
5031599	NP_005722.1	ARPC2	10109	actin-related protein 2/3 complex subunit 2	17	60	Cytoskeletal associated protein	Cell growth and/or maintenance,Cytoskeleton organization and biogenesis	Cytoskeletal protein binding	Actin cytoskeleton
5031597	NP_005710.1	ARPC3	10094	actin-related protein 2/3 complex subunit 3	6	9	Cytoskeletal associated protein	Cell growth and/or maintenance	Cytoskeletal protein binding	Cytoplasm
5031595	NP_005709.1	ARPC4	10093	actin-related protein 2/3 complex subunit 4 isoform a	4	9	Cytoskeletal associated protein	Cell growth and/or maintenance	Cytoskeletal protein binding	Cytoskeleton
5031593	NP_005708.1	ARPC5	10092	actin-related protein 2/3 complex subunit 5 isoform 1	3	12	Cytoskeletal associated protein	Cell growth and/or maintenance	Cytoskeletal protein binding	Cytoskeleton
22748653	NP_689498.1	ARRDC1	92714	arrestin domain-containing protein 1	1	1	Unclassified	Biological_process unknown	Molecular function unknown	-
146229327	NP_001078897.1	ARSA	410	arylsulfatase A isoform b	5	6	Enzyme: Sulphatase	Metabolism,Energy pathways	Catalytic activity	Lysosome
189011548	NP_808592.2	ASAH1	427	acid ceramidase isoform a preproprotein	4	6	Enzyme: Hydrolase	Metabolism,Energy pathways	Hydrolase activity	Lysosome
189011550	NP_001120977.1	ASAH1	427	acid ceramidase isoform c	2	6	Enzyme: Hydrolase	Metabolism,Energy pathways	Hydrolase activity	Lysosome
53759107	NP_000041.2	ASS1	445	argininosuccinate synthase	1	1	Enzyme: Ligase	Metabolism,Energy pathways	Catalytic activity,Ligase activity	Cytosol
20127454	NP_004035.2	ATIC	471	bifunctional purine biosynthesis protein PURH	1	1	Enzyme: Hydrolase	Metabolism,Energy pathways	Hydrolase activity	-
50345982	NP_001001935.1	ATP5A1	498	ATP synthase subunit alpha, mitochondrial isoform c	1	2	Transport/cargo protein	Metabolism,Energy pathways	Transporter activity	Mitochondrion
17136148	NP_001174.2	ATP6AP1	537	V-type proton ATPase subunit S1 precursor	1	3	Transport/cargo protein	Transport	Transporter activity	Plasma membrane
19913424	NP_001681.2	ATP6V1A	523	V-type proton ATPase catalytic subunit A	7	8	Enzyme: Isomerase	Peptide metabolism,Protein folding	Isomerase activity	Cytoplasm
19913428	NP_001684.2	ATP6V1B2	526	V-type proton ATPase subunit B, brain isoform	4	5	Chaperone	Protein metabolism	Chaperone activity	Endoplasmic reticulum
87159816	NP_001034455.1	ATP6V1E1	529	V-type proton ATPase subunit E 1 isoform b	1	3	Chaperone	Protein metabolism	Chaperone activity	-
333440461	NP_001193976.1	ATRN	8455	attractin isoform 4	15	42	Defensin	Immune response	Defense/immunity protein activity	Extracellular, Plasma membrane
149588534	NP_001092303.1	ATXN7L3	56970	ataxin-7-like protein 3 isoform b	1	1	Unclassified	Biological_process unknown	Molecular function unknown	-
4502337	NP_001176.1	AZGP1	563	zinc-alpha-2-glycoprotein precursor	29	1226	Adhesion molecule	Immune response	Cell adhesion molecule activity	Extracellular
11342670	NP_001691.1	AZU1	566	azurocidin preproprotein	7	64	Secreted polypeptide	Immune response	Defense/immunity protein activity	Cytoplasmic vesicle
4757826	NP_004039.1	B2M	567	beta-2-microglobulin precursor	4	64	MHC complex protein	Immune response	MHC class I receptor activity,MHC class II receptor activity	Extracellular
460838696	NP_001264084.1	B3GALNT2	148789	UDP-GalNAc:beta-1, 3-N-acetylgalactosaminyltransferase 2 isoform 2 precursor	1	1	Enzyme: Transferase	Metabolism,Energy pathways	Transferase activity	Integral to membrane
92091604	NP_055071.2	B3GNT3	10331	UDP-GlcNAc:betaGal beta-1,3-N-acetylglucosaminyltransferase 3	1	1	Enzyme: Galactosyltransferase	Metabolism,Energy pathways	Galactosyltransferase activity	Golgi apparatus
13929462	NP_001488.2	B4GALT1	2683	beta-1,4-galactosyltransferase 1	1	5	Enzyme: Galactosyltransferase	Metabolism,Energy pathways	Galactosyltransferase activity	Golgi apparatus
4757828	NP_004767.1	B4GALT5	9334	beta-1,4-galactosyltransferase 5	1	1	Enzyme: Galactosyltransferase	Metabolism,Energy pathways	Galactosyltransferase activity	Golgi apparatus
4502389	NP_003851.1	BANF1	8815	barrier-to-autointegration factor	1	1	DNA binding protein	Biological_process unknown	DNA binding	Nucleus
30795231	NP_006308.3	BASP1	10409	brain acid soluble protein 1	4	6	Transcription regulatory protein	Regulation of nucleobase, nucleoside, nucleotide and nucleic acid metabolism	Transcription regulator activity	Nucleus
4502399	NP_001186.1	BFSP1	631	filensin isoform 1	11	97	Cytoskeletal protein	Cell growth and/or maintenance	Structural constituent of cytoskeleton	Cytoplasm
4502995	NP_003562.1	BFSP2	8419	phakinin	13	143	Cytoskeletal protein	Cell growth and/or maintenance	Structural constituent of cytoskeleton	Cytoplasm
347300410	NP_001231496.1	BID	637	BH3-interacting domain death agonist isoform 2	2	4	Ligand	Apoptosis	Receptor binding	Mitochondrion
4557367	NP_000377.1	BLMH	642	bleomycin hydrolase	4	7	Enzyme: Hydrolase	Metabolism,Energy pathways	Hydrolase activity	Cytoplasm
359465572	NP_001240752.1	BLVRA	644	biliverdin reductase A precursor	3	8	Enzyme: Oxidoreductase	Metabolism,Energy pathways	Oxidoreductase activity	Cytoplasm
4502419	NP_000704.1	BLVRB	645	flavin reductase (NADPH)	5	14	DNA binding protein	Chromosome organization and biogenesis (sensu Eukarya)	DNA binding	Nucleus
40353764	NP_954655.1	BPGM	669	bisphosphoglycerate mutase	2	2	Enzyme: Mutase	Metabolism,Energy pathways	Catalytic activity	-
157276599	NP_001716.2	BPI	671	bactericidal permeability-increasing protein precursor	4	17	Integral membrane protein	Immune response	Defense/immunity protein activity	Secretory granule
18765705	NP_570913.1	BPIFA1	51297	BPI fold-containing family A member 1 precursor	6	49	Secreted polypeptide	Inflammatory response	Molecular function unknown	Extracellular
45592961	NP_542141.1	BPIFA2	140683	BPI fold-containing family A member 2 precursor	17	572	Unclassified	Biological_process unknown	Molecular function unknown	-
40807482	NP_149974.2	BPIFB1	92747	BPI fold-containing family B member 1 precursor	20	291	Unclassified	Biological_process unknown	Molecular function unknown	-
15055535	NP_079503.1	BPIFB2	80341	BPI fold-containing family B member 2 precursor	14	555	Unclassified	Immune response	Molecular function unknown	Cytoplasm
19718731	NP_490597.1	BRD4	23476	bromodomain-containing protein 4 isoform long	1	1	Cell cycle control protein	Cell communication,Signal transduction	Chromatin binding	Cytoplasm, Nucleus
27544939	NP_060932.2	BRK1	55845	protein BRICK1	1	1	Unclassified	Biological_process unknown	Molecular function unknown	-
124244088	NP_653296.2	BROX	148362	BRO1 domain-containing protein BROX	1	1	Unclassified	Biological_process unknown	Molecular function unknown	-
168229159	NP_004325.2	BST1	683	ADP-ribosyl cyclase 2 precursor	5	11	Enzyme: Hydrolase	Immune response	Hydrolase activity	Plasma membrane
4557373	NP_000051.1	BTD	686	biotinidase precursor	5	14	Enzyme: Hydrolase	Metabolism,Energy pathways	Hydrolase activity	Extracellular
21361495	NP_054758.2	C11orf54	28970	ester hydrolase C11orf54	4	10	Unclassified	Biological_process unknown	Molecular function unknown	-
33457348	NP_061980.1	C19orf10	56005	UPF0556 protein C19orf10 precursor	2	3	Growth factor	Cell communication,Signal transduction	Growth factor activity	-
23097329	NP_689905.1	C1GALT1C1	29071	C1GALT1-specific chaperone 1	1	1	Chaperone	Protein metabolism	Chaperone activity	Golgi apparatus, Endoplasmic reticulum, Plasma membrane
4502491	NP_001203.1	C1QBP	708	complement component 1 Q subcomponent-binding protein, mitochondrial precursor	1	2	Complement receptor	Immune response	Complement receptor activity	Mitochondrion, Nucleus
166235903	NP_001107573.1	C1QC	714	complement C1q subcomponent subunit C precursor	1	1	Complement protein	Immune response	Complement activity	Extracellular
13569919	NP_112207.1	C1QTNF3	114899	complement C1q tumor necrosis factor-related protein 3 isoform a precursor	1	1	Secreted polypeptide	Cell growth and/or maintenance	Molecular function unknown	Extracellular
62739183	NP_852100.3	C1QTNF3	114899	complement C1q tumor necrosis factor-related protein 3 isoform b precursor	3	3	Secreted polypeptide	Cell growth and/or maintenance	Molecular function unknown	Extracellular
289547636	NP_057630.2	C1RL	51279	complement C1r subcomponent-like protein precursor	2	3	Serine protease	Immune response	Serine-type peptidase activity	Extracellular
41393602	NP_958850.1	C1S	716	complement C1s subcomponent precursor	3	3	Enzyme: Peroxidase	Metabolism,Energy pathways	Peroxidase activity	Cytoplasm
295849303	NP_001171534.1	C2	717	complement C2 isoform 3	5	8	Complement protein	Immune response	Complement activity	Extracellular
115298678	NP_000055.2	C3	718	complement C3 precursor	90	965	Complement protein	Immune response	Complement activity	Extracellular
410170896	XP_003960095.1	C4A	720	complement C4-A isoform 1	14	40	Cytoskeletal protein	Cell growth and/or maintenance	Structural constituent of cytoskeleton	Cytoplasm
178557739	NP_001002029.3	C4B	721	complement C4-B preproprotein	36	130	Complement protein	Immune response	Complement activity	Extracellular
156071476	NP_999876.2	C4orf40	401137	uncharacterized protein C4orf40 precursor	2	2	Unclassified	Biological_process unknown	Molecular function unknown	-
38016947	NP_001726.2	C5	727	complement C5 preproprotein	3	3	Complement protein	Immune response	Complement activity	Extracellular
189242612	NP_001108603.2	C6	729	complement component C6 precursor	1	1	Complement protein	Immune response	Complement activity	Extracellular
13375746	NP_078849.1	C6orf211	79624	UPF0364 protein C6orf211	2	2	Unclassified	Biological_process unknown	Molecular function unknown	-
58219024	NP_001010905.1	C6orf58	352999	UPF0762 protein C6orf58 precursor	18	789	-	-	-	-
4557389	NP_000553.1	C8A	731	complement component C8 alpha chain precursor	1	1	Complement protein	Immune response	Complement activity	Extracellular
514239920	NP_001265473.1	C8B	732	complement component C8 beta chain isoform 3	2	2	Complement protein	Immune response	Complement activity	Extracellular
166197660	NP_000597.2	C8G	733	complement component C8 gamma chain precursor	2	2	Complement protein	Immune response	Complement activity	Extracellular
4502511	NP_001728.1	C9	735	complement component C9 precursor	4	4	Complement protein	Immune response	Complement activity	Extracellular
48717423	NP_001001709.1	C9orf170	401535	uncharacterized protein C9orf170 precursor	1	2	Unclassified	Biological_process unknown	Molecular function unknown	-
4502517	NP_001729.1	CA1	759	carbonic anhydrase 1	5	10	Enzyme: Carbonic anhydrase	Metabolism,Energy pathways	Catalytic activity	Cytoplasm
4557395	NP_000058.1	CA2	760	carbonic anhydrase 2	6	15	Enzyme: Carbonic anhydrase	Metabolism,Energy pathways	Catalytic activity	Cytoplasm
70167127	NP_001206.2	CA6	765	carbonic anhydrase 6 isoform 1 precursor	3	406	Unclassified	Biological_process unknown	Molecular function unknown	-
395132469	NP_001257429.1	CA6	765	carbonic anhydrase 6 isoform 2 precursor	1	10	Enzyme: Deaminase	Metabolism,Energy pathways	Deaminase activity	Nucleus
395132473	NP_001257431.1	CA6	765	carbonic anhydrase 6 isoform 4	6	260	Enzyme: Carbonic anhydrase	Metabolism,Energy pathways	Catalytic activity	Extracellular
7706481	NP_057373.1	CAB39	51719	calcium-binding protein 39	5	9	Calcium binding protein	Biological_process unknown	Calcium ion binding	-
118766350	NP_112187.2	CAB39L	81617	calcium-binding protein 39-like	1	4	Calcium binding protein	Biological_process unknown	Calcium ion binding	-
21686977	NP_660339.1	CADM4	199731	cell adhesion molecule 4 precursor	1	1	Unclassified,Immunoglobulin	Immune response	Molecular function unknown,Cell adhesion molecule activity	Integral to membrane
6031162	NP_009019.1	CALB2	794	calretinin isoform 22k	1	1	Calcium binding protein	Cell communication,Signal transduction	Calcium ion binding	Cytoplasm
44680105	NP_149129.2	CALD1	800	caldesmon isoform 1	1	1	Cytoskeletal associated protein	Cell growth and/or maintenance	Cytoskeletal protein binding	Cytoplasm, Nucleus
4502549	NP_001734.1	CALM2	805	calmodulin	6	70	Calcium binding protein	Cell communication,Signal transduction	Calcium ion binding	Cytoplasm
4885111	NP_005176.1	CALML3	810	calmodulin-like protein 3	8	49	Calcium binding protein	Cell communication,Signal transduction	Calcium ion binding	Cytoplasm
223278387	NP_059118.2	CALML5	51806	calmodulin-like protein 5	9	32	Calcium binding protein	Cell communication,Signal transduction	Calcium ion binding	Extracellular
4757900	NP_004334.1	CALR	811	calreticulin precursor	15	45	Chaperone	Protein metabolism	Chaperone activity	Endoplasmic reticulum
4502551	NP_001210.1	CALU	813	calumenin isoform a precursor	8	12	Calcium binding protein	Cell communication,Signal transduction	Calcium ion binding	Endoplasmic reticulum
194578885	NP_001124146.1	CALU	813	calumenin isoform b precursor	1	1	Calcium binding protein	Cell communication,Signal transduction	Calcium ion binding	Endoplasmic reticulum
348041314	NP_004336.3	CAMP	820	cathelicidin antimicrobial peptide preproprotein	4	7	Secreted polypeptide	Immune response	Defense/immunity protein activity	Secretory granule
21361794	NP_060918.2	CAND1	55832	cullin-associated NEDD8-dissociated protein 1	5	7	Transcription regulatory protein	Regulation of nucleobase, nucleoside, nucleotide and nucleic acid metabolism	Transcription regulator activity	Nucleus
20270339	NP_620148.1	CANT1	124583	soluble calcium-activated nucleotidase 1	10	23	Enzyme: Hydrolase	Metabolism,Energy pathways	Hydrolase activity	Endoplasmic reticulum
10716563	NP_001737.1	CANX	821	calnexin precursor	1	1	Chaperone	Protein folding	Chaperone activity	Endoplasmic reticulum membrane
5453595	NP_006358.1	CAP1	10487	adenylyl cyclase-associated protein 1	17	123	Unclassified	Cell growth and/or maintenance	Protein binding,Molecular function unknown	Cytoplasm
63252913	NP_001738.2	CAPG	822	macrophage-capping protein isoform 1	4	25	Enzyme: Hydrolase	Metabolism,Energy pathways	Hydrolase activity	Extracellular
371502127	NP_001243069.1	CAPG	822	macrophage-capping protein isoform 2	5	15	Cytoskeletal associated protein	Cell growth and/or maintenance	Cytoskeletal protein binding	Cytoplasm
12408656	NP_005177.2	CAPN1	823	calpain-1 catalytic subunit	8	18	-	-	-	-
51599151	NP_001003962.1	CAPNS1	826	calpain small subunit 1	1	2	Regulatory/other subunit	Protein folding	Peptide binding	Cytoplasm
5453597	NP_006126.1	CAPZA1	829	F-actin-capping protein subunit alpha-1	9	26	Structural protein	Cell growth and/or maintenance	Structural molecule activity	Cytoplasm
5453599	NP_006127.1	CAPZA2	830	F-actin-capping protein subunit alpha-2	4	9	Cytoskeletal protein	Cell growth and/or maintenance	Structural constituent of cytoskeleton	Cytoskeleton
4826659	NP_004921.1	CAPZB	832	F-actin-capping protein subunit beta isoform 1	11	32	Cytoskeletal protein	Cell growth and/or maintenance	Structural constituent of cytoskeleton	Cytoskeleton
15431332	NP_150636.1	CASP1	834	caspase-1 isoform delta	2	2	Cysteine protease	Apoptosis	Cysteine-type peptidase activity	Cytoplasm
6912286	NP_036246.1	CASP14	23581	caspase-14 precursor	3	6	Cysteine protease	Protein metabolism	Cysteine-type peptidase activity	Cytoplasm
14790119	NP_004337.2	CASP3	836	caspase-3 preproprotein	1	1	Cysteine protease	Apoptosis	Cysteine-type peptidase activity	Cytoplasm
209870073	NP_001129582.1	CASP5	838	caspase-5 isoform c	1	1	Cysteine protease	Apoptosis	Cysteine-type peptidase activity	-
119395727	NP_001223.2	CASQ2	845	calsequestrin-2 precursor	1	1	Calcium binding protein	Cell communication,Signal transduction	Calcium ion binding	Sarcoplasmic reticulum
4557014	NP_001743.1	CAT	847	catalase	29	169	Enzyme: Oxidoreductase	Metabolism,Energy pathways	Oxidoreductase activity	Cytoplasm
4502599	NP_001748.1	CBR1	873	carbonyl reductase [NADPH] 1	7	26	Enzyme: Oxidoreductase	Metabolism,Energy pathways	Oxidoreductase activity	Cytoplasm
13540614	NP_110445.1	CCDC130	81576	coiled-coil domain-containing protein 130	1	1	Unclassified	Biological_process unknown	Molecular function unknown	Nucleus
226246554	NP_001139669.1	CCDC168	643677	coiled-coil domain-containing protein 168	2	2	-	-	-	-
157785668	NP_852091.1	CCDC39	339829	coiled-coil domain-containing protein 39	1	1	Unclassified	Biological_process unknown	Molecular function unknown	-
22538811	NP_683513.1	CCL28	56477	C-C motif chemokine 28 precursor	1	2	Chemokine	Cell communication,Signal transduction	Chemokine activity	Extracellular
375477430	NP_001243650.1	CCT4	10575	T-complex protein 1 subunit delta isoform b	1	4	Chaperone	Protein metabolism	Chaperone activity	Cytoplasm
58331171	NP_001009186.1	CCT6A	908	T-complex protein 1 subunit zeta isoform b	1	1	Chaperone	Protein metabolism	Chaperone activity	Cytoplasm
261399877	NP_001159757.1	CCT7	10574	T-complex protein 1 subunit eta isoform d	1	1	Chaperone	Protein folding	Chaperone activity	Cytoplasm
48762932	NP_006576.2	CCT8	10694	T-complex protein 1 subunit theta	2	2	Chaperone	Protein metabolism	Chaperone activity	Cytosol, Cytoplasm
227430301	NP_001153060.1	CD109	135228	CD109 antigen isoform 3 precursor	9	27	Unclassified	Immune response	Molecular function unknown	Plasma membrane
4557417	NP_000582.1	CD14	929	monocyte differentiation antigen CD14 precursor	11	48	Cell surface receptor	Immune response	Receptor activity	Cell surface
110735433	NP_065139.2	CD177	57126	CD177 antigen precursor	1	1	Cell surface receptor	Immune response	Receptor activity	Plasma membrane
321400142	NP_001189486.1	CD44	960	CD44 antigen isoform 8 precursor	3	10	Cell surface receptor	Cell communication,Signal transduction	Receptor activity	Plasma membrane
10835143	NP_000565.1	CD55	1604	complement decay-accelerating factor isoform 1 preproprotein	3	4	Complement protein	Immune response	Complement activity	Plasma membrane
168693643	NP_001108224.1	CD55	1604	complement decay-accelerating factor isoform 2 precursor	1	3	Complement protein	Immune response	Complement activity	Plasma membrane
187828910	NP_001120695.1	CD59	966	CD59 glycoprotein preproprotein	2	11	Cell surface receptor	Immune response	Receptor activity	Plasma membrane
5174411	NP_005885.1	CD5L	922	CD5 antigen-like precursor	3	4	Secreted polypeptide	Immune response	Defense/immunity protein activity	Extracellular
4757944	NP_004347.1	CD81	975	CD81 antigen	2	4	Enzyme: Oxidase	Metabolism,Energy pathways	Catalytic activity	Plasma membrane
4502693	NP_001760.1	CD9	928	CD9 antigen	2	14	Unclassified	Immune response	Molecular function unknown	Cell surface
11386157	NP_001776.1	CDA	978	cytidine deaminase	3	9	Enzyme: Deaminase	Metabolism,Energy pathways	Deaminase activity	Nucleus
5901922	NP_008996.1	CDC37	11140	hsp90 co-chaperone Cdc37	1	1	Chaperone	Protein metabolism	Chaperone activity	Cytoplasm
4757952	NP_001782.1	CDC42	998	cell division control protein 42 homolog isoform 1 precursor	2	4	Enzyme: Hydrolase	Protein metabolism	Hydrolase activity	Cytoplasm
16357472	NP_426359.1	CDC42	998	cell division control protein 42 homolog isoform 2	2	2	GTPase	Cell communication,Signal transduction	GTPase activity	Cytoplasm
4757960	NP_004351.1	CDH1	999	cadherin-1 preproprotein	10	27	Adhesion molecule	Cell communication,Signal transduction	Cell adhesion molecule activity	Plasma membrane
68161541	NP_001020083.1	CEACAM1	634	carcinoembryonic antigen-related cell adhesion molecule 1 isoform 2 precursor	3	18	Adhesion molecule	Signal transduction	Molecular function unknown,Cell adhesion molecule activity	Plasma membrane
98986445	NP_004354.2	CEACAM5	1048	carcinoembryonic antigen-related cell adhesion molecule 5 preproprotein	7	50	Adhesion molecule	Immune response	Cell adhesion molecule activity	Plasma membrane
40255013	NP_002474.3	CEACAM6	4680	carcinoembryonic antigen-related cell adhesion molecule 6 precursor	3	25	Adhesion molecule,Secreted polypeptide	Cell communication,Signal transduction	Cell adhesion molecule activity	Plasma membrane
21314600	NP_001807.2	CEACAM8	1088	carcinoembryonic antigen-related cell adhesion molecule 8 precursor	3	13	Unclassified	Immune response	Molecular function unknown	Plasma membrane
21735548	NP_009117.2	CEP250	11190	centrosome-associated protein CEP250	1	1	Unclassified	Cell cycle	Molecular function unknown	Centrosome
31377705	NP_078824.2	CEP97	79598	centrosomal protein of 97 kDa	1	1	Unclassified	Biological_process unknown	Molecular function unknown	Centriole
68508957	NP_001257.4	CES1	1066	liver carboxylesterase 1 isoform c precursor	9	11	Enzyme: Esterase	Metabolism	Hydrolase activity	Extracellular
37622885	NP_003860.2	CES2	8824	cocaine esterase isoform 1	9	33	Enzyme: Esterase	Metabolism	Hydrolase activity	Microsome
67782358	NP_001701.2	CFB	629	complement factor B preproprotein	22	65	Complement protein	Immune response	Complement activity	Extracellular
62739186	NP_000177.2	CFH	3075	complement factor H isoform a precursor	32	140	Regulatory/other subunit	Immune response	Complement binding	Extracellular
5031695	NP_005657.1	CFHR2	3080	complement factor H-related protein 2 precursor	2	3	Secreted polypeptide	Immune response	Molecular function unknown	Extracellular
119392081	NP_000195.2	CFI	3426	complement factor I preproprotein	8	9	Complement protein	Immune response	Complement activity	Extracellular
5031635	NP_005498.1	CFL1	1072	cofilin-1	7	38	Cytoskeletal associated protein	Cell growth and/or maintenance	Cytoskeletal protein binding	Cytoplasm
261278346	NP_006560.3	CGREF1	10669	cell growth regulator with EF hand domain protein 1 isoform a precursor	3	3	Calcium binding protein	Cell communication,Signal transduction	Calcium ion binding	Extracellular
153251229	NP_001258.2	CHAD	1101	chondroadherin precursor	2	2	Extracellular matrix protein	Cell growth and/or maintenance	Extracellular matrix structural constituent	Extracellular
144226251	NP_001267.2	CHI3L1	1116	chitinase-3-like protein 1 precursor	10	34	Extracellular matrix protein	Cell growth and/or maintenance	Extracellular matrix structural constituent	Extracellular
68533253	NP_001020368.1	CHI3L2	1117	chitinase-3-like protein 2 isoform b	17	74	Unclassified	Bone remodeling	Molecular function unknown	Extracellular
388890228	NP_001243054.2	CHIT1	1118	chitotriosidase-1 isoform 2 precursor	13	21	Enzyme: Hydrolase	Metabolism,Energy pathways	Hydrolase activity	Extracellular
6005731	NP_009167.1	CHP1	11261	calcineurin B homologous protein 1	2	2	-	-	-	-
33589827	NP_000736.2	CHRNA5	1138	neuronal acetylcholine receptor subunit alpha-5 precursor	1	1	Voltage gated channel	Cell communication,Signal transduction	Voltage-gated ion channel activity	Plasma membrane
8922112	NP_061111.1	CHST12	55501	carbohydrate sulfotransferase 12	1	2	Enzyme: Sulphotransferase	Metabolism,Energy pathways	Sulfotransferase activity	Golgi apparatus
11055976	NP_067628.1	CHST6	4166	carbohydrate sulfotransferase 6 precursor	1	1	Enzyme: Sulphotransferase	Metabolism,Energy pathways	Sulfotransferase activity	Golgi apparatus
21536286	NP_001814.2	CKB	1152	creatine kinase B-type	1	1	Enzyme: Phosphotransferase	Metabolism,Energy pathways	Catalytic activity	Cytoplasm
214010175	NP_001135746.1	CLASP1	23332	CLIP-associating protein 1 isoform 3	1	1	Cytoskeletal associated protein	Cell growth and/or maintenance	Cytoskeletal protein binding	Centrosome
20357559	NP_001819.2	CLC	1178	eosinophil lysophospholipase	1	1	Enzyme: Phospholipase	Immune response	Phospholipase activity	Secretory granule
150036262	NP_036260.2	CLCA4	22802	calcium-activated chloride channel regulator 4 precursor	20	47	Voltage gated channel	Transport	Voltage-gated ion channel activity	-
14251209	NP_001279.2	CLIC1	1192	chloride intracellular channel protein 1	10	35	Intracellular ligand gated channel	Transport	Intracellular ligand-gated ion channel activity	Nucleus
7330335	NP_039234.1	CLIC4	25932	chloride intracellular channel protein 4	1	1	Intracellular ligand gated channel	Transport	Intracellular ligand-gated ion channel activity	Cytoplasm
10190706	NP_065717.1	CLK4	57396	dual specificity protein kinase CLK4	1	1	Dual specificity kinase	Cell communication,Signal transduction	Protein threonine/tyrosine kinase activity	Nucleus
5729772	NP_006484.1	CLN5	1203	ceroid-lipofuscinosis neuronal protein 5	1	1	Unclassified	Biological_process unknown	Protein binding,Molecular function unknown	Lysosome
4758012	NP_004850.1	CLTC	1213	clathrin heavy chain 1	2	2	Structural protein	Cell growth and/or maintenance	Structural molecule activity	Cytoplasm
355594753	NP_001822.3	CLU	1191	clusterin preproprotein	16	99	Complement protein	Immune response	Complement activity	Cytoplasm
7706497	NP_057392.1	CMPK1	51727	UMP-CMP kinase isoform a	4	4	Enzyme: Phosphotransferase	Regulation of nucleobase, nucleoside, nucleotide and nucleic acid metabolism	Catalytic activity	Cytoplasm
271398239	NP_060705.2	CNDP2	55748	cytosolic non-specific dipeptidase isoform 1	1	2	Metallo protease	Protein metabolism	Metallopeptidase activity	Cytoplasm
271398277	NP_001161971.1	CNDP2	55748	cytosolic non-specific dipeptidase isoform 2	1	2	Metallo protease	Protein metabolism	Metallopeptidase activity	Cytoplasm
41327730	NP_958434.1	CNN2	1265	calponin-2 isoform b	3	5	Cytoskeletal associated protein	Cell growth and/or maintenance	Cytoskeletal protein binding	Cytoplasm
7657176	NP_055070.1	CNPY2	10330	protein canopy homolog 2 isoform 1 precursor	1	1	Integral membrane protein	Cell growth and/or maintenance	Protein binding	Integral to membrane
55743096	NP_066933.1	COL14A1	7373	collagen alpha-1(XIV) chain precursor	16	30	Extracellular matrix protein	Cell growth and/or maintenance	Extracellular matrix structural constituent	Extracellular
87196339	NP_001839.2	COL6A1	1291	collagen alpha-1(VI) chain precursor	10	26	Extracellular matrix protein	Cell growth and/or maintenance	Extracellular matrix structural constituent	Extracellular
115527062	NP_001840.3	COL6A2	1292	collagen alpha-2(VI) chain isoform 2C2 precursor	3	4	Extracellular matrix protein	Cell growth and/or maintenance	Extracellular matrix structural constituent	Extracellular
32964830	NP_005193.1	COL8A2	1296	collagen alpha-2(VIII) chain precursor	1	1	Extracellular matrix protein	Cell growth and/or maintenance	Extracellular matrix structural constituent	Extracellular
7705369	NP_057535.1	COPB1	1315	coatomer subunit beta	1	2	Transport/cargo protein	Transport	Transporter activity	Cytoplasm
312284090	NP_001186054.1	COPS3	8533	COP9 signalosome complex subunit 3 isoform 2	2	3	Transcription regulatory protein	Cell communication,Signal transduction	Transcription regulator activity	Cytoplasm
34147637	NP_006824.2	COPS6	10980	COP9 signalosome complex subunit 6	1	1	Cell cycle control protein	Cell communication,Signal transduction	Protein binding	Cytoplasm
5902134	NP_009005.1	CORO1A	11151	coronin-1A	15	106	Cytoskeletal associated protein	Cell growth and/or maintenance	Cytoskeletal protein binding	Cytoplasm
14149734	NP_065174.1	CORO1B	57175	coronin-1B	1	1	Unclassified	Cell motility	Molecular function unknown	-
7656991	NP_055140.1	CORO1C	23603	coronin-1C isoform b	1	1	Cytoskeletal associated protein	Cell growth and/or maintenance	Cytoskeletal protein binding	Cytoplasm
319918857	NP_001188402.1	CORO7	79585	coronin-7 isoform 3	1	1	Transport/cargo protein	-	Transporter activity	Golgi membrane
21624607	NP_066972.1	COTL1	23406	coactosin-like protein	4	9	Unclassified,Cytoskeletal associated protein	Cell growth and/or maintenance	Protein binding,Molecular function unknown	Cytoplasm
4502985	NP_001854.1	COX6B1	1340	cytochrome c oxidase subunit 6B1	1	3	Enzyme: Oxidoreductase	Metabolism,Energy pathways	Oxidoreductase activity	Mitochondrion
4557485	NP_000087.1	CP	1356	ceruloplasmin precursor	43	426	Enzyme: Oxidoreductase	Metabolism,Energy pathways	Oxidoreductase activity	Extracellular
254540196	NP_001156918.1	CPA4	51200	carboxypeptidase A4 isoform 2 preproprotein	2	2	Metallo protease	Protein metabolism	Metallopeptidase activity	-
22202611	NP_001295.2	CPD	1362	carboxypeptidase D isoform 1 precursor	17	36	Carboxypeptidase	Protein metabolism	Carboxypeptidase activity	Plasma membrane
315138990	NP_001186704.1	CPD	1362	carboxypeptidase D isoform 2	3	4	Carboxypeptidase	Protein metabolism	Carboxypeptidase activity	Plasma membrane
4503009	NP_001864.1	CPE	1363	carboxypeptidase E preproprotein	15	43	Carboxypeptidase	Protein metabolism	Carboxypeptidase activity	Plasma membrane
4503011	NP_001299.1	CPN1	1369	carboxypeptidase N catalytic chain precursor	1	4	Carboxypeptidase	Protein metabolism	Carboxypeptidase activity	Extracellular
30181236	NP_689940.3	CPNE2	221184	copine-2	1	1	Transport/cargo protein	Transport	Transporter activity	Cytoplasm
153251270	NP_001092925.1	CPPED1	55313	calcineurin-like phosphoesterase domain-containing protein 1 isoform b	6	17	Unclassified	Biological_process unknown	Molecular function unknown	-
7706387	NP_057218.1	CPQ	10404	carboxypeptidase Q precursor	3	7	-	-	-	-
4503029	NP_001869.1	CRABP2	1382	cellular retinoic acid-binding protein 2	5	16	Transcription regulatory protein	Regulation of nucleobase, nucleoside, nucleotide and nucleic acid metabolism	Transcription regulator activity	Cytoplasm
4503037	NP_003842.1	CREG1	8804	protein CREG1 precursor	2	7	Secreted polypeptide	Cell communication,Signal transduction	Transcription factor activity	Extracellular
10092639	NP_057525.1	CRIM1	51232	cysteine-rich motor neuron 1 protein precursor	4	5	Integral membrane protein	Cell communication,Signal transduction	Receptor activity	Plasma membrane
300244560	NP_006052.2	CRISP3	10321	cysteine-rich secretory protein 3 isoform 1 precursor	13	321	Extracellular matrix protein	Immune response	Extracellular matrix structural constituent	Secretory granule
41327710	NP_005197.3	CRK	1398	adapter molecule crk isoform b	1	1	Adapter molecule	Cell communication,Signal transduction	Receptor signaling complex scaffold activity	Cytoplasm
7706635	NP_057274.1	CRNN	49860	cornulin	14	108	Heat shock protein	Protein metabolism	Heat shock protein activity	Plasma membrane
4503055	NP_000385.1	CRYAA	1409	alpha-crystallin A chain	11	256	Heat shock protein	Protein metabolism	Heat shock protein activity	Nucleus
4503057	NP_001876.1	CRYAB	1410	alpha-crystallin B chain	16	230	Heat shock protein	Protein metabolism	Heat shock protein activity	Nucleus
12056461	NP_005199.2	CRYBA1	1411	beta-crystallin A3	11	207	Structural protein	Cell growth and/or maintenance	Structural molecule activity	Nucleus
16936540	NP_476434.1	CRYBA2	1412	beta-crystallin A2	2	3	Structural protein	Cell growth and/or maintenance	Structural molecule activity	Cytoplasm
4503059	NP_001877.1	CRYBA4	1413	beta-crystallin A4	10	222	Structural protein	Cell growth and/or maintenance	Structural molecule activity	Nucleus
4503061	NP_001878.1	CRYBB1	1414	beta-crystallin B1	18	348	Structural protein	Cell growth and/or maintenance	Structural molecule activity	Cytoplasm
4503063	NP_000487.1	CRYBB2	1415	beta-crystallin B2	14	319	Structural protein	Cell growth and/or maintenance	Structural molecule activity	-
4758074	NP_004067.1	CRYBB3	1417	beta-crystallin B3	3	5	Structural protein	Cell growth and/or maintenance	Structural molecule activity	-
10518338	NP_066269.1	CRYGC	1420	gamma-crystallin C	7	50	Structural protein	Cell growth and/or maintenance	Structural molecule activity	Nucleus
13377002	NP_008822.2	CRYGD	1421	gamma-crystallin D	11	71	Structural protein	Cell growth and/or maintenance	Structural molecule activity	Nucleus
21389517	NP_653328.1	CRYGN	155051	gamma-crystallin N	1	3	Ubiquitin proteasome system protein	Protein metabolism	Ubiquitin-specific protease activity	Cytoplasm
8922120	NP_060011.1	CRYGS	1427	beta-crystallin S	11	241	Structural protein	Cell growth and/or maintenance	Structural molecule activity	Nucleus
13236495	NP_001880.2	CRYZ	1429	quinone oxidoreductase isoform a	2	2	Enzyme: Oxidoreductase	Metabolism,Energy pathways	Oxidoreductase activity	Cytoplasm
194239676	NP_001123515.1	CRYZ	1429	quinone oxidoreductase isoform b	2	3	Enzyme: Oxidoreductase	Metabolism,Energy pathways	Oxidoreductase activity	Cytoplasm
38327625	NP_004068.2	CS	1431	citrate synthase, mitochondrial precursor	6	10	Enzyme: Acyltransferase	Metabolism,Energy pathways	Acyltransferase activity	Mitochondrial matrix
371502112	NP_001243064.1	CSE1L	1434	exportin-2 isoform 2	2	2	Transport/cargo protein	Transport	Transporter activity	Nucleus
19882251	NP_001889.2	CST1	1469	cystatin-SN precursor	8	1659	Protease inhibitor	Protein metabolism	Protease inhibitor activity	Cytoplasm
4503105	NP_001313.1	CST2	1470	cystatin-SA precursor	9	821	Protease inhibitor	Protein metabolism	Protease inhibitor activity	Cytoplasm
4503107	NP_000090.1	CST3	1471	cystatin-C precursor	11	113	Protease inhibitor	Protein metabolism	Protease inhibitor activity	Extracellular
4503109	NP_001890.1	CST4	1472	cystatin-S precursor	8	2146	Protease inhibitor	Protein metabolism	Protease inhibitor activity	Cytoplasm
19882256	NP_001891.2	CST5	1473	cystatin-D precursor	10	318	Protease inhibitor	Protein metabolism	Protease inhibitor activity	Extracellular
4885165	NP_005204.1	CSTA	1475	cystatin-A	6	46	Protease inhibitor	Protein metabolism	Protease inhibitor activity	Cytoplasm
4503117	NP_000091.1	CSTB	1476	cystatin-B	6	216	Protease inhibitor	Protein metabolism	Protease inhibitor activity	Nucleus
4758092	NP_004379.1	CTBS	1486	di-N-acetylchitobiase precursor	6	25	Enzyme: Glycosidase	Metabolism,Energy pathways	Catalytic activity	Lysosome
7662112	NP_055587.1	CTIF	9811	CBP80/20-dependent translation initiation factor isoform 1	1	4	RNA binding protein	Protein metabolism	RNA binding	-
189163485	NP_001121167.1	CTSA	5476	lysosomal protective protein isoform b precursor	7	10	Serine protease	Protein metabolism	Serine-type peptidase activity	Lysosome
4503139	NP_001899.1	CTSB	1508	cathepsin B preproprotein	17	84	Cysteine protease	Apoptosis,Protein metabolism	Cysteine-type peptidase activity	Lysosome
189083844	NP_001805.3	CTSC	1075	dipeptidyl peptidase 1 isoform a preproprotein	15	66	Cysteine protease	Protein metabolism	Cysteine-type peptidase activity	Lysosome
4503143	NP_001900.1	CTSD	1509	cathepsin D preproprotein	18	95	Aspartic protease	Protein metabolism	Aspartic-type signal peptidase activity	Lysosome
6042196	NP_003784.2	CTSF	8722	cathepsin F precursor	2	2	Cysteine protease	Protein metabolism	Cysteine-type peptidase activity	Lysosome
4503149	NP_001902.1	CTSG	1511	cathepsin G preproprotein	4	9	Serine protease	Protein metabolism	Serine-type peptidase activity	Extracellular
23110955	NP_004381.2	CTSH	1512	pro-cathepsin H preproprotein	3	3	Cysteine protease	Protein metabolism	Cysteine-type peptidase activity	Lysosome
4503155	NP_001903.1	CTSL	1514	cathepsin L1 isoform 1 preproprotein	6	17	-	-	-	-
315075311	NP_001186668.1	CTSS	1520	cathepsin S isoform 2 preproprotein	10	28	Cysteine protease	Protein metabolism	Cysteine-type peptidase activity	Lysosome
23110960	NP_001324.2	CTSV	1515	cathepsin L2 preproprotein	1	1	-	-	-	-
22538442	NP_001327.2	CTSZ	1522	cathepsin Z preproprotein	9	36	Cysteine protease	Protein metabolism	Cysteine-type peptidase activity	Lysosome
7706244	NP_057005.1	CUTA	51596	protein CutA isoform 2 precursor	1	2	Unclassified	Biological_process unknown	Molecular function unknown	Plasma membrane
4506849	NP_002985.1	CXCL5	6374	C-X-C motif chemokine 5 precursor	1	3	Chemokine	Cell communication,Signal transduction	Chemokine activity	Extracellular
47778923	NP_057313.2	CYB5R2	51700	NADH-cytochrome b5 reductase 2	4	4	Enzyme: Reductase	Metabolism,Energy pathways,Electron transport	Catalytic activity	Cytosol
11128019	NP_061820.1	CYCS	54205	cytochrome c	2	4	Enzyme: Oxidase	Metabolism,Energy pathways	Catalytic activity	Mitochondrion
110349763	NP_059430.2	CYTH1	9267	cytohesin-1 isoform 2	1	1	Guanine nucleotide exchange factor	Cell communication,Signal transduction	Guanyl-nucleotide exchange factor activity	Golgi apparatus
294997306	NP_001171114.1	DAG1	1605	dystroglycan preproprotein	2	4	Adhesion molecule	Cell communication,Signal transduction	Cell adhesion molecule activity	Plasma membrane
20149621	NP_056348.2	DAK	26007	bifunctional ATP-dependent dihydroxyacetone kinase/FAD-AMP lyase (cyclizing)	5	8	Enzyme: Phosphotransferase	Metabolism,Energy pathways	Catalytic activity	-
120433590	NP_001073331.1	DBI	1622	acyl-CoA-binding protein isoform 3	6	38	Ligand	Metabolism,Energy pathways	Receptor binding	Mitochondrion
54792129	NP_563615.3	DCBLD2	131566	discoidin, CUB and LCCL domain-containing protein 2 precursor	1	1	Adhesion molecule	Cell communication,Signal transduction	Cell adhesion molecule activity	Plasma membrane
16751921	NP_444513.1	DCD	117159	dermcidin preproprotein	5	17	Ubiquitin proteasome system protein	Protein metabolism	Ubiquitin-specific protease activity	Cytoplasm
387527974	NP_001248342.1	DCTN2	10540	dynactin subunit 2 isoform 3	1	1	Motor protein	Cell growth and/or maintenance	Motor activity	Cytoplasm
148529014	NP_001914.3	DDB1	1642	DNA damage-binding protein 1	6	8	Chaperone	Protein metabolism	Chaperone activity	Cytoplasm, Golgi apparatus
321400059	NP_001189450.1	DDR1	780	epithelial discoidin domain-containing receptor 1 isoform 4 precursor	1	1	Receptor tyrosine kinase	Cell communication,Signal transduction	Transmembrane receptor protein tyrosine kinase activity	Plasma membrane
4503291	NP_001346.1	DDT	1652	D-dopachrome decarboxylase	1	1	Enzyme: Isomerase	Immune response	Isomerase activity	Cytoplasm
4758112	NP_004631.1	DDX39B	7919	spliceosome RNA helicase DDX39B	2	4	RNA binding protein	Regulation of nucleobase, nucleoside, nucleotide and nucleic acid metabolism	RNA binding	Nucleus
124248516	NP_001035965.1	DEFA1B	728358	neutrophil defensin 1 precursor	1	25	Defensin	Immune response	Defense/immunity protein activity	-
4885179	NP_005208.1	DEFA3	1668	neutrophil defensin 3 preproprotein	4	65	Defensin	Immune response	Defense/immunity protein activity	Extracellular
4885181	NP_005209.1	DEFB1	1672	beta-defensin 1 preproprotein	1	2	Defensin	Immune response	Defense/immunity protein activity	Extracellular
116063554	NP_057038.2	DERA	51071	putative deoxyribose-phosphate aldolase	2	2	Ubiquitin proteasome system protein	Proteolysis and peptidolysis,Protein metabolism	Ubiquitin-specific protease activity	Cytoplasm
119395760	NP_001073280.1	DIAPH1	1729	protein diaphanous homolog 1 isoform 2	1	1	Cytoskeletal associated protein	Cell growth and/or maintenance	Cytoskeletal protein binding	Cytoplasm
91199540	NP_000099.2	DLD	1738	dihydrolipoyl dehydrogenase, mitochondrial precursor	1	1	Enzyme: Dehydrogenase	Metabolism,Energy pathways	Catalytic activity	Mitochondrion
148539844	NP_060049.2	DMBT1	1755	deleted in malignant brain tumors 1 protein isoform c precursor	32	973	Unclassified	Immune response	Molecular function unknown	Extracellular
24797151	NP_037523.2	DMGDH	29958	dimethylglycine dehydrogenase, mitochondrial precursor	1	3	Enzyme: Dehydrogenase	Metabolism,Energy pathways	Catalytic activity	Mitochondrion
9558755	NP_036460.1	DNAJB9	4189	dnaJ homolog subfamily B member 9 precursor	2	4	Chaperone	Protein metabolism	Chaperone activity	Endoplasmic reticulum
5453980	NP_006251.1	DNAJC3	5611	dnaJ homolog subfamily C member 3 precursor	3	7	Translation regulatory protein	Protein metabolism	Translation regulator activity	Cytoplasm
21361254	NP_005214.2	DNASE1	1773	deoxyribonuclease-1 precursor	2	2	Deoxyribonuclease	Regulation of nucleobase, nucleoside, nucleotide and nucleic acid metabolism	Deoxyribonuclease activity	Extracellular
4503349	NP_001366.1	DNASE2	1777	deoxyribonuclease-2-alpha precursor	2	5	Deoxyribonuclease	Regulation of nucleobase, nucleoside, nucleotide and nucleic acid metabolism	Deoxyribonuclease activity	Lysosome
116235485	NP_620711.3	DNER	92737	delta and Notch-like epidermal growth factor-related receptor precursor	7	32	Cell surface receptor	Cell communication,Signal transduction	Receptor activity	Plasma membrane
40354201	NP_954653.1	DNPH1	10591	2'-deoxynucleoside 5'-phosphate N-hydrolase 1 isoform 2	1	1	-	-	-	-
375331941	NP_001243599.1	DPP3	10072	dipeptidyl peptidase 3 isoform 2	15	28	Aminopeptidase	Protein metabolism	Aminopeptidase activity	Cytoplasm
18765694	NP_001926.2	DPP4	1803	dipeptidyl peptidase 4	30	153	Protease	Protein metabolism	Peptidase activity	Plasma membrane
62420888	NP_037511.2	DPP7	29952	dipeptidyl peptidase 2 preproprotein	10	18	Serine protease	Protein metabolism	Serine-type peptidase activity	Lysosome
119943098	NP_000101.2	DPYD	1806	dihydropyrimidine dehydrogenase [NADP(+)] isoform 1	1	1	Enzyme: Dehydrogenase	Metabolism,Energy pathways	Catalytic activity	Cytoplasm
347543829	NP_001231533.1	DPYSL2	1808	dihydropyrimidinase-related protein 2 isoform 3	1	1	Cytoskeletal associated protein	Cell communication,Signal transduction	Cytoskeletal protein binding	Cytoplasm
13435366	NP_004940.1	DSC2	1824	desmocollin-2 isoform Dsc2b preproprotein	19	139	Adhesion molecule	Cell growth and/or maintenance	Cell adhesion molecule activity	Plasma membrane
148539848	NP_077741.2	DSC3	1825	desmocollin-3 isoform Dsc3b preproprotein	1	4	Adhesion molecule	Cell growth and/or maintenance	Cell adhesion molecule activity	Plasma membrane
119703744	NP_001933.2	DSG1	1828	desmoglein-1 preproprotein	13	90	Cell junction protein	Cell growth and/or maintenance	Cell adhesion molecule activity	Plasma membrane
119964718	NP_001935.2	DSG3	1830	desmoglein-3 preproprotein	21	104	Adhesion molecule	Cell communication,Signal transduction	Cell adhesion molecule activity	Plasma membrane
58530842	NP_001008844.1	DSP	1832	desmoplakin isoform II	7	7	Cytoskeletal protein	Cell growth and/or maintenance	Structural constituent of cytoskeleton	Cytoplasm
5730085	NP_006510.1	DYNLT1	6993	dynein light chain Tctex-type 1	1	1	Unclassified	Biological_process unknown	Molecular function unknown	Cytoplasm
221316614	NP_004416.2	ECM1	1893	extracellular matrix protein 1 isoform 1 precursor	7	13	Extracellular matrix protein	Cell growth and/or maintenance	Extracellular matrix structural constituent	Extracellular
221316616	NP_073155.2	ECM1	1893	extracellular matrix protein 1 isoform 2 precursor	3	4	Extracellular matrix protein	Cell growth and/or maintenance	Extracellular matrix structural constituent	Extracellular
4503471	NP_001393.1	EEF1A1	1915	elongation factor 1-alpha 1	6	16	Transcription regulatory protein	Regulation of cell cycle	Transcription regulator activity	Cytoplasm
4503481	NP_001395.1	EEF1G	1937	elongation factor 1-gamma	4	5	Translation regulatory protein	Protein metabolism	Translation regulator activity	Cytoplasm
4503483	NP_001952.1	EEF2	1938	elongation factor 2	5	5	Translation regulatory protein	Protein metabolism,Translation	Translation regulator activity	Cytoplasm
86788015	NP_001034437.1	EFEMP1	2202	EGF-containing fibulin-like extracellular matrix protein 1 precursor	1	2	Extracellular matrix protein	Cell growth and/or maintenance	Extracellular matrix structural constituent	Extracellular
20149675	NP_077305.2	EFHD2	79180	EF-hand domain-containing protein D2	2	3	Unclassified	Biological_process unknown	Molecular function unknown	Cytoplasm, Nucleus
296011015	NP_001171602.1	EGF	1950	pro-epidermal growth factor isoform 3 preproprotein	11	27	Growth factor	Cell communication,Signal transduction	Growth factor activity	Plasma membrane
30240932	NP_006786.2	EHD1	10938	EH domain-containing protein 1	6	8	Calcium binding protein	Cell communication,Signal transduction	Calcium ion binding	Plasma membrane
4503503	NP_001405.1	EIF2B1	1967	translation initiation factor eIF-2B subunit alpha	1	1	Translation regulatory protein	Protein metabolism	Translation regulator activity	Cytoplasm
4503507	NP_001406.1	EIF2S3	1968	eukaryotic translation initiation factor 2 subunit 3	1	1	Translation regulatory protein	Protein metabolism	Translation regulator activity	Cytoplasm
4503535	NP_001959.1	EIF4E	1977	eukaryotic translation initiation factor 4E isoform 1	1	1	Translation regulatory protein	Protein metabolism	Translation regulator activity	Nucleus
4504771	NP_002203.1	EIF6	3692	eukaryotic translation initiation factor 6 isoform a	2	2	Translation regulatory protein	Regulation of translation	Translation regulator activity	Cytoplasm
260166619	NP_001159434.1	ELAC2	60528	zinc phosphodiesterase ELAC protein 2 isoform 3	1	1	Unclassified	Biological_process unknown	Molecular function unknown	Nucleus
4503549	NP_001963.1	ELANE	1991	neutrophil elastase preproprotein	7	63	Serine protease	Protein metabolism	Serine-type peptidase activity	Cytoplasm
6912356	NP_036287.1	EML2	24139	echinoderm microtubule-associated protein-like 2 isoform 2	3	4	Cytoskeletal associated protein	Cell growth and/or maintenance	Cytoskeletal protein binding	Nucleus
148225659	NP_055851.1	ENDOD1	23052	endonuclease domain-containing 1 protein precursor	3	4	Unclassified	Regulation of nucleobase, nucleoside, nucleotide and nucleic acid metabolism	Molecular function unknown	-
289063435	NP_001165911.1	ENDOU	8909	poly(U)-specific endoribonuclease isoform 3 precursor	10	39	Serine protease	Protein metabolism	Serine-type peptidase activity	Cytoplasm
4503571	NP_001419.1	ENO1	2023	alpha-enolase isoform 1	31	380	Enzyme: Hydratase	Metabolism,Energy pathways	Catalytic activity	Cytoplasm
319996655	NP_001188412.1	ENO1	2023	c-myc promoter-binding protein-1 isoform MBP-1	1	6	Enzyme: Hydratase	Metabolism,Energy pathways	Catalytic activity	Cytoplasm
5803011	NP_001966.1	ENO2	2026	gamma-enolase	2	3	Enzyme: Hydratase	Metabolism,Energy pathways	Catalytic activity	Cytoplasm
10864017	NP_067027.1	ENOPH1	58478	enolase-phosphatase E1	4	11	Unclassified	Biological_process unknown	Molecular function unknown	-
331284125	NP_056224.3	EP400	57634	E1A-binding protein p400	1	1	DNA binding protein	Regulation of nucleobase, nucleoside, nucleotide and nucleic acid metabolism	DNA binding	Nucleus
309747091	NP_001185470.1	ERAP1	51752	endoplasmic reticulum aminopeptidase 1 isoform b precursor	24	61	Aminopeptidase	Protein metabolism	Aminopeptidase activity	Endoplasmic reticulum
7657069	NP_055399.1	ERO1L	30001	ERO1-like protein alpha precursor	19	87	Enzyme: Oxidoreductase	Metabolism,Energy pathways	Oxidoreductase activity	Endoplasmic reticulum
5803013	NP_006808.1	ERP29	10961	endoplasmic reticulum resident protein 29 isoform 1 precursor	1	1	Chaperone	Protein folding	Chaperone activity	Endoplasmic reticulum
77628151	NP_001029197.1	ERP29	10961	endoplasmic reticulum resident protein 29 isoform 2 precursor	1	1	Chaperone	Protein folding	Chaperone activity	Endoplasmic reticulum
52487191	NP_055866.1	ERP44	23071	endoplasmic reticulum resident protein 44 precursor	1	4	Unclassified	Protein metabolism	Molecular function unknown	Endoplasmic reticulum
33413400	NP_001975.1	ESD	2098	S-formylglutathione hydrolase	1	5	Enzyme: Esterase	Metabolism,Energy pathways	Hydrolase activity	Cytoplasm
30410716	NP_839955.1	EXOC1	55763	exocyst complex component 1 isoform 2	1	1	Transport/cargo protein	Transport	Transporter activity	Cytoplasm
21614499	NP_003370.2	EZR	7430	ezrin	10	30	Anchor protein	Cell growth and/or maintenance	Cytoskeletal anchoring activity	Cytoplasm
4503635	NP_000497.1	F2	2147	prothrombin preproprotein	8	13	Coagulation factor	Protein metabolism	Peptidase activity	Extracellular
105990535	NP_000121.2	F5	2153	coagulation factor V precursor	4	4	Coagulation factor	Protein metabolism	Metal ion binding	Extracellular
4503647	NP_000123.1	F8	2157	coagulation factor VIII isoform a precursor	1	1	Coagulation factor	Protein metabolism	Extracellular matrix binding	Extracellular
4557581	NP_001435.1	FABP5	2171	fatty acid-binding protein, epidermal	11	57	Transport/cargo protein	Transport	Transporter activity	Cytoplasm
4557587	NP_000128.1	FAH	2184	fumarylacetoacetase	7	14	Enzyme: Hydrolase	Metabolism,Energy pathways	Hydrolase activity	Cytoplasm
16757970	NP_443198.1	FAM129A	116496	protein Niban	1	1	Unclassified	Biological_process unknown	Molecular function unknown	-
79750824	NP_001030611.1	FAM129B	64855	niban-like protein 1 isoform 2	2	2	Unclassified	Biological_process unknown	Molecular function unknown	Cytoplasm, Nucleus
344198227	NP_001230675.1	FAM20A	54757	protein FAM20A isoform b	2	5	Secreted polypeptide	Biological_process unknown	Molecular function unknown	Extracellular
212276011	NP_001131020.1	FAM25C	644054	protein FAM25C	1	3	Unclassified	Biological_process unknown	Molecular function unknown	-
46255030	NP_478066.3	FAM3B	54097	protein FAM3B isoform a precursor	5	11	Secreted polypeptide	Biological_process unknown	Cytokine activity	Extracellular
7661714	NP_055703.1	FAM3C	10447	protein FAM3C precursor	1	1	Cytokine	Cell communication,Signal transduction	Cytokine activity	Extracellular
20270363	NP_620160.1	FAM3D	131177	protein FAM3D precursor	10	64	Cytokine	Cell communication,Signal transduction	Cytokine activity	Extracellular
377520143	NP_001243692.1	FAM49B	51571	protein FAM49B	9	28	Unclassified	Biological_process unknown	Molecular function unknown	-
144953905	NP_060558.3	FAM90A1	55138	protein FAM90A1	1	1	Transcription regulatory protein	Regulation of nucleobase, nucleoside, nucleotide and nucleic acid metabolism	Transcription regulator activity	Nucleus
13787217	NP_001438.1	FAT2	2196	protocadherin Fat 2 precursor	1	1	Adhesion molecule	Cell communication,Signal transduction	Cell adhesion molecule activity	-
34734068	NP_006478.2	FBLN1	2192	fibulin-1 isoform A precursor	5	5	Extracellular matrix protein	Cell growth and/or maintenance	Extracellular matrix structural constituent	Extracellular
51873055	NP_001989.2	FBLN2	2199	fibulin-2 isoform b precursor	1	1	Extracellular matrix protein	Cell growth and/or maintenance	Extracellular matrix structural constituent	Extracellular
19743803	NP_006320.2	FBLN5	10516	fibulin-5 precursor	2	3	Extracellular matrix protein	Cell growth and/or maintenance	Extracellular matrix structural constituent	Extracellular
189083692	NP_001121100.1	FBP1	2203	fructose-1,6-bisphosphatase 1	3	5	Enzyme: Dehydrogenase	Metabolism,Energy pathways	Catalytic activity	Mitochondrion
154146262	NP_003881.2	FCGBP	8857	IgGFc-binding protein precursor	109	835	Unclassified	Immune response	Protein binding,Molecular function unknown	Extracellular
189083842	NP_001121068.1	FCGR3A	2214	low affinity immunoglobulin gamma Fc region receptor III-A isoform d precursor	1	1	Cell surface receptor	Immune response	Receptor activity	Plasma membrane
402478626	NP_001257965.1	FCGR3B	2215	low affinity immunoglobulin gamma Fc region receptor III-B isoform 4	4	24	Cell surface receptor	Immune response	Receptor activity	-
8051584	NP_001994.2	FCN1	2219	ficolin-1 precursor	3	4	Defensin	Immune response	Defense/immunity protein activity	Extracellular
27754778	NP_775628.1	FCN3	8547	ficolin-3 isoform 2 precursor	1	1	Adhesion molecule	Immune response	Cell adhesion molecule activity	Extracellular
209571584	NP_001129294.1	FDPS	2224	farnesyl pyrophosphate synthase isoform b	4	8	Heat shock protein	Protein metabolism	Heat shock protein activity	Nucleus
28626504	NP_113659.3	FERMT3	83706	fermitin family homolog 3 short form	3	4	Enzyme: Phosphorylase	Metabolism,Energy pathways	Phosphorylase activity	Cytoplasm
11761629	NP_068657.1	FGA	2243	fibrinogen alpha chain isoform alpha preproprotein	9	21	Coagulation factor	Protein metabolism	Protein binding	Extracellular
70906435	NP_005132.2	FGB	2244	fibrinogen beta chain isoform 1 preproprotein	12	39	Coagulation factor	Protein metabolism	Protein binding	Extracellular
296080754	NP_001171670.1	FGB	2244	fibrinogen beta chain isoform 2 preproprotein	12	93	Secreted polypeptide	Protein metabolism	Binding	Extracellular
70906437	NP_000500.2	FGG	2266	fibrinogen gamma chain isoform gamma-A precursor	20	212	Coagulation factor	Protein metabolism	Protein binding	Extracellular
4885235	NP_005239.1	FGR	2268	tyrosine-protein kinase Fgr	1	1	Tyrosine kinase	Cell communication,Signal transduction	Protein-tyrosine kinase activity	Cytoplasm
19743875	NP_000134.2	FH	2271	fumarate hydratase, mitochondrial	4	4	Enzyme: Hydratase	Metabolism,Energy pathways	Catalytic activity	Mitochondrion
109659849	NP_055705.2	FILIP1L	11259	filamin A-interacting protein 1-like isoform 2	1	2	Unclassified	Biological_process unknown	Molecular function unknown	-
17149836	NP_463460.1	FKBP1A	2280	peptidyl-prolyl cis-trans isomerase FKBP1A isoform a	2	2	Enzyme: Isomerase	Cell communication,Signal transduction	Isomerase activity	Cytoplasm
372266127	NP_001243193.1	FLII	2314	protein flightless-1 homolog isoform 2	1	1	Cytoskeletal associated protein	Cell growth and/or maintenance	Cytoskeletal protein binding	Nucleus
254553403	NP_997305.2	FLJ44635	392490	TPT1-like protein	1	3	-	-	-	-
116063573	NP_001447.2	FLNA	2316	filamin-A isoform 1	37	80	Structural protein,Anchor protein	Cell growth and/or maintenance	Cytoskeletal anchoring activity	Cytoplasm
71040111	NP_002014.2	FMOD	2331	fibromodulin precursor	4	8	Extracellular matrix protein	Cell growth and/or maintenance	Extracellular matrix structural constituent	Extracellular
47132549	NP_997639.1	FN1	2335	fibronectin isoform 6 preproprotein	35	162	Extracellular matrix protein	Cell growth and/or maintenance	Extracellular matrix structural constituent	Nucleus, Extracellular
4503771	NP_002018.1	FNTA	2339	protein farnesyltransferase/geranylgeranyltransferase type-1 subunit alpha	1	1	Enzyme: Transferase	Protein modification	Transferase activity	Cytoplasm
24308545	NP_710163.1	FOLH1B	219595	putative N-acetylated-alpha-linked acidic dipeptidase	2	2	Carboxypeptidase	Protein metabolism	Carboxypeptidase activity	Cytoplasm
9257213	NP_057941.1	FOLR1	2348	folate receptor alpha precursor	8	40	Cell surface receptor	Cell communication,Signal transduction	Receptor activity	Plasma membrane
5901956	NP_009016.1	FSTL1	11167	follistatin-related protein 1 precursor	1	1	Protease inhibitor	Protein metabolism	Protease inhibitor activity	Extracellular
56682959	NP_002023.2	FTH1	2495	ferritin heavy chain	1	1	Storage protein	Transport	Storage protein	Cytoplasm
20149498	NP_000137.2	FTL	2512	ferritin light chain	3	12	Storage protein	Transport	Storage protein	Cytoplasm
119360348	NP_000138.2	FUCA1	2517	tissue alpha-L-fucosidase precursor	6	12	Enzyme: Hydrolase	Metabolism,Energy pathways	Hydrolase activity	Lysosome
40068512	NP_114409.2	FUCA2	2519	plasma alpha-L-fucosidase precursor	4	4	Enzyme: Hydrolase	Metabolism,Energy pathways	Hydrolase activity	Lysosome
4505579	NP_002560.1	FURIN	5045	furin preproprotein	16	35	Serine protease	Protein metabolism	Serine-type peptidase activity	Golgi apparatus
148277014	NP_001091110.1	FUT3	2525	galactoside 3(4)-L-fucosyltransferase	6	11	Enzyme: Dehydrogenase	Metabolism,Energy pathways	Catalytic activity	Cytoplasm
4503815	NP_000141.1	FUT6	2528	alpha-(1,3)-fucosyltransferase	1	1	Enzyme: Fucosyltransferase	Metabolism,Energy pathways	Fucosyltransferase activity	Golgi apparatus
30410728	NP_835369.1	FUT8	2530	alpha-(1,6)-fucosyltransferase isoform a	3	3	Enzyme: Fucosyltransferase	Metabolism,Energy pathways	Fucosyltransferase activity	Golgi apparatus
4503827	NP_001457.1	FZD2	2535	frizzled-2 precursor	1	1	G protein coupled receptor	Cell communication,Signal transduction	G-protein coupled receptor activity	Plasma membrane
108773793	NP_001035810.1	G6PD	2539	glucose-6-phosphate 1-dehydrogenase isoform b	22	96	Enzyme: Dehydrogenase	Metabolism,Energy pathways	Catalytic activity	Cytoplasm
119393891	NP_000143.2	GAA	2548	lysosomal alpha-glucosidase preproprotein	15	36	Enzyme: Glucosidase	Metabolism,Energy pathways	Glucosidase activity	Lysosome
20270355	NP_620156.1	GALM	130589	aldose 1-epimerase	2	2	Enzyme: Epimerase	Metabolism,Energy pathways	Racemase and epimerase activity	Cytoplasm
4503899	NP_000503.1	GALNS	2588	N-acetylgalactosamine-6-sulfatase precursor	3	5	Enzyme: Sulphatase	Metabolism,Energy pathways	Catalytic activity	Lysosome
13124891	NP_065207.2	GALNT1	2589	polypeptide N-acetylgalactosaminyltransferase 1	1	1	Enzyme: Galactosyltransferase	Metabolism,Energy pathways	Galactosyltransferase activity	Endoplasmic reticulum
4758412	NP_004472.1	GALNT2	2590	polypeptide N-acetylgalactosaminyltransferase 2 precursor	2	5	Enzyme: Galactosyltransferase	Metabolism,Energy pathways	Galactosyltransferase activity	Golgi apparatus
153266878	NP_004473.2	GALNT3	2591	polypeptide N-acetylgalactosaminyltransferase 3	2	2	Enzyme: Galactosyltransferase	Protein metabolism	Galactosyltransferase activity	Golgi apparatus
32698686	NP_055383.1	GALNT5	11227	polypeptide N-acetylgalactosaminyltransferase 5	5	6	Enzyme: Galactosyltransferase	Metabolism,Energy pathways	Galactosyltransferase activity	Golgi apparatus
115298684	NP_009141.2	GALNT6	11226	polypeptide N-acetylgalactosaminyltransferase 6	2	2	Enzyme: Glycosyltransferase	Protein metabolism	Transferase activity	Golgi apparatus
14916445	NP_149097.1	GALP	85569	galanin-like peptide isoform 1 precursor	1	1	Unclassified	Biological_process unknown	Molecular function unknown	-
38202257	NP_938148.1	GANAB	23193	neutral alpha-glucosidase AB isoform 2 precursor	16	46	Enzyme: Hydrolase	Carbohydrate metabolism	Hydrolase activity	Endoplasmic reticulum
499589599	NP_001265122.1	GANAB	23193	neutral alpha-glucosidase AB isoform 5	3	4	Enzyme: Hydrolase	Carbohydrate metabolism	Hydrolase activity	Endoplasmic reticulum
7669492	NP_002037.2	GAPDH	2597	glyceraldehyde-3-phosphate dehydrogenase isoform 1	23	499	Enzyme: Dehydrogenase	Metabolism,Energy pathways	Catalytic activity	Cytoplasm
378404908	NP_001243728.1	GAPDH	2597	glyceraldehyde-3-phosphate dehydrogenase isoform 2	1	34	Enzyme: Dehydrogenase	Metabolism,Energy pathways	Catalytic activity	Cytoplasm
116805340	NP_002038.2	GARS	2617	glycine--tRNA ligase precursor	1	1	Enzyme: Ligase	Protein metabolism	Ligase activity	Cytoplasm
284807150	NP_001165282.1	GBA	2629	glucosylceramidase isoform 2	1	1	Enzyme: Glucosidase	Lipid metabolism	Glucosidase activity	Lysosome
189458812	NP_000149.3	GBE1	2632	1,4-alpha-glucan-branching enzyme	9	12	Enzyme: Glycosyltransferase	Metabolism,Energy pathways	Transferase activity	-
157671915	NP_940862.2	GBP6	163351	guanylate-binding protein 6	2	4	GTPase	Cell communication,Signal transduction	GTPase activity	-
32483410	NP_000574.2	GC	2638	vitamin D-binding protein isoform 1 precursor	24	190	Transport/cargo protein	Transport	Transporter activity	Extracellular
6912388	NP_036330.1	GCA	25801	grancalcin	1	1	Calcium binding protein	Cell communication,Signal transduction	Calcium ion binding	Cytoplasm
4758422	NP_004742.1	GCNT3	9245	beta-1,3-galactosyl-O-glycosyl-glycoprotein beta-1,6-N-acetylglucosaminyltransferase 3	2	2	Enzyme: Glucosaminyltransferase	Metabolism,Energy pathways	Transferase activity	-
4758426	NP_004284.1	GDA	9615	guanine deaminase isoform b	1	2	Enzyme: Deaminase	Metabolism,Energy pathways	Deaminase activity	Cytoplasm
4503971	NP_001484.1	GDI1	2664	rab GDP dissociation inhibitor alpha	2	2	GTPase activating protein	Cell communication,Signal transduction	GTPase activator activity	Cytoplasm
6598323	NP_001485.2	GDI2	2665	rab GDP dissociation inhibitor beta isoform 1	14	67	Membrane transport protein	Transport	Auxiliary transport protein activity	Cytoplasm
169646441	NP_001108628.1	GDI2	2665	rab GDP dissociation inhibitor beta isoform 2	4	9	Membrane transport protein	Transport	Auxiliary transport protein activity	Cytoplasm
13129018	NP_076956.1	GGCT	79017	gamma-glutamylcyclotransferase isoform 1	6	6	Unclassified	Biological_process unknown	Molecular function unknown	-
315360622	NP_001186746.1	GGCT	79017	gamma-glutamylcyclotransferase isoform 4	1	4	Unclassified	Biological_process unknown	Molecular function unknown	-
4503987	NP_003869.1	GGH	8836	gamma-glutamyl hydrolase precursor	6	24	Enzyme: Hydrolase	Metabolism,Energy pathways	Hydrolase activity	Lysosome
4504009	NP_000160.1	GLA	2717	alpha-galactosidase A precursor	6	10	Enzyme: Galactosidase	Metabolism,Energy pathways	Galactosidase activity	Endoplasmic reticulum
208022658	NP_001129074.1	GLB1	2720	beta-galactosidase isoform c preproprotein	4	4	Enzyme: Hydroxylase	Metabolism,Energy pathways	Catalytic activity	Lysosome
224586817	NP_001139139.1	GLG1	2734	Golgi apparatus protein 1 isoform 3 precursor	16	42	Integral membrane protein	Biological_process unknown	Receptor binding	Golgi apparatus
118402586	NP_006699.2	GLO1	2739	lactoylglutathione lyase	6	13	Enzyme: Lyase	Metabolism,Energy pathways	Lyase activity	Cytoplasm
217330598	NP_057164.3	GLOD4	51031	glyoxalase domain-containing protein 4	6	19	Unclassified	Biological_process unknown	Molecular function unknown	Mitochondrion
343887374	NP_001230587.1	GLRX	2745	glutaredoxin-1	2	4	Enzyme: Oxidoreductase	Metabolism,Energy pathways	Oxidoreductase activity	Cytoplasm
7705987	NP_057517.1	GLTP	51228	glycolipid transfer protein	1	4	Transport/cargo protein	Transport	Transporter activity	Cytoplasm
31377775	NP_036216.2	GLUD2	2747	glutamate dehydrogenase 2, mitochondrial precursor	1	1	Enzyme: Dehydrogenase	Metabolism,Energy pathways	Catalytic activity	Mitochondrion
19923206	NP_002056.2	GLUL	2752	glutamine synthetase	3	4	RNA binding protein	Regulation of nucleobase, nucleoside, nucleotide and nucleic acid metabolism	RNA binding	-
39995109	NP_000396.2	GM2A	2760	ganglioside GM2 activator isoform 1 precursor	4	8	Transport/cargo protein	Metabolism,Energy pathways	Transporter activity	Lysosome
4758440	NP_004868.1	GMFG	9535	glia maturation factor gamma	3	4	Growth factor	Cell communication,Signal transduction	Growth factor activity	-
45447090	NP_995319.1	GMPPA	29926	mannose-1-phosphate guanyltransferase alpha	1	1	Enzyme: Phosphorylase	Carbohydrate mediated signaling,Metabolism	Phosphorylase activity	-
11761621	NP_068806.1	GMPPB	29925	mannose-1-phosphate guanyltransferase beta isoform 2	1	1	Enzyme: Phosphorylase	Metabolism	Phosphorylase activity	-
24111250	NP_006563.2	GNA13	10672	guanine nucleotide-binding protein subunit alpha-13	1	3	G protein	Cell communication,Signal transduction	GTPase activity	Plasma membrane
261878575	NP_001159897.1	GNAI2	2771	guanine nucleotide-binding protein G(i) subunit alpha-2 isoform 2	5	7	GTPase,G protein	Cell communication,Signal transduction	G-protein-coupled receptor binding,GTPase activity	Plasma membrane
117938765	NP_001070957.1	GNAS	2778	protein GNAS isoform g	1	1	G protein	Cell communication,Signal transduction	GTPase activity	Plasma membrane
11321585	NP_002065.1	GNB1	2782	guanine nucleotide-binding protein G(I)/G(S)/G(T) subunit beta-1	4	5	G protein	Cell communication,Signal transduction	GTPase activity	Plasma membrane
5174447	NP_006089.1	GNB2L1	10399	guanine nucleotide-binding protein subunit beta-2-like 1	1	1	Adapter molecule	Cell communication,Signal transduction	Receptor signaling complex scaffold activity	Cytoplasm
13027378	NP_005462.1	GNPDA1	10007	glucosamine-6-phosphate isomerase 1	3	3	Enzyme: Deaminase	Metabolism,Energy pathways	Deaminase activity	-
14249738	NP_115909.1	GNPTG	84572	N-acetylglucosamine-1-phosphotransferase subunit gamma precursor	2	2	Enzyme: Phosphotransferase	Metabolism,Energy pathways	Catalytic activity	Golgi apparatus
4504061	NP_002067.1	GNS	2799	N-acetylglucosamine-6-sulfatase precursor	7	9	Enzyme: Sulphatase	Metabolism,Energy pathways	Catalytic activity	Lysosome
374532823	NP_001243417.1	GOLGB1	2804	Golgin subfamily B member 1 isoform 4	1	1	Structural protein	Cell growth and/or maintenance	Structural molecule activity	Golgi apparatus
29550838	NP_057632.2	GOLM1	51280	Golgi membrane protein 1	11	52	Transport/cargo protein	Transport	Transporter activity	Golgi apparatus
4504067	NP_002070.1	GOT1	2805	aspartate aminotransferase, cytoplasmic	20	58	Enzyme: Aminotransferase	Metabolism,Energy pathways	Transaminase activity	Cytoplasm
73486658	NP_002071.2	GOT2	2806	aspartate aminotransferase, mitochondrial precursor	5	7	Unclassified	Biological_process unknown	Molecular function unknown	-
167001141	NP_002072.2	GPC1	2817	glypican-1 precursor	1	1	Cell surface receptor	Cell communication,Signal transduction	Receptor activity	Plasma membrane
18201905	NP_000166.2	GPI	2821	glucose-6-phosphate isomerase isoform 2	21	172	Enzyme: Isomerase	Metabolism,Energy pathways	Isomerase activity	Cytoplasm
74048422	NP_001027566.1	GPR126	57211	G-protein coupled receptor 126 isoform alpha 2 precursor	2	2	G protein coupled receptor	Cell communication	G-protein coupled receptor activity	Plasma membrane
41584202	NP_958932.1	GPR56	9289	G-protein coupled receptor 56 isoform b precursor	1	1	G protein coupled receptor	Signal transduction	G-protein coupled receptor activity	Plasma membrane
296317297	NP_001171763.1	GPR64	10149	G-protein coupled receptor 64 isoform 6 precursor	4	6	G protein coupled receptor	Cell communication,Signal transduction	G-protein coupled receptor activity	Nucleus, Plasma membrane
7706451	NP_057319.1	GPRC5B	51704	G-protein coupled receptor family C group 5 member B precursor	1	1	G protein coupled receptor	Cell communication,Signal transduction	G-protein coupled receptor activity	Plasma membrane
40217833	NP_061123.3	GPRC5C	55890	G-protein coupled receptor family C group 5 member C isoform b precursor	1	2	G protein coupled receptor	Signal transduction	G-protein coupled receptor activity	Cell surface
47078240	NP_004118.3	GPS1	2873	COP9 signalosome complex subunit 1 isoform 2	1	1	Unclassified	Cell communication,Signal transduction	Signal transducer activity	Nucleus
6006001	NP_002075.2	GPX3	2878	glutathione peroxidase 3 precursor	4	18	Enzyme: Peroxidase	Metabolism,Energy pathways	Peroxidase activity	Extracellular
4504111	NP_002077.1	GRB2	2885	growth factor receptor-bound protein 2 isoform 1	4	4	Adapter molecule	Apoptosis,Signal transduction,Regulation of cell cycle	Receptor signaling complex scaffold activity	Cytoplasm
45359859	NP_987102.1	GRB2	2885	growth factor receptor-bound protein 2 isoform 2	1	3	Adapter molecule	Apoptosis,Signal transduction,Regulation of cell cycle	Receptor signaling complex scaffold activity	Cytoplasm
6912396	NP_036335.1	GRHPR	9380	glyoxylate reductase/hydroxypyruvate reductase	2	2	Enzyme: Reductase	Metabolism,Energy pathways	Catalytic activity	Cytoplasm
4504151	NP_002078.1	GRN	2896	granulins precursor	15	45	Growth factor	Cell communication,Signal transduction	Growth factor activity	Extracellular
4504165	NP_000168.1	GSN	2934	gelsolin isoform a precursor	25	111	Cytoskeletal protein	Cell growth and/or maintenance	Structural constituent of cytoskeleton	Extracellular
189083772	NP_001121134.1	GSN	2934	gelsolin isoform b	4	171	Enzyme: Dehydrogenase	Metabolism,Energy pathways	Catalytic activity	Cytoplasm
305410789	NP_001182031.1	GSR	2936	glutathione reductase, mitochondrial isoform 2 precursor	7	10	Enzyme: Reductase	Metabolism,Energy pathways	Catalytic activity	Mitochondrion
305410793	NP_001182033.1	GSR	2936	glutathione reductase, mitochondrial isoform 4 precursor	1	2	Enzyme: Reductase	Metabolism,Energy pathways	Catalytic activity	Mitochondrion
4504169	NP_000169.1	GSS	2937	glutathione synthetase	12	16	Enzyme: Ligase	Metabolism,Energy pathways	Ligase activity	-
219842335	NP_001137153.1	GSTK1	373156	glutathione S-transferase kappa 1 isoform d	1	1	Enzyme: Glutathione transferase	Metabolism	Glutathione transferase activity	Mitochondrion, Peroxisome
23065544	NP_000552.2	GSTM1	2944	glutathione S-transferase Mu 1 isoform 1	5	10	Enzyme: Glutathione transferase	Xenobiotic metabolism,Metabolism,Energy pathways	Glutathione transferase activity	Cytoplasm
23065547	NP_666533.1	GSTM1	2944	glutathione S-transferase Mu 1 isoform 2	1	1	Enzyme: Glutathione transferase	Xenobiotic metabolism,Metabolism,Energy pathways	Glutathione transferase activity	Cytoplasm
215277000	NP_001135840.1	GSTM2	2946	glutathione S-transferase Mu 2 isoform 2	4	5	Enzyme: Glutathione transferase	Metabolism,Energy pathways	Glutathione transferase activity	Cytoplasm
23065557	NP_671489.1	GSTM4	2948	glutathione S-transferase Mu 4 isoform 2	1	4	Enzyme: Glutathione transferase	Metabolism,Energy pathways	Glutathione transferase activity	Cytoplasm
4758484	NP_001177932.1	GSTO1	9446	glutathione S-transferase omega-1 isoform 3	8	24	Enzyme: Glutathione transferase	Metabolism,Energy pathways	Glutathione transferase activity	Nucleus
4504183	NP_000843.1	GSTP1	2950	glutathione S-transferase P	11	120	Enzyme: Glutathione transferase	Metabolism,Energy pathways	Glutathione transferase activity	Cytoplasm
157426893	NP_068746.2	GUF1	60558	translation factor GUF1, mitochondrial	1	1	Unclassified	Biological_process unknown	Molecular function unknown	-
268834192	NP_000172.2	GUSB	2990	beta-glucuronidase precursor	2	2	Enzyme: Hydrolase	Metabolism,Energy pathways	Hydrolase activity	Lysosome
296040507	NP_001171650.1	GYG1	2992	glycogenin-1 isoform 3	4	11	Metallo protease	Protein metabolism	Metallopeptidase activity	Extracellular
188528667	NP_001013721.2	H3F3C	440093	histone H3.3C	1	1	Unclassified,DNA binding protein	Biological_process unknown	Nucleic acid binding,Molecular function unknown	-
52145310	NP_004276.2	H6PD	9563	GDH/6PGL endoplasmic bifunctional protein precursor	6	10	Enzyme: Dehydrogenase	Metabolism,Energy pathways	Catalytic activity	Endoplasmic reticulum
4504345	NP_000508.1	HBA2	3040	hemoglobin subunit alpha	8	71	Transport/cargo protein	Transport	Transporter activity	Cytoplasm
4504349	NP_000509.1	HBB	3043	hemoglobin subunit beta	10	59	Transport/cargo protein	Transport	Transporter activity	Extracellular
4504351	NP_000510.1	HBD	3045	hemoglobin subunit delta	2	8	Transport/cargo protein	Transport	Transporter activity	-
51510893	NP_001003938.1	HBM	3042	hemoglobin subunit mu	1	1	-	-	-	-
98986457	NP_005325.2	HCFC1	3054	host cell factor 1	1	1	Transcription factor	Regulation of nucleobase, nucleoside, nucleotide and nucleic acid metabolism	Transcription factor activity	Cytoplasm, Nucleus
186928821	NP_001119523.1	HDGF	3068	hepatoma-derived growth factor isoform c	2	3	Growth factor	Cell communication,Signal transduction	Growth factor activity	Nucleus
296011028	NP_001171606.1	HDHD1	8226	pseudouridine-5'-monophosphatase isoform c	1	1	Unclassified	Biological_process unknown	Molecular function unknown	-
14149777	NP_115500.1	HDHD2	84064	haloacid dehalogenase-like hydrolase domain-containing protein 2	1	3	Enzyme: Hydrolase	Metabolism,Energy pathways	Hydrolase activity	-
7657603	NP_055135.1	HEBP2	23593	heme-binding protein 2	6	25	Unclassified	Biological_process unknown	Molecular function unknown	Cytoplasm
499137511	NP_001265115.1	HERC4	26091	probable E3 ubiquitin-protein ligase HERC4 isoform d	1	2	Ubiquitin proteasome system protein	Protein metabolism	Ubiquitin-specific protease activity	Cytoplasm
189181666	NP_000511.2	HEXA	3073	beta-hexosaminidase subunit alpha preproprotein	14	38	Enzyme: Hydrolase	Metabolism,Energy pathways	Hydrolase activity	Lysosome
4504373	NP_000512.1	HEXB	3074	beta-hexosaminidase subunit beta preproprotein	17	42	Enzyme: Hydrolase	Metabolism,Energy pathways	Hydrolase activity	Lysosome
4758528	NP_004703.1	HGS	9146	hepatocyte growth factor-regulated tyrosine kinase substrate	1	1	Adapter molecule	Cell communication,Signal transduction	Receptor signaling complex scaffold activity	Cytoplasm
4885413	NP_005331.1	HINT1	3094	histidine triad nucleotide-binding protein 1	1	2	ATPase	Cell communication,Signal transduction	ATPase activity	Cytoplasm
10800138	NP_066407.1	HIST1H2BD	3017	histone H2B type 1-D	1	1	DNA binding protein	Chromosome organization and biogenesis (sensu Eukarya)	DNA binding	Nucleus
4504301	NP_003529.1	HIST1H4A	8359	histone H4	6	8	Aminopeptidase	Protein metabolism	Aminopeptidase activity	Endoplasmic reticulum
15553127	NP_000180.2	HK2	3099	hexokinase-2	1	1	Enzyme: Phosphotransferase	Metabolism,Energy pathways	Catalytic activity	Mitochondrion
194097330	NP_002106.2	HK3	3101	hexokinase-3	11	19	Enzyme: Phosphotransferase	Metabolism,Energy pathways	Catalytic activity	Cytoplasm
4504425	NP_002119.1	HMGB1	3146	high mobility group protein B1	4	5	DNA binding protein	Regulation of nucleobase, nucleoside, nucleotide and nucleic acid metabolism	DNA binding	Nucleus
194688133	NP_001124160.1	HMGB2	3148	high mobility group protein B2	3	7	Transcription regulatory protein	Regulation of nucleobase, nucleoside, nucleotide and nucleic acid metabolism	Transcription regulator activity	Nucleus
4504445	NP_002127.1	HNRNPA1	3178	heterogeneous nuclear ribonucleoprotein A1 isoform a	1	1	RNA binding protein	Regulation of nucleobase, nucleoside, nucleotide and nucleic acid metabolism	RNA binding	Nucleus
4504447	NP_002128.1	HNRNPA2B1	3181	heterogeneous nuclear ribonucleoproteins A2/B1 isoform A2	3	9	RNA binding protein,Ribonucleoprotein	Regulation of nucleobase, nucleoside, nucleotide and nucleic acid metabolism	RNA binding,Transcription factor binding	Nucleus
14165435	NP_112552.1	HNRNPK	3190	heterogeneous nuclear ribonucleoprotein K isoform b	1	1	Ribonucleoprotein	Regulation of nucleobase, nucleoside, nucleotide and nucleic acid metabolism	Ribonucleoprotein	Nucleus
21264587	NP_631957.1	HOPX	84525	homeodomain-only protein isoform b	1	2	Transcription regulatory protein	Regulation of gene expression, epigenetic	Transcription regulator activity	Nucleus
4826762	NP_005134.1	HP	3240	haptoglobin isoform 1 preproprotein	10	135	Calcium binding protein	Cell communication,Signal transduction	Calcium ion binding	Nucleus
186910296	NP_001119574.1	HP	3240	haptoglobin isoform 2 preproprotein	11	33	Transport/cargo protein	Immune response	Transporter activity	Extracellular
19913441	NP_002140.2	HPCAL1	3241	hippocalcin-like protein 1	1	1	Calcium binding protein	Cell communication,Signal transduction	Calcium ion binding	Cytoplasm
45580723	NP_066275.3	HPR	3250	haptoglobin-related protein precursor	1	1	Secreted polypeptide	Immune response	Molecular function unknown	Extracellular
4504483	NP_000185.1	HPRT1	3251	hypoxanthine-guanine phosphoribosyltransferase	5	9	Enzyme: Ribosyltransferase	Metabolism,Energy pathways	Catalytic activity	Cytoplasm
11321561	NP_000604.1	HPX	3263	hemopexin precursor	24	324	Transport/cargo protein	Transport	Transporter activity	Extracellular
4504489	NP_000403.1	HRG	3273	histidine-rich glycoprotein precursor	5	17	Adapter molecule	Apoptosis	Protein binding,Polysaccharide binding,Binding,Immunoglobulin binding,Metal ion binding,Complement binding	Extracellular
410171504	XP_003960312.1	HRNR	388697	hornerin	1	4	Unclassified	Biological_process unknown	Molecular function unknown	Plasma membrane
154146191	NP_005339.3	HSP90AA1	3320	heat shock protein HSP 90-alpha isoform 2	11	14	Chaperone	Protein metabolism	Chaperone activity	Cytoplasm
431822406	NP_001258900.1	HSP90AB1	3326	heat shock protein HSP 90-beta isoform b	2	3	Chaperone	Cell communication,Signal transduction	Chaperone activity	Cytoplasm
431822408	NP_001258901.1	HSP90AB1	3326	heat shock protein HSP 90-beta isoform c	1	1	Chaperone	Cell communication,Signal transduction	Chaperone activity	Cytoplasm
4507677	NP_003290.1	HSP90B1	7184	endoplasmin precursor	1	2	Heat shock protein	Protein metabolism	Heat shock protein activity	Endoplasmic reticulum
48928056	NP_008879.3	HSPA13	6782	heat shock 70 kDa protein 13 precursor	3	6	Chaperone	Protein metabolism	Chaperone activity	Endoplasmic reticulum
167466173	NP_005337.2	HSPA1B	3304	heat shock 70 kDa protein 1A/1B	23	214	Chaperone	Protein metabolism	Chaperone activity	Cytoplasm
38327039	NP_002145.3	HSPA4	3308	heat shock 70 kDa protein 4	18	36	Chaperone	Protein metabolism	Chaperone activity	Cytoplasm, Golgi apparatus
16507237	NP_005338.1	HSPA5	3309	78 kDa glucose-regulated protein precursor	27	117	Chaperone	Protein metabolism	Chaperone activity	Endoplasmic reticulum
34419635	NP_002146.2	HSPA6	3310	heat shock 70 kDa protein 6	1	24	Heat shock protein	Protein metabolism	Heat shock protein activity	Nucleus
5729877	NP_006588.1	HSPA8	3312	heat shock cognate 71 kDa protein isoform 1	22	145	Enzyme: Dehydratase	Metabolism,Energy pathways	Hydro-lyase activity	Cytoplasm
24234686	NP_694881.1	HSPA8	3312	heat shock cognate 71 kDa protein isoform 2	1	7	Heat shock protein	Protein metabolism	Heat shock protein activity	Cytoplasm, Nucleolus
4504517	NP_001531.1	HSPB1	3315	heat shock protein beta-1	7	26	Chaperone	Protein metabolism	Chaperone activity	Cytoplasm
31542947	NP_002147.2	HSPD1	3329	60 kDa heat shock protein, mitochondrial	3	3	Heat shock protein	Apoptosis,Protein metabolism,Signal transduction,Protein folding,Regulation of immune response	Heat shock protein activity	Mitochondrial matrix
4504523	NP_002148.1	HSPE1	3336	10 kDa heat shock protein, mitochondrial	2	2	Heat shock protein	Protein metabolism	Heat shock protein activity	Mitochondrion
126012571	NP_005520.4	HSPG2	3339	basement membrane-specific heparan sulfate proteoglycan core protein precursor	2	2	Extracellular matrix protein	Cell growth and/or maintenance	Extracellular matrix structural constituent	Extracellular
4506141	NP_002766.1	HTRA1	5654	serine protease HTRA1 precursor	4	6	Serine protease	Protein metabolism	Serine-type peptidase activity	Extracellular
61676188	NP_113584.3	HUWE1	10075	E3 ubiquitin-protein ligase HUWE1	1	1	DNA binding protein	Regulation of nucleobase, nucleoside, nucleotide and nucleic acid metabolism	DNA binding	Nucleus
5453832	NP_006380.1	HYOU1	10525	hypoxia up-regulated protein 1 precursor	5	9	Chaperone	Protein metabolism	Chaperone activity	Endoplasmic reticulum
167466207	NP_002153.2	ICAM3	3385	intercellular adhesion molecule 3 precursor	1	1	Adhesion molecule	Cell communication,Signal transduction	Cell adhesion molecule activity	Plasma membrane
155969707	NP_004960.2	IDE	3416	insulin-degrading enzyme isoform 1	4	5	Enzyme: Oxidoreductase	Metabolism,Energy pathways	Oxidoreductase activity	Extracellular
28178825	NP_005887.2	IDH1	3417	isocitrate dehydrogenase [NADP] cytoplasmic	10	35	Enzyme: Dehydrogenase	Metabolism,Energy pathways	Catalytic activity	Cytoplasm
28178832	NP_002159.2	IDH2	3418	isocitrate dehydrogenase [NADP], mitochondrial precursor	1	1	Enzyme: Dehydrogenase	Metabolism,Energy pathways	Catalytic activity	Mitochondrion
110611239	NP_000194.2	IDUA	3425	alpha-L-iduronidase precursor	7	11	Enzyme: Hydrolase	Metabolism,Energy pathways	Hydrolase activity	Lysosome
29150261	NP_006323.2	IFI30	10437	gamma-interferon-inducible lysosomal thiol reductase preproprotein	3	5	Enzyme: Reductase	Metabolism,Energy pathways	Catalytic activity	Lysosome
306922358	NP_005524.2	IFI35	3430	interferon-induced 35 kDa protein	2	2	Unclassified	Immune response	Molecular function unknown	Cytoplasm
119964726	NP_000867.2	IGF2R	3482	cation-independent mannose-6-phosphate receptor precursor	7	10	Cell surface receptor	Cell communication,Signal transduction	Receptor activity	Plasma membrane
4826772	NP_004961.1	IGFALS	3483	insulin-like growth factor-binding protein complex acid labile subunit isoform 2 precursor	4	4	Unclassified	Cell communication,Signal transduction	Molecular function unknown	Extracellular
38348370	NP_940943.1	IGFL1	374918	insulin growth factor-like family member 1 precursor	1	2	Integral membrane protein	Biological_process unknown	Molecular function unknown	-
21489959	NP_653247.1	IGJ	3512	immunoglobulin J chain precursor	8	168	Immunoglobulin	Immune response	Antigen binding	Endoplasmic reticulum
13399298	NP_064455.1	IGLL1	3543	immunoglobulin lambda-like polypeptide 1 isoform a precursor	1	22	Immunoglobulin	Immune response	Molecular function unknown	Cytoplasm
295986608	NP_001171597.1	IGLL5	100423062	immunoglobulin lambda-like polypeptide 5 isoform 1	2	276	-	-	-	-
372466586	NP_001243225.1	IGLL5	100423062	immunoglobulin lambda-like polypeptide 5 isoform 2	7	162	-	-	-	-
331284207	NP_001193594.1	IGSF8	93185	immunoglobulin superfamily member 8 precursor	1	1	Immunoglobulin	Immune response	Antigen binding	Plasma membrane
342349321	NP_001230140.1	IL18	3606	interleukin-18 isoform 2 proprotein	2	2	Cytokine	Immune response	Cytokine activity	Extracellular
27894321	NP_776215.1	IL1RN	3557	interleukin-1 receptor antagonist protein isoform 4	5	63	Cytokine	Cell communication,Signal transduction	Cytokine activity	Extracellular
7657092	NP_055255.1	IL36A	27179	interleukin-36 alpha	6	14	Cytokine	Immune response	Cytokine activity	Extracellular
514388113	NP_001265497.1	IL36G	56300	interleukin-36 gamma isoform 2	2	2	Ligand	Cell communication,Signal transduction	Receptor binding	Cytoplasm
28610147	NP_002175.2	IL6ST	3572	interleukin-6 receptor subunit beta isoform 1 precursor	1	7	Cytokine receptor	Immune response	Transmembrane receptor activity	Cytoplasm, Nucleus, Plasma membrane
300244535	NP_001177910.1	IL6ST	3572	interleukin-6 receptor subunit beta isoform 3 precursor	6	10	Cytokine receptor	Immune response	Transmembrane receptor activity	Cytoplasm, Nucleus, Plasma membrane
5031789	NP_005527.1	IMPA1	3612	inositol monophosphatase 1 isoform 1	1	1	Enzyme: Phosphatase	Metabolism,Energy pathways	Phosphoprotein phosphatase activity	Cytoplasm
7657236	NP_055029.1	IMPA2	3613	inositol monophosphatase 2	1	1	Enzyme: Phosphotransferase	Metabolism,Energy pathways	Catalytic activity	-
66933016	NP_000875.2	IMPDH2	3615	inosine-5'-monophosphate dehydrogenase 2	1	1	Enzyme: Dehydrogenase	Metabolism,Energy pathways	Catalytic activity	Cytosol, Cytoplasm
193083155	NP_001122400.1	INPP1	3628	inositol polyphosphate 1-phosphatase	1	1	Enzyme: Phosphohydrolase	Cell communication,Signal transduction	Catalytic activity	Cytoplasm
40254823	NP_005532.2	INPP5D	3635	phosphatidylinositol 3,4,5-trisphosphate 5-phosphatase 1 isoform b	1	1	Cytoskeletal associated protein,Lipid phosphatase	Cell communication,Signal transduction	Lipid phosphatase activity	Cytoplasm
24797086	NP_002262.3	IPO5	3843	importin-5	1	1	Transport/cargo protein	Transport	Transporter activity	Cytoplasm
4506787	NP_003861.1	IQGAP1	8826	ras GTPase-activating-like protein IQGAP1	23	51	GTPase activating protein	Cytoskeleton organization and biogenesis	GTPase activator activity	Cytoplasm, Nucleus
116089337	NP_006624.2	IQGAP2	10788	ras GTPase-activating-like protein IQGAP2	1	1	GTPase activating protein	Cell communication,Signal transduction	GTPase activator activity	Cytoplasm
103471987	NP_057132.2	ISOC1	51015	isochorismatase domain-containing protein 1	1	1	Unclassified	Biological_process unknown	Molecular function unknown	-
4504747	NP_002195.1	ITGA3	3675	integrin alpha-3 isoform a precursor	1	1	Cell surface receptor	Cell communication,Signal transduction	Receptor activity	Plasma membrane
88501734	NP_000623.2	ITGAM	3684	integrin alpha-M isoform 2 precursor	20	52	Cell surface receptor	Cell communication,Signal transduction	Receptor activity	Plasma membrane
89191865	NP_000202.2	ITGB2	3689	integrin beta-2 precursor	8	16	Adhesion molecule	Cell communication,Signal transduction	Cell adhesion molecule activity	Plasma membrane
418203909	NP_001258683.1	ITGBL1	9358	integrin beta-like protein 1 isoform 4	2	2	Secreted polypeptide	Cell adhesion,Biological_process unknown	Cell adhesion molecule activity	Extracellular
156119625	NP_002206.2	ITIH1	3697	inter-alpha-trypsin inhibitor heavy chain H1 isoform a precursor	4	12	Protease inhibitor	Protein metabolism	Protease inhibitor activity	Extracellular
70778918	NP_002207.2	ITIH2	3698	inter-alpha-trypsin inhibitor heavy chain H2 precursor	16	36	Protease inhibitor	Protein metabolism	Protease inhibitor activity	Extracellular
133925809	NP_002208.3	ITIH3	3699	inter-alpha-trypsin inhibitor heavy chain H3 preproprotein	2	2	Protease inhibitor	Protein metabolism	Protease inhibitor activity	Nucleus
262050538	NP_001159921.1	ITIH4	3700	inter-alpha-trypsin inhibitor heavy chain H4 isoform 2 precursor	6	22	Protease inhibitor	Protein metabolism	Protease inhibitor activity	Extracellular
31542986	NP_060095.2	ITLN1	55600	intelectin-1 precursor	3	14	Secreted polypeptide	Cell communication,Signal transduction	Carbohydrate binding	Extracellular
11527402	NP_068839.1	ITM2B	9445	integral membrane protein 2B	2	3	Integral membrane protein	Cell growth and/or maintenance	Molecular function unknown	Plasma membrane
44890059	NP_005538.2	IVL	3713	involucrin	6	11	Structural protein	Cell growth and/or maintenance	Structural molecule activity	Cytoplasm
410171507	XP_003960313.1	IVL	3713	involucrin	4	7	Structural protein	Cell growth and/or maintenance	Structural molecule activity	Cytoplasm
167860114	NP_001108104.1	JMJD7	100137047	jmjC domain-containing protein 7	1	1	Unclassified	Biological_process unknown	Molecular function unknown	-
56090146	NP_001005920.2	JMJD8	339123	jmjC domain-containing protein 8 precursor	1	1	Unclassified	Biological_process unknown	Molecular function unknown	-
12056468	NP_068831.1	JUP	3728	junction plakoglobin	2	2	Adhesion molecule	Cell communication,Signal transduction	Cell adhesion molecule activity	Cytoplasm
315434251	NP_001186792.1	KCNAB2	8514	voltage-gated potassium channel subunit beta-2 isoform 4	1	1	Voltage gated channel	Transport	Voltage-gated ion channel activity	Cytoplasm
24497460	NP_004968.2	KCNC3	3748	potassium voltage-gated channel subfamily C member 3	1	1	Voltage gated channel	Transport	Voltage-gated ion channel activity	Plasma membrane
429535822	NP_001258856.1	KIF27	55582	kinesin-like protein KIF27 isoform B	1	1	Motor protein	Cell growth and/or maintenance	Motor activity	-
4758648	NP_004512.1	KIF5B	3799	kinesin-1 heavy chain	1	1	Motor protein	Cell growth and/or maintenance	Motor activity	Mitochondrion
4504875	NP_002248.1	KLK1	3816	kallikrein-1 preproprotein	6	524	Serine protease	Protein metabolism	Serine-type peptidase activity	Extracellular
22208982	NP_002767.2	KLK10	5655	kallikrein-10 preproprotein	3	9	Serine protease	Protein metabolism	Serine-type peptidase activity	Cytoplasm
209862865	NP_001129504.1	KLK11	11012	kallikrein-11 isoform 1 precursor	8	36	Serine protease	Protein metabolism	Serine-type peptidase activity	Extracellular
22208987	NP_665901.1	KLK12	43849	kallikrein-12 isoform 2 precursor	5	20	Serine protease	Protein metabolism	Serine-type peptidase activity	Extracellular
11496281	NP_056411.1	KLK13	26085	kallikrein-13 precursor	6	20	Serine protease	Protein metabolism	Serine-type peptidase activity	Extracellular
91823048	NP_071329.2	KLK14	43847	kallikrein-14 preproprotein	2	2	Serine protease	Protein metabolism	Serine-type peptidase activity	Extracellular
4506155	NP_002765.1	KLK6	5653	kallikrein-6 isoform A preproprotein	6	14	Serine protease	Protein metabolism	Serine-type peptidase activity	Cytoplasm
6005844	NP_009127.1	KLK8	11202	kallikrein-8 isoform 1 preproprotein	1	2	Serine protease	Protein metabolism	Serine-type peptidase activity	Extracellular
29366812	NP_036447.1	KLK9	284366	kallikrein-9 precursor	1	1	Serine protease	Protein metabolism	Serine-type peptidase activity	Cytoplasm
78191798	NP_000883.2	KLKB1	3818	plasma kallikrein preproprotein	1	1	Serine protease	Protein metabolism	Serine-type peptidase activity	Extracellular
4504893	NP_000884.1	KNG1	3827	kininogen-1 isoform 2 precursor	2	3	Coagulation factor	Protein metabolism	Protease inhibitor activity	Extracellular
262050546	NP_001159923.1	KNG1	3827	kininogen-1 isoform 3 precursor	4	6	Protease inhibitor	Protein metabolism	Protease inhibitor activity	Cytoplasm
4504901	NP_002259.1	KPNA4	3840	importin subunit alpha-4	1	1	Transport/cargo protein	Transport	Transporter activity	Cytoplasm
19923142	NP_002256.2	KPNB1	3837	importin subunit beta-1 isoform 1	5	15	Transport/cargo protein	Transport	Transporter activity	Cytoplasm
119395750	NP_006112.3	KRT1	3848	keratin, type II cytoskeletal 1	40	802	Enzyme: Phosphotransferase	Regulation of nucleobase, nucleoside, nucleotide and nucleic acid metabolism	Catalytic activity	Cytoplasm
195972866	NP_000412.3	KRT10	3858	keratin, type I cytoskeletal 10	33	815	Structural protein	Cell growth and/or maintenance	Structural molecule activity	Cytoplasm
15431310	NP_000517.2	KRT14	3861	keratin, type I cytoskeletal 14	12	57	Cytoskeletal protein	Cell growth and/or maintenance	Structural constituent of cytoskeleton	Cytoplasm
24430192	NP_005548.2	KRT16	3868	keratin, type I cytoskeletal 16	12	45	Cytoskeletal protein	Cell growth and/or maintenance	Structural constituent of cytoskeleton	Cytoplasm
4557701	NP_000413.1	KRT17	3872	keratin, type I cytoskeletal 17	5	5	Cytoskeletal protein	Cell growth and/or maintenance	Structural constituent of cytoskeleton	Cytoplasm
47132620	NP_000414.2	KRT2	3849	keratin, type II cytoskeletal 2 epidermal	19	156	Cytoskeletal associated protein	Cell growth and/or maintenance	Cytoskeletal protein binding	Cytoplasm
27894339	NP_056330.3	KRT23	25984	keratin, type I cytoskeletal 23	1	1	Unclassified	Biological_process unknown	Molecular function unknown	Cytoplasm
119395754	NP_000415.2	KRT5	3852	keratin, type II cytoskeletal 5	15	57	Structural protein	Cell growth and/or maintenance	Structural molecule activity	Cytoplasm
5031839	NP_005545.1	KRT6A	3853	keratin, type II cytoskeletal 6A	3	9	Structural protein	Cell growth and/or maintenance	Structural molecule activity	Cytoplasm
119703753	NP_005546.2	KRT6B	3854	keratin, type II cytoskeletal 6B	12	26	Structural protein	Cell growth and/or maintenance	Structural molecule activity	Cytoplasm
226246665	NP_001139698.1	KRT72	140807	keratin, type II cytoskeletal 72 isoform 2	1	4	Cytoskeletal protein	Cell growth and/or maintenance	Structural constituent of cytoskeleton	Cytoskeleton
89357932	NP_775487.2	KRT78	196374	keratin, type II cytoskeletal 78	1	1	Structural protein	Cell growth and/or maintenance	Structural molecule activity	Intermediate filament
4504919	NP_002264.1	KRT8	3856	keratin, type II cytoskeletal 8 isoform 2	1	28	Structural protein	Cell growth and/or maintenance	Structural molecule activity	Cytoplasm
349501070	NP_001231776.1	KRTDAP	388533	keratinocyte differentiation-associated protein isoform 2 precursor	2	3	Unclassified	Biological_process unknown	Molecular function unknown	-
26051233	NP_741982.1	LACTB	114294	serine beta-lactamase-like protein LACTB, mitochondrial isoform b	1	1	Ribosomal subunit	Protein metabolism	Structural constituent of ribosome	Mitochondrion, Cytoplasm
189217428	NP_001121190.1	LAMA3	3909	laminin subunit alpha-3 isoform 4 precursor	1	1	Extracellular matrix protein	Cell growth and/or maintenance	Extracellular matrix structural constituent	Extracellular
380503846	NP_001098677.2	LAMA4	3910	laminin subunit alpha-4 isoform 2 precursor	1	1	Adhesion molecule	Cell growth and/or maintenance	Cell adhesion molecule activity	Extracellular
119703755	NP_002283.3	LAMB2	3913	laminin subunit beta-2 precursor	2	2	Extracellular matrix protein	Cell growth and/or maintenance	Extracellular matrix structural constituent	Extracellular
145309326	NP_002284.3	LAMC1	3915	laminin subunit gamma-1 precursor	2	4	Extracellular matrix protein	Cell growth and/or maintenance	Extracellular matrix structural constituent	Extracellular
110611156	NP_006050.3	LAMC3	10319	laminin subunit gamma-3 precursor	1	1	Structural protein	Cell growth and/or maintenance	Structural molecule activity	Extracellular
112380628	NP_005552.3	LAMP1	3916	lysosome-associated membrane glycoprotein 1 precursor	1	1	Integral membrane protein	Biological_process unknown,Regulation of exocytosis	Molecular function unknown	Lysosome
4504957	NP_002285.1	LAMP2	3920	lysosome-associated membrane glycoprotein 2 isoform A precursor	2	18	Adhesion molecule	Cell growth and/or maintenance	Cell adhesion molecule activity	Lysosome
41393561	NP_056991.2	LAP3	51056	cytosol aminopeptidase	3	3	Aminopeptidase	Protein metabolism	Aminopeptidase activity	Cytoplasm
22749049	NP_689718.1	LCA5L	150082	Lebercilin-like protein	1	1	Unclassified	Biological_process unknown	Molecular function unknown	-
4504963	NP_002288.1	LCN1	3933	lipocalin-1 isoform 1 precursor	13	321	Transport/cargo protein	Transport	Transporter activity	Extracellular
38455402	NP_005555.2	LCN2	3934	neutrophil gelatinase-associated lipocalin precursor	16	390	Transport/cargo protein	Transport	Transporter activity	Extracellular
167614506	NP_002289.2	LCP1	3936	plastin-2	36	272	Calcium binding protein	Cell communication,Signal transduction	Calcium ion binding	Cytoplasm
5031857	NP_001128711.1	LDHA	3939	L-lactate dehydrogenase A chain isoform 2	23	211	Enzyme: Dehydrogenase	Metabolism,Energy pathways	Catalytic activity	Cytoplasm
47059044	NP_659409.2	LDHAL6A	160287	L-lactate dehydrogenase A-like 6A	1	1	Enzyme: Oxidoreductase	Metabolism,Energy pathways	Oxidoreductase activity	-
4557032	NP_002291.1	LDHB	3945	L-lactate dehydrogenase B chain	13	51	Enzyme: Dehydrogenase	Metabolism,Energy pathways	Catalytic activity	Cytoplasm
4504981	NP_002296.1	LGALS1	3956	galectin-1	1	2	Ligand	Immune response	Receptor binding	Extracellular
115430223	NP_002297.2	LGALS3	3958	galectin-3 isoform 1	5	41	Transcription regulatory protein	Regulation of nucleobase, nucleoside, nucleotide and nucleic acid metabolism	Transcription regulator activity	Cytoplasm
5031863	NP_005558.1	LGALS3BP	3959	galectin-3-binding protein precursor	20	429	Extracellular matrix protein	Immune response	Extracellular matrix structural constituent	Extracellular
109948279	NP_001035972.1	LGALS7B	653499	galectin-7	2	3	Unclassified	Biological_process unknown	Molecular function unknown	-
56682962	NP_005597.3	LGMN	5641	legumain preproprotein	5	7	Cysteine protease	Protein metabolism	Cysteine-type peptidase activity	Lysosome
269847098	NP_071409.3	LHPP	64077	phospholysine phosphohistidine inorganic pyrophosphate phosphatase isoform 1	2	3	Protease inhibitor	Protein metabolism	Protease inhibitor activity	Extracellular
410170251	XP_003961003.1	LILRA3	11026	leukocyte immunoglobulin-like receptor, subfamily A (without TM domain), member 3	1	1	Secreted polypeptide	Immune response	Receptor activity	Extracellular
239916002	NP_001155220.1	LIM2	3982	lens fiber membrane intrinsic protein isoform 2	1	2	Structural protein	Cell growth and/or maintenance	Structural molecule activity	Plasma membrane
344313201	NP_001230704.1	LIMA1	51474	LIM domain and actin-binding protein 1 isoform 4	1	1	Cytoskeletal protein	Cell growth and/or maintenance	Structural constituent of cytoskeleton	Cytoplasm
341914298	XP_003403776.1	LOC100653194	100653194	signal-regulatory protein beta-1 isoform 3-like isoform 7	2	3	-	-	-	-
410173860	XP_003960891.1	LOC101060361	101060361	mucin-16-like	1	2	-	-	-	-
410171648	XP_003960338.1	LOC101060545	101060545	ribose-5-phosphate isomerase-like	2	2	-	-	-	-
410172332	XP_003960474.1	LOC101060621	101060621	putative protein FAM90A8P-like	1	1	-	-	-	-
410170240	XP_003961000.1	LOC101060789	101060789	low affinity immunoglobulin gamma Fc region receptor III-A-like	1	1	-	-	-	-
410169807	XP_003960901.1	LOC101060798	101060798	aldo-keto reductase family 1 member C2-like isoform 1	2	3	-	-	-	-
410169914	XP_001716250.4	LOC642131	642131	uncharacterized protein LOC642131	2	16	-	-	-	-
116292750	NP_005568.2	LPA	4018	apolipoprotein(a) precursor	1	1	Transport/cargo protein	Transport	Transporter activity	Extracellular
40549418	NP_006142.1	LPO	4025	lactoperoxidase isoform 1 preproprotein	42	392	Enzyme: Peroxidase	Metabolism,Energy pathways	Peroxidase activity	Extracellular
231569458	NP_001153574.1	LPO	4025	lactoperoxidase isoform 3 preproprotein	3	534	Enzyme: Peroxidase	Metabolism,Energy pathways	Peroxidase activity	Extracellular
16418467	NP_443204.1	LRG1	116844	leucine-rich alpha-2-glycoprotein precursor	11	103	Unclassified,Secreted polypeptide	Cell adhesion,Biological_process unknown,Signal transduction	Molecular function unknown,Cell adhesion molecule activity	Mitochondrial membrane, Extracellular, Plasma membrane
212276104	NP_001131025.1	LRRFIP1	9208	leucine-rich repeat flightless-interacting protein 1 isoform 5	1	2	Transcription regulatory protein	Regulation of nucleobase, nucleoside, nucleotide and nucleic acid metabolism	Transcription regulator activity	Cytoplasm
10863977	NP_067000.1	LSM2	57819	U6 snRNA-associated Sm-like protein LSm2	1	1	RNA binding protein	Regulation of nucleobase, nucleoside, nucleotide and nucleic acid metabolism	RNA binding	Cytoplasm
61742791	NP_001013272.1	LSP1	4046	lymphocyte-specific protein 1 isoform 2	2	4	Calcium binding protein	Cell communication,Signal transduction	Calcium ion binding	Plasma membrane
4505029	NP_000886.1	LTA4H	4048	leukotriene A-4 hydrolase isoform 1	32	235	Enzyme: Dehydrogenase	Metabolism,Energy pathways	Catalytic activity	Cytoplasm
261337173	NP_001159738.1	LTBP1	4052	latent-transforming growth factor beta-binding protein 1 isoform 5 precursor	1	1	Extracellular matrix protein	Cell growth and/or maintenance	Extracellular matrix structural constituent	Extracellular
54607120	NP_002334.2	LTF	4057	lactotransferrin isoform 1 precursor	3	39	Transport/cargo protein	Transport	Transporter activity	Secretory granule
312433998	NP_001186078.1	LTF	4057	lactotransferrin isoform 2	1	15	Transport/cargo protein	Transport	Transporter activity	Secretory granule
4505047	NP_002336.1	LUM	4060	lumican precursor	2	2	Extracellular matrix protein	Cell growth and/or maintenance	Extracellular matrix structural constituent	Extracellular
194473714	NP_064554.3	LXN	56925	latexin	2	2	Adapter molecule	Cell communication,Signal transduction	Receptor signaling complex scaffold activity	Cytoplasm
13376874	NP_079537.1	LY6G6C	80740	lymphocyte antigen 6 complex locus protein G6c precursor	1	2	MHC complex protein	Immune response	MHC class I receptor activity,MHC class II receptor activity	Plasma membrane
29294643	NP_803253.1	LYNX1	66004	ly-6/neurotoxin-like protein 1 isoform b precursor	1	1	Unclassified	Biological_process unknown,Neurophysiological process	Molecular function unknown	Dendrite
93004088	NP_055215.2	LYPD3	27076	ly6/PLAUR domain-containing protein 3 precursor	4	75	Unclassified	Biological_process unknown	Molecular function unknown	-
5453722	NP_006321.1	LYPLA1	10434	acyl-protein thioesterase 1	1	1	Enzyme: Phospholipase	Metabolism,Energy pathways	Phospholipase activity	Endoplasmic reticulum
4557894	NP_000230.1	LYZ	4069	lysozyme C precursor	10	71	Enzyme: Hydrolase	Metabolism,Energy pathways	Hydrolase activity	Extracellular
21362062	NP_115744.2	LZIC	84328	protein LZIC	1	1	Unclassified	Biological_process unknown	Molecular function unknown	-
24497519	NP_005898.2	MAN1A1	4121	mannosyl-oligosaccharide 1,2-alpha-mannosidase IA	8	16	Enzyme: Hydrolase	Metabolism,Energy pathways	Hydrolase activity	Endoplasmic reticulum
51477714	NP_002363.2	MAN2A1	4124	alpha-mannosidase 2	15	22	Enzyme: Glycosidase	Metabolism,Energy pathways	Catalytic activity	Golgi apparatus
291045220	NP_001166969.1	MAN2B1	4125	lysosomal alpha-mannosidase isoform 2 precursor	5	8	Enzyme: Glycosidase	Metabolism,Energy pathways	Catalytic activity	Lysosome
84798622	NP_005899.3	MANBA	4126	beta-mannosidase precursor	26	58	Enzyme: Glycosidase	Metabolism,Energy pathways	Catalytic activity	Lysosome
299523086	NP_006001.3	MANF	7873	mesencephalic astrocyte-derived neurotrophic factor precursor	3	5	Unclassified	Biological_process unknown	Molecular function unknown	Cytoplasm
31542650	NP_060520.2	MANSC1	54682	MANSC domain-containing protein 1 precursor	2	3	Unclassified	Biological_process unknown	Molecular function unknown	-
5579478	NP_002746.1	MAP2K1	5604	dual specificity mitogen-activated protein kinase kinase 1	1	1	Dual specificity kinase	Cell communication,Signal transduction	Protein threonine/tyrosine kinase activity	Cytoplasm
20986512	NP_620581.1	MAPK14	1432	mitogen-activated protein kinase 14 isoform 2	3	7	Serine/threonine kinase	Cell communication,Signal transduction	Protein serine/threonine kinase activity	Cytoplasm
20986514	NP_620582.1	MAPK14	1432	mitogen-activated protein kinase 14 isoform 3	1	3	Serine/threonine kinase	Cell communication,Signal transduction	Protein serine/threonine kinase activity	Cytoplasm
5174529	NP_005902.1	MAT2A	4144	S-adenosylmethionine synthase isoform type-2	1	1	Enzyme: Adenosyltransferase	Metabolism,Energy pathways	Catalytic activity	Cytoplasm
5174539	NP_005908.1	MDH1	4190	malate dehydrogenase, cytoplasmic isoform 2	13	58	Enzyme: Dehydrogenase	Metabolism,Energy pathways	Catalytic activity	Cytoplasm
21735621	NP_005909.2	MDH2	4191	malate dehydrogenase, mitochondrial precursor	7	13	Enzyme: Dehydrogenase	Metabolism,Energy pathways	Catalytic activity	Mitochondrion
396080285	NP_001257481.1	MDK	4192	midkine isoform b precursor	1	1	Cytokine	Cell communication,Signal transduction	Cytokine activity	Extracellular
4505143	NP_002386.1	ME1	4199	NADP-dependent malic enzyme	2	2	Enzyme: Decarboxylase	Metabolism,Energy pathways	Carboxy-lyase activity	Cytoplasm
4505145	NP_002387.1	ME2	4200	NAD-dependent malic enzyme, mitochondrial isoform 1 precursor	2	2	Enzyme: Decarboxylase	Metabolism,Energy pathways	Carboxy-lyase activity	Mitochondrion
212286159	NP_001131074.1	MEMO1	51072	protein MEMO1 isoform 2	2	2	Unclassified	Biological_process unknown	Molecular function unknown	-
23111005	NP_002395.1	MFAP4	4239	microfibril-associated glycoprotein 4 isoform 2 precursor	1	1	Extracellular matrix protein	Cell growth and/or maintenance	Extracellular matrix structural constituent	Extracellular
134244281	NP_005920.2	MFI2	4241	melanotransferrin isoform 1 precursor	15	30	Unclassified	Immune response	Molecular function unknown	Plasma membrane
221316699	NP_004659.2	MGAM	8972	maltase-glucoamylase, intestinal	6	10	Enzyme: Hydrolase	Metabolism,Energy pathways	Hydrolase activity	Plasma membrane
167857778	NP_002397.2	MGAT1	4245	alpha-1,3-mannosyl-glycoprotein 2-beta-N-acetylglucosaminyltransferase	2	2	Enzyme: Glucosaminyltransferase	Metabolism,Energy pathways	Transferase activity	Golgi apparatus
122891870	NP_940953.2	MIA3	375056	melanoma inhibitory activity protein 3 precursor	2	2	Unclassified	Cell adhesion,Biological_process unknown,Wound healing,Cell migration	Molecular function unknown	-
226530313	NP_001152763.1	MICAL1	64780	protein-methionine sulfoxide oxidase MICAL1 isoform 2	1	1	Cytoskeletal protein	Cell growth and/or maintenance	Structural constituent of cytoskeleton	Cytoplasm
4505185	NP_002406.1	MIF	4282	macrophage migration inhibitory factor	1	7	Cytokine	Cell communication,Signal transduction	Cytokine activity	Extracellular
296010988	NP_001171589.1	MINPP1	9562	multiple inositol polyphosphate phosphatase 1 isoform 3	2	5	Lipid phosphatase	Cell communication,Signal transduction	Lipid phosphatase activity	Endoplasmic reticulum
4505219	NP_002414.1	MMP7	4316	matrilysin preproprotein	1	1	Metallo protease	Protein metabolism	Metallopeptidase activity	Extracellular
4505221	NP_002415.1	MMP8	4317	neutrophil collagenase preproprotein	8	52	Metallo protease	Protein metabolism	Metallopeptidase activity	Extracellular
74272287	NP_004985.2	MMP9	4318	matrix metalloproteinase-9 preproprotein	31	318	Metallo protease	Protein metabolism	Metallopeptidase activity	Extracellular
4505227	NP_002423.1	MNDA	4332	myeloid cell nuclear differentiation antigen	2	5	Transcription factor	Regulation of nucleobase, nucleoside, nucleotide and nucleic acid metabolism	Transcription factor activity	Nucleus
8922950	NP_060835.1	MNS1	55329	meiosis-specific nuclear structural protein 1	1	1	Structural protein	Cell growth and/or maintenance	Structural molecule activity	Nucleus
4557759	NP_000241.1	MPO	4353	myeloperoxidase precursor	40	290	Enzyme: Oxidoreductase	Metabolism,Energy pathways	Oxidoreductase activity	Extracellular
53988378	NP_005814.2	MSLN	10232	mesothelin isoform 1 preproprotein	11	30	Adhesion molecule	Cell adhesion,Immune response	Cell adhesion molecule activity	Membrane fraction
4557036	NP_002434.1	MSMB	4477	beta-microseminoprotein isoform a precursor	1	2	Unclassified,Secreted polypeptide	Immune response,Transport	Immunoglobulin binding	Extracellular
4505257	NP_002435.1	MSN	4478	moesin	32	130	Cytoskeletal protein	Cell growth and/or maintenance	Structural constituent of cytoskeleton	Cytoplasm
315013568	NP_001186658.1	MSRA	4482	mitochondrial peptide methionine sulfoxide reductase isoform d	1	1	Enzyme: Reductase	Metabolism,Energy pathways	Catalytic activity	Mitochondrion
222136639	NP_005947.3	MTHFD1	4522	C-1-tetrahydrofolate synthase, cytoplasmic	1	1	Enzyme: Dehydrogenase	Metabolism,Energy pathways	Catalytic activity	Cytoplasm
83367077	NP_078966.2	MUC16	94025	mucin-16	5	6	Integral membrane protein	Cell communication,Signal transduction	Molecular function unknown	Plasma membrane
161016767	NP_001010909.2	MUC21	394263	mucin-21 precursor	1	4	Unclassified	Biological_process unknown	Molecular function unknown	Integral to membrane
301172750	NP_002449.2	MUC5B	727897	mucin-5B precursor	101	3948	Adhesion molecule	Cell adhesion	Protein binding	-
222418645	NP_689504.2	MUC7	4589	mucin-7 precursor	6	217	Secreted polypeptide	Biological_process unknown	Molecular function unknown	Extracellular
17158005	NP_477521.1	MUCL1	118430	mucin-like protein 1 precursor	1	1	Secreted polypeptide	Biological_process unknown	Molecular function unknown	Extracellular
24308440	NP_612410.1	MVB12A	93343	multivesicular body subunit 12A	1	1	-	-	-	-
115496169	NP_000248.2	MYH7	4625	myosin-7	1	1	Structural protein	Cell growth and/or maintenance	Structural molecule activity	Extracellular
12667788	NP_002464.1	MYH9	4627	myosin-9	22	42	Structural protein	Cell growth and/or maintenance	Structural molecule activity	Cytoplasm
17986275	NP_524146.1	MYL1	4632	myosin light chain 1/3, skeletal muscle isoform isoform 3f	1	4	Structural protein	Cell growth and/or maintenance	Structural molecule activity	Extracellular
5453740	NP_006462.1	MYL12A	10627	myosin regulatory light chain 12A	3	3	Calcium binding protein	Cell communication,Signal transduction	Calcium ion binding	Cytoskeleton
17986258	NP_066299.2	MYL6	4637	myosin light polypeptide 6 isoform 1	4	9	Cytoskeletal protein	Cell growth and/or maintenance	Structural constituent of cytoskeleton	Cytoplasm
27544941	NP_036467.2	MYO1F	4542	unconventional myosin-If	1	1	Motor protein	Cell growth and/or maintenance	Motor activity	Cytoplasm
7706425	NP_057284.1	NAA38	51691	N-alpha-acetyltransferase 38, NatC auxiliary subunit	3	3	RNA binding protein	Regulation of nucleobase, nucleoside, nucleotide and nucleic acid metabolism	RNA binding	Cytoplasm
312222781	NP_001185924.1	NADK	65220	NAD kinase isoform 3	1	1	Enzyme: Phosphorylase	Metabolism,Energy pathways	Phosphorylase activity	Cytoplasm
4557781	NP_000253.1	NAGA	4668	alpha-N-acetylgalactosaminidase precursor	1	1	Enzyme: Glycosidase	Metabolism,Energy pathways	Catalytic activity	Lysosome
295844834	NP_060037.3	NAGK	55577	N-acetyl-D-glucosamine kinase	12	33	Enzyme: Phosphotransferase	Metabolism,Energy pathways	Catalytic activity	-
66346698	NP_000254.2	NAGLU	4669	alpha-N-acetylglucosaminidase precursor	23	62	Enzyme: Hydrolase	Metabolism,Energy pathways	Hydrolase activity	Lysosome
5031977	NP_005737.1	NAMPT	10135	nicotinamide phosphoribosyltransferase precursor	12	33	Cytokine	Anti-apoptosis	Transferase activity	Extracellular
194394158	NP_660202.3	NAPRT1	93100	nicotinate phosphoribosyltransferase	8	27	Enzyme: Phosphoribosyltransferase	Regulation of nucleobase, nucleoside, nucleotide and nucleic acid metabolism	Catalytic activity	Cytoplasm
27262630	NP_689511.2	NASP	4678	nuclear autoantigenic sperm protein isoform 3	1	1	Cell cycle control protein	Cell communication,Signal transduction,Regulation of cell cycle	Histone binding	Cytoplasm, Nucleus
47825361	NP_001001414.1	NCCRP1	342897	F-box only protein 50	3	8	Unclassified	Biological_process unknown	Molecular function unknown	-
115298672	NP_000256.3	NCF1	653361	neutrophil cytosol factor 1	7	10	-	-	-	-
299829279	NP_001177718.1	NCF2	4688	neutrophil cytosol factor 2 isoform 3	3	3	Enzyme: Oxidase	Metabolism,Energy pathways	Catalytic activity	Cytoplasm
47519798	NP_000622.2	NCF4	4689	neutrophil cytosol factor 4 isoform 1	4	6	Regulatory/other subunit,Enzyme: Oxidase	Immune response,Metabolism,Energy pathways,Regulation of enzyme activity	Catalytic activity,Enzyme regulator activity	Cytoplasm
42544213	NP_963294.1	NDRG2	57447	protein NDRG2 isoform b	3	4	Enzyme: Hydrolase	Cell proliferation,Metabolism,Energy pathways,Cell differentiation	Hydrolase activity	Perinuclear region
5453760	NP_006147.1	NEDD8	4738	NEDD8 precursor	2	6	Ubiquitin proteasome system protein	Protein metabolism	Ubiquitin-specific protease activity	Nucleus
222136641	NP_149107.4	NEK9	91754	serine/threonine-protein kinase Nek9	1	1	Serine/threonine kinase,Cell cycle control protein	Cell growth and/or maintenance	Kinase activity	Cytoplasm
4557791	NP_000425.1	NEU1	4758	sialidase-1 precursor	6	11	Enzyme: Hydrolase	Metabolism,Energy pathways	Hydrolase activity	Lysosome
215272362	NP_001135828.1	NIF3L1	60491	NIF3-like protein 1 isoform 3	1	1	Transcription regulatory protein	Regulation of nucleobase, nucleoside, nucleotide and nucleic acid metabolism	Transcription regulator activity	Nucleus
9910460	NP_064587.1	NIT2	56954	omega-amidase NIT2	11	21	Enzyme: Hydrolase	Metabolism,Energy pathways	Hydrolase activity	-
4557797	NP_000260.1	NME1	4830	nucleoside diphosphate kinase A isoform b	4	5	Transport/cargo protein	Transport	Transporter activity	Extracellular
66392203	NP_001018146.1	NME1-NME2	654364	NME1-NME2 protein	2	18	Enzyme: Glutathione transferase	Metabolism,Energy pathways	Glutathione transferase activity	Cytoplasm
310923127	NP_001185611.1	NME2	4831	nucleoside diphosphate kinase B isoform b	1	1	Transcription factor	Signal transduction,Regulation of nucleobase, nucleoside, nucleotide and nucleic acid metabolism	Transcription factor activity	Nucleus
10835073	NP_066565.1	NMT1	4836	glycylpeptide N-tetradecanoyltransferase 1	1	1	Unclassified,Enzyme: Acyltransferase	Protein metabolism,Metabolism,Energy pathways	Molecular function unknown,Acyltransferase activity	Ribosome
22027482	NP_002508.2	NPAS1	4861	neuronal PAS domain-containing protein 1	2	2	Transcription factor	Cell communication,Signal transduction	Transcription factor activity	Nucleolus
5453678	NP_006423.1	NPC2	10577	epididymal secretory protein E1 precursor	7	33	Transport/cargo protein	Metabolism,Energy pathways	Transporter activity	Lysosome
158937236	NP_006301.3	NPEPPS	9520	puromycin-sensitive aminopeptidase	28	98	Aminopeptidase	Protein metabolism	Aminopeptidase activity	Cytoplasm
83641870	NP_001032827.1	NPM1	4869	nucleophosmin isoform 3	1	1	Chaperone	Protein metabolism	Chaperone activity	Nucleoplasm, Cytoplasm, Nucleolus, Nucleus
156564357	NP_000895.2	NQO2	4835	ribosyldihydronicotinamide dehydrogenase [quinone]	7	17	Enzyme: Oxidoreductase	Metabolism,Energy pathways	Oxidoreductase activity	Cytoplasm
7019333	NP_037524.1	NRBP1	29959	nuclear receptor-binding protein	1	1	Adapter molecule	Cell communication,Signal transduction	Receptor signaling complex scaffold activity	Nucleus
93204871	NP_067052.2	NTN4	59277	netrin-4 precursor	1	1	Extracellular matrix protein	Cell growth and/or maintenance	Extracellular matrix structural constituent	Extracellular
20070228	NP_006175.2	NUCB1	4924	nucleobindin-1 precursor	16	57	Calcium binding protein	Cell communication,Signal transduction	Calcium ion binding	Golgi apparatus
4826870	NP_005004.1	NUCB2	4925	nucleobindin-2 precursor	26	287	Calcium binding protein	Cell communication,Signal transduction	Calcium ion binding	Nucleus, Golgi apparatus
189571679	NP_001121683.1	NUDCD1	84955	nudC domain-containing protein 1 isoform 2	1	1	Unclassified	Biological_process unknown	Molecular function unknown	-
37594464	NP_054861.2	NUDT5	11164	ADP-sugar pyrophosphatase	6	10	Enzyme: Hydrolase	Metabolism,Energy pathways	Hydrolase activity	Cytoplasm
5031985	NP_005787.1	NUTF2	10204	nuclear transport factor 2	1	7	Transport/cargo protein	Transport	Transporter activity	Cytoplasm
30425438	NP_848602.1	OAF	220323	out at first protein homolog precursor	2	3	Unclassified	Biological_process unknown	Molecular function unknown	-
32313593	NP_006409.3	OLFM4	10562	olfactomedin-4 precursor	7	38	Unclassified	Biological_process unknown	Molecular function unknown	Extracellular
4505501	NP_002534.1	OLR1	4973	oxidized low-density lipoprotein receptor 1 isoform 1	2	7	Cell surface receptor	Transport	Receptor activity	Plasma membrane
167857790	NP_000598.2	ORM1	5004	alpha-1-acid glycoprotein 1 precursor	5	54	Secreted polypeptide	Immune response	Defense/immunity protein activity	Extracellular
4505529	NP_000599.1	ORM2	5005	alpha-1-acid glycoprotein 2 precursor	4	39	Secreted polypeptide	Immune response	Defense/immunity protein activity	Extracellular
387527991	NP_001248351.1	OS9	10956	protein OS-9 isoform 7 precursor	6	11	Unclassified	Biological_process unknown	Molecular function unknown	Cytoplasm, Endoplasmic reticulum
109148508	NP_060140.2	OTUB1	55611	ubiquitin thioesterase OTUB1	3	4	Ubiquitin proteasome system protein	Protein metabolism	Ubiquitin-specific protease activity	-
20070125	NP_000909.2	P4HB	5034	protein disulfide-isomerase precursor	31	256	Enzyme: Isomerase	Protein metabolism	Isomerase activity	Endoplasmic reticulum
296841095	NP_001171900.1	PACSIN2	11252	protein kinase C and casein kinase substrate in neurons protein 2 isoform B	1	1	Adapter molecule	Cell communication,Signal transduction	Receptor signaling complex scaffold activity	Cytoplasm
4557741	NP_000421.1	PAFAH1B1	5048	platelet-activating factor acetylhydrolase IB subunit alpha	1	1	Enzyme: Hydrolase	Metabolism,Energy pathways	Hydrolase activity	Cytoplasm
4505585	NP_002563.1	PAFAH1B2	5049	platelet-activating factor acetylhydrolase IB subunit beta isoform a	1	2	Enzyme: Hydrolase	Cell communication,Signal transduction	Hydrolase activity	Cytoplasm
296080770	NP_001171677.1	PAFAH1B2	5049	platelet-activating factor acetylhydrolase IB subunit beta isoform d	1	3	Enzyme: Hydrolase	Cell communication,Signal transduction	Hydrolase activity	Cytoplasm
4505587	NP_002564.1	PAFAH1B3	5050	platelet-activating factor acetylhydrolase IB subunit gamma	1	2	Enzyme: Acyltransferase	Metabolism,Energy pathways	Acyltransferase activity	Cytoplasm
21070980	NP_620176.1	PAM	5066	peptidyl-glycine alpha-amidating monooxygenase isoform c preproprotein	7	27	Enzyme: Oxygenase	Protein metabolism	Catalytic activity	Cytoplasm
31543380	NP_009193.2	PARK7	11315	protein DJ-1	11	36	RNA binding protein	Regulation of nucleobase, nucleoside, nucleotide and nucleic acid metabolism	RNA binding	Cytoplasm
222352151	NP_006187.2	PCBP1	5093	poly(rC)-binding protein 1	1	3	RNA binding protein	Regulation of nucleobase, nucleoside, nucleotide and nucleic acid metabolism	RNA binding	Nucleus
14196459	NP_114382.1	PCDHGA1	56114	protocadherin gamma-A1 isoform 2 precursor	1	2	Adhesion molecule	Biological_process unknown	Cell adhesion molecule activity	Integral to membrane
354983495	NP_001238979.1	PCMT1	5110	protein-L-isoaspartate(D-aspartate) O-methyltransferase isoform 3	2	5	Enzyme: Methyltransferase	Protein metabolism	Methyltransferase activity	Cytoplasm
22027538	NP_037506.2	PDCD6IP	10015	programmed cell death 6-interacting protein isoform 1	31	48	Unclassified	Apoptosis	Molecular function unknown	Cytoplasm
341823698	NP_001230066.1	PDE8A	5151	high affinity cAMP-specific and IBMX-insensitive 3',5'-cyclic phosphodiesterase 8A isoform 3	1	1	Enzyme: Phosphodiesterase	CAMP-mediated signaling,Energy pathways	Phosphoric diester hydrolase activity	Cytoplasm
9994187	NP_057289.1	PDGFC	56034	platelet-derived growth factor C precursor	3	5	Growth factor	Cell growth and/or maintenance	Growth factor activity	Extracellular
21361657	NP_005304.3	PDIA3	2923	protein disulfide-isomerase A3 precursor	7	14	Enzyme: Isomerase	Protein metabolism	Isomerase activity	Endoplasmic reticulum
4758304	NP_004902.1	PDIA4	9601	protein disulfide-isomerase A4 precursor	7	9	Chaperone	Protein metabolism	Chaperone activity	Endoplasmic reticulum
5031973	NP_005733.1	PDIA6	10130	protein disulfide-isomerase A6 precursor	4	6	Enzyme: Isomerase	Protein metabolism	Isomerase activity	Endoplasmic reticulum
4505701	NP_003672.1	PDXK	8566	pyridoxal kinase	13	27	Enzyme: Phosphotransferase	Cell proliferation,Metabolism,Energy pathways	Cofactor binding,Catalytic activity,Kinase activity,ATP binding,Metal ion binding	Cytosol, Cytoplasm
4505705	NP_003759.1	PEA15	8682	astrocytic phosphoprotein PEA-15	1	2	Transport/cargo protein	Cell communication,Signal transduction	Transporter activity	Cytoplasm
4505621	NP_002558.1	PEBP1	5037	phosphatidylethanolamine-binding protein 1 preproprotein	12	83	Protease inhibitor	Cell communication,Signal transduction	Protease inhibitor activity	Cytoplasm
116812622	NP_659399.2	PEBP4	157310	phosphatidylethanolamine-binding protein 4 precursor	4	5	Unclassified,Protease inhibitor	Apoptosis	Enzyme inhibitor activity,Molecular function unknown,Lipid binding	Lysosome
260593663	NP_001159528.1	PEPD	5184	xaa-Pro dipeptidase isoform 2	2	4	Protease	Protein metabolism	Peptidase activity	Cytoplasm
48762920	NP_002617.3	PFKL	5211	6-phosphofructokinase, liver type	3	5	Enzyme: Phosphotransferase	Metabolism,Energy pathways	Catalytic activity	Cytoplasm
4826898	NP_005013.1	PFN1	5216	profilin-1	11	91	Cytoskeletal associated protein	Cell growth and/or maintenance	Cytoskeletal protein binding	Cytoplasm
4505753	NP_002620.1	PGAM1	5223	phosphoglycerate mutase 1	14	76	Enzyme: Mutase	Metabolism,Energy pathways	Catalytic activity	Cytoplasm
40068518	NP_002622.2	PGD	5226	6-phosphogluconate dehydrogenase, decarboxylating	23	229	Enzyme: Dehydrogenase	Metabolism,Energy pathways	Catalytic activity	Cytoplasm
4505763	NP_000282.1	PGK1	5230	phosphoglycerate kinase 1	26	260	Enzyme: Phosphotransferase	Metabolism,Energy pathways	Catalytic activity	Cytoplasm
6912586	NP_036220.1	PGLS	25796	6-phosphogluconolactonase	5	15	Enzyme: Hydrolase	Metabolism,Energy pathways	Hydrolase activity	Cytoplasm
4827036	NP_005082.1	PGLYRP1	8993	peptidoglycan recognition protein 1 precursor	6	72	Unclassified,Secreted polypeptide	Innate immune response,Immune response	Pattern recognition receptor activity,Molecular function unknown	Secreted
156616294	NP_443122.3	PGLYRP2	114770	N-acetylmuramoyl-L-alanine amidase precursor	2	2	Integral membrane protein	Immune response	Receptor activity	Plasma membrane
21361621	NP_002624.2	PGM1	5236	phosphoglucomutase-1 isoform 1	20	55	Enzyme: Mutase	Metabolism,Energy pathways	Catalytic activity	Cytoplasm
63055049	NP_060760.2	PGM2	55276	phosphoglucomutase-2	9	26	Enzyme: Phosphotransferase	Metabolism,Energy pathways	Catalytic activity	-
108796653	NP_001035830.1	PGP	283871	phosphoglycolate phosphatase	1	1	Unclassified	Biological_process unknown	Molecular function unknown	-
4505787	NP_002629.1	PI3	5266	elafin preproprotein	3	9	Protease inhibitor	Protein metabolism	Protease inhibitor activity	Extracellular
31377806	NP_002635.2	PIGR	5284	polymeric immunoglobulin receptor precursor	52	2597	Cell surface receptor	Immune response	Receptor activity	Plasma membrane
4505821	NP_002643.1	PIP	5304	prolactin-inducible protein precursor	12	2370	Secreted polypeptide	Biological_process unknown	Protein binding	Extracellular
6912594	NP_036531.1	PITPNB	23760	phosphatidylinositol transfer protein beta isoform	1	1	Transport/cargo protein	Transport	Transporter activity	Cytoplasm
33286418	NP_002645.3	PKM	5315	pyruvate kinase isozymes M1/M2 isoform a	21	140	-	-	-	-
332164779	NP_001193727.1	PKM	5315	pyruvate kinase isozymes M1/M2 isoform e	7	15	-	-	-	-
72534670	NP_001026859.1	PLAA	9373	phospholipase A-2-activating protein	1	1	Adapter molecule	Cell communication,Signal transduction	Receptor signaling complex scaffold activity	Cytoplasm
110227598	NP_079105.4	PLBD1	79887	phospholipase B-like 1 precursor	3	14	Unclassified	Biological_process unknown	Molecular function unknown	-
229091322	NP_001153199.1	PLBD2	196463	putative phospholipase B-like 2 isoform 2 precursor	1	1	Unclassified,Enzyme: Phospholipase	Biological_process unknown,Lipid metabolism	Molecular function unknown,Phospholipase activity	Lysosome
95147333	NP_004564.2	PLCB2	5330	1-phosphatidylinositol 4,5-bisphosphate phosphodiesterase beta-2	1	1	GTPase activating protein	Cell communication,Signal transduction	GTPase activator activity	Cytoplasm
117320537	NP_002652.2	PLCG2	5336	1-phosphatidylinositol 4,5-bisphosphate phosphodiesterase gamma-2	1	1	Enzyme: Phospholipase	Signal transduction,Metabolism,Energy pathways	Phospholipase activity	Cytoplasm
41322910	NP_958783.1	PLEC	5339	plectin isoform 1d	5	5	Anchor protein	Cytoskeletal anchoring	Cytoskeletal anchoring activity	Cytoplasm, Cytoskeleton, Nucleus
4505881	NP_000292.1	PLG	5340	plasminogen isoform 1 precursor	10	15	Protease	Protein metabolism	Peptidase activity	Extracellular
255958306	NP_001157666.1	PLIN3	10226	perilipin-3 isoform 3	6	11	Transport/cargo protein	Transport	Transporter activity	Cytoplasm
446713977	NP_001263318.1	PLK1S1	55857	centrosomal protein kizuna isoform 4	1	1	Unclassified	Biological_process unknown	Molecular function unknown	Cytoplasm
32307144	NP_000293.2	PLOD1	5351	procollagen-lysine,2-oxoglutarate 5-dioxygenase 1 precursor	8	9	Enzyme: Hydroxylase	Metabolism,Energy pathways	Catalytic activity	Endoplasmic reticulum
288915539	NP_001165806.1	PLS3	5358	plastin-3 isoform 2	9	31	Structural protein	Cell growth and/or maintenance	Structural molecule activity	Cytoplasm
5453914	NP_006218.1	PLTP	5360	phospholipid transfer protein isoform a precursor	6	14	Transport/cargo protein	Transport	Transporter activity	Extracellular
339275807	NP_001229849.1	PLTP	5360	phospholipid transfer protein isoform c precursor	4	24	Transport/cargo protein	Transport	Transporter activity	Extracellular
339275810	NP_001229850.1	PLTP	5360	phospholipid transfer protein isoform d	2	27	Transport/cargo protein	Transport	Transporter activity	Extracellular
40255005	NP_116201.7	PLXDC2	84898	plexin domain-containing protein 2 precursor	1	1	Cell surface receptor	Cell communication,Signal transduction	Receptor activity	Integral to membrane
157168362	NP_000261.2	PNP	4860	purine nucleoside phosphorylase	16	88	Enzyme: Phosphorylase	Metabolism,Energy pathways	Phosphorylase activity	Cytoplasm
295148044	NP_001171146.1	PNPLA5	150379	patatin-like phospholipase domain-containing protein 5 isoform 2	1	1	Unclassified	Biological_process unknown	Molecular function unknown	-
8922498	NP_060599.1	PNPO	55163	pyridoxine-5'-phosphate oxidase	1	1	Enzyme: Oxidase	Metabolism,Energy pathways	Catalytic activity	Cytoplasm
33598950	NP_005388.2	PODXL	5420	podocalyxin isoform 2 precursor	2	2	Integral membrane protein	Cell adhesion	Molecular function unknown	Integral to membrane
139394648	NP_955452.3	POLQ	10721	DNA polymerase theta	1	1	DNA polymerase	Regulation of nucleobase, nucleoside, nucleotide and nucleic acid metabolism	DNA-directed DNA polymerase activity	Nucleus
14589953	NP_006223.2	POLR2H	5437	DNA-directed RNA polymerases I, II, and III subunit RPABC3	1	1	RNA polymerase	Regulation of nucleobase, nucleoside, nucleotide and nucleic acid metabolism	DNA-directed RNA polymerase activity	Nucleus
19923106	NP_000437.3	PON1	5444	serum paraoxonase/arylesterase 1 precursor	4	5	Enzyme: Esterase	Metabolism,Energy pathways	Hydrolase activity	Plasma membrane
134133226	NP_001077007.1	POTEE	445582	POTE ankyrin domain family member E	1	69	Heat shock protein	Protein metabolism	Heat shock protein activity	Plasma membrane
11056044	NP_066952.1	PPA1	5464	inorganic pyrophosphatase	3	3	Enzyme: Phosphohydrolase	Metabolism,Energy pathways	Catalytic activity	Cytoplasm
10863927	NP_066953.1	PPIA	5478	peptidyl-prolyl cis-trans isomerase A	10	70	Enzyme: Isomerase	Peptide metabolism,Protein folding	Isomerase activity	Cytoplasm
4758950	NP_000933.1	PPIB	5479	peptidyl-prolyl cis-trans isomerase B precursor	11	39	Chaperone	Protein metabolism	Chaperone activity	Endoplasmic reticulum
4505991	NP_000934.1	PPIC	5480	peptidyl-prolyl cis-trans isomerase C precursor	1	1	Chaperone	Protein metabolism	Chaperone activity	-
7661862	NP_055449.1	PPM1F	9647	protein phosphatase 1F	1	1	Serine/threonine phosphatase	Cell communication,Signal transduction	Protein serine/threonine phosphatase activity	Cytoplasm
45827798	NP_996756.1	PPP1CA	5499	serine/threonine-protein phosphatase PP1-alpha catalytic subunit isoform 2	1	1	Serine/threonine phosphatase	Cell proliferation	Protein serine/threonine phosphatase activity	Cytoskeleton
4506007	NP_002701.1	PPP1CC	5501	serine/threonine-protein phosphatase PP1-gamma catalytic subunit isoform 1	2	3	Serine/threonine phosphatase	Cell communication,Signal transduction	Protein serine/threonine phosphatase activity	Nucleus
14249672	NP_116291.1	PPP1R16A	84988	protein phosphatase 1 regulatory subunit 16A	1	1	Unclassified	Cell communication,Signal transduction	Molecular function unknown	-
4506013	NP_002703.1	PPP1R7	5510	protein phosphatase 1 regulatory subunit 7	1	1	Serine/threonine phosphatase	Regulation of nucleobase, nucleoside, nucleotide and nucleic acid metabolism	Protein serine/threonine phosphatase activity	Nucleus
140972063	NP_115984.3	PPP1R9B	84687	neurabin-2	1	1	Regulatory/other subunit	Cell communication,Signal transduction	Phosphatase regulator activity	Cytoplasm
4506017	NP_002706.1	PPP2CA	5515	serine/threonine-protein phosphatase 2A catalytic subunit alpha isoform	4	5	Adhesion molecule	Cell communication,Signal transduction	Cell adhesion molecule activity	Plasma membrane
21361399	NP_055040.2	PPP2R1A	5518	serine/threonine-protein phosphatase 2A 65 kDa regulatory subunit A alpha isoform	3	3	Serine/threonine phosphatase	Cell communication,Signal transduction	Protein serine/threonine phosphatase activity	Cytoplasm
4506019	NP_002708.1	PPP2R2A	5520	serine/threonine-protein phosphatase 2A 55 kDa regulatory subunit B alpha isoform isoform 1	1	2	Serine/threonine phosphatase	Cell communication,Signal transduction	Protein serine/threonine phosphatase activity	Cytoplasm
30065649	NP_821070.1	PPP2R4	5524	serine/threonine-protein phosphatase 2A activator isoform d	1	1	Enzyme regulator,Cell cycle control protein	Cell communication,Signal transduction,Regulation of cell cycle	Phosphatase regulator activity	Cytoplasm
301129290	NP_001180326.1	PPP2R4	5524	serine/threonine-protein phosphatase 2A activator isoform e	1	2	Enzyme regulator,Cell cycle control protein	Cell communication,Signal transduction,Regulation of cell cycle	Phosphatase regulator activity	Cytoplasm
315113860	NP_001186685.1	PPP2R5A	5525	serine/threonine-protein phosphatase 2A 56 kDa regulatory subunit alpha isoform isoform 2	1	2	Serine/threonine phosphatase	Cell communication,Signal transduction	Protein serine/threonine phosphatase activity	Cytoplasm
194688149	NP_001124164.1	PPP3CA	5530	serine/threonine-protein phosphatase 2B catalytic subunit alpha isoform isoform 3	1	1	Serine/threonine phosphatase	Cell communication,Signal transduction	Protein serine/threonine phosphatase activity	Cytoplasm
255918200	NP_001157636.1	PPP6R3	55291	serine/threonine-protein phosphatase 6 regulatory subunit 3 isoform 3	1	3	Unclassified	Biological_process unknown	Molecular function unknown	Cytoplasm
4506031	NP_000301.1	PPT1	5538	palmitoyl-protein thioesterase 1 isoform 1 precursor	6	7	Enzyme: Hydrolase	Metabolism,Energy pathways	Hydrolase activity	Lysosome
14150090	NP_115695.1	PRADC1	84279	protease-associated domain-containing protein 1 precursor	1	1	Protease	Protein metabolism	Peptidase activity	Extracellular
41349482	NP_005030.2	PRB1	5542	basic salivary proline-rich protein 1 isoform 1 preproprotein	1	1	Secreted polypeptide	Biological_process unknown	Molecular function unknown	Extracellular
41349486	NP_955386.1	PRB1	5542	basic salivary proline-rich protein 1 isoform 3 preproprotein	1	2	Secreted polypeptide	Biological_process unknown	Molecular function unknown	Extracellular
117306167	NP_006240.4	PRB3	5544	basic salivary proline-rich protein 3 precursor	1	2	Secreted polypeptide	Biological_process unknown	Defense/immunity protein activity	Extracellular
4826940	NP_005031.1	PRCP	5547	lysosomal Pro-X carboxypeptidase isoform 1 preproprotein	9	30	Carboxypeptidase	Protein metabolism	Carboxypeptidase activity	Lysosome
32455266	NP_859048.1	PRDX1	5052	peroxiredoxin-1	6	16	Enzyme: Peroxidase	Metabolism,Energy pathways	Peroxidase activity	Cytoplasm
32189392	NP_005800.3	PRDX2	7001	peroxiredoxin-2	5	26	Enzyme: Peroxidase	Metabolism,Energy pathways	Peroxidase activity	Cytoplasm
32483377	NP_054817.2	PRDX3	10935	thioredoxin-dependent peroxide reductase, mitochondrial isoform b	1	1	Enzyme: Peroxidase	Metabolism,Energy pathways	Peroxidase activity	Mitochondrion
5453549	NP_006397.1	PRDX4	10549	peroxiredoxin-4 precursor	9	41	Enzyme: Peroxidase	Metabolism,Energy pathways	Peroxidase activity	Cytoplasm
6912238	NP_036226.1	PRDX5	25824	peroxiredoxin-5, mitochondrial isoform a precursor	10	35	Enzyme: Oxidoreductase	Metabolism,Energy pathways	Oxidoreductase activity	Mitochondrion
4758638	NP_004896.1	PRDX6	9588	peroxiredoxin-6	14	80	Enzyme: Peroxidase	Metabolism,Energy pathways	Peroxidase activity	Lysosome
4506041	NP_002716.1	PRELP	5549	prolargin precursor	2	3	Anchor protein	Cell growth and/or maintenance	Cytoskeletal anchoring activity	Extracellular matrix
41349456	NP_002717.3	PREP	5550	prolyl endopeptidase	5	9	Serine protease	Protein metabolism	Serine-type peptidase activity	Cytoplasm
41349495	NP_000938.2	PRIM2	5558	DNA primase large subunit	1	3	RNA polymerase	Regulation of nucleobase, nucleoside, nucleotide and nucleic acid metabolism	DNA-directed RNA polymerase activity	Nucleus
46909584	NP_997401.1	PRKACA	5566	cAMP-dependent protein kinase catalytic subunit alpha isoform 2	1	1	Serine/threonine kinase	Signal transduction	Protein serine/threonine kinase activity	Cytoplasm, Nucleus, Golgi apparatus
338827761	NP_001229790.1	PRKACB	5567	cAMP-dependent protein kinase catalytic subunit beta isoform 8	1	1	Serine/threonine kinase	Cell communication,Signal transduction	Protein serine/threonine kinase activity	Cytoplasm
510025468	NP_001265362.1	PRKAR1A	5573	cAMP-dependent protein kinase type I-alpha regulatory subunit isoform a	4	13	Serine/threonine kinase	Cell communication,Signal transduction	Protein serine/threonine kinase activity	Cytoplasm
48255891	NP_001001329.1	PRKCSH	5589	glucosidase 2 subunit beta isoform 2 precursor	7	13	Regulatory/other subunit	Metabolism,Energy pathways	Glucosidase activity	Endoplasmic reticulum
21426829	NP_658986.1	PROKR2	128674	prokineticin receptor 2	1	1	G protein coupled receptor	Cell communication,Signal transduction	G-protein coupled receptor activity	Plasma membrane
116805344	NP_067048.4	PROL1	58503	proline-rich protein 1 precursor	2	2	Unclassified	Biological_process unknown	Molecular function unknown	Extracellular
224994199	NP_001139324.1	PROM1	8842	prominin-1 isoform 4 precursor	22	157	Integral membrane protein	Cell communication,Signal transduction	Molecular function unknown	Plasma membrane
89276756	NP_003904.3	PRPF4B	8899	serine/threonine-protein kinase PRP4 homolog	1	1	Serine/threonine kinase	Signal transduction,Regulation of nucleobase, nucleoside, nucleotide and nucleic acid metabolism	Protein serine/threonine kinase activity,Transcription regulator activity	Nucleus
4506145	NP_002760.1	PRSS1	5644	trypsin-1 preproprotein	1	4	Serine protease	Protein metabolism	Serine-type peptidase activity	Extracellular
410170218	XP_003960991.1	PRSS2	5645	putative trypsin-6 isoform 1	1	9	Serine protease	Protein metabolism	Serine-type peptidase activity	Extracellular
11545839	NP_071402.1	PRSS22	64063	brain-specific serine protease 4 precursor	2	2	Serine protease	Protein metabolism	Serine-type peptidase activity	-
308193325	NP_001184027.1	PRSS3	5646	trypsin-3 isoform 4 preproprotein	1	1	Serine protease	Protein metabolism	Serine-type peptidase activity	Secreted
47551347	NP_999875.1	PRSS57	400668	serine protease 57 precursor	1	1	Serine protease	Protein metabolism	Serine-type peptidase activity	-
4506153	NP_002764.1	PRSS8	5652	prostasin preproprotein	3	28	Serine protease	Protein metabolism	Serine-type peptidase activity	Plasma membrane
71361688	NP_002768.3	PRTN3	5657	myeloblastin precursor	4	126	Serine protease	Protein metabolism	Serine-type peptidase activity	Lysosome
11386147	NP_002769.1	PSAP	5660	proactivator polypeptide isoform a preproprotein	15	86	Integral membrane protein	Cell communication,Signal transduction	Lipid binding	Lysosome
110224476	NP_001035930.1	PSAP	5660	proactivator polypeptide isoform b preproprotein	1	1	Integral membrane protein	Cell communication,Signal transduction	Lipid binding	Lysosome
4506179	NP_002777.1	PSMA1	5682	proteasome subunit alpha type-1 isoform 2	7	15	Protease	Protein metabolism	Peptidase activity	Cytoplasm
4506181	NP_002778.1	PSMA2	5683	proteasome subunit alpha type-2	9	20	Ubiquitin proteasome system protein	Protein metabolism	Ubiquitin-specific protease activity	Cytoplasm
23110939	NP_687033.1	PSMA3	5684	proteasome subunit alpha type-3 isoform 2	6	8	Ubiquitin proteasome system protein	Protein metabolism	Ubiquitin-specific protease activity	Cytoplasm
4506185	NP_002780.1	PSMA4	5685	proteasome subunit alpha type-4 isoform 1	3	5	Ubiquitin proteasome system protein	Protein metabolism	Ubiquitin-specific protease activity	Cytoplasm
156713444	NP_001096138.1	PSMA4	5685	proteasome subunit alpha type-4 isoform 2	1	1	Ubiquitin proteasome system protein	Protein metabolism	Ubiquitin-specific protease activity	Cytoplasm
23110942	NP_002781.2	PSMA5	5686	proteasome subunit alpha type-5 isoform 1	4	6	Transport/cargo protein	Metabolism,Energy pathways	Transporter activity	Lysosome
315138981	NP_001186701.1	PSMA5	5686	proteasome subunit alpha type-5 isoform 2	2	5	Ubiquitin proteasome system protein	Protein metabolism	Ubiquitin-specific protease activity	Cytoplasm
23110944	NP_002782.1	PSMA6	5687	proteasome subunit alpha type-6	9	22	Ubiquitin proteasome system protein	Protein metabolism	Ubiquitin-specific protease activity	Cytoplasm
4506189	NP_002783.1	PSMA7	5688	proteasome subunit alpha type-7	7	18	Ubiquitin proteasome system protein	Protein metabolism	Ubiquitin-specific protease activity	Cytoplasm
4506193	NP_002784.1	PSMB1	5689	proteasome subunit beta type-1	7	20	Ubiquitin proteasome system protein	Protein metabolism	Ubiquitin-specific protease activity	Nucleus, Plasma membrane
4506191	NP_002792.1	PSMB10	5699	proteasome subunit beta type-10 precursor	3	7	Extracellular matrix protein	Cell growth and/or maintenance	Extracellular matrix structural constituent	Extracellular
4506195	NP_002785.1	PSMB2	5690	proteasome subunit beta type-2 isoform 1	1	4	Ubiquitin proteasome system protein	Protein metabolism	Ubiquitin-specific protease activity	Cytoplasm
315139004	NP_001186709.1	PSMB2	5690	proteasome subunit beta type-2 isoform 3	2	7	Ubiquitin proteasome system protein	Protein metabolism	Ubiquitin-specific protease activity	Cytoplasm
315139006	NP_001186708.1	PSMB2	5690	proteasome subunit beta type-2 isoform 2	4	4	Ubiquitin proteasome system protein	Protein metabolism	Ubiquitin-specific protease activity	Cytoplasm
22538465	NP_002786.2	PSMB3	5691	proteasome subunit beta type-3	7	16	Ubiquitin proteasome system protein	Protein metabolism	Ubiquitin-specific protease activity	Cytoplasm
22538467	NP_002787.2	PSMB4	5692	proteasome subunit beta type-4	4	6	Ubiquitin proteasome system protein	Protein metabolism	Ubiquitin-specific protease activity	Cytoplasm
195539356	NP_001124197.1	PSMB5	5693	proteasome subunit beta type-5 isoform 2	3	3	Ubiquitin proteasome system protein	Proteolysis and peptidolysis,Protein metabolism	Ubiquitin-specific protease activity	Cytoplasm
222144262	NP_001138404.1	PSMB5	5693	proteasome subunit beta type-5 isoform 3	2	3	Enzyme: Hydrolase	Metabolism,Energy pathways	Hydrolase activity	Cytoplasm
23110925	NP_002789.1	PSMB6	5694	proteasome subunit beta type-6 isoform 1 proprotein	4	9	Enzyme: Transketolase	Metabolism,Energy pathways	Transferase activity, transferring aldehyde or ketonic groups	Cytoplasm
4506203	NP_002790.1	PSMB7	5695	proteasome subunit beta type-7 proprotein	4	5	Ubiquitin proteasome system protein	Protein metabolism	Ubiquitin-specific protease activity	Cytoplasm
4758970	NP_004150.1	PSMB8	5696	proteasome subunit beta type-8 isoform E1 proprotein	6	15	Ubiquitin proteasome system protein	Protein metabolism	Ubiquitin-specific protease activity	Cytoplasm
4506205	NP_002791.1	PSMB9	5698	proteasome subunit beta type-9 proprotein	3	5	Transcription regulatory protein	Cell cycle	Transcription regulator activity	Nucleus
21361144	NP_002795.2	PSMC3	5702	26S protease regulatory subunit 6A	1	1	Ubiquitin proteasome system protein	Protein metabolism	Ubiquitin-specific protease activity	Nucleus
312596881	NP_001186092.1	PSMC5	5705	26S protease regulatory subunit 8 isoform 2	1	1	Ubiquitin proteasome system protein	Protein metabolism	Ubiquitin-specific protease activity	Cytoplasm
157502193	NP_002808.3	PSMD13	5719	26S proteasome non-ATPase regulatory subunit 13 isoform 1	1	1	Ubiquitin proteasome system protein	Protein metabolism	Ubiquitin-specific protease activity	Cytoplasm
25777602	NP_002799.3	PSMD2	5708	26S proteasome non-ATPase regulatory subunit 2	1	1	Ubiquitin proteasome system protein	Protein metabolism	Ubiquitin-specific protease activity	Cytoplasm
25777612	NP_002800.2	PSMD3	5709	26S proteasome non-ATPase regulatory subunit 3	1	1	Ubiquitin proteasome system protein	Protein metabolism	Ubiquitin-specific protease activity	Cytoplasm
5292161	NP_002801.1	PSMD4	5710	26S proteasome non-ATPase regulatory subunit 4	1	1	Ubiquitin proteasome system protein	Protein metabolism	Ubiquitin-specific protease activity	Cytoplasm
394025672	NP_001257356.1	PSMD5	5711	26S proteasome non-ATPase regulatory subunit 5 isoform 2	1	1	Ubiquitin proteasome system protein	Protein metabolism	Ubiquitin-specific protease activity	Cytoplasm
422398845	NP_001258710.1	PSMD6	9861	26S proteasome non-ATPase regulatory subunit 6 isoform 4	1	1	Ubiquitin proteasome system protein	Protein metabolism	Ubiquitin-specific protease activity	Peroxisome
25777615	NP_002802.2	PSMD7	5713	26S proteasome non-ATPase regulatory subunit 7	1	1	Ubiquitin proteasome system protein	Protein metabolism	Ubiquitin-specific protease activity	Nucleus
5453990	NP_006254.1	PSME1	5720	proteasome activator complex subunit 1 isoform 1	11	30	Ubiquitin proteasome system protein	Protein metabolism	Ubiquitin-specific protease activity	Nucleus
30410792	NP_002809.2	PSME2	5721	proteasome activator complex subunit 2	7	32	Ubiquitin proteasome system protein	Protein metabolism	Ubiquitin-specific protease activity	Cytoplasm
226056130	NP_001139581.1	PTGR1	22949	prostaglandin reductase 1 isoform 2	9	32	Enzyme: Dehydrogenase	Metabolism,Energy pathways	Catalytic activity	Cytoplasm
27886588	NP_775267.1	PTK2B	2185	protein-tyrosine kinase 2-beta isoform b	1	1	Tyrosine kinase	Signal transduction	Protein-tyrosine kinase activity	Cytoplasm
4506281	NP_002816.1	PTN	5764	pleiotrophin precursor	1	1	Cytokine	Cell communication,Signal transduction	Cytokine activity	Extracellular
304361762	NP_001182029.1	PTP4A2	8073	protein tyrosine phosphatase type IVA 2 isoform 3	1	1	Tyrosine phosphatase	Cell communication,Signal transduction	Protein tyrosine phosphatase activity	Nucleus
18375644	NP_542168.1	PTPN11	5781	tyrosine-protein phosphatase non-receptor type 11 isoform 2	1	2	Tyrosine phosphatase	Cell communication,Signal transduction	Protein tyrosine phosphatase activity	Cytoplasm
18104989	NP_002822.2	PTPN6	5777	tyrosine-protein phosphatase non-receptor type 6 isoform 1	2	6	Tyrosine phosphatase	Cell communication,Signal transduction	Protein tyrosine phosphatase activity	Cytoplasm
392307009	NP_563578.2	PTPRC	5788	receptor-type tyrosine-protein phosphatase C isoform 2 precursor	1	2	Receptor tyrosine phosphatase	Cell communication,Signal transduction	Receptor signaling protein tyrosine phosphatase activity	Plasma membrane
109633039	NP_569707.2	PTPRF	5792	receptor-type tyrosine-protein phosphatase F isoform 2 precursor	2	2	Receptor tyrosine phosphatase	Cell communication,Signal transduction	Receptor signaling protein tyrosine phosphatase activity	Plasma membrane
148728160	NP_001091973.1	PTPRJ	5795	receptor-type tyrosine-protein phosphatase eta isoform 2 precursor	1	1	Receptor tyrosine phosphatase	Cell communication,Signal transduction	Receptor signaling protein tyrosine phosphatase activity	Plasma membrane
104487295	NP_570923.2	PTPRS	5802	receptor-type tyrosine-protein phosphatase S isoform 3 precursor	2	2	Receptor tyrosine phosphatase	Cell communication,Signal transduction	Receptor signaling protein tyrosine phosphatase activity	Plasma membrane
104487297	NP_570924.2	PTPRS	5802	receptor-type tyrosine-protein phosphatase S isoform 2 precursor	1	2	Receptor tyrosine phosphatase	Cell communication,Signal transduction	Receptor signaling protein tyrosine phosphatase activity	Plasma membrane
167900484	NP_002843.2	PTX3	5806	pentraxin-related protein PTX3 precursor	3	6	Secreted polypeptide	Immune response	Defense/immunity protein activity	Extracellular
222136611	NP_112178.2	PVRL4	81607	poliovirus receptor-related protein 4 precursor	1	1	Adhesion molecule	Cell communication,Signal transduction	Cell adhesion molecule activity	Plasma membrane
22035620	NP_660183.1	PYCARD	29108	apoptosis-associated speck-like protein containing a CARD isoform b	6	28	Adapter molecule	Apoptosis	Caspase activator activity	Cytoplasm
21361370	NP_002853.2	PYGB	5834	glycogen phosphorylase, brain form	5	10	Enzyme: Phosphorylase	Metabolism,Energy pathways	Phosphorylase activity	Cytoplasm
71037379	NP_002854.3	PYGL	5836	glycogen phosphorylase, liver form isoform 1	7	52	Enzyme: Phosphorylase	Metabolism,Energy pathways	Phosphorylase activity	-
255653002	NP_001157412.1	PYGL	5836	glycogen phosphorylase, liver form isoform 2	32	164	Enzyme: Phosphorylase	Metabolism,Energy pathways	Phosphorylase activity	-
6912618	NP_036545.1	QPCT	25797	glutaminyl-peptide cyclotransferase precursor	5	20	Enzyme: Cyclotransferase	Metabolism,Energy pathways	Catalytic activity	Extracellular
51873067	NP_001004128.1	QSOX1	5768	sulfhydryl oxidase 1 isoform b precursor	21	100	Enzyme: Oxidoreductase,Cell cycle control protein	Regulation of cell cycle	Molecular function unknown,Oxidoreductase activity	Extracellular
256222019	NP_057215.3	RAB10	10890	ras-related protein Rab-10	3	5	GTPase	Cell communication,Signal transduction	GTPase activity	Golgi vesicle, Cytoskeleton, Nucleus
332205939	NP_001193765.1	RAB11A	8766	ras-related protein Rab-11A isoform 2	4	11	GTPase,Transport/cargo protein	Cell communication,Signal transduction,Transport	Transporter activity,GTPase activity	Golgi apparatus
13569962	NP_112243.1	RAB1B	81876	ras-related protein Rab-1B	1	1	GTPase	Cell communication,Signal transduction	GTPase activity	Golgi apparatus
7661922	NP_055814.1	RAB21	23011	ras-related protein Rab-21	1	1	GTPase	Cell communication,Signal transduction	GTPase activity	Perinuclear region, Endoplasmic reticulum
336391093	NP_001229573.1	RAB2A	5862	ras-related protein Rab-2A isoform b	1	1	GTPase	Cell communication,Signal transduction	GTPase activity	Endoplasmic reticulum
13786129	NP_112586.1	RAB33B	83452	ras-related protein Rab-33B	1	1	GTPase	Cell communication,Signal transduction	GTPase activity	Cytoskeleton, Golgi apparatus
262527293	NP_001161078.1	RAB35	11021	ras-related protein Rab-35 isoform 2	1	5	Adapter molecule	Cell communication,Signal transduction	Receptor signaling complex scaffold activity	Cytoplasm
4759000	NP_004274.1	RAB3D	9545	ras-related protein Rab-3D	1	1	GTPase	Transport	GTPase activity	Cytoskeleton, Secretory granule
354725902	NP_001238965.1	RAB5B	5869	ras-related protein Rab-5B isoform 1	3	5	GTPase	Cell communication,Signal transduction	GTPase activity	Plasma membrane
34147513	NP_004628.4	RAB7A	7879	ras-related protein Rab-7a	5	7	GTPase	Cell communication,Signal transduction	GTPase activity	Endosome
16933567	NP_005361.2	RAB8A	4218	ras-related protein Rab-8A	2	3	GTPase	Cell communication,Signal transduction	GTPase activity	Nucleus
7706563	NP_057614.1	RAB8B	51762	ras-related protein Rab-8B	1	1	GTPase	Cell communication,Signal transduction	GTPase activity	Cytoplasmic vesicle
9845511	NP_008839.2	RAC1	5879	ras-related C3 botulinum toxin substrate 1 isoform Rac1	2	2	GTPase	Cell communication,Signal transduction	GTPase activity	Cytoplasm
4506381	NP_002863.1	RAC2	5880	ras-related C3 botulinum toxin substrate 2	4	21	GTPase	Cell communication,Signal transduction	GTPase activity	Plasma membrane
347800662	NP_001231642.1	RAD23B	5887	UV excision repair protein RAD23 homolog B isoform 2	1	1	DNA repair protein	Regulation of nucleobase, nucleoside, nucleotide and nucleic acid metabolism	DNA binding	Nucleus
154240712	NP_001093862.1	RALYL	138046	RNA-binding Raly-like protein isoform 2	1	1	RNA binding protein	Regulation of nucleobase, nucleoside, nucleotide and nucleic acid metabolism	Ribonucleoprotein	-
5453555	NP_006316.1	RAN	5901	GTP-binding nuclear protein Ran	6	22	GTPase	Cell communication,Signal transduction	GTPase activity	Nucleus
354459356	NP_001238851.1	RAP1B	5908	ras-related protein Rap-1b isoform 4	4	13	GTPase	Cell communication,Signal transduction	GTPase activity	Nucleus
46255041	NP_002879.2	RARRES1	5918	retinoic acid receptor responder protein 1 isoform 2 precursor	1	1	Integral membrane protein	Cell communication,Signal transduction	Signal transducer activity	Chromosome, Integral to membrane
24119166	NP_006597.2	RBBP9	10741	putative hydrolase RBBP9	2	3	Unclassified,Cell cycle control protein	Biological_process unknown,Cell differentiation	Molecular function unknown	Nucleus
172072597	NP_005602.3	RBL2	5934	retinoblastoma-like protein 2	1	1	Cell cycle control protein	Cell communication,Signal transduction	Transcription regulator activity	Cytoplasm
461496493	NP_001264102.1	RBM46	166863	probable RNA-binding protein 46 isoform 3	1	2	RNA binding protein	Regulation of nucleobase, nucleoside, nucleotide and nucleic acid metabolism	RNA binding	-
55743122	NP_006735.2	RBP4	5950	retinol-binding protein 4 precursor	6	13	Transport/cargo protein	Transport	Transporter activity	Extracellular
16418455	NP_443192.1	RBP7	116362	retinoid-binding protein 7	1	1	Transport/cargo protein	Transport	Transporter activity	Cytoplasm
4506455	NP_002892.1	RCN1	5954	reticulocalbin-1 precursor	1	1	Calcium binding protein	Cell communication,Signal transduction	Calcium ion binding	Endoplasmic reticulum
9966777	NP_065148.1	RETN	56729	resistin precursor	1	1	Peptide hormone	Biological_process unknown	Hormone activity	Extracellular
41872577	NP_055965.1	RFTN1	23180	raftlin	1	1	Integral membrane protein	Cell communication,Signal transduction	Molecular function unknown	Plasma membrane
10835049	NP_001655.1	RHOA	387	transforming protein RhoA precursor	8	30	GTPase	Cell communication,Signal transduction	GTPase activity	Cytoplasm
46249393	NP_001656.2	RHOG	391	rho-related GTP-binding protein RhoG precursor	4	4	GTPase	Cell communication,Signal transduction	GTPase activity	Nucleus
38201682	NP_937875.1	RNASE1	6035	ribonuclease pancreatic precursor	1	1	RNA binding protein,Ribonuclease	Regulation of nucleobase, nucleoside, nucleotide and nucleic acid metabolism	RNA binding,Ribonuclease activity	Extracellular
4506549	NP_002925.1	RNASE2	6036	non-secretory ribonuclease precursor	3	11	Ribonuclease	Regulation of nucleobase, nucleoside, nucleotide and nucleic acid metabolism	Ribonuclease activity	Extracellular
45243507	NP_002926.2	RNASE3	6037	eosinophil cationic protein precursor	2	6	Ribonuclease	Regulation of nucleobase, nucleoside, nucleotide and nucleic acid metabolism	Ribonuclease activity	Extracellular
4506557	NP_002928.1	RNASE4	6038	ribonuclease 4 precursor	6	24	Ribonuclease	Regulation of nucleobase, nucleoside, nucleotide and nucleic acid metabolism	Ribonuclease activity	Extracellular
5231228	NP_003721.2	RNASET2	8635	ribonuclease T2 precursor	14	67	Ribonuclease	Regulation of nucleobase, nucleoside, nucleotide and nucleic acid metabolism	Ribonuclease activity	Cytoplasm
21361547	NP_002930.2	RNH1	6050	ribonuclease inhibitor	8	13	Translation regulatory protein	Regulation of nucleobase, nucleoside, nucleotide and nucleic acid metabolism	Translation regulator activity	Cytoplasm
40316915	NP_064601.3	RNPEP	6051	aminopeptidase B	13	17	Aminopeptidase	Protein metabolism	Aminopeptidase activity	Golgi apparatus
506949366	NP_001265214.1	RPE	6120	ribulose-phosphate 3-epimerase isoform 3	1	2	Enzyme: Epimerase	Metabolism,Energy pathways	Racemase and epimerase activity	Cytoplasm
4506625	NP_000981.1	RPL27A	6157	60S ribosomal protein L27a	1	1	Ribosomal subunit	Protein metabolism	Structural constituent of ribosome	Ribosome
14277700	NP_001007.2	RPS12	6206	40S ribosomal protein S12	1	1	Ribosomal subunit	Protein metabolism	Structural constituent of ribosome	Ribosome
427918102	NP_001258780.1	RRAGC	64121	ras-related GTP-binding protein C isoform 2	1	1	G protein	Cell communication,Signal transduction	GTPase activity	Cytoplasm
110611220	NP_004578.2	RRBP1	6238	ribosome-binding protein 1	2	3	Integral membrane protein	Transport	Transmembrane receptor activity	Cytoplasm, Nucleus, Endoplasmic reticulum
109240556	NP_060457.4	RUFY2	55680	RUN and FYVE domain-containing protein 2 isoform a	1	1	Unclassified,Adapter molecule	Development,Biological_process unknown	Molecular function unknown,Binding	Nucleus
5032057	NP_005611.1	S100A11	6282	protein S100-A11	4	14	Calcium binding protein	Cell communication,Signal transduction	Calcium ion binding	Cytoplasm
5032059	NP_005612.1	S100A12	6283	protein S100-A12	2	12	Calcium binding protein	Cell communication,Signal transduction	Calcium ion binding	Cytoplasm
5174661	NP_005969.1	S100A2	6273	protein S100-A2	1	3	Calcium binding protein	Cell communication,Signal transduction	Calcium ion binding	Nucleus
4506765	NP_002952.1	S100A4	6275	protein S100-A4	2	5	Calcium binding protein	Cell growth and/or maintenance	Calcium ion binding	Cytoplasm
7657532	NP_055439.1	S100A6	6277	protein S100-A6	1	3	Calcium binding protein	Cell communication,Signal transduction	Calcium ion binding	Cytoplasm
115298657	NP_002954.2	S100A7	6278	protein S100-A7	6	27	Calcium binding protein	Cell communication,Signal transduction	Calcium ion binding	Cytoplasm
21614544	NP_002955.2	S100A8	6279	protein S100-A8	7	209	Calcium binding protein	Cell communication,Signal transduction	Calcium ion binding	Cytoplasm
4506773	NP_002956.1	S100A9	6280	protein S100-A9	9	234	Calcium binding protein	Cell communication,Signal transduction	Calcium ion binding	Cytoplasm
5174663	NP_005971.1	S100P	6286	protein S100-P	1	14	Calcium binding protein	Cell communication,Signal transduction	Calcium ion binding	Cytoplasm
188497687	NP_001120852.1	SAA2	6289	serum amyloid A-2 protein isoform b precursor	1	1	Transport/cargo protein	Transport	Transporter activity	Extracellular
9910542	NP_064535.1	SAR1A	56681	GTP-binding protein SAR1a	1	1	GTPase	Cell communication,Signal transduction	GTPase activity	Endoplasmic reticulum
16306548	NP_006504.2	SARS	6301	serine--tRNA ligase, cytoplasmic	1	1	Enzyme: Ligase	Metabolism,Energy pathways	Ligase activity	Cytoplasm
11141889	NP_068590.1	SAV1	60485	protein salvador homolog 1	1	1	Transcription regulatory protein	Regulation of nucleobase, nucleoside, nucleotide and nucleic acid metabolism	Transcription regulator activity	Cytoplasm, Plasma membrane
260436922	NP_001159506.1	SBSN	374897	suprabasin isoform 1 precursor	3	7	Unclassified	Biological_process unknown	Molecular function unknown	-
260447062	NP_001159507.1	SBSN	374897	suprabasin isoform 3 precursor	1	2	Unclassified	Biological_process unknown	Molecular function unknown	-
383792154	NP_001244305.1	SCFD1	23256	sec1 family domain-containing protein 1 isoform c	1	1	Membrane transport protein	Transport	Auxiliary transport protein activity	Plasma membrane
4507809	NP_003348.1	SCGB1A1	7356	uteroglobin precursor	1	1	Cytokine	Cell communication,Signal transduction	Cytokine activity	Extracellular
4505171	NP_002398.1	SCGB2A1	4246	mammaglobin-B precursor	1	1	Secreted polypeptide	Biological_process unknown	Molecular function unknown	Extracellular
50363226	NP_443095.2	SCGB3A1	92304	secretoglobin family 3A member 1 precursor	2	8	Secreted polypeptide	Cell communication,Signal transduction	Cytokine activity	Extracellular
11055992	NP_067639.1	SCPEP1	59342	retinoid-inducible serine carboxypeptidase precursor	1	1	Carboxypeptidase	Protein metabolism	Carboxypeptidase activity	Cytoplasm
224465187	NP_055581.3	SCRN1	9805	secernin-1 isoform a	1	1	Protease	Immune response	Peptidase activity	Cytoplasm
29568086	NP_002988.3	SDC1	6382	syndecan-1 precursor	1	1	Cell surface receptor	Cell adhesion,Cell communication,Signal transduction,Cell surface receptor linked signal transduction	Receptor activity	Plasma membrane
56243522	NP_001007070.1	SDCBP	6386	syntenin-1 isoform 3	9	23	Adapter molecule	Cell communication,Signal transduction	Receptor signaling complex scaffold activity	Plasma membrane
7706573	NP_057631.1	SDF4	51150	45 kDa calcium-binding protein isoform 1 precursor	6	8	Calcium binding protein	Cell communication,Signal transduction	Calcium ion binding	Golgi lumen
385137128	NP_001245217.1	SELENBP1	8991	selenium-binding protein 1 isoform 2	5	5	Unclassified	Protein metabolism	Protein binding,Molecular function unknown,Binding	Cytoplasm
9910362	NP_064548.1	SEMA3G	56920	semaphorin-3G precursor	2	3	Integral membrane protein	Cell communication,Signal transduction	Molecular function unknown	Integral to membrane
300863076	NP_001180231.1	SEMA4A	64218	semaphorin-4A isoform 2	1	1	Cell surface receptor	Cell communication,Signal transduction	Receptor activity	Plasma membrane
11991660	NP_065847.1	SEMA6A	57556	semaphorin-6A precursor	1	1	Integral membrane protein	Cell communication,Signal transduction	Protein binding	Plasma membrane
307219234	NP_001182531.1	SEPHS1	22929	selenide, water dikinase 1 isoform 2	1	3	Enzyme: Synthase	Metabolism,Energy pathways	ATP binding	-
62530391	NP_005401.3	SEPP1	6414	selenoprotein P isoform 1 precursor	1	1	Enzyme: Peroxidase	Metabolism,Energy pathways	Peroxidase activity	Extracellular
50363217	NP_000286.3	SERPINA1	5265	alpha-1-antitrypsin precursor	25	292	Protease inhibitor	Protein metabolism	Protease inhibitor activity	Extracellular
122937297	NP_001073920.1	SERPINA11	256394	serpin A11 precursor	1	2	Protease inhibitor	Biological_process unknown	Protease inhibitor activity	-
50659080	NP_001076.2	SERPINA3	12	alpha-1-antichymotrypsin precursor	19	141	Protease inhibitor	Protein metabolism	Protease inhibitor activity	Extracellular
21361302	NP_006206.2	SERPINA4	5267	kallistatin precursor	4	4	Enzyme: Oxygenase	Protein metabolism	Catalytic activity	Cytoplasm
194018472	NP_000615.3	SERPINA5	5104	plasma serine protease inhibitor preproprotein	3	7	Enzyme: Oxidoreductase	Metabolism,Energy pathways	Oxidoreductase activity	Cytoplasm
73858564	NP_001747.2	SERPINA6	866	corticosteroid-binding globulin precursor	2	6	Transport/cargo protein	Transport	Transporter activity	Extracellular
205277441	NP_000345.2	SERPINA7	6906	thyroxine-binding globulin precursor	2	2	Protease inhibitor	Protein metabolism	Protease inhibitor activity	Extracellular
13489087	NP_109591.1	SERPINB1	1992	leukocyte elastase inhibitor	22	331	Protease inhibitor	Protein metabolism	Protease inhibitor activity	Cytoplasm
4826902	NP_005015.1	SERPINB10	5273	serpin B10	6	19	Protease inhibitor	Protein metabolism	Protease inhibitor activity	Nucleus
8393956	NP_036529.1	SERPINB13	5275	serpin B13	14	69	Protease inhibitor	Protein metabolism	Protease inhibitor activity	Cytoplasm
4505595	NP_002566.1	SERPINB2	5055	plasminogen activator inhibitor 2	1	1	Protease inhibitor	Protein metabolism,Anti-apoptosis	Protease inhibitor activity	Cytoplasm
5902072	NP_008850.1	SERPINB3	6317	serpin B3	11	95	Protease inhibitor	Protein metabolism	Protease inhibitor activity	Cytoplasm
28076869	NP_002965.1	SERPINB4	6318	serpin B4	4	14	Protease inhibitor	Protein metabolism	Protease inhibitor activity	Cytoplasm
167860126	NP_002630.2	SERPINB5	5268	serpin B5	11	57	Protease inhibitor	Protein metabolism	Protease inhibitor activity	Cytoplasm
425876770	NP_001258753.1	SERPINB6	5269	serpin B6 isoform a	8	45	Protease inhibitor	Protein metabolism	Protease inhibitor activity	Cytoplasm
387912532	NP_001248760.1	SERPINB7	8710	serpin B7 isoform 2	1	1	Protease inhibitor	Protein metabolism	Protease inhibitor activity	Cytoplasm
73623033	NP_001027018.1	SERPINB8	5271	serpin B8 isoform b	2	3	Transport/cargo protein	Transport	Transporter activity	Extracellular
451770404	NP_001263419.1	SERPINB8	5271	serpin B8 isoform c	1	3	Protease inhibitor	Protein metabolism	Protease inhibitor activity	Nucleus
4502261	NP_000479.1	SERPINC1	462	antithrombin-III precursor	18	117	Protease inhibitor	Protein metabolism	Protease inhibitor activity	Extracellular
73858566	NP_000176.2	SERPIND1	3053	heparin cofactor 2 precursor	3	3	Protease inhibitor	Protein metabolism	Protease inhibitor activity	Extracellular
39725934	NP_002606.3	SERPINF1	5176	pigment epithelium-derived factor precursor	4	14	Serine protease	Cell communication,Signal transduction	Serine-type peptidase activity	Extracellular
115583663	NP_000925.2	SERPINF2	5345	alpha-2-antiplasmin isoform a precursor	4	10	Protease inhibitor	Protein metabolism	Protease inhibitor activity	Extracellular
260064050	NP_001159393.1	SERPINF2	5345	alpha-2-antiplasmin isoform b precursor	3	16	Protease inhibitor	Protein metabolism	Protease inhibitor activity	Extracellular
73858568	NP_000053.2	SERPING1	710	plasma protease C1 inhibitor precursor	8	42	Protease inhibitor	Protein metabolism	Protease inhibitor activity	Extracellular matrix
170295807	NP_001116224.1	SERPINI1	5274	neuroserpin precursor	7	12	Transport/cargo protein	Transport	Transporter activity	Cytoplasm
351721324	NP_001234930.1	SET	6418	protein SET isoform 4	1	1	MHC complex protein	Regulation of nucleobase, nucleoside, nucleotide and nucleic acid metabolism	MHC class I receptor activity,MHC class II receptor activity	Nucleus
166235140	NP_001107572.1	SEZ6L2	26470	seizure 6-like protein 2 isoform 4 precursor	2	2	Integral membrane protein	Neurogenesis	Molecular function unknown	Plasma membrane
5454052	NP_006133.1	SFN	2810	14-3-3 protein sigma	9	75	Adapter molecule	Cell communication,Signal transduction	Receptor signaling complex scaffold activity	Cytoplasm
56117838	NP_003003.3	SFRP1	6422	secreted frizzled-related protein 1 precursor	5	13	Secreted polypeptide	Apoptosis	Molecular function unknown	Extracellular
4506921	NP_003012.1	SGTA	6449	small glutamine-rich tetratricopeptide repeat-containing protein alpha	1	1	Chaperone	Protein metabolism	Chaperone activity	Cytoplasm
4506925	NP_003013.1	SH3BGRL	6451	SH3 domain-binding glutamic acid-rich-like protein	4	9	Unclassified	Cell communication,Signal transduction	Molecular function unknown	-
13899317	NP_113657.1	SH3BGRL2	83699	SH3 domain-binding glutamic acid-rich-like protein 2	1	1	Unclassified	Biological_process unknown	Molecular function unknown	Nucleus
13775198	NP_112576.1	SH3BGRL3	83442	SH3 domain-binding glutamic acid-rich-like protein 3	5	15	Unclassified	Biological_process unknown	Molecular function unknown	Cytoplasm
74315356	NP_037408.2	SHPK	23729	sedoheptulokinase	1	1	Unclassified	Cell communication,Signal transduction	Molecular function unknown	Cytoplasm
321267600	NP_001186851.1	SIAE	54414	sialate O-acetylesterase isoform 2	7	11	Enzyme: Esterase	Metabolism,Energy pathways	Hydrolase activity	Cytoplasm
11968009	NP_071909.1	SIL1	64374	nucleotide exchange factor SIL1 precursor	1	2	Chaperone	Protein metabolism	Chaperone activity	Endoplasmic reticulum
71143119	NP_055888.1	SIPA1L3	23094	signal-induced proliferation-associated 1-like protein 3	1	1	Unclassified	Biological_process unknown	Peptide binding	-
16753212	NP_003921.2	SKAP2	8935	src kinase-associated phosphoprotein 2	1	1	Adapter molecule	Cell communication,Signal transduction	Receptor signaling complex scaffold activity	Cytoplasm
226371748	NP_001139470.1	SLC15A2	6565	solute carrier family 15 member 2 isoform b	1	1	Membrane transport protein	Transport	Auxiliary transport protein activity	Plasma membrane
156071459	NP_001143.2	SLC25A5	292	ADP/ATP translocase 2	1	1	Integral membrane protein	Metabolism,Energy pathways	ATP binding	Mitochondrion
295789158	NP_001171469.1	SLC34A2	10568	sodium-dependent phosphate transport protein 2B isoform b	1	1	Membrane transport protein	Transport	Auxiliary transport protein activity	Plasma membrane
61744483	NP_001013269.1	SLC3A2	6520	4F2 cell-surface antigen heavy chain isoform f	2	2	Membrane transport protein	Transport	Auxiliary transport protein activity	Cytoplasm, Nucleus, Plasma membrane
4507035	NP_000444.1	SLC5A5	6528	sodium/iodide cotransporter	1	1	Membrane transport protein	Transport	Auxiliary transport protein activity	Plasma membrane
4759140	NP_004243.1	SLC9A3R1	9368	Na(+)/H(+) exchange regulatory cofactor NHE-RF1	2	2	Membrane bound ligand	Cell communication,Signal transduction	Receptor binding	Cytoplasm, Membrane fraction
4507065	NP_003055.1	SLPI	6590	antileukoproteinase precursor	8	52	Protease inhibitor	Protein metabolism	Protease inhibitor activity	Extracellular
9966907	NP_065160.1	SLURP1	57152	secreted Ly-6/uPAR-related protein 1 precursor	1	4	Unclassified	Biological_process unknown	Molecular function unknown	-
48255898	NP_620614.2	SMARCA2	6595	probable global transcription activator SNF2L2 isoform b	1	2	Transcription factor	Regulation of nucleobase, nucleoside, nucleotide and nucleic acid metabolism	Transcription factor activity	Cytoplasm, Nucleus
11545873	NP_071420.1	SMOC1	64093	SPARC-related modular calcium-binding protein 1 isoform 2 precursor	1	1	Calcium binding protein,Extracellular matrix protein	Cell communication,Signal transduction	Calcium ion binding,Extracellular matrix structural constituent	Extracellular
300795589	NP_001007594.2	SMPD1	6609	sphingomyelin phosphodiesterase isoform 2 precursor	1	1	Enzyme: Esterase	Signal transduction	Hydrolase activity	Lysosome
24307911	NP_006705.1	SMPDL3A	10924	acid sphingomyelinase-like phosphodiesterase 3a precursor	2	4	Enzyme: Phosphohydrolase	Metabolism,Energy pathways	Catalytic activity	Zymogen granule
57242798	NP_055289.2	SMPDL3B	27293	acid sphingomyelinase-like phosphodiesterase 3b isoform 1 precursor	1	1	Unclassified	Biological_process unknown	Molecular function unknown	-
57242800	NP_001009568.1	SMPDL3B	27293	acid sphingomyelinase-like phosphodiesterase 3b isoform 2 precursor	1	1	Unclassified	Biological_process unknown	Molecular function unknown	-
5729962	NP_006676.1	SMR3B	10879	submaxillary gland androgen-regulated protein 3B precursor	2	87	Unclassified	Biological_process unknown	Molecular function unknown	Extracellular
19913396	NP_599031.1	SMTN	6525	smoothelin isoform b	1	1	Cytoskeletal associated protein	Cell growth and/or maintenance	Cytoskeletal protein binding	Cytoplasm
18765733	NP_003072.2	SNAP25	6616	synaptosomal-associated protein 25 isoform SNAP25A	1	1	Membrane transport protein	Transport	Auxiliary transport protein activity	Plasma membrane
503774159	NP_001265128.1	SNX2	6643	sorting nexin-2 isoform 2	1	1	Transport/cargo protein	Transport	Transporter activity	Endosome
343780938	NP_115543.3	SNX29	92017	sorting nexin-29	1	1	Unclassified	Cell communication,Signal transduction	Molecular function unknown	Integral to membrane
4507149	NP_000445.1	SOD1	6647	superoxide dismutase [Cu-Zn]	5	14	Enzyme: Superoxide dismutase	Metabolism,Energy pathways	Superoxide dismutase activity	Cytoplasm
67782305	NP_000627.2	SOD2	6648	superoxide dismutase [Mn], mitochondrial isoform A precursor	6	20	Structural protein	Cell growth and/or maintenance	Structural molecule activity	Cytoplasm
118582275	NP_003093.2	SOD3	6649	extracellular superoxide dismutase [Cu-Zn] precursor	6	18	Enzyme: Superoxide dismutase	Metabolism,Energy pathways	Superoxide dismutase activity	Extracellular
21040314	NP_115571.1	SON	6651	protein SON isoform B	1	1	Transcription factor	Regulation of nucleobase, nucleoside, nucleotide and nucleic acid metabolism	Transcription factor activity	Nucleus
156627571	NP_003095.2	SORD	6652	sorbitol dehydrogenase	7	19	Enzyme: Dehydrogenase	Metabolism,Energy pathways	Catalytic activity	Plasma membrane
4507157	NP_003096.1	SORL1	6653	sortilin-related receptor preproprotein	1	1	Integral membrane protein	Cell communication,Signal transduction	Transmembrane receptor activity	Plasma membrane
327315343	NP_001192157.1	SORT1	6272	sortilin isoform 2	3	4	Cell surface receptor	Cell communication,Signal transduction	Receptor activity	Endosome, Plasma membrane, Endoplasmic reticulum, Golgi apparatus
190341024	NP_004675.3	SPARCL1	8404	SPARC-like protein 1 precursor	20	179	Secreted polypeptide	Cell communication,Signal transduction	Calcium ion binding	Extracellular
22749425	NP_689932.1	SPERT	220082	spermatid-associated protein	1	3	Unclassified	Biological_process unknown	Molecular function unknown	Cytoplasm
74027261	NP_006837.2	SPINK5	11005	serine protease inhibitor Kazal-type 5 isoform b precursor	5	12	Protease inhibitor	Protein metabolism	Protease inhibitor activity	Extracellular
14211875	NP_115955.1	SPINK7	84651	serine protease inhibitor Kazal-type 7 precursor	2	2	Unclassified	Biological_process unknown	Molecular function unknown	Nucleus
74027265	NP_001027539.1	SPINT1	6692	kunitz-type protease inhibitor 1 isoform 2 precursor	3	5	Protease inhibitor	Protein metabolism	Protease inhibitor activity	Membrane fraction
315360635	NP_001186757.1	SPRR1A	6698	cornifin-A	3	8	Structural protein	Cell growth and/or maintenance	Structural molecule activity	Cytoplasm
83582815	NP_003116.2	SPRR1B	6699	cornifin-B	1	4	Ubiquitin proteasome system protein	Protein metabolism	Ubiquitin-specific protease activity	Cytoplasm
5174693	NP_005979.1	SPRR2A	6700	small proline-rich protein 2A	5	10	Structural protein	Cell growth and/or maintenance	Structural molecule activity	-
56699492	NP_008876.3	SPRR2D	6703	small proline-rich protein 2D	1	1	-	-	-	-
4885607	NP_005407.1	SPRR3	6707	small proline-rich protein 3	18	171	Structural protein	Cell growth and/or maintenance	Structural molecule activity	Cytoplasm, Plasma membrane
306966132	NP_001182461.1	SPTAN1	6709	spectrin alpha chain, non-erythrocytic 1 isoform 3	10	13	Serine protease	Protein metabolism	Serine-type peptidase activity	Lysosome
112382252	NP_842565.2	SPTBN1	6711	spectrin beta chain, non-erythrocytic 1 isoform 2	1	1	Cytoskeletal protein	Cell growth and/or maintenance	Structural constituent of cytoskeleton	Cytoskeleton
428229676	NP_001258799.1	SRGAP2B	647135	SLIT-ROBO Rho GTPase activating protein 2B (pseudogene)	1	2	-	-	-	-
379317149	NP_001243821.1	SRI	6717	sorcin isoform D	1	1	Calcium binding protein	Cell communication,Signal transduction	Calcium ion binding	Cytoplasm
63253298	NP_003123.2	SRM	6723	spermidine synthase	1	1	Enzyme: Synthase	Metabolism,Energy pathways	Transferase activity,Methyltransferase activity	Cytoplasm
11415040	NP_068813.1	ST14	6768	suppressor of tumorigenicity 14 protein	1	1	Serine protease	Protein metabolism	Serine-type peptidase activity	Plasma membrane
4506951	NP_003024.1	ST3GAL1	6482	CMP-N-acetylneuraminate-beta-galactosamide- alpha-2,3-sialyltransferase 1	1	1	Enzyme: Sialyltransferase	Metabolism	Sialyltransferase activity	Golgi membrane
47132529	NP_005409.3	ST5	6764	suppression of tumorigenicity 5 protein isoform 1	1	1	Unclassified	Cell communication,Signal transduction	Protein binding,Molecular function unknown	-
21264332	NP_060884.1	ST6GALNAC1	55808	alpha-N-acetylgalactosaminide alpha-2,6-sialyltransferase 1	4	14	Enzyme: Sialyltransferase	Cell communication,Signal transduction	Sialyltransferase activity	Golgi apparatus
47458820	NP_998827.1	STAT3	6774	signal transducer and activator of transcription 3 isoform 3	1	1	Transcription factor	Regulation of nucleobase, nucleoside, nucleotide and nucleic acid metabolism	Transcription factor activity	Nucleus, Extracellular matrix
21618344	NP_036580.2	STAT5B	6777	signal transducer and activator of transcription 5B	1	1	Transcription factor	Regulation of nucleobase, nucleoside, nucleotide and nucleic acid metabolism	Transcription factor activity	Cytoplasm
5803181	NP_006810.1	STIP1	10963	stress-induced-phosphoprotein 1	1	1	Adapter molecule	Cell communication,Signal transduction	Receptor signaling complex scaffold activity	Nucleus
5454096	NP_006273.1	STK4	6789	serine/threonine-protein kinase 4	2	2	Serine/threonine kinase	Cell communication,Signal transduction	Protein serine/threonine kinase activity	Cytoplasm
38016911	NP_004090.4	STOM	2040	erythrocyte band 7 integral membrane protein isoform a	3	4	Integral membrane protein	Cell communication,Signal transduction	Channel regulator activity	Cytoplasmic vesicle
188528901	NP_001120868.1	STXBP2	6813	syntaxin-binding protein 2 isoform b	2	4	Unclassified	Cell communication,Signal transduction	Molecular function unknown	Cytoplasm
29540531	NP_001046.2	SULT1A1	6817	sulfotransferase 1A1 isoform a	1	2	Enzyme: Sulphotransferase	Metabolism,Energy pathways	Sulfotransferase activity	Cytoplasm
226437577	NP_001139805.1	SUMF2	25870	sulfatase-modifying factor 2 isoform g	2	3	Unclassified	Protein metabolism	Molecular function unknown	Endoplasmic reticulum
54792071	NP_001005849.1	SUMO2	6613	small ubiquitin-related modifier 2 isoform b precursor	1	1	Unclassified	Biological_process unknown	Molecular function unknown	Nucleus
23097308	NP_149062.1	SYNE1	23345	nesprin-1 isoform 2	1	5	Unclassified	Cell growth and/or maintenance	Protein binding,Cytoskeletal protein binding	Nucleus
166795236	NP_002344.2	TACSTD2	4070	tumor-associated calcium signal transducer 2 precursor	2	4	Cell surface receptor	Cell communication,Signal transduction	Receptor activity	Plasma membrane
4507357	NP_003555.1	TAGLN2	8407	transgelin-2 isoform b	6	9	Unclassified	Biological_process unknown	Molecular function unknown	-
5803187	NP_006746.1	TALDO1	6888	transaldolase	21	121	Enzyme: Transaldolase	Metabolism,Energy pathways	Transferase activity, transferring aldehyde or ketonic groups	Nucleus
38202255	NP_689508.3	TARS	6897	threonine--tRNA ligase, cytoplasmic isoform 1	2	2	Enzyme: Ligase	Metabolism,Energy pathways	Ligase activity	Cytoplasm
4759212	NP_004598.1	TBCA	6902	tubulin-specific chaperone A	1	1	Chaperone	Protein metabolism	Chaperone activity	Cytoskeleton
21071008	NP_001053.2	TCN1	6947	transcobalamin-1 precursor	12	438	Transport/cargo protein	Transport	Transporter activity	Extracellular
296080704	NP_001171655.1	TCN2	6948	transcobalamin-2 isoform 2 precursor	2	2	Transport/cargo protein	Transport	Transporter activity	Extracellular
57863259	NP_001008897.1	TCP1	6950	T-complex protein 1 subunit alpha isoform b	1	1	Chaperone	Protein metabolism	Chaperone activity	Cytoplasm
122937400	NP_001073946.1	TENM3	55714	teneurin-3	1	1	-	-	-	-
23238188	NP_690042.1	TES	26136	testin isoform 2	1	1	Secreted polypeptide	Cell growth and/or maintenance	Molecular function unknown	Extracellular
4557871	NP_001054.1	TF	7018	serotransferrin precursor	47	622	Transport/cargo protein	Transport	Transporter activity	Extracellular
4507451	NP_003216.1	TFF1	7031	trefoil factor 1 precursor	1	1	Secreted polypeptide	Biological_process unknown,Cell communication,Signal transduction	Molecular function unknown	Extracellular
281485608	NP_003217.3	TFF3	7033	trefoil factor 3 precursor	2	8	Secreted polypeptide	Immune response	Defense/immunity protein activity	Extracellular
189458821	NP_003236.3	TGM3	7053	protein-glutamine gamma-glutamyltransferase E	24	183	Enzyme: Aminotransferase	Metabolism,Energy pathways	Transaminase activity	Cytoplasm
40317626	NP_003237.2	THBS1	7057	thrombospondin-1 precursor	18	75	Extracellular matrix protein	Cell growth and/or maintenance	Extracellular matrix structural constituent	Extracellular
4507509	NP_003245.1	TIMP1	7076	metalloproteinase inhibitor 1 precursor	8	142	Extracellular matrix protein	Cell growth and/or maintenance	Extracellular matrix structural constituent	Extracellular
4507511	NP_003246.1	TIMP2	7077	metalloproteinase inhibitor 2 precursor	2	5	Extracellular matrix protein	Cell growth and/or maintenance	Extracellular matrix structural constituent	Extracellular
324711034	NP_001191343.1	TINAGL1	64129	tubulointerstitial nephritis antigen-like isoform 2 precursor	2	3	Transport/cargo protein	Transport	Transporter activity	Extracellular
4507521	NP_001055.1	TKT	7086	transketolase isoform 1	33	385	Enzyme: Transketolase	Metabolism,Energy pathways	Transferase activity, transferring aldehyde or ketonic groups	Cytoplasm
223029410	NP_006280.3	TLN1	7094	talin-1	28	59	Cytoskeletal associated protein	Cell growth and/or maintenance	Cytoskeletal protein binding	Extracellular
6679189	NP_031390.1	TMED3	23423	transmembrane emp24 domain-containing protein 3 precursor	2	2	Integral membrane protein	Biological_process unknown	Molecular function unknown	Integral to membrane
30089937	NP_821174.1	TMEM132A	54972	transmembrane protein 132A isoform b precursor	6	13	Unclassified,Integral membrane protein	Development,Biological_process unknown	Protein binding,Molecular function unknown	Endoplasmic reticulum
110347443	NP_009045.2	TMF1	7110	TATA element modulatory factor	1	3	Transcription factor	Regulation of nucleobase, nucleoside, nucleotide and nucleic acid metabolism	Transcription factor activity	Nucleus
7657649	NP_055362.1	TMOD3	29766	tropomodulin-3	1	1	Cytoskeletal associated protein	Cell growth and/or maintenance	Cytoskeletal protein binding	Cytoplasm
167466252	NP_001107859.1	TMPRSS11A	339967	transmembrane protease serine 11A isoform 2	1	1	Aminopeptidase	Protein metabolism	Aminopeptidase activity	Nucleus
4758508	NP_004253.1	TMPRSS11D	9407	transmembrane protease serine 11D	9	35	Serine protease	Protein metabolism	Serine-type peptidase activity	Plasma membrane
40254871	NP_054777.2	TMPRSS11E	28983	transmembrane protease serine 11E precursor	4	4	Serine protease	Protein metabolism	Serine-type peptidase activity	-
11056061	NP_066932.1	TMSB4X	7114	thymosin beta-4	2	5	Cytoskeletal associated protein	Cell growth and/or maintenance	Cytoskeletal protein binding	Cytoplasm
117676370	NP_001071122.1	TNFAIP8	25816	tumor necrosis factor alpha-induced protein 8 isoform b	2	2	Unclassified	Cell growth and/or maintenance	Molecular function unknown	Cytoplasm
157389001	NP_078851.2	TNFAIP8L2	79626	tumor necrosis factor alpha-induced protein 8-like protein 2	1	1	Unclassified	Biological_process unknown	Molecular function unknown	-
23238204	NP_683760.1	TNFRSF19	55504	tumor necrosis factor receptor superfamily member 19 isoform 2 precursor	3	3	Cell surface receptor	Cell communication,Signal transduction	Receptor activity	Plasma membrane
310750389	NP_001185553.1	TNFSF13	8741	tumor necrosis factor ligand superfamily member 13 isoform eta	2	8	Ligand	Cell communication,Cell surface receptor linked signal transduction	Receptor binding	Plasma membrane
23510381	NP_694858.1	TNPO1	3842	transportin-1 isoform 2	2	2	Transport/cargo protein	Transport	Transporter activity	Cytoplasm
21361619	NP_061882.2	TOLLIP	54472	toll-interacting protein	1	2	Enzyme: Hydrolase	Metabolism,Energy pathways	Hydrolase activity	Plasma membrane
4557541	NP_000104.1	TOR1A	1861	torsin-1A precursor	1	1	Chaperone	Protein metabolism	Chaperone activity	Endoplasmic reticulum
4885643	NP_005417.1	TP53BP2	7159	apoptosis-stimulating of p53 protein 2 isoform 2	1	1	Cell cycle control protein	Cell communication,Signal transduction	Protein binding	Cytoplasm, Nucleus
22538444	NP_004872.2	TP53I3	9540	quinone oxidoreductase PIG3 isoform 1	5	7	Cytoskeletal associated protein	Cell growth and/or maintenance	Cytoskeletal protein binding	Cytoplasm
332164791	NP_001193731.1	TP53I3	9540	quinone oxidoreductase PIG3 isoform 2	1	1	Cell cycle control protein	Cell communication,Signal transduction	Oxidoreductase activity	Cytoplasm
4827038	NP_005070.1	TPD52	7163	tumor protein D52 isoform 3	1	1	Unclassified	Cell proliferation	Molecular function unknown	-
4507645	NP_000356.1	TPI1	7167	triosephosphate isomerase isoform 1	21	262	Enzyme: Isomerase	Metabolism,Energy pathways	Isomerase activity	Cytoplasm
63252904	NP_001018008.1	TPM1	7168	tropomyosin alpha-1 chain isoform 6	1	1	Cytoskeletal associated protein	Cell growth and/or maintenance	Cytoskeletal protein binding	Actin cytoskeleton
114155140	NP_689476.2	TPM3	7170	tropomyosin alpha-3 chain isoform 1	1	1	Cytoskeletal associated protein,Structural protein	Cell growth and/or maintenance	Cytoskeletal protein binding	Cytoplasm
499137520	NP_001265119.1	TPM3	7170	tropomyosin alpha-3 chain isoform 8	11	34	Cytoskeletal associated protein,Structural protein	Cell growth and/or maintenance	Cytoskeletal protein binding	Cytoplasm
5729770	NP_000382.3	TPP1	1200	tripeptidyl-peptidase 1 preproprotein	12	48	Serine protease	Protein metabolism	Serine-type peptidase activity	Lysosome
186972143	NP_003282.2	TPP2	7174	tripeptidyl-peptidase 2	2	2	Aminopeptidase	Protein metabolism	Aminopeptidase activity	Cytoplasm
4507669	NP_003286.1	TPT1	7178	translationally-controlled tumor protein	1	2	Calcium binding protein	Cell growth and/or maintenance	Calcium ion binding	Nucleus
4759254	NP_004611.1	TRAF6	7189	TNF receptor-associated factor 6	1	7	Unclassified	Biological_process unknown	Protein binding,Molecular function unknown	Cytoplasm
45439359	NP_009049.2	TRIO	7204	triple functional domain protein	1	1	Guanine nucleotide exchange factor	Cell communication,Signal transduction	Guanyl-nucleotide exchange factor activity	Cytoplasm
6912736	NP_036603.1	TRPC5	7224	short transient receptor potential channel 5	1	1	Ion channel	Transport	Ion channel activity	Plasma membrane
4759270	NP_004613.1	TSN	7247	translin isoform 1	3	6	DNA binding protein	Regulation of nucleobase, nucleoside, nucleotide and nucleic acid metabolism	DNA binding	Nucleus
386869380	NP_001248330.1	TSN	7247	translin isoform 2	1	1	DNA binding protein	Regulation of nucleobase, nucleoside, nucleotide and nucleic acid metabolism	DNA binding	Nucleus
5174731	NP_005990.1	TSNAX	7257	translin-associated protein X	1	1	Transport/cargo protein	Regulation of nucleobase, nucleoside, nucleotide and nucleic acid metabolism	Transporter activity	Cytoplasm
21264578	NP_005718.2	TSPAN1	10103	tetraspanin-1	2	2	-	-	-	-
4507709	NP_003304.1	TSTA3	7264	GDP-L-fucose synthase	5	7	Enzyme: Oxidoreductase	Metabolism,Energy pathways	Oxidoreductase activity	Cytoplasm
116812624	NP_775771.3	TTBK2	146057	tau-tubulin kinase 2	1	1	Protease	Protein metabolism	Peptidase activity	-
328927005	NP_001192225.1	TTF1	7270	transcription termination factor 1 isoform 2	1	1	Transcription regulatory protein	Regulation of nucleobase, nucleoside, nucleotide and nucleic acid metabolism	Transcription regulator activity	Nucleus
4507725	NP_000362.1	TTR	7276	transthyretin precursor	9	76	Transport/cargo protein	Transport	Transporter activity	Extracellular
393715095	NP_001257329.1	TUBA1A	7846	tubulin alpha-1A chain isoform 2	6	10	Cytoskeletal protein	Cell growth and/or maintenance	Structural constituent of cytoskeleton	Cytoplasm
301171345	NP_001180343.1	TUBA8	51807	tubulin alpha-8 chain isoform 2	1	7	Cytoskeletal associated protein	Cell growth and/or maintenance	Cytoskeletal protein binding	Cytoskeleton
29788785	NP_821133.1	TUBB	203068	tubulin beta chain	6	13	Cytoskeletal protein	Cell growth and/or maintenance	Structural constituent of cytoskeleton	Microtubule, Cytoplasm, Plasma membrane
21361322	NP_006078.2	TUBB4A	10382	tubulin beta-4A chain	1	1	-	-	-	-
21536436	NP_003315.2	TULP3	7289	tubby-related protein 3 isoform 1	1	1	Transcription regulatory protein	Cell communication,Signal transduction	Transcription regulator activity	Nucleus
6005846	NP_009215.1	TWF2	11344	twinfilin-2	3	8	Tyrosine kinase	Cell communication,Signal transduction	Protein-tyrosine kinase activity	Cytoplasm, Cytoskeleton
50592994	NP_003320.2	TXN	7295	thioredoxin isoform 1	7	48	Enzyme: Reductase	Metabolism,Energy pathways	Catalytic activity	Cytoplasm
14249348	NP_116120.1	TXNDC17	84817	thioredoxin domain-containing protein 17	3	8	Enzyme: Oxidoreductase	Metabolism,Energy pathways	Oxidoreductase activity	Cytoplasm
224493972	NP_001139021.1	TXNDC5	81567	thioredoxin domain-containing protein 5 isoform 3	1	1	Enzyme: Oxidoreductase	Protein metabolism	Oxidoreductase activity	Endoplasmic reticulum
51510891	NP_001003936.1	TXNDC8	255220	thioredoxin domain-containing protein 8	1	1	Enzyme: Oxidoreductase	Metabolism,Energy pathways	Oxidoreductase activity	Golgi apparatus
33519428	NP_877419.1	TXNRD1	7296	thioredoxin reductase 1, cytoplasmic isoform 2	3	5	Enzyme: Oxidoreductase	Metabolism,Energy pathways	Oxidoreductase activity	Cytoplasm
387598071	NP_001248375.1	TXNRD1	7296	thioredoxin reductase 1, cytoplasmic isoform 5	1	2	Enzyme: Oxidoreductase	Metabolism,Energy pathways	Oxidoreductase activity	Cytoplasm
166158922	NP_001107227.1	TYMP	1890	thymidine phosphorylase isoform 1 proprotein	7	24	Growth factor	Cell communication,Signal transduction	Growth factor activity	Extracellular
23510340	NP_695012.1	UBA1	7317	ubiquitin-like modifier-activating enzyme 1	18	49	Ubiquitin proteasome system protein	Proteolysis and peptidolysis	Ubiquitin-specific protease activity	Nucleus
11024714	NP_066289.2	UBC	7316	polyubiquitin-C	5	73	Ubiquitin proteasome system protein	Protein metabolism	Ubiquitin-specific protease activity	Cytoplasm
325910882	NP_001191809.1	UBE2D1	7321	ubiquitin-conjugating enzyme E2 D1 isoform 2	1	1	Ubiquitin proteasome system protein	Protein metabolism	Ubiquitin-specific protease activity	Nucleus
33188456	NP_862821.1	UBE2D2	7322	ubiquitin-conjugating enzyme E2 D2 isoform 2	1	1	Ubiquitin proteasome system protein	Protein metabolism	Ubiquitin-specific protease activity	Cytoplasm
163660385	NP_001104582.1	UBE2K	3093	ubiquitin-conjugating enzyme E2 K isoform 2	1	1	Ubiquitin proteasome system protein	Protein metabolism	Ubiquitin-specific protease activity	Cytoplasm
373432682	NP_001243285.1	UBE2L3	7332	ubiquitin-conjugating enzyme E2 L3 isoform 3	3	9	Ubiquitin proteasome system protein	Protein metabolism	Ubiquitin binding,Ubiquitin-specific protease activity	Cytoplasm
38157986	NP_937826.1	UBE2L6	9246	ubiquitin/ISG15-conjugating enzyme E2 L6 isoform 2	1	1	Ubiquitin proteasome system protein	Protein metabolism	Protein binding	-
4507793	NP_003339.1	UBE2N	7334	ubiquitin-conjugating enzyme E2 N	3	5	Ubiquitin proteasome system protein	Protein metabolism	Ubiquitin-specific protease activity	Nucleus
7705300	NP_057701.1	UFM1	51569	ubiquitin-fold modifier 1 precursor	2	3	Protease	Protein metabolism	Peptidase activity	Cytoplasm
296040438	NP_001171630.1	UGDH	7358	UDP-glucose 6-dehydrogenase isoform 3	2	2	Enzyme: Dehydrogenase	Metabolism,Energy pathways	Catalytic activity	-
9910280	NP_064505.1	UGGT1	56886	UDP-glucose:glycoprotein glucosyltransferase 1 precursor	2	2	Enzyme: Glycosyltransferase	Metabolism,Energy pathways	Transferase activity	Endoplasmic reticulum
48255968	NP_001001521.1	UGP2	7360	UTP--glucose-1-phosphate uridylyltransferase isoform b	6	28	Enzyme: Nucleotidyltransferase	Metabolism,Energy pathways	Nucleotidyltransferase activity	Cytoplasm
46195765	NP_954712.1	UNC13D	201294	protein unc-13 homolog D	2	3	Unclassified	Transport	Molecular function unknown	Cytoplasm
82880645	NP_001032411.1	USP14	9097	ubiquitin carboxyl-terminal hydrolase 14 isoform b	1	1	Ubiquitin proteasome system protein	Protein metabolism	Ubiquitin-specific protease activity	Cytosol
110347427	NP_055524.3	USP34	9736	ubiquitin carboxyl-terminal hydrolase 34	1	1	Ubiquitin proteasome system protein	Protein metabolism	Ubiquitin-specific protease activity	-
148727247	NP_003472.2	USP5	8078	ubiquitin carboxyl-terminal hydrolase 5 isoform 2	1	2	Ubiquitin proteasome system protein	Protein metabolism	Ubiquitin-specific protease activity	Extracellular
4507869	NP_003361.1	VASP	7408	vasodilator-stimulated phosphoprotein	2	4	Cytoskeletal associated protein	Cytoskeleton organization and biogenesis	Cytoskeletal protein binding	Cytoplasm
18379349	NP_006364.2	VAT1	10493	synaptic vesicle membrane protein VAT-1 homolog	12	23	Transport/cargo protein	Transport	Transporter activity	Cytoplasmic vesicle
4507873	NP_003363.1	VBP1	7411	prefoldin subunit 3	2	2	Chaperone	Protein metabolism	Chaperone activity	Cytoplasm
4507877	NP_003364.1	VCL	7414	vinculin isoform VCL	34	120	Cytoskeletal associated protein	Cell growth and/or maintenance	Cytoskeletal protein binding	Cytoplasm
6005942	NP_009057.1	VCP	7415	transitional endoplasmic reticulum ATPase	7	10	Adhesion molecule	Cell growth and/or maintenance	Cell adhesion molecule activity	Plasma membrane
62414289	NP_003371.2	VIM	7431	vimentin	9	16	Cytoskeletal protein	Cell growth and/or maintenance	Structural constituent of cytoskeleton	Intermediate filament
65301164	NP_001018066.1	VLDLR	7436	very low-density lipoprotein receptor isoform b precursor	1	1	Cell surface receptor	Signal transduction	Receptor activity	Membrane fraction
223633991	NP_004657.2	VNN1	8876	pantetheinase precursor	1	1	Enzyme: Hydrolase	Metabolism,Energy pathways	Hydrolase activity	Plasma membrane
17865816	NP_511043.1	VNN2	8875	vascular non-inflammatory molecule 2 isoform 2	2	2	Unclassified	Cell migration	Molecular function unknown	Plasma membrane
7706441	NP_057310.1	VPS29	51699	vacuolar protein sorting-associated protein 29 isoform 1	1	3	Enzyme: Hydrolase,Transport/cargo protein	Protein targeting,Protein metabolism	Hydrolase activity,Protein binding	Endosome
255652947	NP_001157394.1	VSIG10L	147645	V-set and immunoglobulin domain-containing protein 10-like precursor	7	9	-	-	-	-
88853069	NP_000629.3	VTN	7448	vitronectin precursor	6	25	Extracellular matrix protein	Cell growth and/or maintenance	Extracellular matrix structural constituent	Extracellular
40068485	NP_073745.2	VWA1	64856	von Willebrand factor A domain-containing protein 1 isoform 1 precursor	1	1	Extracellular matrix protein	Extracellular structure organization and biogenesis	Extracellular matrix structural constituent	Extracellular
440546401	NP_001258975.1	VWA2	340706	von Willebrand factor A domain-containing protein 2 precursor	2	2	Extracellular matrix protein	Cell growth and/or maintenance	Extracellular matrix structural constituent	Extracellular
57863271	NP_055873.1	VWA8	23078	von Willebrand factor A domain-containing protein 8 isoform a precursor	1	1	-	-	-	-
47419918	NP_998810.1	WARS	7453	tryptophan--tRNA ligase, cytoplasmic isoform b	2	4	Enzyme: Ligase	Protein metabolism	Ligase activity	Cytoplasm
4507909	NP_000368.1	WAS	7454	wiskott-Aldrich syndrome protein	1	1	Cytoskeletal associated protein	Cell growth and/or maintenance	Cytoskeletal protein binding	Cytoplasm
9257257	NP_059830.1	WDR1	9948	WD repeat-containing protein 1 isoform 1	16	78	Unclassified	Biological_process unknown	Protein binding,Molecular function unknown	Cytoplasm
55743151	NP_079408.3	WDR19	57728	WD repeat-containing protein 19	1	2	Transport/cargo protein	Transport	Transporter activity	-
7706665	NP_057229.1	WDR83OS	51398	protein Asterix	1	2	-	-	-	-
56699495	NP_006094.3	WFDC2	10406	WAP four-disulfide core domain protein 2 precursor	4	41	Secreted polypeptide	Biological_process unknown,Reproduction,Proteolysis and peptidolysis	Enzyme inhibitor activity,Molecular function unknown	Extracellular
148229995	NP_001091062.1	XAGE1A	653219	X antigen family member 1 isoform d	1	2	Unclassified	Biological_process unknown	Molecular function unknown	-
10863945	NP_066964.1	XRCC5	7520	X-ray repair cross-complementing protein 5	2	3	DNA binding protein	Regulation of nucleobase, nucleoside, nucleotide and nucleic acid metabolism	DNA repair protein	Nucleus
4503841	NP_001460.1	XRCC6	2547	X-ray repair cross-complementing protein 6	2	3	DNA binding protein	Regulation of nucleobase, nucleoside, nucleotide and nucleic acid metabolism	DNA binding	Nucleus
4507947	NP_003671.1	YARS	8565	tyrosine--tRNA ligase, cytoplasmic	1	1	Enzyme: Ligase	Metabolism,Energy pathways	Ligase activity	Cytoplasm
34098946	NP_004550.2	YBX1	4904	nuclease-sensitive element-binding protein 1	1	1	Transcription factor	Regulation of nucleobase, nucleoside, nucleotide and nucleic acid metabolism	Transcription factor activity	Nucleus
21328448	NP_647539.1	YWHAB	7529	14-3-3 protein beta/alpha	8	44	Adapter molecule	Signal transduction	Receptor signaling complex scaffold activity	Cytoplasm
5803225	NP_006752.1	YWHAE	7531	14-3-3 protein epsilon	9	42	Adapter molecule	Cell communication,Signal transduction	Receptor signaling complex scaffold activity	Cytoplasm
21464101	NP_036611.2	YWHAG	7532	14-3-3 protein gamma	2	4	Calcium binding protein	Cell communication,Signal transduction	Calcium ion binding	Cytoplasm
4507951	NP_003396.1	YWHAH	7533	14-3-3 protein eta	4	7	Enzyme: Dehydrogenase	Metabolism,Energy pathways	Catalytic activity	Cytoplasm
5803227	NP_006817.1	YWHAQ	10971	14-3-3 protein theta	4	9	Coagulation factor	Protein metabolism	Protein binding	Extracellular
4507953	NP_003397.1	YWHAZ	7534	14-3-3 protein zeta/delta	10	127	Adapter molecule	Regulation of cell cycle	Receptor signaling complex scaffold activity	Cytoplasm
7657665	NP_055198.1	ZBTB32	27033	zinc finger and BTB domain-containing protein 32	2	2	Transcription factor	Regulation of nucleobase, nucleoside, nucleotide and nucleic acid metabolism	Transcription factor activity	Nucleus
30425510	NP_848642.1	ZBTB8OS	339487	protein archease	1	1	Unclassified	Biological_process unknown	Molecular function unknown	-
94721344	NP_060454.3	ZCWPW1	55063	zinc finger CW-type PWWP domain protein 1 isoform 1	1	1	Unclassified	Cell growth and/or maintenance	Molecular function unknown	Nucleus
94536866	NP_660295.2	ZG16B	124220	zymogen granule protein 16 homolog B precursor	10	1351	Unclassified	Biological_process unknown	Molecular function unknown	-
498917303	NP_001265100.1	ZNF33A	7581	zinc finger protein 33A isoform d	1	13	Transcription factor	Regulation of nucleobase, nucleoside, nucleotide and nucleic acid metabolism	Transcription factor activity	Nucleus
194239638	NP_689908.3	ZNF449	203523	zinc finger protein 449	1	1	Transcription regulatory protein	Nucleobase, nucleoside, nucleotide and nucleic acid transport	Transcription regulator activity	Nucleus
7662010	NP_055458.1	ZNF516	9658	zinc finger protein 516	1	1	DNA binding protein	Regulation of nucleobase, nucleoside, nucleotide and nucleic acid metabolism	Transcription regulator activity	Nucleus
28274709	NP_009087.1	ZXDA	7789	zinc finger X-linked protein ZXDA	1	7	Transcription factor	Regulation of nucleobase, nucleoside, nucleotide and nucleic acid metabolism	Transcription factor activity	Nucleus
4508047	NP_003452.1	ZYX	7791	zyxin	2	3	Adhesion molecule	Signal transduction	Cell adhesion molecule activity	Cytoplasm, Plasma membrane
