# Supplementary material for: Data from human salivary proteome – A resource of potential biomarkers for oral cancer
Source: Data Brief. 2015 Jul 2;4:374–8. doi: 10.1016/j.dib.2015.06.014 (PMC4510580; doi:10.1016/j.dib.2015.06.014)
Supplement: Supplementary file 1 — Supplementary data [file mmc1.zip › Supplementary Table 3.xlsx]

## Sheet:  Table 3
Sivadasan et al., 2015. Human salivary proteome - a resource of potential biomarkers for oral cancer
Table 3: Table shows non-redundant list of microbial salivary proteins and their peptides identified from all the four workflows referred under Table 2.
GI accession	Protein name [Microorganism name]	ΣCoverage	Σ# Unique peptides	Σ# PSMs	# AAs	MW [kDa]	calc. pI	Identified in the workflows
Protein GI accessions					Sequence	PSM ambiguity	# Protein groups	Identified in the workflows	Modifications	Activation type	Rank	Peptide confidence	Search engine rank	XCorr	# Missed cleavages	Isolation interference [%]	Ion inject time [ms]	Charge	m/z [Da]	MH+ [Da]	ΔM [ppm]	RT [min]	First scan	Last scan	MS order	Ions matched	Spectrum file
19713041	Hypothetical protein FN1807 [Fusobacterium nucleatum subsp. nucleatum ATCC 25586]	5.68	1	1	264	28.897	8.6167	Workflow 2
19713041					VFTDDNGVFAFVPSR	Unambiguous	1	Workflow 2		HCD	1	High	1	3.66412	0	5.73734	250	2	835.913	1670.82	0.540815	55.0532	4463	4463	MS2	15/28	Saliva_IG_16.raw
21905418	hypothetical protein SpyM3_1670 [Streptococcus pyogenes MGAS315]	4.53	1	1	265	29.0008	9.71533	Workflow 2
21905418					TLTnMQQKDTSK	Unambiguous	1	Workflow 2	N4(Deamidated)	HCD	1	High	1	3.11341	1	8.71627	250	2	698.347	1395.69	5.97403	33.8954	2576	2576	MS2	5/22	Saliva_IG_11.raw
110342738	outer membrane protein A [Escherichia coli 536]	4.05	1	1	346	37.1646	6.16357	Workflow 2
110342738					LGYPITDDLDVYTR	Unambiguous	1	Workflow 2		HCD	1	High	1	3.35988	0	8.42402	250	2	820.913	1640.82	1.12611	51.37	3882	3882	MS2	15/26	Saliva_IG_18.raw
116077018	glyceraldehyde-3-phosphate dehydrogenase, type I [Streptococcus pneumoniae D39]	14.03	2	2	335	35.8334	5.46533	Workflow 1
116077018					VPTPTGSVTELVAVLEK	Unambiguous	1	Workflow 1		HCD	1	High	1	5.79321	0	13.2453	100	2	870.495	1739.98	1.55505	67.9672	6908	6908	MS2	25/32	Sal_B6.raw
116077018					INDLTDPVMLAHLLK	Unambiguous	1	Workflow 1		HCD	1	High	1	5.02657	0	7.66109	100	3	564.982	1692.93	-2.23137	58.2948	5889	5889	MS2	25/56	Sal_B6.raw
120866466	putative succinyl-CoA synthetase beta subunit [Neisseria meningitidis FAM18]	3.35	1	1	388	41.2815	5.08447	Workflow 4
120866466					LTSADGLNDAAEK	Unambiguous	1	Workflow 4		HCD	1	High	1	3.34975	0	11.3951	166	2	652.82	1304.63	-0.234044	18.9004	1375	1375	MS2	13/24	Saliva_ProtMiner_7.raw
124493667	phage tail component [Lactococcus lactis subsp. cremoris MG1363]	5.83	1	1	360	39.8746	6.56592	Workflow 4
124493667					VESqWLLnPSAISQKNnFDGK	Unambiguous	1	Workflow 4	Q4(Deamidated); N8(Deamidated); N17(Deamidated)	HCD	1	High	1	3.92418	1	2.53705	183	3	793.383	2378.14	-6.48996	13.1614	747	747	MS2	11/80	Saliva_ProtMiner_16.raw
124494117	elongation factor EF-G [Lactococcus lactis subsp. cremoris MG1363]	1.69	1	1	709	77.923	4.84326	Workflow 4
124494117					nTTTGDSLTDEK	Unambiguous	1	Workflow 4	N1(Deamidated)	HCD	1	High	1	2.78775	0	9.63929	250	2	641.786	1282.56	-0.321845	15.6312	918	918	MS2	11/22	Saliva_ProtMiner_9.raw
145268842	elongation factor Tu [Haemophilus influenzae PittHH]	16.3	1	1	92	10.135	7.6792	Workflow 2
145268842					HYAHVDcPGHADYVK	Unambiguous	1	Workflow 2	C7(Carbamidomethyl)	HCD	1	High	1	5.86026	0	26.6716	250	3	590.267	1768.79	0.787773	9.34116	666	666	MS2	34/56	Saliva_IG_23.raw
147925671	secreted 45 kDa protein precursor [Streptococcus pneumoniae SP6-BS73]	3.92	1	1	332	35.1661	6.31592	Workflow 4
147925671					ISNLTAQQQEAQK	Unambiguous	1	Workflow 4		HCD	1	High	1	3.22342	0	28.436	250	2	729.88	1458.75	-0.714029	15.7488	1051	1051	MS2	12/24	Saliva_ProtMiner_7.raw
153797396	glucose-6-phosphate isomerase [Actinomyces odontolyticus ATCC 17982]	4.29	1	1	559	61.1368	4.90674	Workflow 4
153797396					RPATDSLTVDGQDAIADVHEVLEK	Unambiguous	1	Workflow 4		HCD	1	High	1	11.0783	0	25.2332	250	3	860.437	2579.3	0.975511	52.1132	5255	5255	MS2	37/92	Saliva_ProtMiner_18.raw
153798329	RbsD/FucU transport family protein [Actinomyces odontolyticus ATCC 17982]	12.32	1	1	138	15.0108	4.97021	Workflow 4
153798329					ILLADANYPHTTGVNPR	Unambiguous	1	Workflow 4		HCD	1	High	1	4.43861	0	20.4765	52	3	617.993	1851.97	-3.00758	24.0807	2079	2079	MS2	22/64	Saliva_ProtMiner_15.raw
169148897	putative 2,3-Dihydro-2,3-dihydroxybenzoate dehydrogenase [Acinetobacter baumannii AYE]	9.61	1	2	229	25.273	6.32861	Workflow 4
169148897					YEITGLVnAAGVLIMRSMLEAK	Unambiguous	1	Workflow 4	N8(Deamidated)	HCD	1	High	1	5.04434	1	16.3784	250	4	595.816	2380.24	-8.40228	58.8625	5754	5754	MS2	16/126	Saliva_ProtMiner_18.raw
169148897					YEITGLVnAAGVLIMRSMLEAK	Unambiguous	1	Workflow 4	N8(Deamidated)	HCD	1	High	1	4.63514	1	11.5583	250	4	595.816	2380.24	-8.09456	59.9926	5853	5853	MS2	14/126	Saliva_ProtMiner_18.raw
183209308	Enoyl-CoA hydratase/carnithine racemase [Acinetobacter baumannii ACICU]	8.02	1	1	262	28.2576	5.98584	Workflow 3
183209308					AFqLLFSTEDKNEGVqAFIEK	Unambiguous	1	Workflow 3	Q3(Deamidated); Q16(Deamidated)	HCD	1	High	1	4.16094	1	50.0471	300	3	806.074	2416.21	5.84617	26.51	1950	1950	MS2	9/80	Saliva_SCX_06.raw
199590413	Chaperone ClpB [Lactobacillus rhamnosus HN001]	2.42	1	1	868	96.2185	5.65576	Workflow 1
199590413					NTIIImTSNLGSEYLLDGVqK	Unambiguous	1	Workflow 1	M6(Oxidation); Q20(Deamidated)	HCD	1	High	1	3.92508	0	1.61938	100	3	776.066	2326.18	-0.509604	51.5345	5038	5038	MS2	13/80	Sal_B7.raw
217321135	thioredoxin [Escherichia coli O157:H7 str. TW14588]	13.76	1	3	109	11.7991	4.88135	Workflow 1
217321135					IIHLTDDSFDTDVLK	Unambiguous	1	Workflow 1		HCD	1	High	1	3.86727	0	16.3712	100	3	577.963	1731.87	-3.30831	53.3652	5347	5347	MS2	20/56	Sal_A7.raw
217321135					IIHLTDDSFDTDVLK	Unambiguous	1	Workflow 1		HCD	1	High	1	3.71621	0	33.4128	100	3	577.962	1731.87	-5.31712	51.9092	4727	4727	MS2	18/56	Sal_poolA4_6_ex.raw
217321135					IIHLTDDSFDTDVLK	Unambiguous	1	Workflow 1		HCD	1	High	1	3.36531	0	37.0159	100	3	577.964	1731.88	-2.35676	51.6197	4778	4778	MS2	17/56	Sal_poolA4_6.raw
218370064	putative autotransported outer membrane protein involved in cell adhesion [Escherichia coli IAI39]	1.12	1	1	1959	202.158	4.50049	Workflow 3
218370064					FSMLADAAPKMGnGLAFnVVAK	Unambiguous	1	Workflow 3	N13(Deamidated); N18(Deamidated)	HCD	1	High	1	3.06314	1	10.7501	60	2	1127.57	2254.13	4.23295	31.9331	2131	2131	MS2	7/42	Saliva_SCX_07.raw
227349848	tRNA pseudouridine synthase A [Lactobacillus vaginalis ATCC 49540]	4.69	1	1	256	29.2212	9.64209	Workflow 4
227349848					TVEqVLKnAVnK	Unambiguous	1	Workflow 4	Q4(Deamidated); N8(Deamidated); N11(Deamidated)	HCD	1	High	1	3.01146	1	44.0807	169	3	449.247	1345.73	4.95306	19.2918	1256	1256	MS2	8/44	Saliva_proteominer_27.raw
227839879	flagellin [Oribacterium sinus F0268]	4.47	1	1	246	25.9692	8.85107	Workflow 1
227839879					TAIGEEVTALK	Unambiguous	1	Workflow 1		HCD	1	High	1	3.38084	0	28.509	100	2	566.315	1131.62	-2.35847	31.9955	2753	2753	MS2	15/20	Sal_B10.raw
228251146	glyceraldehyde-3-phosphate dehydrogenase, type I [Streptococcus salivarius SK126]	9.52	2	2	336	35.9645	5.57959	Workflow 2
228251146					VPVPTGSVTELVAVLEK	Unambiguous	1	Workflow 2		HCD	1	High	1	4.20967	0	26.7417	250	2	869.504	1738	0.580391	65.6506	5285	5285	MS2	19/32	Saliva_IG_12.raw
228251146					AGAANIVPNSTGAAK	Unambiguous	1	Workflow 2		HCD	1	High	1	3.61156	0	0	250	2	671.36	1341.71	0.746109	18.8983	1201	1201	MS2	18/28	Saliva_IG_12.raw
229317138	putative extracellular protease [Porphyromonas endodontalis ATCC 35406]	1.91	1	2	892	98.1115	6.354	Workflow 3 and 4
229317138					NRQDGVFYIGQTIPLDK	Unambiguous	1	Workflow 4		HCD	1	High	1	3.95366	1	25.1754	18	3	655.346	1964.02	-0.106744	38.4189	3816	3816	MS2	13/64	Saliva_ProtMiner_15.raw
229317138					NRQDGVFYIGQTIPLDK	Unambiguous	1	Workflow 3		HCD	1	High	1	3.5382	1	19.8687	112	3	655.346	1964.02	-0.666123	34.1585	2410	2410	MS2	14/64	Saliva_SCX_10.raw
229362284	Mg(2+) transport ATPase protein B [Pseudomonas fluorescens SBW25]	2.31	1	1	911	100.225	7.7085	Workflow 2
229362284					ELVAGDIVqLSAGDMIPADIR	Unambiguous	1	Workflow 2	Q9(Deamidated)	HCD	1	High	1	4.03777	0	27.3725	250	3	728.714	2184.13	2.2365	57.891	4914	4914	MS2	15/80	Saliva_IG_6.raw
241321394	translation elongation factor G [Neisseria flavescens SK114]	5.14	2	2	701	77.0591	5.23682	Workflow 4
241321394					LGEVHDGAATTDYMEQEQER	Unambiguous	1	Workflow 4		HCD	1	High	1	5.37466	0	12.6862	21	3	760.334	2278.99	-0.342883	20.4043	1606	1606	MS2	21/76	Saliva_ProtMiner_15.raw
241321394					YAEAPAHVAAAVTEAR	Unambiguous	1	Workflow 4		HCD	1	High	1	4.66417	0	6.87014	62	2	813.914	1626.82	-1.26785	20.7398	1651	1651	MS2	19/30	Saliva_ProtMiner_15.raw
254998014	phosphoglycerate kinase [Streptococcus mutans NN2025]	7.79	1	1	398	41.9773	5.38916	Workflow 2
254998014					AHASNVGISANVDK	Unambiguous	1	Workflow 2		HCD	1	High	1	4.48009	0	36.5116	250	2	691.855	1382.7	0.608445	19.4765	1244	1244	MS2	19/26	Saliva_IG_11.raw
255295879	NLP/P60 protein [Rothia mucilaginosa ATCC 25296]	22.81	2	4	228	23.7156	5.38916	Workflow 4
255295879					TFGAWDcSGFTSWVFAQHGIK	Unambiguous	1	Workflow 4	C7(Carbamidomethyl)	HCD	1	High	1	6.83884	0	26.9258	188	3	801.372	2402.1	-0.904399	62.0599	6543	6543	MS2	25/80	Saliva_ProtMiner_15.raw
255295879					TFGAWDcSGFTSWVFAQHGIK	Unambiguous	1	Workflow 4	C7(Carbamidomethyl)	HCD	1	High	1	6.36182	0	35.2819	250	3	801.374	2402.11	2.60205	62.8988	6627	6627	MS2	26/80	Saliva_ProtMiner_15.raw
255295879					TFGAWDcSGFTSWVFAQHGIK	Unambiguous	1	Workflow 4	C7(Carbamidomethyl)	HCD	1	High	1	6.26604	0	43.9155	250	3	801.373	2402.11	1.38242	62.5926	6702	6702	MS2	21/80	Saliva_ProtMiner_13.raw
255295879					NELRPTANPQPGDIVFQNGYSHVGIYLGDGK	Unambiguous	1	Workflow 4		HCD	1	High	1	5.01618	0	12.3333	31	4	839.92	3356.66	-1.97781	43.7308	4708	4708	MS2	29/180	Saliva_ProtMiner_13.raw
260630056	phosphoglycerate mutase [Jonquetella anthropi E3_33 E1]	4.42	1	5	249	27.7013	6.81494	Workflow 1 and Workflow 3 and Workflow 4
260630056					HGqSAWNLENR	Unambiguous	1	Workflow 4	Q3(Deamidated)	HCD	1	High	1	4.24232	0	11.3959	250	2	656.805	1312.6	-0.0811351	21.58	1513	1513	MS2	18/20	Saliva_ProtMiner_14.raw
260630056					HGqSAWNLENR	Unambiguous	1	Workflow 4	Q3(Deamidated)	HCD	1	High	1	3.71522	0	15.0447	250	2	656.804	1312.6	-1.19712	22.3687	1581	1581	MS2	16/20	Saliva_ProtMiner_14.raw
260630056					HGqSAWNLENR	Unambiguous	1	Workflow 1	Q3(Deamidated)	HCD	1	High	1	4.86017	0	39.0106	100	2	656.803	1312.6	-3.2431	21.7802	1488	1488	MS2	19/20	Sal_B10.raw
260630056					HGqSAWnLENR	Unambiguous	1	Workflow 1	Q3(Deamidated); N7(Deamidated)	HCD	1	High	1	3.94043	0	54.2724	100	2	657.295	1313.58	-2.87444	24.0774	1611	1611	MS2	17/20	Sal_C4.raw
260630056					HGqSAWNLENR	Unambiguous	1	Workflow 2	Q3(Deamidated)	HCD	1	High	1	3.34955	0	18.596	250	2	656.806	1312.61	1.68584	25.6882	1849	1849	MS2	14/20	Saliva_IG_17.raw
262207439	histidine triad (HIT) protein [Comamonas testosteroni CNB-2]	7.59	1	1	145	16.1472	5.77002	Workflow 1
262207439					qLPqVDGVLqK	Unambiguous	1	Workflow 1	Q1(Deamidated); Q4(Deamidated); Q10(Deamidated)	HCD	1	High	1	3.32659	0	24.8517	100	2	614.324	1227.64	-5.66224	30.7221	2578	2578	MS2	10/20	Sal_C6_110328234939.raw
269933798	bacitracin ABC transporter, ATP-binding protein [Mobiluncus mulieris 28-1]	6.27	1	1	287	31.4002	5.38916	Workflow 4
269933798					SYKGFHLGPIDATFPPGK	Unambiguous	1	Workflow 4		HCD	1	High	1	4.13124	1	25.6507	132	3	644.674	1932.01	3.57383	13.0026	774	774	MS2	13/68	Saliva_ProtMiner_15.raw
282580722	malate/L-lactate dehydrogenase [Veillonella parvula ATCC 17745]	12.4	2	3	379	41.0584	6.20166	Workflow 4
282580722					SNIcHGFMAINPEFFGDPAEIKK	Unambiguous	1	Workflow 4	C4(Carbamidomethyl)	HCD	1	High	1	7.9172	1	3.84835	30	4	656.317	2622.25	-0.0494955	48.9216	4932	4932	MS2	34/132	Saliva_ProtMiner_18.raw
282580722					SNIcHGFMAINPEFFGDPAEIKK	Unambiguous	1	Workflow 4	C4(Carbamidomethyl)	HCD	1	High	1	6.43637	1	26.658	99	3	874.755	2622.25	0.770288	48.9408	4935	4935	MS2	29/88	Saliva_ProtMiner_18.raw
282580722					EADIIQDVLLTSDLFGIQSHGMQR	Unambiguous	1	Workflow 4		HCD	1	High	1	5.33763	0	41.063	250	3	896.121	2686.35	-0.90927	77.1331	8031	8031	MS2	25/92	Saliva_ProtMiner_15.raw
282583052	hydrolase, TatD family [Propionibacterium acnes J139]	4.3	1	1	302	32.3433	5.70654	Workflow 4
282583052					RIDELAnVGnHVR	Unambiguous	1	Workflow 4	N7(Deamidated); N10(Deamidated)	HCD	1	High	1	3.78093	1	32.0657	39	3	498.929	1494.77	4.2205	34.9621	3663	3663	MS2	12/48	Saliva_ProtMiner_13.raw
283442077	hypothetical protein HMPREF0424_0758 [Gardnerella vaginalis 409-05]	3.51	1	1	342	40.6567	5.96045	Workflow 3
283442077					ENLYNEINDSVK	Unambiguous	1	Workflow 3		HCD	1	High	1	3.60505	0	14.4129	108	2	719.352	1437.7	7.0857	19.8377	1244	1244	MS2	12/22	Saliva_SCX_02.raw
290558250	conserved hypothetical protein [Listeria monocytogenes FSL J2-071]	2.01	1	1	399	45.5196	5.36377	Workflow 2
290558250					KqALELSK	Unambiguous	1	Workflow 2	Q2(Deamidated)	HCD	1	High	1	3.13964	1	0	250	2	459.265	917.522	-9.12143	19.7624	1251	1251	MS2	11/14	Saliva_IG_8.raw
292819761	DNA-binding stress response protein, Dps family [Actinomyces odontolyticus F0309]	6.17	1	2	162	17.9212	4.97021	Workflow 3
292819761					RFEQQAWFIR	Unambiguous	1	Workflow 3		HCD	1	High	1	3.90947	1	2.18655	131	2	690.867	1380.73	7.26367	22.0489	1472	1472	MS2	18/18	Saliva_SCX_15.raw
292819761					RFEQQAWFIR	Unambiguous	1	Workflow 3		HCD	1	High	1	3.65801	1	0	167	3	460.914	1380.73	7.36445	22.1074	1477	1477	MS2	18/36	Saliva_SCX_15.raw
292821168	malate dehydrogenase [Actinomyces odontolyticus F0309]	9.73	2	2	329	34.5763	5.05908	Workflow 1
292821168					ADLLEANAGIFGPQGK	Unambiguous	1	Workflow 1		HCD	1	High	1	3.8716	0	17.5741	100	2	800.922	1600.84	1.83891	49.083	4663	4663	MS2	17/30	Sal_B8_110329021705.raw
292821168					AFQGTNVAYLVGAMPR	Unambiguous	1	Workflow 1		HCD	1	High	1	3.33381	0	13.9996	100	2	847.939	1694.87	0.842115	54.6815	5312	5312	MS2	15/30	Sal_B8_110329021705.raw
292821301	formate acetyltransferase [Actinomyces odontolyticus F0309]	4.14	1	1	701	78.2677	5.07178	Workflow 4
292821301					TEGDFPTYGNDDDRADDIAATVVHTVMDK	Unambiguous	1	Workflow 4		HCD	1	High	1	5.91618	1	28.0483	181	4	792.857	3168.4	-0.612816	58.3998	6285	6285	MS2	24/168	Saliva_ProtMiner_13.raw
297573829	chaperone DnaK [Finegoldia magna ATCC 53516]	2.8	1	1	608	65.9277	4.84326	Workflow 1
297573829					RIINEPTAAALAYGIDK	Unambiguous	1	Workflow 1		HCD	1	High	1	5.11729	1	36.657	100	2	908.5	1815.99	-2.16524	43.5878	4036	4036	MS2	21/32	Sal_B4.raw
300850935	conserved hypothetical protein [Enterococcus faecalis TUSoD Ef11]	3.98	1	1	527	60.3979	5.41455	Workflow 1
300850935					FFLnNQIVnGLADTGVSTVEK	Unambiguous	1	Workflow 1	N4(Deamidated); N9(Deamidated)	HCD	1	High	1	4.29132	0	30.413	100	3	756.714	2268.13	-5.90378	39.7496	3680	3680	MS2	9/80	Sal_C6_110328234939.raw
307615992	surface protein PspC [Streptococcus mitis NCTC 12261]	4.64	1	1	517	57.0755	7.13721	Workflow 3
307615992					QGGSWYYLDGSGAmKTGWFqVDGK	Unambiguous	1	Workflow 3	M14(Oxidation); Q20(Deamidated)	HCD	1	High	1	3.62673	1	26.1693	178	3	885.737	2655.2	5.11095	31.164	2371	2371	MS2	11/92	Saliva_SCX_06.raw
307622160	sensor protein vraS [Streptococcus mitis SK597]	7.25	1	1	276	31.4069	5.57959	Workflow 2
307622160					MQTQLqSVTAILETAqKDLR	Unambiguous	1	Workflow 2	Q6(Deamidated); Q16(Deamidated)	HCD	1	High	1	3.95103	1	11.0196	250	3	759.392	2276.16	-8.18352	43.9005	3411	3411	MS2	16/76	Saliva_IG_15.raw
309379177	unnamed protein product [Neisseria lactamica Y92-1009]	9.22	1	1	206	22.3457	5.19873	Workflow 1
309379177					AVDKPFLLPIEDVFSISGR	Unambiguous	1	Workflow 1		HCD	1	High	1	4.20145	0	21.5615	100	3	701.72	2103.14	-1.96751	74.3019	7354	7354	MS2	22/72	Sal_C2.raw
312976142	outer membrane autotransporter barrel domain protein [Selenomonas sp. oral taxon 137 str. F0430]	0.45	1	1	4477	470.663	6.02393	Workflow 3
312976142					QHPMVVDMNGHSLHLEANSK	Unambiguous	1	Workflow 3		HCD	1	High	1	3.06039	0	0	300	2	1122.54	2244.07	0.46089	27.9297	1828	1828	MS2	5/38	Saliva_SCX_07.raw
315313930	phosphoglycerate kinase [Actinomyces sp. oral taxon 180 str. F0310]	2.78	1	1	396	41.1407	5.03369	Workflow 2
315313930					VVILAHLGRPK	Unambiguous	1	Workflow 2		HCD	1	High	1	3.11354	0	13.8307	250	2	601.89	1202.77	-0.110089	28.6309	2075	2075	MS2	15/20	Saliva_IG_11.raw
317400149	Holliday junction ATP-dependent DNA helicase ruvB [Neisseria mucosa C102]	4.56	1	2	351	38.8025	5.41455	Workflow 3
317400149					NImLQTDnLTSAqPqR	Unambiguous	1	Workflow 3	M3(Oxidation); N8(Deamidated); Q13(Deamidated); Q15(Deamidated)	HCD	1	High	1	3.1523	0	36.9727	300	2	924.935	1848.86	-0.944258	32.0729	2142	2142	MS2	12/30	Saliva_SCX_07.raw
317400149					NImLQTDNLTSAqPQR	Unambiguous	1	Workflow 3	M3(Oxidation); Q13(Deamidated)	HCD	1	High	1	3.02664	0	15.7814	300	2	923.95	1846.89	-2.25936	38.7597	2625	2625	MS2	12/30	Saliva_SCX_20.raw
320132010	glyceraldehyde-3-phosphate dehydrogenase, type I [Solobacterium moorei F0204]	4.42	1	1	339	36.5164	5.5415	Workflow 4
320132010					AGAcNIVPNSTGAAK	Unambiguous	1	Workflow 4	C4(Carbamidomethyl)	HCD	1	High	1	3.43937	0	18.0334	218	2	715.855	1430.7	-1.86256	19.6688	1454	1454	MS2	16/28	Saliva_ProtMiner_7.raw
325473124	metallo-beta-lactamase [Treponema denticola F0402]	2.7	1	2	408	46.3516	5.98584	Workflow 1
325473124					GEKTALIDIVK	Unambiguous	1	Workflow 1		HCD	1	High	1	3.69584	1	23.2282	41	2	593.854	1186.7	-2.43512	30.6641	2603	2603	MS2	15/20	Sal_A12.raw
325473124					GEKTALIDIVK	Unambiguous	1	Workflow 1		HCD	1	High	1	3.62318	1	14.0785	33	2	593.855	1186.7	-1.92079	31.3864	2744	2744	MS2	15/20	Sal_A11.raw
327482614	phosphoglycerate kinase [Pseudomonas stutzeri DSM 4166]	2.85	1	1	386	40.4363	5.07178	Workflow 4
327482614					EFAEGAEATVK	Unambiguous	1	Workflow 4		HCD	1	High	1	3.04121	0	13.8682	37	2	576.283	1151.56	0.378538	14.2712	953	953	MS2	10/20	Saliva_ProtMiner_6.raw
330684873	conserved domain protein [Staphylococcus epidermidis VCU121]	10.98	1	1	173	19.0461	5.68115	Workflow 1
330684873					YWASLGDVFVNDAFGTAHR	Unambiguous	1	Workflow 1		HCD	1	High	1	4.66196	0	10.7657	100	3	709.342	2126.01	1.59172	67.2347	6742	6742	MS2	22/72	Sal_B4.raw
332071870	glyceraldehyde-3-phosphate dehydrogenase [Streptococcus pneumoniae GA41301]	20.54	2	3	224	23.684	5.12256	Workflow 4
332071870					ALQDNFGVVEGLMTTIHAYTGDQMILDGPHR	Unambiguous	1	Workflow 4		HCD	1	High	1	5.59733	0	28.8395	250	4	850.666	3399.64	-0.946058	76.1439	7973	7973	MS2	30/180	Saliva_ProtMiner_13.raw
332071870					AGAANIVPNSTGAAK	Unambiguous	1	Workflow 4		HCD	1	High	1	3.89514	0	24.9204	208	2	671.36	1341.71	0.473166	19.6594	1453	1453	MS2	16/28	Saliva_ProtMiner_7.raw
332071870					AGAANIVPNSTGAAK	Unambiguous	1	Workflow 4		HCD	1	High	1	3.28823	0	2.3484	250	2	671.359	1341.71	-0.436644	21.0753	1319	1319	MS2	15/28	Saliva_ProtMiner_9.raw
339291849	fructan beta-fructosidase [Streptococcus salivarius 57.I]	3.17	3	4	1293	143.796	4.95752	Workflow 2
339291849					DKGDSFLYSQSEGK	Unambiguous	1	Workflow 2		HCD	1	High	1	3.59358	1	4.30859	250	2	780.864	1560.72	2.03207	31.0112	2094	2094	MS2	18/26	Saliva_IG_2.raw
339291849					FGGETIAEAHLDK	Unambiguous	1	Workflow 2		HCD	1	High	1	3.35867	0	29.2981	250	2	694.347	1387.69	1.45001	33.6411	2335	2335	MS2	14/24	Saliva_IG_2.raw
339291849					AVGASVLVEGGPAK	Unambiguous	1	Workflow 2		HCD	1	High	1	3.35327	0	22.4825	250	2	627.856	1254.71	-0.245194	33.0891	2284	2284	MS2	16/26	Saliva_IG_2.raw
339291849					FGGETIAEAHLDK	Unambiguous	1	Workflow 2		HCD	1	High	1	3.30441	0	58.0289	250	2	694.347	1387.69	0.834242	35.4617	2363	2363	MS2	14/24	Saliva_IG_3.raw
339292732	Beta-D-fructofuranosyl transferase;fructosyltransferase [Streptococcus salivarius 57.I]	5.57	2	3	969	103.824	5.05908	Workflow 3 and 4
339292732					ADKPETPVSPTEGNHSVDDK	Unambiguous	1	Workflow 4		HCD	1	High	1	6.83481	0	44.3537	78	4	531.503	2122.99	0.498151	13.323	872	872	MS2	24/114	Saliva_ProtMiner_18.raw
339292732					LDDNEKNPSVAELYTPLVTSHMVTDEVERPSVVK	Unambiguous	1	Workflow 4		HCD	1	High	1	6.68678	1	12.63	75	4	953.732	3811.91	-0.161359	47.7447	4805	4805	MS2	24/198	Saliva_ProtMiner_18.raw
339292732					VSENSAANANLSK	Unambiguous	1	Workflow 3		HCD	1	High	1	3.48007	0	1.82642	300	2	652.825	1304.64	-1.16168	10.251	538	538	MS2	12/24	Saliva_SCX_02.raw
340573781	ABC transporter, substrate-binding protein, family 5 [Fusobacterium necrophorum D12]	2.34	1	1	512	57.4427	5.41455	Workflow 1
340573781					YSSSEVDALLnK	Unambiguous	1	Workflow 1	N11(Deamidated)	HCD	1	High	1	3.31217	0	4.10296	31	2	663.822	1326.64	-3.87647	22.3062	1539	1539	MS2	12/22	Sal_A8.raw
341588219	Fic/DOC family protein [Peptoniphilus sp. oral taxon 375 str. F0436]	8.72	1	1	298	34.5603	6.75635	Workflow 4
341588219					IMGASHEPVQPYLIEPKmEELLInYK	Unambiguous	1	Workflow 4	M18(Oxidation); N24(Deamidated)	HCD	1	High	1	4.63474	1	3.52021	24	3	1020.53	3059.57	6.53242	59.1931	5783	5783	MS2	10/100	Saliva_ProtMiner_18.raw
341593042	glycosyl hydrolase, family 31 [Lactobacillus oris F0423]	1.44	1	1	762	86.8857	5.92236	Workflow 4
341593042					AYDVATGQWFK	Unambiguous	1	Workflow 4		HCD	1	High	1	2.95913	0	32.2825	250	2	643.312	1285.62	-4.1373	19.0234	1387	1387	MS2	9/20	Saliva_ProtMiner_7.raw
343402009	hypothetical protein HMPREF9058_1322 [Actinomyces sp. oral taxon 175 str. F0384]	1.44	1	1	1593	171.634	7.31299	Workflow 1
343402009					GALAqAMAEAqERqGAQGGKPGR	Unambiguous	1	Workflow 1	Q5(Deamidated); Q11(Deamidated); Q14(Deamidated)	HCD	1	High	1	5.01039	1	10.7292	100	4	572.034	2285.12	9.66265	47.0635	4603	4603	MS2	15/132	Sal_B10.raw
343777806	RHS repeat-associated core domain-containing protein [Stenotrophomonas maltophilia JV3]	0.86	1	1	1516	161.873	5.89697	Workflow 4
343777806					TLqDVGGLAVqTR	Unambiguous	1	Workflow 4	Q3(Deamidated); Q11(Deamidated)	HCD	1	High	1	2.9545	0	50.8721	250	3	453.907	1359.71	-3.62297	19.6543	1290	1290	MS2	7/48	Saliva_proteominer_27.raw
348031813	putative DNA-binding protein [Pseudomonas aeruginosa NCGM2.S1]	5.99	1	1	334	38.5898	6.91748	Workflow 1
348031813					ADVVVAKnYLNAEELDqLNR	Unambiguous	1	Workflow 1	N8(Deamidated); Q17(Deamidated)	HCD	1	High	1	3.95866	1	9.62208	87	3	759.389	2276.15	5.18182	45.011	4302	4302	MS2	13/76	Sal_B12.raw
356693314	magnesium-translocating P-type ATPase [Johnsonella ignava ATCC 51276]	1.18	1	1	846	93.3124	6.62451	Workflow 1
356693314					ADKTGGGIEK	Unambiguous	1	Workflow 1		HCD	1	High	1	3.50956	1	20.5424	95	2	488.259	975.512	1.05891	21.4338	1443	1443	MS2	12/18	Sal_B10.raw
365257991	fructose-bisphosphate aldolase [Actinomyces graevenitzii C83]	5.59	1	1	340	36.3461	5.14795	Workflow 4
365257991					KLLADWVIPLLDIEAEQVK	Unambiguous	1	Workflow 4		HCD	1	High	1	4.47806	1	41.4588	250	3	731.757	2193.26	1.32372	75.7132	7895	7895	MS2	19/72	Saliva_ProtMiner_15.raw
371951907	hypothetical protein HMPREF9944_01606 [Prevotella maculosa OT 289]	2.57	1	1	739	81.859	8.68994	Workflow 1
371951907					LTmTFPRSVGQIPIYYnHK	Unambiguous	1	Workflow 1	M3(Oxidation); N17(Deamidated)	HCD	1	High	1	3.78879	1	16.4662	100	3	761.386	2282.14	-8.40649	44.7756	4226	4226	MS2	14/72	Sal_B7.raw
379568986	hypothetical protein SPAR46_0070 [Streptococcus pneumoniae GA17457]	7.78	1	1	270	31.4452	5.98584	Workflow 4
379568986					LNIDIAVDEInKSLNYIYFFK	Unambiguous	1	Workflow 4	N11(Deamidated)	HCD	1	High	1	4.06585	1	23.6034	226	3	845.108	2533.31	-4.63115	77.7611	8088	8088	MS2	15/80	Saliva_ProtMiner_15.raw
380834558	ABC transporter ATP-binding protein [Kingella kingae PYKK081]	2.39	1	1	587	66.7032	8.95361	Workflow 2
380834558					LqNqRQSPDNIDqR	Unambiguous	1	Workflow 2	Q2(Deamidated); Q4(Deamidated); Q13(Deamidated)	HCD	1	High	1	3.21972	1	0	82	2	857.895	1714.78	-9.98336	38.8322	2618	2618	MS2	12/26	Saliva_IG_20.raw
383282919	Putative glucosyltransferase [Streptococcus salivarius PS4]	1.12	1	1	1431	158.645	5.56689	Workflow 3
383282919					AHDNNVQDIIAEIIKK	Unambiguous	1	Workflow 3		HCD	1	High	1	4.36309	1	13.7749	300	3	607.669	1820.99	3.73973	33.4995	2319	2319	MS2	22/60	Saliva_SCX_16.raw
383304447	glyceraldehyde-3-phosphate dehydrogenase, type I [Eubacterium saburreum F0468]	9.04	1	3	343	36.5636	7.02002	Workflow 1
383304447					VPVPTGSTTILTAVVK	Unambiguous	1	Workflow 1		HCD	1	High	1	4.38259	0	40.9222	100	2	791.974	1582.94	-0.653223	48.5857	4602	4602	MS2	19/30	Sal_B8_110329021705.raw
383304447					VPVPTGSTTILTAVVK	Unambiguous	1	Workflow 1		HCD	1	High	1	4.14756	0	18.8294	100	2	791.974	1582.94	-0.190526	48.8658	4714	4714	MS2	18/30	Sal_B7.raw
383304447					VPVPTGSTTILTAVVK	Unambiguous	1	Workflow 1		HCD	1	High	1	4.01393	0	30.5679	100	2	791.974	1582.94	-0.036294	46.3905	4522	4522	MS2	18/30	Sal_B11.raw
385700215	efflux transporter, outer membrane factor lipoprotein, NodT family [Neisseria sicca VK64]	4.57	1	1	460	51.3162	9.0415	Workflow 4
385700215					QSLLSAQNNLISLKnSLDTqK	Unambiguous	1	Workflow 4	N15(Deamidated); Q20(Deamidated)	HCD	1	High	1	3.8485	1	45.052	35	3	773.086	2317.24	8.19601	32.3375	3031	3031	MS2	11/80	Saliva_ProtMiner_15.raw
386908013	AIG1 family protein [Haemophilus haemolyticus HK386]	3.18	1	1	566	64.4373	5.2749	Workflow 3
386908013					INNTqVLAARDGIVAAGK	Unambiguous	1	Workflow 3	Q5(Deamidated)	HCD	1	High	1	3.387	1	3.56492	66	2	906.508	1812.01	5.79184	44.8297	3150	3150	MS2	9/34	Saliva_SCX_07.raw
387970567	oxidoreductase, FAD-binding protein [Pseudomonas stutzeri TS44]	4.31	1	1	464	51.0169	5.10986	Workflow 4
387970567					TVVcQPGVVTAqLqQFAEDK	Unambiguous	1	Workflow 4	C4(Carbamidomethyl); Q12(Deamidated); Q14(Deamidated)	HCD	1	High	1	4.43542	0	30.6281	248	3	740.697	2220.08	-3.91112	40.8326	3601	3601	MS2	14/76	Saliva_ProtMiner_16.raw
394755967	putative glucose-1-phosphate adenylyltransferase [Actinomyces georgiae F0490]	4.07	1	1	393	43.2821	5.79541	Workflow 1
394755967					LIDFALSNLVNSGYLK	Unambiguous	1	Workflow 1		HCD	1	High	1	3.31763	0	16.8023	100	2	883.99	1766.97	2.28901	69.9664	7009	7009	MS2	14/30	Sal_B4.raw
395807852	flagellar biosynthesis regulator FlhF [Pseudomonas stutzeri DSM 10701]	2.58	1	1	427	46.1114	9.24658	Workflow 4
395807852					MLLAHLAqSIK	Unambiguous	1	Workflow 4	Q8(Deamidated)	HCD	1	High	1	3.83575	0	0	143	3	409.236	1225.69	-3.14247	31.9518	2693	2693	MS2	16/40	Saliva_ProtMiner_16.raw
399902719	phosphoenolpyruvate carboxykinase (GTP)-like protein [Actinomyces naeslundii str. Howell 279]	7.72	1	1	337	37.0974	5.74463	Workflow 4
399902719					YITHFPETNEIWSFGSGYGGNALLGK	Unambiguous	1	Workflow 4		HCD	1	High	1	3.91217	0	55.0104	250	3	953.467	2858.39	2.75169	58.5132	6175	6175	MS2	20/100	Saliva_ProtMiner_15.raw
404591729	hypothetical protein FPOG_02354 [Fusobacterium periodonticum D10]	8.71	2	3	425	46.5277	5.90967	Workflow 2
404591729					AGIIcEGANGPITPEADEVLYKK	Unambiguous	1	Workflow 2	C5(Carbamidomethyl)	HCD	1	High	1	4.18225	1	23.5516	250	3	815.75	2445.24	1.09914	44.2137	3539	3539	MS2	23/88	Saliva_IG_11.raw
404591729					GATVAVQGFGNVGK	Unambiguous	1	Workflow 2		HCD	1	High	1	3.24526	0	15.7687	250	2	652.854	1304.7	3.96569	32.7573	2469	2469	MS2	15/26	Saliva_IG_11.raw
404591729					GATVAVQGFGNVGK	Unambiguous	1	Workflow 2		HCD	1	High	1	3.15063	0	32.5499	250	2	652.852	1304.7	0.691021	32.7413	2383	2383	MS2	14/26	Saliva_IG_10.raw
404592339	hypothetical protein FPOG_00678 [Fusobacterium periodonticum D10]	12.72	1	1	173	20.3449	8.76318	Workflow 2
404592339					NINNGNIKNAVDYIVLNEAGEK	Unambiguous	1	Workflow 2		HCD	1	High	1	4.46839	1	7.14079	169	3	801.416	2402.23	1.3645	33.0128	2531	2531	MS2	15/84	Saliva_IG_12.raw
429148020	triose-phosphate isomerase [Peptostreptococcus anaerobius VPI 4330]	6.1	1	1	246	26.8379	5.13525	Workflow 2
429148020					VVIAYEPIWAIGTGK	Unambiguous	1	Workflow 2		HCD	1	High	1	3.0694	0	2.19604	108	2	808.957	1616.91	1.42168	61.7431	4631	4631	MS2	15/28	Saliva_IG_18.raw
444840064	phosphoenolpyruvate carboxykinase [ATP], partial [Prevotella nigrescens F0103]	4.33	1	2	393	43.53	6.354	Workflow 2 and Workflow 4
444840064					VINLDKESEPDIYGAITR	Unambiguous	1	Workflow 4		HCD	1	High	1	4.18514	1	48.9367	62	3	678.357	2033.06	0.13807	33.776	3222	3222	MS2	20/68	Saliva_ProtMiner_15.raw
444840064					GIIDAILNHSIDAAPTK	Unambiguous	1	Workflow 2		HCD	1	High	1	4.30664	0	57.7097	250	2	874.983	1748.96	2.68651	52.1881	4164	4164	MS2	22/32	Saliva_IG_8.raw
469632280	phosphoglycerate kinase [Streptococcus sobrinus DSM 20742]	11.57	1	1	268	28.0725	4.7417	Workflow 2
469632280					AHASNVGISANVEK	Unambiguous	1	Workflow 2		HCD	1	High	1	3.74468	0	34.0672	250	2	698.863	1396.72	0.147451	19.9872	1291	1291	MS2	18/26	Saliva_IG_11.raw
478775878	phosphoglycerate kinase [Actinomyces cardiffensis F0333]	3.54	1	1	396	41.6211	5.18604	Workflow 2
478775878					GKVDPAFSLAPVAK	Unambiguous	1	Workflow 2		HCD	1	High	1	4.16446	1	42.1056	250	2	700.402	1399.8	1.93274	35.3502	2714	2714	MS2	18/26	Saliva_IG_11.raw
512038572	iron complex transport system substrate-binding protein [Delftia acidovorans CCUG 15835]	2.42	1	34	330	34.3507	6.44287	Workflow 1, 2, 3 and 4
512038572					RGVqVLYR	Unambiguous	1	Workflow 4	Q4(Deamidated)	HCD	1	High	1	3.50978	1	6.74833	7	2	496.289	991.572	3.29229	15.4707	1151	1151	MS2	13/14	Saliva_ProtMiner_18.raw
512038572					RGVqVLYR	Unambiguous	1	Workflow 3	Q4(Deamidated)	HCD	1	High	1	3.45772	1	0	300	2	496.292	991.576	7.60103	12.4866	661	661	MS2	14/14	Saliva_SCX_15.raw
512038572					RGVqVLYR	Unambiguous	1	Workflow 1	Q4(Deamidated)	HCD	1	High	1	3.64688	1	4.58611	38	2	496.288	991.569	1.01479	34.3535	2868	2868	MS2	14/14	Sal_A2_A3.raw
512038572					RGVqVLYR	Unambiguous	1	Workflow 1	Q4(Deamidated)	HCD	1	High	1	3.62729	1	40.1856	100	2	496.287	991.568	-0.770279	19.7677	1274	1274	MS2	13/14	Sal_C6_110328234939.raw
512038572					RGVqVLYR	Unambiguous	1	Workflow 1	Q4(Deamidated)	HCD	1	High	1	3.58475	1	4.77969	100	2	496.286	991.565	-3.29401	18.2794	1046	1046	MS2	13/14	Sal_B5.raw
512038572					RGVqVLYR	Unambiguous	1	Workflow 1	Q4(Deamidated)	HCD	1	High	1	3.44047	1	20.5245	74	2	496.288	991.568	-0.400953	29.4556	2571	2571	MS2	13/14	Sal_A4.raw
512038572					RGVqVLYR	Unambiguous	1	Workflow 1	Q4(Deamidated)	HCD	1	High	1	3.39128	1	1.6383	100	2	496.286	991.565	-3.66334	29.3282	2453	2453	MS2	13/14	Sal_A6.raw
512038572					RGVqVLYR	Unambiguous	1	Workflow 1	Q4(Deamidated)	HCD	1	High	1	3.37831	1	1.11205	26	2	496.288	991.569	0.153034	28.5541	2461	2461	MS2	13/14	Sal_A4.raw
512038572					RGVqVLYR	Unambiguous	1	Workflow 1	Q4(Deamidated)	HCD	1	High	1	3.33915	1	29.4754	100	2	496.288	991.569	0.399251	27.6748	2353	2353	MS2	13/14	Sal_A4.raw
512038572					RGVqVLYR	Unambiguous	1	Workflow 1	Q4(Deamidated)	HCD	1	High	1	3.3317	1	4.40905	43	2	496.289	991.57	1.44567	21.5562	1438	1438	MS2	13/14	Sal_A8.raw
512038572					RGVqVLYR	Unambiguous	1	Workflow 1	Q4(Deamidated)	HCD	1	High	1	3.27773	1	21.3831	100	2	496.286	991.564	-4.58666	19.7358	1068	1068	MS2	12/14	Sal_C4.raw
512038572					RGVqVLYR	Unambiguous	1	Workflow 1	Q4(Deamidated)	HCD	1	High	1	3.26417	1	3.72861	65	2	496.287	991.567	-1.57048	29.4773	2485	2485	MS2	14/14	Sal_A5.raw
512038572					RGVqVLYR	Unambiguous	1	Workflow 1	Q4(Deamidated)	HCD	1	High	1	3.25525	1	15.8133	100	2	496.288	991.569	0.460805	28.4496	2346	2346	MS2	13/14	Sal_A6.raw
512038572					RGVqVLYR	Unambiguous	1	Workflow 1	Q4(Deamidated)	HCD	1	High	1	3.25471	1	17.5949	100	2	496.287	991.566	-2.06292	20.0629	1142	1142	MS2	13/14	Sal_C3.raw
512038572					RGVqVLYR	Unambiguous	1	Workflow 1	Q4(Deamidated)	HCD	1	High	1	3.23509	1	40.0218	100	2	496.287	991.566	-2.37069	30.5906	2613	2613	MS2	13/14	Sal_A5.raw
512038572					RGVqVLYR	Unambiguous	1	Workflow 1	Q4(Deamidated)	HCD	1	High	1	3.21212	1	23.1129	97	2	496.287	991.566	-2.12447	28.5845	2376	2376	MS2	14/14	Sal_A5.raw
512038572					RGVqVLYR	Unambiguous	1	Workflow 1	Q4(Deamidated)	HCD	1	High	1	3.16273	1	15.8306	93	2	496.288	991.569	0.399251	35.2357	2947	2947	MS2	13/14	Sal_A2_A3.raw
512038572					RGVqVLYR	Unambiguous	1	Workflow 1	Q4(Deamidated)	HCD	1	High	1	3.07223	1	41.9339	100	2	496.288	991.568	-0.216291	18.9987	1118	1118	MS2	13/14	Sal_B12.raw
512038572					RGVqVLYR	Unambiguous	1	Workflow 1	Q4(Deamidated)	HCD	1	High	1	2.95076	1	38.7096	100	2	496.287	991.567	-1.20116	33.4964	2771	2771	MS2	13/14	Sal_A2_A3.raw
512038572					RGVqVLYR	Unambiguous	1	Workflow 1	Q4(Deamidated)	HCD	1	High	1	2.80068	1	12.5968	100	1	991.565	991.565	-3.15734	23.2151	1752	1752	MS2	14/14	Sal_poolA4_6.raw
512038572					RGVqVLYR	Unambiguous	1	Workflow 2	Q4(Deamidated)	HCD	1	High	1	3.50371	1	3.74289	39	2	496.288	991.569	0.337697	30.251	2053	2053	MS2	12/14	Saliva_IG_1.raw
512038572					RGVqVLYR	Unambiguous	1	Workflow 2	Q4(Deamidated)	HCD	1	High	1	3.50063	1	0	250	2	496.288	991.569	0.276143	21.1567	1331	1331	MS2	13/14	Saliva_IG_7.raw
512038572					RGVqVLYR	Unambiguous	1	Workflow 2	Q4(Deamidated)	HCD	1	High	1	3.41031	1	2.80784	44	2	496.288	991.569	0.522359	25.9993	1696	1696	MS2	14/14	Saliva_IG_5.raw
512038572					RGVqVLYR	Unambiguous	1	Workflow 2	Q4(Deamidated)	HCD	1	High	1	3.25986	1	1.97859	13	2	496.288	991.569	0.276143	28.9091	1901	1901	MS2	12/14	Saliva_IG_2.raw
512038572					RGVqVLYR	Unambiguous	1	Workflow 2	Q4(Deamidated)	HCD	1	High	1	3.24384	1	24.0444	250	2	496.288	991.568	0.0914802	29.8681	1660	1660	MS2	14/14	Saliva_IG_20.raw
512038572					RGVqVLYR	Unambiguous	1	Workflow 2	Q4(Deamidated)	HCD	1	High	1	3.23296	1	3.36619	31	2	496.288	991.57	1.26101	31.2838	2144	2144	MS2	14/14	Saliva_IG_1.raw
512038572					RGVqVLYR	Unambiguous	1	Workflow 2	Q4(Deamidated)	HCD	1	High	1	3.22118	1	12.1127	250	2	496.288	991.569	0.768575	27.9122	1813	1813	MS2	13/14	Saliva_IG_2.raw
512038572					RGVqVLYR	Unambiguous	1	Workflow 2	Q4(Deamidated)	HCD	1	High	1	3.19791	1	3.86776	118	2	496.288	991.568	-0.277845	32.3726	2242	2242	MS2	14/14	Saliva_IG_1.raw
512038572					RGVqVLYR	Unambiguous	1	Workflow 2	Q4(Deamidated)	HCD	1	High	1	3.19054	1	1.56935	60	2	496.288	991.568	-0.0316281	29.2237	1959	1959	MS2	14/14	Saliva_IG_1.raw
512038572					RGVqVLYR	Unambiguous	1	Workflow 2	Q4(Deamidated)	HCD	1	High	1	3.17819	1	5.09887	117	2	496.288	991.568	-0.524062	28.2005	1865	1865	MS2	14/14	Saliva_IG_1.raw
512038572					RGVqVLYR	Unambiguous	1	Workflow 2	Q4(Deamidated)	HCD	1	High	1	3.17498	1	2.13458	111	2	496.288	991.568	-0.154736	27.1519	1775	1775	MS2	13/14	Saliva_IG_1.raw
512038572					RGVqVLYR	Unambiguous	1	Workflow 2	Q4(Deamidated)	HCD	1	High	1	3.08636	1	40.1836	250	2	496.288	991.568	-0.0316281	34.5019	2437	2437	MS2	12/14	Saliva_IG_1.raw
512038572					RGVqVLYR	Unambiguous	1	Workflow 2	Q4(Deamidated)	HCD	1	High	1	3.08234	1	21.4288	250	2	496.288	991.568	-0.585616	26.0488	1674	1674	MS2	12/14	Saliva_IG_1.raw
512038572					RGVqVLYR	Unambiguous	1	Workflow 2	Q4(Deamidated)	HCD	1	High	1	2.94909	1	13.0285	250	2	496.288	991.568	-0.154736	33.4353	2342	2342	MS2	12/14	Saliva_IG_1.raw
513543528	hypothetical protein HMPREF1222_00671 [Treponema vincentii F0403]	4.16	1	1	361	41.7079	7.69385	Workflow 3
513543528					RYDHFILNNAAnNLK	Unambiguous	1	Workflow 3	N12(Deamidated)	HCD	1	High	1	3.31008	1	17.2208	196	2	902.456	1803.9	-4.92517	29.3051	2152	2152	MS2	11/28	Saliva_SCX_02.raw
529188265	hypothetical protein BB2000_1535 [Proteus mirabilis BB2000]	8.41	1	1	226	26.231	6.52197	Workflow 1
529188265					ANYTInLLnLnSHYLInLR	Unambiguous	1	Workflow 1	N6(Deamidated); N9(Deamidated); N11(Deamidated); N17(Deamidated)	HCD	1	High	1	3.94105	0	5.29808	100	3	755.053	2263.14	-7.30365	60.3689	6114	6114	MS2	10/72	Sal_A7.raw
541479066	hypothetical protein HMPREF1980_02294, partial [Actinomyces sp. oral taxon 172 str. F0311]	2.26	1	1	574	61.6224	4.76709	Workflow 4
541479066					AEASGAPTVLEPR	Unambiguous	1	Workflow 4		HCD	1	High	1	2.99249	0	27.1468	250	2	649.34	1297.67	-1.03559	24.5316	1944	1944	MS2	15/24	Saliva_ProtMiner_7.raw
541482150	phosphorylase, glycogen/starch/alpha-glucan family [Actinomyces sp. oral taxon 172 str. F0311]	3.05	1	1	788	89.5469	5.09717	Workflow 4
541482150					HSILEGGYDPADVYYVLGDFAAYR	Unambiguous	1	Workflow 4		HCD	1	High	1	5.68752	0	10.5616	120	3	897.762	2691.27	-0.349154	71.9455	7534	7534	MS2	27/92	Saliva_ProtMiner_15.raw
541482377	ferritin-like protein [Actinomyces sp. oral taxon 172 str. F0311]	7.05	1	2	156	17.0897	4.729	Workflow 1 and Workflow 4
541482377					ASDVLAGNLQK	Unambiguous	1	Workflow 4		HCD	1	High	1	2.98376	0	10.7008	126	2	558.306	1115.61	-0.0492569	23.1322	1804	1804	MS2	14/20	Saliva_ProtMiner_7.raw
541482377					VLTDVTALSLVGK	Unambiguous	1	Workflow 1		HCD	1	High	1	3.31175	0	6.96544	100	2	658.394	1315.78	-1.1761	43.7337	4181	4181	MS2	15/24	Sal_C6_110328234939.raw
541482495	fructose-bisphosphate aldolase, class II [Actinomyces sp. oral taxon 172 str. F0311]	10.3	2	4	330	35.2777	5.17334	Workflow 1 and Workflow 4
541482495					MNVDTDTQYAFTRPVVDHMMR	Unambiguous	1	Workflow 4		HCD	1	High	1	5.18416	0	14.7717	45	4	632.544	2527.15	0.0765713	39.5747	3897	3897	MS2	24/120	Saliva_ProtMiner_18.raw
541482495					QNIDSWVRPLLEIEAGQVADGK	Unambiguous	1	Workflow 1		HCD	1	High	1	4.69403	0	25.2482	100	3	813.428	2438.27	0.830139	69.4747	6784	6784	MS2	24/84	Sal_B9.raw
541482495					QNIDSWVRPLLEIEAGQVADGK	Unambiguous	1	Workflow 1		HCD	1	High	1	4.26745	0	32.5384	100	3	813.429	2438.27	1.6562	69.3569	7065	7065	MS2	21/84	Sal_B10.raw
541482495					TVEALGLGEnGR	Unambiguous	1	Workflow 1	N10(Deamidated)	HCD	1	High	1	3.71876	0	50.132	100	2	608.81	1216.61	-3.61902	28.8361	2384	2384	MS2	14/22	Sal_B9.raw
541484855	D-galactose-binding periplasmic protein [Aggregatibacter sp. oral taxon 458 str. W10330]	5.15	1	1	330	35.5087	5.65576	Workflow 2
541484855					KGELAGTVLNDGVNQGK	Unambiguous	1	Workflow 2		HCD	1	High	1	3.12393	1	16.2352	250	2	850.454	1699.9	1.9125	28.3862	1998	1998	MS2	17/32	Saliva_IG_15.raw
541485048	membrane alanyl aminopeptidase [Aggregatibacter sp. oral taxon 458 str. W10330]	2.42	1	1	869	99.49	5.2876	Workflow 1
541485048					LnPnSTTLRLDGqDFqFSSIK	Unambiguous	1	Workflow 1	N2(Deamidated); N4(Deamidated); Q13(Deamidated); Q16(Deamidated)	HCD	1	High	1	3.97516	1	18.0477	100	3	795.721	2385.15	0.690825	43.4204	4164	4164	MS2	13/80	Sal_B10.raw
541487082	triose-phosphate isomerase [Actinomyces sp. oral taxon 172 str. F0311]	6.35	1	1	252	26.8163	4.83057	Workflow 2
541487082					AALAEDFGAETAEATR	Unambiguous	1	Workflow 2		HCD	1	High	1	3.54614	0	10.689	250	2	811.888	1622.77	1.45597	37.3652	2922	2922	MS2	15/30	Saliva_IG_17.raw
541488172	phosphopyruvate hydratase [Actinomyces sp. oral taxon 172 str. F0311]	17.94	5	6	446	47.7343	4.76709	Workflow 1 and Workflow 4
541488172					AGFKPGEDVALALDVASSEFFK	Unambiguous	1	Workflow 4		HCD	1	High	1	5.19004	0	15.0931	250	3	766.726	2298.16	-1.21859	75.8951	7913	7913	MS2	30/84	Saliva_ProtMiner_15.raw
541488172					VNQIGSLTETLDAVEEAHR	Unambiguous	1	Workflow 1		HCD	1	High	1	5.71963	0	27.4466	100	3	694.687	2082.05	0.184295	51.2993	4991	4991	MS2	25/72	Sal_B3.raw
541488172					AGFKPGEDVALALDVASSEFFK	Unambiguous	1	Workflow 1		HCD	1	High	1	5.53967	0	1.05517	96	3	766.726	2298.16	-0.501521	74.7353	7309	7309	MS2	26/84	Sal_B3.raw
541488172					IEEQLGEAAVYAGR	Unambiguous	1	Workflow 1		HCD	1	High	1	3.90676	0	0	100	2	753.382	1505.76	-1.83286	32.3062	2770	2770	MS2	17/26	Sal_B3.raw
541488172					VQLVGDDLFVTNPAR	Unambiguous	1	Workflow 1		HCD	1	High	1	3.6484	0	14.7562	100	2	822.441	1643.88	0.0367664	47.0959	4527	4527	MS2	16/28	Sal_B3.raw
541488172					WGAEVYHTLK	Unambiguous	1	Workflow 1		HCD	1	High	1	3.18544	0	19.2382	100	2	602.311	1203.61	-1.27778	25.0345	1881	1881	MS2	13/18	Sal_B3.raw
541491414	1,4-alpha-glucan branching enzyme [Actinomyces sp. oral taxon 877 str. F0543]	2.19	1	1	731	81.2587	5.12256	Workflow 4
541491414					AGIGVILDWVPAHFPK	Unambiguous	1	Workflow 4		HCD	1	High	1	4.8345	0	14.5921	250	3	573.991	1719.96	-0.648794	65.3768	6872	6872	MS2	26/60	Saliva_ProtMiner_15.raw
541491485	ketol-acid reductoisomerase [Actinomyces sp. oral taxon 172 str. F0311]	5.25	1	1	343	36.8095	4.93213	Workflow 4
541491485					YGYIEVPAGHDVIMVAPK	Unambiguous	1	Workflow 4		HCD	1	High	1	5.44739	0	17.353	182	3	653.673	1959	-0.64435	41.7428	3699	3699	MS2	25/68	Saliva_ProtMiner_16.raw
544318159	peptidase, M23 family [Mitsuokella sp. oral taxon 131 str. W9106]	5.38	1	1	372	41.0859	6.06201	Workflow 1
544318159					QYDELVAASKqITqMLQASR	Unambiguous	1	Workflow 1	Q11(Deamidated); Q14(Deamidated)	HCD	1	High	1	4.09738	1	29.1984	100	3	761.384	2282.14	1.58349	43.6516	4143	4143	MS2	11/76	Sal_B6.raw
544349233	hypothetical protein HMPREF1316_2361 [Olsenella profusa F0195]	1.89	1	1	739	72.9562	4.36084	Workflow 1
544349233					KALSSVAEQGGDVK	Unambiguous	1	Workflow 1		HCD	1	High	1	3.61078	1	19.7158	63	2	694.874	1388.74	1.33536	37.1358	3366	3366	MS2	11/26	Sal_A12.raw
564710657	hypothetical protein HMPREF1195_01880 [Streptococcus parasanguinis CC87K]	8.33	1	2	144	14.9598	7.23975	Workflow 4
564710657					nGLNNVDADSTK	Unambiguous	1	Workflow 4	N1(Deamidated)	HCD	1	High	1	3.72984	0	24.1378	250	2	624.789	1248.57	0.824431	16.494	1126	1126	MS2	13/22	Saliva_ProtMiner_7.raw
564710657					nGLNNVDADSTK	Unambiguous	1	Workflow 4	N1(Deamidated)	HCD	1	High	1	2.66969	0	15.3946	250	2	624.788	1248.57	-1.03316	15.6542	930	930	MS2	12/22	Saliva_ProtMiner_5.raw
564710735	hypothetical protein HMPREF1195_01958 [Streptococcus parasanguinis CC87K]	1.65	1	1	849	92.4797	5.66846	Workflow 1
564710735					QGIQNIPVVSQTGK	Unambiguous	1	Workflow 1		HCD	1	High	1	3.25759	0	22.5364	100	2	734.909	1468.81	-0.709884	34.9571	3110	3110	MS2	12/26	Sal_B11.raw
564711091	serine-rich repeat adhesion glycoprotein, partial [Streptococcus parasanguinis CC87K]	1.72	1	1	872	91.8725	4.90674	Workflow 3
564711091					IAGDYSATVSAPEKK	Unambiguous	1	Workflow 3		HCD	1	High	1	4.56786	1	0	196	3	512.937	1536.8	4.02377	20.4632	1128	1128	MS2	24/56	Saliva_SCX_10.raw
acar_c_4_551	Actinomyces cardiffensis F0333 [141283 - 143346] ORF	1.6	1	3	688	76.1407	6.34131	Workflow 1
acar_c_4_551					LADGLTVGDHR	Unambiguous	1	Workflow 1		HCD	1	High	1	4.16607	0	31.2314	87	3	385.202	1153.59	-2.74981	21.0805	1234	1234	MS2	15/40	Sal_C4.raw
acar_c_4_551					LADGLTVGDHR	Unambiguous	1	Workflow 1		HCD	1	High	1	4.04332	0	38.2859	57	3	385.203	1153.59	-2.67044	20.7408	1354	1354	MS2	13/40	Sal_B10.raw
acar_c_4_551					LADGLTVGDHR	Unambiguous	1	Workflow 1		HCD	1	High	1	3.19851	0	38.8245	100	2	577.3	1153.59	-3.3466	20.6169	1339	1339	MS2	11/20	Sal_B10.raw
acar_c_4_756	Actinomyces cardiffensis F0333 [143262 - 141193] (REVERSE SENSE) ORF	1.74	1	1	690	76.1692	4.94482	Workflow 4
acar_c_4_756					VESGSQVLNSTK	Unambiguous	1	Workflow 4		HCD	1	High	1	3.2368	0	20.7981	126	2	624.826	1248.64	0.620775	17.9639	1280	1280	MS2	13/22	Saliva_ProtMiner_7.raw
acar_c_7_507	Actinomyces cardiffensis F0333 [102093 - 100645] (REVERSE SENSE) ORF	3.52	1	1	483	51.8083	4.89404	Workflow 4
acar_c_7_507					AVGDQLTcFFIDHGLLR	Unambiguous	1	Workflow 4	C8(Carbamidomethyl)	HCD	1	High	1	4.58283	0	11.6387	250	3	654.669	1961.99	1.85798	61.1813	6461	6461	MS2	21/64	Saliva_ProtMiner_15.raw
adef_c_19_31	Abiotrophia defectiva ATCC 49176 [9293 - 7161] site-specific DNA-methyltransferase (adenine-specific)s	1.83	1	2	711	82.8726	7.23975	Workflow 1 and Workflow 3
adef_c_19_31					EVIPSALnYTGGK	Unambiguous	1	Workflow 3	N8(Deamidated)	HCD	1	High	1	3.53455	0	23.424	69	3	450.571	1349.7	2.00458	17.4325	876	876	MS2	13/48	Saliva_SCX_12.raw
adef_c_19_31					EVIPSALnYTGGK	Unambiguous	1	Workflow 1	N8(Deamidated)	HCD	1	High	1	3.31386	0	22.9698	100	2	675.347	1349.69	-6.35146	32.4824	2685	2685	MS2	12/24	Sal_C3.raw
agem_c_1_181	Anaeroglobus geminatus F0357 [54363 - 54539] hypothetical protein	16.95	1	1	59	7.17865	10.3306	Workflow 4
agem_c_1_181					RLFPYDTcHR	Unambiguous	1	Workflow 4	C8(Carbamidomethyl)	HCD	1	High	1	3.5161	1	59.1915	129	2	682.826	1364.65	-5.7071	15.2224	1048	1048	MS2	11/18	Saliva_ProtMiner_17.raw
ahae_c_1_2016	Arcanobacterium haemolyticum CCM, DSM 20595, ATCC 9345 [700292 - 701269] tRNA pseudouridine synthase B	3.37	1	2	326	35.1311	5.93506	Workflow 3 and 4
ahae_c_1_2016					RDPEqIAGANK	Unambiguous	1	Workflow 4	Q5(Deamidated)	HCD	1	High	1	2.49102	1	11.2443	250	2	600.299	1199.59	-9.62319	13.4572	759	759	MS2	12/20	Saliva_ProtMiner_5.raw
ahae_c_1_2016					RDPEqIAGANK	Unambiguous	1	Workflow 3	Q5(Deamidated)	HCD	1	High	1	2.81533	1	2.24997	300	2	600.299	1199.59	-9.82671	28.5237	1958	1958	MS2	13/20	Saliva_SCX_01.raw
ahae_c_1_7925	Arcanobacterium haemolyticum CCM, DSM 20595, ATCC 9345 [1340710 - 1340351] hypothetical protein	9.17	1	2	120	12.7849	10.4185	Workflow 3
ahae_c_1_7925					ANPLIDIAAVK	Unambiguous	1	Workflow 3		HCD	1	High	1	3.30583	0	4.21685	300	2	562.837	1124.67	-0.257359	62.1628	4331	4331	MS2	15/20	Saliva_SCX_20.raw
ahae_c_1_7925					ANPLIDIAAVK	Unambiguous	1	Workflow 3		HCD	1	High	1	2.80468	0	11.7857	300	2	562.836	1124.67	-1.88545	63.0427	4395	4395	MS2	13/20	Saliva_SCX_20.raw
anae_c_1_12900	Actinomyces naeslundii MG1 [2208837 - 2208382] hypothetical protein	5.92	1	1	152	16.1474	11.854	Workflow 4
anae_c_1_12900					RPGcLAGVR	Unambiguous	1	Workflow 4	C4(Carbamidomethyl)	HCD	1	High	1	2.61395	0	36.9972	250	2	493.27	985.532	-4.27017	31.2878	1923	1923	MS2	10/16	Saliva_ProtMiner_3.raw
aot178_c_16_6	Actinomyces sp. oral taxon 178 F0338 [2582 - 5674] iron (Fe3+) ABC superfamily ATP binding cassette transporter, ABCsprotein	0.78	1	2	1031	112.365	11.5171	Workflow 4
aot178_c_16_6					RGVDLAGR	Unambiguous	1	Workflow 4		HCD	1	High	1	3.17697	1	42.8309	250	2	422.243	843.478	-1.78589	18.5132	1303	1303	MS2	12/14	Saliva_ProtMiner_11.raw
aot178_c_16_6					RGVDLAGR	Unambiguous	1	Workflow 4		HCD	1	High	1	2.82017	1	26.9579	250	2	422.243	843.479	-1.13464	21.3357	1435	1435	MS2	12/14	Saliva_proteominer_27.raw
aot180_c_4_374	Actinomyces sp. oral taxon 180 F0310 [116408 - 117397] fructose-bisphosphate aldolase	9.39	2	5	330	35.3058	5.42725	Workflow 1 and Workflow 2
aot180_c_4_374					LRPELLGTIQK	Unambiguous	1	Workflow 1		HCD	1	High	1	4.59895	0	8.22621	72	3	423.262	1267.77	-1.84741	30.3811	2576	2576	MS2	19/40	Sal_B9.raw
aot180_c_4_374					LRPELLGTIQK	Unambiguous	1	Workflow 1		HCD	1	High	1	4.08503	0	11.9599	100	3	423.261	1267.77	-2.78621	30.8377	2491	2491	MS2	17/40	Sal_B8_110329021705.raw
aot180_c_4_374					LRPELLGTIQK	Unambiguous	1	Workflow 1		HCD	1	High	1	3.52208	0	36.1328	100	2	634.389	1267.77	-2.27009	30.8007	2486	2486	MS2	13/20	Sal_B8_110329021705.raw
aot180_c_4_374					YITALTFGNVHGAYKPGHVK	Unambiguous	1	Workflow 2		HCD	1	High	1	4.04226	0	13.0112	250	3	725.058	2173.16	2.11441	36.8508	2754	2754	MS2	20/76	Saliva_IG_15.raw
aot180_c_4_374					LRPELLGTIQK	Unambiguous	1	Workflow 2		HCD	1	High	1	3.25564	0	25.8274	250	2	634.391	1267.77	0.811099	34.3795	2526	2526	MS2	14/20	Saliva_IG_15.raw
aot448_c_25_151	Actinomyces sp. oral taxon 448 F0400 [16036 - 15803] hypothetical protein	16.67	1	1	78	8.70228	7.18115	Workflow 4
aot448_c_25_151					RDLNDQTAAALqR	Unambiguous	1	Workflow 4	Q12(Deamidated)	HCD	1	High	1	3.55455	1	35.4506	106	2	736.878	1472.75	1.83677	15.1231	1036	1036	MS2	10/24	Saliva_ProtMiner_17.raw
atum_c_2_7894	Agrobacterium tumefaciens str. C58, ATCC 33970 [1948973 - 1948290] hypothetical protein	6.14	1	3	228	24.9941	6.59521	Workflow 1
atum_c_2_7894					NGGDKHGLGnTALR	Unambiguous	1	Workflow 1	N10(Deamidated)	HCD	1	High	1	3.8775	1	25.6463	100	3	470.905	1410.7	-4.6639	42.4708	4080	4080	MS2	12/52	Sal_A7.raw
atum_c_2_7894					NGGDKHGLGnTALR	Unambiguous	1	Workflow 1	N10(Deamidated)	HCD	1	High	1	3.82697	1	22.1572	100	3	470.907	1410.71	-0.83487	43.6457	4322	4322	MS2	14/52	Sal_A4.raw
atum_c_2_7894					NGGDKHGLGnTALR	Unambiguous	1	Workflow 1	N10(Deamidated)	HCD	1	High	1	3.63584	1	10.449	100	3	470.907	1410.71	-2.06794	44.7481	4204	4204	MS2	15/52	Sal_A6.raw
axyl_c_1_10490	Achromobacter xylosoxidans A8 [3147555 - 3148826] hypothetical protein	4.25	1	1	424	46.0916	11.2974	Workflow 3
axyl_c_1_10490					qPASVREQVGnQQGEGQR	Unambiguous	1	Workflow 3	Q1(Deamidated); N11(Deamidated)	HCD	1	High	1	3.04391	1	6.18049	52	2	985.474	1969.94	4.64001	24.6547	1706	1706	MS2	10/34	Saliva_SCX_11.raw
axyl_c_1_24803	Achromobacter xylosoxidans A8 [6576151 - 6575732] hypothetical protein	12.14	1	1	140	15.8994	11.9272	Workflow 4
axyl_c_1_24803					HIQGPAQFAQAVAHMRR	Unambiguous	1	Workflow 4		HCD	1	High	1	3.84309	1	49.8397	149	3	639.998	1917.98	-9.86265	39.8578	3500	3500	MS2	12/64	Saliva_ProtMiner_16.raw
axyl_c_1_36273	Achromobacter xylosoxidans A8 [3193209 - 3192292] hypothetical protein	7.52	1	2	306	32.3519	10.6382	Workflow 1
axyl_c_1_36273					HVAAADGRVDVqGLmQGQVGGSR	Unambiguous	1	Workflow 1	Q12(Deamidated); M15(Oxidation)	HCD	1	High	1	4.29827	1	24.0495	61	3	775.72	2325.14	3.47253	43.6229	4139	4139	MS2	12/88	Sal_B6.raw
axyl_c_1_36273					HVAAADGRVDVqGLmQGQVGGSR	Unambiguous	1	Workflow 1	Q12(Deamidated); M15(Oxidation)	HCD	1	High	1	3.88423	1	7.97218	51	3	775.72	2325.14	3.63003	42.9328	4100	4100	MS2	13/88	Sal_B11.raw
belk_c_1251_3	Bradyrhizobium elkanii 587 [3 - 851] partial ORF	10.6	1	1	283	31.4856	5.47803	Workflow 3
belk_c_1251_3					NVDEYIPQPERPIDQPFLMPVEDVFSISGR	Unambiguous	1	Workflow 3		HCD	1	High	1	4.75851	0	15.0427	300	3	1163.25	3487.72	0.533832	54.7537	3565	3565	MS2	24/116	Saliva_SCX_03.raw
belk_c_621_5	Bradyrhizobium elkanii 587 [543 - 1760] ORF	4.68	1	1	406	43.4891	8.68994	Workflow 3
belk_c_621_5					nGAEQAVADINAAGGVLGK	Unambiguous	1	Workflow 3	N1(Deamidated)	HCD	1	High	1	2.94994	0	31.7174	300	2	878.447	1755.89	-0.430035	30.7797	1923	1923	MS2	13/36	Saliva_SCX_19.raw
bot274_c_3_235	Bacteroidetes bacterium oral taxon 274 F0058 [103329 - 104603] phosphopyruvate hydratase	4.24	1	1	425	46.4071	6.96143	Workflow 2
bot274_c_3_235					ASVPSGASTGENEALELR	Unambiguous	1	Workflow 2		HCD	1	High	1	3.1898	0	38.1727	250	2	894.444	1787.88	1.92936	33.6911	2471	2471	MS2	13/34	Saliva_IG_10.raw
bper_c_1_22777	Bordetella pertussis Tohama I ATCC BAA-589, NCTC-13251 [986573 - 985467] hypothetical protein	3.79	1	1	369	40.02	11.7515	Workflow 4
bper_c_1_22777					VGRLGPGALAAGDR	Unambiguous	1	Workflow 4		HCD	1	High	1	3.42799	1	12.1717	250	2	655.37	1309.73	-0.491356	32.3984	2756	2756	MS2	14/26	Saliva_proteominer_24.raw
chom_c_44_5	Cardiobacterium hominis ATCC 15826 [625 - 1377] phage integrase family site-specific recombinase	9.56	1	1	251	28.3747	9.89111	Workflow 4
chom_c_44_5					ISAVFDFAIQTGRATHnPAAAAPK	Unambiguous	1	Workflow 4	N17(Deamidated)	HCD	1	High	1	4.32522	1	6.61433	128	3	819.096	2455.27	0.060336	65.5244	6302	6302	MS2	13/92	Saliva_ProtMiner_18.raw
cot326_c_1_90	Capnocytophaga sp. oral taxon 326 F0382 [71379 - 72287] ORF	5.28	1	1	303	34.7837	6.81494	Workflow 1
cot326_c_1_90					LQHLENVYFNANNLTK	Unambiguous	1	Workflow 1		HCD	1	High	1	4.0353	0	21.5143	100	4	480.249	1917.97	-4.30655	33.6476	2925	2925	MS2	18/90	Sal_B6.raw
cpne_c_1_760	Chlamydophila pneumoniae TW-183 [566059 - 566253] hypothetical protein	30.77	1	2	65	7.17256	6.11279	Workflow 1
cpne_c_1_760					GLHADGEVQQLEnVLLQmEK	Unambiguous	1	Workflow 1	N13(Deamidated); M18(Oxidation)	HCD	1	High	1	3.50694	0	5.92867	100	2	1134.57	2268.12	2.57061	46.4024	4526	4526	MS2	12/38	Sal_B10.raw
cpne_c_1_760					GLHADGEVQQLEnVLLQmEK	Unambiguous	1	Workflow 1	N13(Deamidated); M18(Oxidation)	HCD	1	High	1	3.49603	0	22.3893	100	2	1134.56	2268.11	-1.51972	44.3166	4268	4268	MS2	12/38	Sal_B11.raw
ctes_c_1_36766	Comamonas testosteroni KF-1 [1787926 - 1786535] predicted protein	3.88	1	1	464	50.1162	10.7114	Workflow 1
ctes_c_1_36766					IAVVEGAVALAGVDLGSR	Unambiguous	1	Workflow 1		HCD	1	High	1	4.00951	0	35.9089	100	3	566.325	1696.96	1.0085	29.9635	2497	2497	MS2	12/68	Sal_B11.raw
daci_c_1_32158	Delftia acidovorans SPH-1 ATCC15668 [4360358 - 4357851] hypothetical protein	2.03	1	1	836	87.2544	10.9897	Workflow 4
daci_c_1_32158					AGGLAqLELAqqHLVAR	Unambiguous	1	Workflow 4	Q6(Deamidated); Q11(Deamidated); Q12(Deamidated)	HCD	1	High	1	4.38323	0	40.7693	112	3	593.324	1777.96	6.79193	41.6906	4245	4245	MS2	14/64	Saliva_ProtMiner_15.raw
ecol_c_1_13207	Escherichia coli BW2952 [4160052 - 4159477] hypothetical protein	6.77	1	1	192	21.2748	11.6489	Workflow 1
ecol_c_1_13207					NANGSTVGGAIPR	Unambiguous	1	Workflow 1		HCD	1	High	1	3.26834	0	0	100	1	1213.63	1213.63	1.69069	34.1642	2947	2947	MS2	7/24	Sal_A8.raw
ecol1511_c_1_8312	Escherichia coli O157:H7 str. EC4115 [3131730 - 3131966] ORF	15.19	1	1	79	9.14657	9.56885	Workflow 3
ecol1511_c_1_8312					EIPTAVLSYQSR	Unambiguous	1	Workflow 3		HCD	1	High	1	2.97497	0	6.89206	9	2	682.359	1363.71	-8.71659	32.8834	2447	2447	MS2	11/22	Saliva_SCX_02.raw
esak_c_1_23796	Cronobacter sakazakii ATCC BAA-894 [429706 - 429215] maltodextrin import ATP-binding protein msmX	13.41	1	1	164	18.0487	9.74463	Workflow 1
esak_c_1_23796					IADGEFmVIVGPSGcAKSTTLR	Unambiguous	1	Workflow 1	M7(Oxidation); C15(Carbamidomethyl)	HCD	1	High	1	3.82789	1	21.8174	75	3	775.722	2325.15	-2.85662	44.7687	4225	4225	MS2	18/84	Sal_B7.raw
fnuc2539_c_1_3996	Fusobacterium nucleatum subsp. animalis 4_8 [427916 - 426162] (REVERSE SENSE) ORF	2.56	1	1	585	66.8457	8.90967	Workflow 4
fnuc2539_c_1_3996					ENKIFIDDIDIQNIK	Unambiguous	1	Workflow 4		HCD	1	High	1	3.08593	1	0.671825	7	2	909.486	1817.96	0.18041	35.2015	3409	3409	MS2	13/28	Saliva_ProtMiner_15.raw
fnucv_c_7_6	Fusobacterium nucleatum subsp. vincentii ATCC 49256 [4262 - 4738] ORF	7.55	1	4	159	17.8562	5.31299	Workflow 3
fnucv_c_7_6					NIAmHVAAMDPK	Unambiguous	1	Workflow 3	M4(Oxidation)	HCD	1	High	1	3.11524	0	12.42	194	2	657.322	1313.64	2.37381	33.7007	2224	2224	MS2	9/22	Saliva_SCX_20.raw
fnucv_c_7_6					NIAmHVAAMDPK	Unambiguous	1	Workflow 3	M4(Oxidation)	HCD	1	High	1	3.00989	0	2.57554	63	2	657.324	1313.64	5.62619	35.3871	2358	2358	MS2	9/22	Saliva_SCX_20.raw
fnucv_c_7_6					NIAmHVAAMDPK	Unambiguous	1	Workflow 3	M4(Oxidation)	HCD	1	High	1	2.95414	0	1.67437	192	2	657.324	1313.64	5.34741	36.6506	2456	2456	MS2	10/22	Saliva_SCX_20.raw
fnucv_c_7_6					NIAmHVAAMDPK	Unambiguous	1	Workflow 3	M4(Oxidation)	HCD	1	High	1	2.83641	0	3.89441	18	2	657.325	1313.64	6.74128	34.1576	2261	2261	MS2	9/22	Saliva_SCX_20.raw
gadi_c_9_128	Granulicatella adiacens ATCC 49175 [34346 - 33594] triose-phosphate isomerase	6.37	1	1	251	26.8575	5.0083	Workflow 2
gadi_c_9_128					DVVAADFGQEVADKVR	Unambiguous	1	Workflow 2		HCD	1	High	1	4.1147	1	13.1925	250	2	859.94	1718.87	1.42379	43.9338	3276	3276	MS2	17/30	Saliva_IG_18.raw
gsan_c_46_2	Gemella sanguinis M325 [351 - 4880] gram positive anchor	5.76	2	3	1510	167.457	4.93213	Workflow 1
gsan_c_46_2					SLGDAENTQVIDTTK	Unambiguous	1	Workflow 1		HCD	1	High	1	3.95491	0	8.65901	100	2	796.396	1591.78	2.46164	29.3883	2564	2564	MS2	17/28	Sal_A4.raw
gsan_c_46_2					ANVTVTVSHDGTAK	Unambiguous	1	Workflow 1		HCD	1	High	1	3.52416	0	32.5494	100	2	700.362	1399.72	-0.220434	18.3836	1170	1170	MS2	14/26	Sal_A4.raw
gsan_c_46_2					SLGDAENTQVIDTTK	Unambiguous	1	Workflow 1		HCD	1	High	1	3.0613	0	0	100	2	796.394	1591.78	-0.682553	30.5575	2444	2444	MS2	14/28	Sal_A2_A3.raw
hduc_c_1_4235	Haemophilus ducreyi 35000HP [134190 - 132289] molecular chaperone DnaK	2.52	1	2	634	68.5072	4.83057	Workflow 4
hduc_c_1_4235					ATNGDTHLGGEDFDNR	Unambiguous	1	Workflow 4		HCD	1	High	1	4.36226	0	22.0744	250	2	859.873	1718.74	1.52556	25.5104	2095	2095	MS2	17/30	Saliva_proteominer_24.raw
hduc_c_1_4235					ATNGDTHLGGEDFDNR	Unambiguous	1	Workflow 4		HCD	1	High	1	3.84185	0	8.9715	250	2	859.872	1718.74	-0.392066	27.3923	2222	2222	MS2	17/30	Saliva_ProtMiner_7.raw
ksed_c_1_3718	Kytococcus sedentarius DSM 20547 [1260167 - 1261015] hypothetical protein	6.71	1	1	283	29.0689	11.7808	Workflow 4
ksed_c_1_3718					AAAVGGAARGAVAGHDGER	Unambiguous	1	Workflow 4		HCD	1	High	1	3.8095	1	30.4955	60	3	564.958	1692.86	4.39978	26.4995	2577	2577	MS2	13/72	Saliva_ProtMiner_13.raw
lbuc1_s_246_1	Leptotrichia buccalis ATCC 14201 [1 - 642] partial ORF	8.41	2	3	214	22.7016	6.18896	Workflow 1
lbuc1_s_246_1					VPVPTGSLTELVSILNKK	Unambiguous	1	Workflow 1		HCD	1	High	1	4.39339	1	24.5538	100	3	632.38	1895.12	1.91585	67.2698	6717	6717	MS2	24/68	Sal_B7.raw
lbuc1_s_246_1					VPVPTGSLTELVSILNK	Unambiguous	1	Workflow 1		HCD	1	High	1	4.12179	0	23.4097	100	2	884.017	1767.03	0.265812	73.5158	7321	7321	MS2	18/32	Sal_B7.raw
lbuc1_s_246_1					VPVPTGSLTELVSILNK	Unambiguous	1	Workflow 1		HCD	1	High	1	3.55104	0	34.3484	100	2	884.018	1767.03	0.887552	72.8613	7106	7106	MS2	17/32	Sal_B8_110329021705.raw
lcri_c_1_3723	Lactobacillus crispatus ST1 [1282607 - 1282401] hypothetical protein	20.29	1	1	69	8.27673	10.4478	Workflow 3
lcri_c_1_3723					LKSYLQLNQELGLK	Unambiguous	1	Workflow 3		HCD	1	High	1	4.01429	1	17.4039	273	3	549.649	1646.93	-9.91707	19.5914	1197	1197	MS2	15/52	Saliva_SCX_17.raw
llac1719_c_1_4625	Lactococcus lactis subsp. lactis KF147 [1944715 - 1944389] (REVERSE SENSE) ORF	17.43	1	1	109	12.9516	5.23682	Workflow 3
llac1719_c_1_4625					DNKFIELnNNLVISqnELR	Unambiguous	1	Workflow 3	N8(Deamidated); Q15(Deamidated); N16(Deamidated)	HCD	1	High	1	3.66005	1	49.5645	236	3	759.383	2276.13	-2.70007	43.7057	3305	3305	MS2	13/72	Saliva_SCX_10.raw
lmir_c_3_783	Lautropia mirabilis ATCC 51599 [218837 - 220228] LPXTG-motif protein cell wall anchor domain protein	9.91	4	6	464	49.1117	8.1626	Workflow 2 and 3
lmir_c_3_783					VGAGPLAVVWEPVRK	Unambiguous	1	Workflow 3		HCD	1	High	1	4.87898	1	0	30	3	526.644	1577.92	1.25911	33.1463	2309	2309	MS2	25/56	Saliva_SCX_10.raw
lmir_c_3_783					VGAGPLAVVWEPVRK	Unambiguous	1	Workflow 2		HCD	1	High	1	4.84665	1	15.5124	250	3	526.644	1577.92	0.446817	46.9695	3796	3796	MS2	24/56	Saliva_IG_11.raw
lmir_c_3_783					VGAGPLAVVWEPVRK	Unambiguous	1	Workflow 2		HCD	1	High	1	4.6581	1	27.4681	250	3	526.643	1577.92	-0.713609	47.1376	3704	3704	MS2	19/56	Saliva_IG_10.raw
lmir_c_3_783					APLNPGLYQGAYSAR	Unambiguous	1	Workflow 2		HCD	1	High	1	3.84557	0	29.2036	250	2	789.41	1577.81	3.36176	35.9943	2775	2775	MS2	16/28	Saliva_IG_11.raw
lmir_c_3_783					VGAGPLAVVWEPVR	Unambiguous	1	Workflow 2		HCD	1	High	1	3.65552	0	16.3298	250	2	725.415	1449.82	1.08446	55.2618	4511	4511	MS2	15/26	Saliva_IG_11.raw
lmir_c_3_783					TGAVAVYKQDDLSLVK	Unambiguous	1	Workflow 2		HCD	1	High	1	3.62947	1	0	250	3	569.649	1706.93	-0.211087	35.8923	2765	2765	MS2	18/60	Saliva_IG_11.raw
lpla_c_1_308	Lactobacillus plantarum subsp. plantarum ATCC 14917 [193277 - 194086] short chain dehydrogenase/reductase family oxidoreductases	5.93	1	1	270	29.4163	9.77393	Workflow 4
lpla_c_1_308					HSAYQTqATNAAAGMR	Unambiguous	1	Workflow 4	Q7(Deamidated)	HCD	1	High	1	3.8695	0	37.4128	250	3	560.263	1678.77	8.67128	38.063	4044	4044	MS2	11/60	Saliva_ProtMiner_13.raw
mlot_c_1_19409	Mesorhizobium loti MAFF303099 [5269006 - 5269161] hypothetical protein	23.08	1	1	52	5.8258	11.6343	Workflow 4
mlot_c_1_19409					RqSSSLcRPSAR	Unambiguous	1	Workflow 4	Q2(Deamidated); C7(Carbamidomethyl)	HCD	1	High	1	3.57065	1	47.2417	142	2	703.347	1405.69	-6.47781	18.409	1394	1394	MS2	10/22	Saliva_ProtMiner_17.raw
mmic_c_15_14	Megasphaera micronuciformis F0359 [7603 - 8100] crossover junction endodeoxyribonuclease RuvC	13.86	1	2	166	18.2746	8.63135	Workflow 3 and 4
mmic_c_15_14					qAGIPLLEFNPLQVKQGVTGYGR	Unambiguous	1	Workflow 4	Q1(Deamidated)	HCD	1	High	1	3.90313	1	36.2646	250	3	829.444	2486.32	-9.52163	68.0218	7215	7215	MS2	12/88	Saliva_ProtMiner_13.raw
mmic_c_15_14					qAGIPLLEFNPLQVKQGVTGYGR	Unambiguous	1	Workflow 3	Q1(Deamidated)	HCD	1	High	1	3.48562	1	2.51507	51	3	829.444	2486.32	-8.93246	50.7977	3354	3354	MS2	13/88	Saliva_SCX_05.raw
mmic_c_6_444	Megasphaera micronuciformis F0359 [11946 - 11536] conserved domain protein	8.03	1	1	137	14.9988	4.88135	Workflow 2
mmic_c_6_444					DqYGVFAADLR	Unambiguous	1	Workflow 2	Q2(Deamidated)	HCD	1	High	1	3.15437	0	19.3751	250	2	628.299	1255.59	-3.12127	38.4141	2970	2970	MS2	11/20	Saliva_IG_16.raw
mot186_c_4_1375	Microbacterium sp. oral taxon 186 F0373 [164058 - 163150] (REVERSE SENSE) ORF	5.61	1	2	303	33.0509	4.69092	Workflow 4
mot186_c_4_1375					DKPFLMPIEDVFTITGR	Unambiguous	1	Workflow 4		HCD	1	High	1	4.47868	0	36.5267	250	3	660.353	1979.04	6.2114	67.3044	7072	7072	MS2	11/64	Saliva_ProtMiner_15.raw
mot186_c_4_1375					DKPFLMPIEDVFTITGR	Unambiguous	1	Workflow 4		HCD	1	High	1	4.38304	0	16.8457	250	3	660.355	1979.05	9.44965	66.4501	6982	6982	MS2	17/64	Saliva_ProtMiner_15.raw
mot186_c_7_84	Microbacterium sp. oral taxon 186 F0373 [25329 - 26141] ORF	5.9	1	1	271	28.2609	11.3267	Workflow 1
mot186_c_7_84					VGAGGEAGHVIGQPqR	Unambiguous	1	Workflow 1	Q15(Deamidated)	HCD	1	High	1	3.42601	0	12.2757	100	2	767.396	1533.78	4.60681	37.5151	3361	3361	MS2	12/30	Sal_A8.raw
mtub_c_1_9303	Mycobacterium tuberculosis CDC1551 [2554065 - 2554502] hypothetical protein	10.27	1	1	146	15.8162	11.4438	Workflow 1
mtub_c_1_9303					LQcGALEGPVVSFGR	Unambiguous	1	Workflow 1	C3(Carbamidomethyl)	HCD	1	High	1	4.1678	0	18.1401	100	3	530.61	1589.82	3.75901	26.1287	1961	1961	MS2	18/56	Sal_B4.raw
nbac_c_26_213	Neisseria bacilliformis ATCC BAA-1200 [4508 - 3729] enoyl- reductase [Neisseria bacilliformissATCC BAA-1200	6.92	1	1	260	27.3262	5.98584	Workflow 4
nbac_c_26_213					EQGAELAFTYVVDKLEER	Unambiguous	1	Workflow 4		HCD	1	High	1	4.92858	1	28.0442	250	3	699.689	2097.05	1.21746	64.102	6743	6743	MS2	21/68	Saliva_ProtMiner_15.raw
NCBIAAYI_c_1_10935	Actinomyces odontolyticus DSM 43331, ATCC 17982 [1413853 - 1412684] (REVERSE SENSE) ORF	3.85	1	1	390	40.6105	4.91943	Workflow 1
NCBIAAYI_c_1_10935					LGDAFVSDGFGVVHR	Unambiguous	1	Workflow 1		HCD	1	High	1	5.26255	0	5.61328	100	3	525.935	1575.79	-1.13866	41.6497	3892	3892	MS2	28/56	Sal_B3.raw
NCBIABWK_c_1_339	Mitsuokella multacida A 405-1, DSM 20544, ATCC 27723, NCTC 10 [97015 - 97548] hypothetical protein	8.99	1	1	178	19.5057	4.91943	Workflow 3
NCBIABWK_c_1_339					qAERAGLQELAVGFHR	Unambiguous	1	Workflow 3	Q1(Deamidated)	HCD	1	High	1	3.87721	1	34.7745	178	3	594.978	1782.92	-2.35736	27.1509	2007	2007	MS2	12/60	Saliva_SCX_06.raw
NCBIABWM_c_19_221	Enterobacter cancerogenus ATCC 35316 [20129 - 19905] hypothetical protein	13.33	1	9	75	8.51554	11.8247	Workflow 1
NCBIABWM_c_19_221					NAIQcLqLPR	Unambiguous	1	Workflow 1	C5(Carbamidomethyl); Q7(Deamidated)	HCD	1	High	1	3.59977	0	0	100	1	1213.63	1213.63	-7.40774	29.5769	2457	2457	MS2	9/18	Sal_B5.raw
NCBIABWM_c_19_221					NAIQcLqLPR	Unambiguous	1	Workflow 1	C5(Carbamidomethyl); Q7(Deamidated)	HCD	1	High	1	3.55376	0	7.0247	55	1	1213.63	1213.63	-4.39024	30.5022	2629	2629	MS2	8/18	Sal_A11.raw
NCBIABWM_c_19_221					NAIQcLqLPR	Unambiguous	1	Workflow 1	C5(Carbamidomethyl); Q7(Deamidated)	HCD	1	High	1	3.52496	0	0	100	1	1213.63	1213.63	-3.9879	36.0138	3385	3385	MS2	8/18	Sal_A4.raw
NCBIABWM_c_19_221					NAIQcLqLPR	Unambiguous	1	Workflow 1	C5(Carbamidomethyl); Q7(Deamidated)	HCD	1	High	1	3.51923	0	5.10284	100	1	1213.63	1213.63	-7.00541	31.1075	2644	2644	MS2	8/18	Sal_B10.raw
NCBIABWM_c_19_221					NAIQcLqLPR	Unambiguous	1	Workflow 1	C5(Carbamidomethyl); Q7(Deamidated)	HCD	1	High	1	3.50992	0	5.2331	63	1	1213.63	1213.63	-4.79257	29.6587	2476	2476	MS2	9/18	Sal_A12.raw
NCBIABWM_c_19_221					NAIQcLqLPR	Unambiguous	1	Workflow 1	C5(Carbamidomethyl); Q7(Deamidated)	HCD	1	High	1	3.34185	0	0	100	1	1213.63	1213.63	-4.5914	27.6041	2200	2200	MS2	8/18	Sal_B3.raw
NCBIABWM_c_19_221					NAIQcLqLPR	Unambiguous	1	Workflow 1	C5(Carbamidomethyl); Q7(Deamidated)	HCD	1	High	1	3.3275	0	0	100	1	1213.63	1213.63	-6.30132	30.9513	2464	2464	MS2	8/18	Sal_C4.raw
NCBIABWM_c_19_221					NAIQcLqLPR	Unambiguous	1	Workflow 1	C5(Carbamidomethyl); Q7(Deamidated)	HCD	1	High	1	3.25544	0	1.60905	100	1	1213.64	1213.64	0.638898	31.703	2590	2590	MS2	8/18	Sal_C3.raw
NCBIABWM_c_19_221					NAIQcLqLPR	Unambiguous	1	Workflow 1	C5(Carbamidomethyl); Q7(Deamidated)	HCD	1	High	1	2.73936	0	3.29347	100	1	1213.63	1213.63	-5.59724	37.2866	3343	3343	MS2	9/18	Sal_A6.raw
NCBIACDX_c_2_1015	Neisseria mucosa ATCC 25996 [107508 - 107191] hypothetical protein	19.81	1	1	106	11.4261	10.9458	Workflow 1
NCBIACDX_c_2_1015					qAATSSSLTTASNAccLSTPR	Unambiguous	1	Workflow 1	Q1(Deamidated); C15(Carbamidomethyl); C16(Carbamidomethyl)	HCD	1	High	1	4.14089	0	3.75081	92	3	728.999	2184.98	-1.78695	27.801	2203	2203	MS2	15/80	Sal_A8.raw
NCBIACIK_c_1_748	Veillonella dispar ATCC 17748 [498952 - 499116] hypothetical protein	36.36	1	1	55	6.07845	10.8433	Workflow 1
NCBIACIK_c_1_748					LLTVTmHTLTAqAMLTMLKT	Unambiguous	1	Workflow 1	M6(Oxidation); Q12(Deamidated)	HCD	1	High	1	4.18704	1	15.6039	76	4	559.549	2235.17	-2.7271	47.0137	4460	4460	MS2	13/114	Sal_B4.raw
nmen1276_c_1_3318	Neisseria meningitidis MC58 [1078970 - 1079461] ORF	14.02	1	1	164	18.2643	7.62061	Workflow 4
nmen1276_c_1_3318					QELVDVLLDGGqPVAAVGHIDGK	Unambiguous	1	Workflow 4	Q12(Deamidated)	HCD	1	High	1	4.45554	0	13.6131	220	4	583.557	2331.21	-4.94808	48.2235	4855	4855	MS2	15/132	Saliva_ProtMiner_18.raw
npol_c_27_64	Neisseria polysaccharea ATCC 43768 [23261 - 23512] hypothetical protein	16.67	1	1	84	9.96364	12.2056	Workflow 4
npol_c_27_64					THPTGIqTVETGRK	Unambiguous	1	Workflow 4	Q7(Deamidated)	HCD	1	High	1	3.32392	1	5.39995	17	2	763.4	1525.79	-2.18286	19.0326	1581	1581	MS2	12/26	Saliva_ProtMiner_13.raw
oot809_c_9_11	Olsenella sp. oral taxon 809 F0356 [1184 - 2677] hypothetical protein	2.01	1	1	498	52.601	5.32568	Workflow 4
oot809_c_9_11					GVAGGELEVR	Unambiguous	1	Workflow 4		HCD	1	High	1	2.50413	0	49.3178	250	2	493.763	986.518	-8.23206	32.1976	1981	1981	MS2	7/18	Saliva_ProtMiner_3.raw
pdenti_c_1_13120	Prevotella denticola F0289 [1396378 - 1395203] tetraacyldisaccharide 4'-kinase	5.61	1	1	392	45.197	9.29053	Workflow 4
pdenti_c_1_13120					LTTDEDTKDTDVILLDDAFQHR	Unambiguous	1	Workflow 4		HCD	1	High	1	4.83611	1	51.7558	115	4	641.063	2561.23	-2.0839	36.0111	3505	3505	MS2	17/126	Saliva_ProtMiner_18.raw
pdenti_c_1_5107	Prevotella denticola F0289 [1717669 - 1718694] glyceraldehyde-3-phosphate dehydrogenase, type I	4.68	1	1	342	36.3975	7.00537	Workflow 2
pdenti_c_1_5107					VPTPTGSTTILVAVVK	Unambiguous	1	Workflow 2		HCD	1	High	1	4.14946	0	6.8417	250	2	791.975	1582.94	0.734867	50.0804	3783	3783	MS2	20/30	Saliva_IG_13.raw
pend_c_10_52	Porphyromonas endodontalis ATCC 35406 [27184 - 29517] membrane protein	2.44	1	1	778	87.7907	6.16357	Workflow 4
pend_c_10_52					VTPVGTMPQFSVMmqYVVR	Unambiguous	1	Workflow 4	M14(Oxidation); Q15(Deamidated)	HCD	1	High	1	4.52701	0	51.8308	48	3	729.693	2187.06	-0.41854	38.2773	3797	3797	MS2	13/72	Saliva_ProtMiner_15.raw
pflu_c_1_35241	Pseudomonas fluorescens Pf0-1 [1762167 - 1761142] hypothetical protein	2.34	1	1	342	40.325	11.7368	Workflow 1
pflu_c_1_35241					RQLMAGqR	Unambiguous	1	Workflow 1	Q7(Deamidated)	HCD	1	High	1	2.58488	1	38.958	100	1	960.496	960.496	-8.60233	35.9095	3045	3045	MS2	7/14	Sal_poolA4_6_ex.raw
pflu1300_c_1_5312	Pseudomonas fluorescens Pf-5 [1635110 - 1636153] ORF	3.74	1	2	348	35.7214	5.52881	Workflow 2
pflu1300_c_1_5312					qGVPAAGNLqNQR	Unambiguous	1	Workflow 2	Q1(Deamidated); Q10(Deamidated)	HCD	1	High	1	3.26282	0	22.8685	250	2	677.834	1354.66	-7.18321	39.938	3046	3046	MS2	9/24	Saliva_IG_10.raw
pflu1300_c_1_5312					qGVPAAGNLqNQR	Unambiguous	1	Workflow 2	Q1(Deamidated); Q10(Deamidated)	HCD	1	High	1	3.13129	0	13.3845	250	2	677.833	1354.66	-8.35467	40.08	3156	3156	MS2	10/24	Saliva_IG_11.raw
pflu1300_c_1_7006	Pseudomonas fluorescens Pf-5 [2153100 - 2153687] ORF	10.71	1	1	196	21.3482	11.7808	Workflow 3
pflu1300_c_1_7006					WQGAVqLLQEVRSPPAqGPDR	Unambiguous	1	Workflow 3	Q6(Deamidated); Q17(Deamidated)	HCD	1	High	1	3.86889	1	20.1982	300	3	778.735	2334.19	2.35665	30.8118	2250	2250	MS2	10/80	Saliva_SCX_15.raw
pmel_c_44_12	Prevotella melaninogenica D18 [5823 - 8849] glycosyl hydrolase family 85	1.49	1	1	1009	111.597	6.59521	Workflow 1
pmel_c_44_12					GNNVEAQGTTPPLAR	Unambiguous	1	Workflow 1		HCD	1	High	1	3.71348	0	13.1046	100	2	762.894	1524.78	2.13897	23.9741	1886	1886	MS2	14/28	Sal_A4.raw
pmulx_c_1_592	Prevotella multisaccharivorax DSM 17128 [202262 - 202438] hypothetical protein	33.9	1	1	59	6.37044	10.7261	Workflow 4
pmulx_c_1_592					KTPnMISAAITMGTISKPSq	Unambiguous	1	Workflow 4	N4(Deamidated); Q20(Deamidated)	HCD	1	High	1	3.73904	1	5.58456	170	3	693.355	2078.05	-0.0764817	43.5375	3897	3897	MS2	13/76	Saliva_ProtMiner_16.raw
pot192_c_6_1016	Propionibacterium sp. oral taxon 192 F0372 [57054 - 56035] (REVERSE SENSE) ORF	6.18	1	1	340	36.4504	5.26221	Workflow 4
pot192_c_6_1016					MNVDTDTQYAFTRPVVDHMLR	Unambiguous	1	Workflow 4		HCD	1	High	1	5.82782	0	7.94094	29	4	628.054	2509.19	-0.940887	40.4933	4004	4004	MS2	24/120	Saliva_ProtMiner_18.raw
pot279_c_28_43	Porphyromonas sp. oral taxon 279 F0450 [5164 - 3062] (REVERSE SENSE) ORF	3	1	1	701	76.6501	8.85107	Workflow 1
pot279_c_28_43					DLRPESSLTIDGGIGYTNYEK	Unambiguous	1	Workflow 1		HCD	1	High	1	4.42056	0	3.0672	93	3	776.711	2328.12	-7.79066	40.2709	3798	3798	MS2	12/80	Sal_B1.raw
pot317_c_14_87	Prevotella sp. oral taxon 317 F0108 [29904 - 31109] peptide chain release factor 2, programmed	3.98	1	3	402	46.5878	4.97021	Workflow 4
pot317_c_14_87					KAITAVENLELMnMLR	Unambiguous	1	Workflow 4	N13(Deamidated)	HCD	1	High	1	4.18039	1	5.69795	250	3	616.326	1846.96	-7.35286	59.9664	6441	6441	MS2	13/60	Saliva_ProtMiner_13.raw
pot317_c_14_87					KAITAVENLELMnMLR	Unambiguous	1	Workflow 4	N13(Deamidated)	HCD	1	High	1	4.00489	1	3.80965	250	3	616.327	1846.97	-6.16318	60.7636	6520	6520	MS2	13/60	Saliva_ProtMiner_13.raw
pot317_c_14_87					KAITAVENLELMnMLR	Unambiguous	1	Workflow 4	N13(Deamidated)	HCD	1	High	1	3.83012	1	23.7897	47	3	616.326	1846.96	-6.4606	56.4607	5968	5968	MS2	13/60	Saliva_ProtMiner_15.raw
pot473_c_6_246	Prevotella sp. oral taxon 473 F0040 [85684 - 86031] ORF	26.72	1	1	116	13.0588	10.9604	Workflow 4
pot473_c_6_246					AFDNVGAMqSTVTGVVTnSDFTPAPYKMIGK	Unambiguous	1	Workflow 4	Q9(Deamidated); N18(Deamidated)	HCD	1	High	1	4.64883	1	7.8781	237	3	1083.51	3248.53	-5.9704	52.3554	5278	5278	MS2	12/120	Saliva_ProtMiner_18.raw
pot786_c_135_56	Paenibacillus sp. oral taxon 786 D14 [3531 - 3205] hypothetical protein	14.68	1	1	109	12.5609	9.99365	Workflow 4
pot786_c_135_56					FIIAGDKVQqLNDLSR	Unambiguous	1	Workflow 4	Q10(Deamidated)	HCD	1	High	1	3.25265	1	8.52841	14	2	909.485	1817.96	-7.20878	34.3929	3303	3303	MS2	12/30	Saliva_ProtMiner_15.raw
ppis_c_20_145	Pyramidobacter piscolens W5455, DSM 21147, CCUG 55836, F0317 [30763 - 29579] (REVERSE SENSE) ORF	3.8	1	1	395	44.3679	10.9458	Workflow 4
ppis_c_20_145					KEAARPqnDHIGMAK	Unambiguous	1	Workflow 4	Q7(Deamidated); N8(Deamidated)	HCD	1	High	1	4.39228	1	13.8726	20	3	556.611	1667.82	1.5235	17.6798	1392	1392	MS2	12/56	Saliva_ProtMiner_13.raw
ppro_c_1_1411	Propionibacterium propionicum F0230a [423511 - 424083] ORF	8.9	1	1	191	19.6362	5.37646	Workflow 4
ppro_c_1_1411					RGGSAmAVAAVNAmASR	Unambiguous	1	Workflow 4	M6(Oxidation); M14(Oxidation)	HCD	1	High	1	3.21776	1	80.8024	250	3	551.271	1651.8	-1.19038	14.5546	827	827	MS2	11/64	Saliva_proteominer_27.raw
ppse_c_3_1631	Pseudomonas pseudoalcaligenes KF707 [176591 - 176340] (REVERSE SENSE) ORF	14.29	1	1	84	9.37161	11.5464	Workflow 1
ppse_c_3_1631					WIGAPSSVSAPR	Unambiguous	1	Workflow 1		HCD	1	High	1	3.65699	0	9.49766	100	1	1227.65	1227.65	-1.02693	35.288	3188	3188	MS2	7/22	Sal_A11.raw
psto_c_30_61	Peptostreptococcus stomatis DSM 17678, W2278 [8699 - 7431] transcription termination factor NusA	4.96	1	1	423	47.6292	4.55127	Workflow 3
psto_c_30_61					QIVFVqIGKGEGVLLqSEQIR	Unambiguous	1	Workflow 3	Q6(Deamidated); Q16(Deamidated)	HCD	1	High	1	4.11508	1	7.36148	73	3	781.766	2343.28	-3.87586	28.4471	1811	1811	MS2	13/80	Saliva_SCX_08.raw
rcap_c_1_7152	Rhodobacter capsulatus SB 1003 [2290115 - 2290603] hypothetical protein	11.66	1	1	163	18.3628	12.0298	Workflow 4
rcap_c_1_7152					mQPVVKAFqPHQPHRPQQR	Unambiguous	1	Workflow 4	M1(Oxidation); Q9(Deamidated)	HCD	1	High	1	4.3417	1	3.10788	27	4	582.301	2326.18	-7.57092	53.07	5344	5344	MS2	11/108	Saliva_ProtMiner_18.raw
sart_c_8_58	Selenomonas artemidis F0399 [16901 - 17383] hypothetical protein	10.56	1	1	161	17.6397	12.2642	Workflow 4
sart_c_8_58					nVPDTAIEmNAAAATPR	Unambiguous	1	Workflow 4	N1(Deamidated); M9(Oxidation)	HCD	1	High	1	3.7875	0	53.6167	250	3	586.945	1758.82	-6.27798	16.3124	995	995	MS2	11/64	Saliva_proteominer_26.raw
saus_c_3_553	Streptococcus australis ATCC 700641 [14015 - 13230] 50S ribosomal protein L2	9.54	1	1	262	28.1773	10.5063	Workflow 4
saus_c_3_553					VGNALPLANIPVGTLIHNIELKPGR	Unambiguous	1	Workflow 4		HCD	1	High	1	3.83141	0	49.6328	250	4	652.384	2606.51	-0.523002	62.7302	6716	6716	MS2	22/144	Saliva_ProtMiner_13.raw
scri_c_9_189	Streptococcus cristatus ATCC 51100 [74806 - 74174] amylase-binding protein AbpA	12.8	1	2	211	22.2962	8.57275	Workflow 4
scri_c_9_189					KANEYVGGHQDNVDAIASQDPAVVEAK	Unambiguous	1	Workflow 4		HCD	1	High	1	7.42131	1	0	128	3	942.461	2825.37	-0.547128	26.4119	2446	2446	MS2	33/104	Saliva_ProtMiner_18.raw
scri_c_9_189					KANEYVGGHQDNVDAIASQDPAVVEAK	Unambiguous	1	Workflow 4		HCD	1	High	1	5.52783	1	10.4335	24	4	707.099	2825.37	1.24112	26.4611	2450	2450	MS2	33/156	Saliva_ProtMiner_18.raw
sflu_c_7_751	Selenomonas flueggei ATCC 43531 [23939 - 22617] flagellin	3.17	1	1	441	46.7493	5.70654	Workflow 3
sflu_c_7_751					ALDEQANIGAVQTR	Unambiguous	1	Workflow 3		HCD	1	High	1	3.13418	0	37.3422	300	2	743.387	1485.77	0.493833	17.6666	1055	1055	MS2	15/26	Saliva_SCX_02.raw
sgor_c_1_3853	Streptococcus gordonii Challis CH1, ATCC 35105, NCTC7868 [2167996 - 2167412] (REVERSE SENSE) ORF	6.67	1	2	195	20.4933	6.59521	Workflow 4
sgor_c_1_3853					AEAAADPAVVAAK	Unambiguous	1	Workflow 4		HCD	1	High	1	2.70852	0	16.7937	250	2	592.319	1183.63	-0.557763	19.764	1231	1231	MS2	14/24	Saliva_ProtMiner_9.raw
sgor_c_1_3853					AEAAADPAVVAAK	Unambiguous	1	Workflow 4		HCD	1	High	1	2.6417	0	17.8139	250	2	592.32	1183.63	-0.0421027	19.0063	1184	1184	MS2	14/24	Saliva_ProtMiner_9.raw
sked_c_1_14847	Sanguibacter keddieii DSM 10542 [3154361 - 3152724] hypothetical protein	1.65	1	1	546	58.3	12.6157	Workflow 4
sked_c_1_14847					RTSSPQPTR	Unambiguous	1	Workflow 4		HCD	1	High	1	2.52402	1	32.4953	250	2	515.277	1029.55	3.20655	37.7636	2295	2295	MS2	10/16	Saliva_ProtMiner_3.raw
slon_c_3_1647	Stomatobaculum longum [184264 - 183887] (REVERSE SENSE) ORF	11.11	1	2	126	14.5457	10.5649	Workflow 1
slon_c_3_1647					FHLAVDGIDDFcIR	Unambiguous	1	Workflow 1	C12(Carbamidomethyl)	HCD	1	High	1	3.64265	0	7.30175	84	3	559.939	1677.8	-1.62582	50.9745	4907	4907	MS2	12/52	Sal_A6.raw
slon_c_3_1647					FHLAVDGIDDFcIR	Unambiguous	1	Workflow 1	C12(Carbamidomethyl)	HCD	1	High	1	3.47765	0	7.44668	100	3	559.939	1677.8	-1.84409	52.7104	5063	5063	MS2	14/52	Sal_A5.raw
smut_c_1_1590	Streptococcus mutans UA 159 C, ATCC 700610 [981357 - 982520] tnr5 gene product	2.58	1	1	388	44.9961	9.20264	Workflow 1
smut_c_1_1590					TVLTSEqEAR	Unambiguous	1	Workflow 1	Q7(Deamidated)	HCD	1	High	1	3.11551	0	39.7609	100	1	1134.56	1134.56	-3.79799	18.9465	1124	1124	MS2	13/18	Sal_B10.raw
ssal1367_c_1_206	Streptococcus salivarius JIM8780 [117442 - 118077] ORF	12.74	1	2	212	22.7383	5.74463	Workflow 4
ssal1367_c_1_206					KVNEYLAGHQEDIDAEAAQDPAVVAAK	Unambiguous	1	Workflow 4		HCD	1	High	1	8.04379	1	8.34081	250	3	951.478	2852.42	4.59763	29.6526	2808	2808	MS2	32/104	Saliva_ProtMiner_18.raw
ssal1367_c_1_206					KVNEYLAGHQEDIDAEAAQDPAVVAAK	Unambiguous	1	Workflow 4		HCD	1	High	1	5.84754	1	42.3631	78	4	713.86	2852.42	4.67851	29.6123	2803	2803	MS2	20/156	Saliva_ProtMiner_18.raw
sspu_c_6_677	Selenomonas sputigena ATCC 35185 [62429 - 61119] flagellin	4.35	1	1	437	46.1039	5.8208	Workflow 1
sspu_c_6_677					VINAANDTNTDDDRLTIQK	Unambiguous	1	Workflow 1		HCD	1	High	1	5.69405	1	14.8209	100	3	706.354	2117.05	-0.221232	22.9999	1665	1665	MS2	23/72	Sal_B2.raw
synsp_sgp_c_1_10176	Synergistetes sp. SGP1 [1776673 - 1775747] (REVERSE SENSE) ORF	3.88	1	3	309	35.5697	11.9858	Workflow 4
synsp_sgp_c_1_10176					HRqAVqqVLHHR	Unambiguous	1	Workflow 4	Q3(Deamidated); Q6(Deamidated); Q7(Deamidated)	HCD	1	High	1	2.70341	1	2.43041	108	2	756.388	1511.77	-8.55182	43.663	2652	2652	MS2	10/22	Saliva_proteominer_23.raw
synsp_sgp_c_1_10176					HRqAVqqVLHHR	Unambiguous	1	Workflow 4	Q3(Deamidated); Q6(Deamidated); Q7(Deamidated)	HCD	1	High	1	2.54898	1	2.08722	250	2	756.388	1511.77	-8.79406	44.4434	2707	2707	MS2	10/22	Saliva_proteominer_23.raw
synsp_sgp_c_1_10176					HRqAVqqVLHHR	Unambiguous	1	Workflow 4	Q3(Deamidated); Q6(Deamidated); Q7(Deamidated)	HCD	1	High	1	2.44264	1	7.72871	250	2	756.388	1511.77	-9.11705	45.2106	2764	2764	MS2	10/22	Saliva_proteominer_23.raw
synsp_sgp_c_1_7030	Synergistetes sp. SGP1 [2518885 - 2519781] ORF	4.01	1	2	299	32.9688	11.6782	Workflow 4
synsp_sgp_c_1_7030					FGIVDVSAAqPR	Unambiguous	1	Workflow 4	Q10(Deamidated)	HCD	1	High	1	3.05113	0	55.5304	250	2	630.834	1260.66	1.37585	41.114	3451	3451	MS2	10/22	Saliva_proteominer_21.raw
synsp_sgp_c_1_7030					FGIVDVSAAqPR	Unambiguous	1	Workflow 4	Q10(Deamidated)	HCD	1	High	1	3.03321	0	57.2876	250	2	630.832	1260.66	-0.851253	42.0662	3540	3540	MS2	9/22	Saliva_proteominer_21.raw
tlec_c_279_6	Treponema lecithinolyticum OMZ 684T [994 - 1425] fructose-bisphosphate aldolase class-I	10.42	1	1	144	16.0642	6.18896	Workflow 2
tlec_c_279_6					GFIAALDQSGGSTPK	Unambiguous	1	Workflow 2		HCD	1	High	1	3.40679	0	40.9797	250	2	724.873	1448.74	0.184677	37.7625	2841	2841	MS2	15/28	Saliva_IG_15.raw
tm7a_c_7_5	candidate division TM7 single-cell isolate TM7a [4697 - 6004] ORF	13.76	4	6	436	46.7457	4.95752	Workflow 1
tm7a_c_7_5					VIAEHLIGFDALDQVAIDK	Unambiguous	1	Workflow 1		HCD	1	High	1	4.67786	0	25.5087	100	3	689.71	2067.11	1.25244	59.0734	5899	5899	MS2	19/72	Sal_B4.raw
tm7a_c_7_5					AAANQLGIPLYR	Unambiguous	1	Workflow 1		HCD	1	High	1	3.50654	0	23.5854	100	2	643.865	1286.72	1.33121	40.8414	3706	3706	MS2	15/22	Sal_B4.raw
tm7a_c_7_5					AAANQLGIPLYR	Unambiguous	1	Workflow 1		HCD	1	High	1	3.49529	0	38.4682	100	2	643.864	1286.72	-0.850781	37.9724	3450	3450	MS2	14/22	Sal_B3.raw
tm7a_c_7_5					VQLVGDDLFVTNTK	Unambiguous	1	Workflow 1		HCD	1	High	1	3.46231	0	25.5091	100	2	774.917	1548.83	-0.0267781	45.5076	4343	4343	MS2	14/26	Sal_B3.raw
tm7a_c_7_5					VQLVGDDLFVTNTK	Unambiguous	1	Workflow 1		HCD	1	High	1	3.45448	0	18.9639	100	2	774.917	1548.83	-0.420852	48.7902	4680	4680	MS2	14/26	Sal_B4.raw
tm7a_c_7_5					YLGQGVLQAVENVNK	Unambiguous	1	Workflow 1		HCD	1	High	1	3.42933	0	18.6678	100	2	816.442	1631.88	0.498115	53.2096	5203	5203	MS2	15/28	Sal_B3.raw
vpara_c_1_21096	Variovorax paradoxus S110 [4322926 - 4322480] hypothetical protein	6.71	1	1	149	15.9381	11.7222	Workflow 1
vpara_c_1_21096					NQRRPGVPLR	Unambiguous	1	Workflow 1		HCD	1	High	1	3.98414	1	30.4128	100	3	398.235	1192.69	-9.90072	21.3469	1551	1551	MS2	17/36	Sal_A4.raw
vpara_c_1_3495	Variovorax paradoxus S110 [1156502 - 1159843] hypothetical protein	0.9	1	1	1114	115.493	9.56885	Workflow 2
vpara_c_1_3495					RALqALAqqR	Unambiguous	1	Workflow 2	Q4(Deamidated); Q8(Deamidated); Q9(Deamidated)	HCD	1	High	1	3.29925	1	0	250	2	579.318	1157.63	0.5252	22.4186	1608	1608	MS2	12/18	Saliva_IG_6.raw
