# Supplementary material for: Data from human salivary proteome – A resource of potential biomarkers for oral cancer
Source: Data Brief. 2015 Jul 2;4:374–8. doi: 10.1016/j.dib.2015.06.014 (PMC4510580; doi:10.1016/j.dib.2015.06.014)
Supplement: Supplementary file 1 — Supplementary data [file mmc1.zip › Supplementary Table 4.xlsx]

## Sheet:  Table 4
Sivadasan et al., 2015. Human salivary proteome - a resource of potential biomarkers for oral cancer
Table 4: Human salivary proteome. A non-redundant catalogue of human salivary proteins from LC-MS/MS analyses reported [Ref 6-10] and our recent analysis (Table 2) were compiled to make an updated salivary proteome. Annotations of these proteins are provided in the table. This list consists of 3,449 proteins, 1,671 of them being reported in atleast 2 studies. Protein identifications (n=292) marke…
Gene ids	Gene Symbol	Protein name	Exocarta	Signal P	TMHMM	Yan et al (no. of peptides)	Bandhakavi et al (no. of peptides)	Denny et al (no. of peptides)	Fang et al (no. of peptides)	Xie et al (no. of peptides)	Present study Sivadasan el al (no. of peptides)	Identified in no. of studies	Molecular Class	Biological Process	Molecular Function	Subcellular Localization
1	A1BG	alpha-1-B glycoprotein	+	-	-	16	3	6	7		19	5	Secreted polypeptide	Biological_process unknown	Molecular function unknown	Extracellular
2	A2M	alpha-2-macroglobulin	+	-	-	97	33	52	25	10	62	6	Protease inhibitor	Protein metabolism	Protease inhibitor activity	Extracellular
144568	A2ML1	alpha-2-macroglobulin-like 1	+	-	-	63	26	41			54	4	Protease inhibitor	Protein metabolism,Immune response	Protease inhibitor activity	Cytoplasmic vesicle
79719	AAGAB*	alpha- and gamma-adaptin-binding protein p34 isoform 1	-	-	-						1	1	Unclassified	Biological_process unknown	Molecular function unknown	Nucleus
16	AARS	alanyl-tRNA synthetase	+	-	-		4				1	2	Enzyme: Ligase	Protein metabolism,Translation	Ligase activity	Cytoplasm
60496	AASDHPPT	aminoadipate-semialdehyde dehydrogenase-phosphopantetheinyl transferase	+	-	-		1					1	Enzyme: Dehydrogenase	Metabolism,Energy pathways	Catalytic activity	Cytoplasm
4363	ABCC1	ATP-binding cassette, sub-family C (CFTR/MRP), member 1	+	-	+	2						1	Transport/cargo protein	Transport	Transporter activity	Plasma membrane
10257	ABCC4	ATP-binding cassette, sub-family C (CFTR/MRP), member 4	-	-	+				1			1	Transport/cargo protein	Transport	Transporter activity	Plasma membrane
5825	ABCD3	ATP-binding cassette, sub-family D (ALD), member 3	-	-	+	2			1			2	Integral membrane protein	Transport	ATP binding	Peroxisome
6059	ABCE1	ATP-binding cassette, sub-family E (OABP), member 1	-	-	-		1					1	Transport/cargo protein	Transport	Transporter activity	Cytoplasm
26090	ABHD12	abhydrolase domain containing 12	-	-	+	2						1	Integral membrane protein	Biological_process unknown	Molecular function unknown	-
25864	ABHD14A	abhydrolase domain containing 14A	-	-	-		2					1	Enzyme: Hydrolase	Biological_process unknown	Hydrolase activity	-
84836	ABHD14B	abhydrolase domain containing 14B	+	-	-	2	4		1	1	5	5	Unclassified	Biological_process unknown	Molecular function unknown	-
10006	ABI1	abl-interactor 1	+	-	-	3			3			2	Adapter molecule	Signal transduction,Regulation of cell growth	Binding	Cytosol
3983	ABLIM1	actin binding LIM protein 1	-	-	-	5			2			2	Cytoskeletal associated protein	Cell growth and/or maintenance	Cytoskeletal protein binding	Actin cytoskeleton, Nucleus
29	ABR	active BCR-related gene	-	-	-		3					1	GTPase activating protein	Cell communication,Signal transduction	GTPase activator activity	Cytoplasm
58527	ABRACL*	costars family protein ABRACL	-	-	-						2	1	-	-	-	-
30	ACAA1	acetyl-Coenzyme A acyltransferase 1	-	-	-	2	1		2			3	Enzyme: Acyltransferase	Metabolism,Energy pathways	Acyltransferase activity	Peroxisome
10449	ACAA2	acetyl-Coenzyme A acyltransferase 2	+	-	-		1		1			2	Enzyme: Acyltransferase	Metabolism,Energy pathways	Acyltransferase activity	Mitochondrion
84129	ACAD11	acyl-Coenzyme A dehydrogenase family, member 11	-	-	-	3						1	Enzyme: Dehydrogenase	Metabolism,Energy pathways	Catalytic activity	Peroxisome
34	ACADM	acyl-Coenzyme A dehydrogenase, C-4 to C-12 straight chain	-	-	-		1					1	Enzyme: Dehydrogenase	Metabolism,Energy pathways	Catalytic activity	Mitochondrion
35	ACADS	acyl-Coenzyme A dehydrogenase, C-2 to C-3 short chain	-	-	-				1			1	Enzyme: Oxidoreductase	Metabolism,Energy pathways	Oxidoreductase activity	Mitochondrion
36	ACADSB	acyl-Coenzyme A dehydrogenase, short/branched chain	-	-	-	3			3			2	Enzyme: Dehydrogenase	Metabolism,Energy pathways	Catalytic activity	Mitochondrion
37	ACADVL	acyl-Coenzyme A dehydrogenase, very long chain	-	-	-	9	2		4			3	Enzyme: Dehydrogenase	Energy pathways	Catalytic activity	Mitochondrion
9744	ACAP1	ArfGAP with coiled-coil, ankyrin repeat and PH domains 1	-	-	-		2					1	Unclassified	Biological_process unknown	Molecular function unknown	Cytoplasm
23527	ACAP2	ArfGAP with coiled-coil, ankyrin repeat and PH domains 2	-	-	-	2	4		2			3	GTPase activating protein	Cell communication,Signal transduction	GTPase activator activity	Cytoplasm
38	ACAT1	acetyl-Coenzyme A acetyltransferase 1	+	-	-		2					1	Enzyme: Acyltransferase	Metabolism,Energy pathways	Acyltransferase activity	Mitochondrion
39	ACAT2	acetyl-Coenzyme A acetyltransferase 2	+	-	-	5	5		3		2	4	Enzyme: Acyltransferase	Metabolism,Energy pathways	Acyltransferase activity	Cytoplasm
64746	ACBD3	acyl-Coenzyme A binding domain containing 3	-	-	-		1					1	Transport/cargo protein	Cell communication,Signal transduction	Transporter activity	Golgi apparatus
1636	ACE*	angiotensin-converting enzyme isoform 1 precursor	+	-	+						2	1	Enzyme: Hydrolase	Protein metabolism	Hydrolase activity	Plasma membrane
59272	ACE2*	angiotensin-converting enzyme 2 precursor	+	-	+						1	1	Carboxypeptidase	Protein metabolism	Carboxypeptidase activity	Plasma membrane
47	ACLY	ATP citrate lyase	+	-	-	3	2	2				3	ATPase	Metabolism,Energy pathways	ATPase activity	Cytoplasm
48	ACO1	aconitase 1, soluble	+	-	-		3				5	2	Enzyme: Isomerase	Regulation of nucleobase, nucleoside, nucleotide and nucleic acid metabolism	Isomerase activity	Cytoplasm
50	ACO2	aconitase 2, mitochondrial	-	-	-	3	2	4	1			4	Enzyme: Hydratase	Metabolism,Energy pathways	Catalytic activity	Mitochondrion
11332	ACOT7	acyl-CoA thioesterase 7	+	-	-		1					1	Enzyme: Hydrolase	Metabolism,Energy pathways,Lipid metabolism	Hydrolase activity	Mitochondrion, Cytoplasm, Cytosol
51	ACOX1	acyl-Coenzyme A oxidase 1, palmitoyl	-	-	-	6			5	1		3	Enzyme: Oxidase	Metabolism,Energy pathways	Catalytic activity	Nucleus, Peroxisome
8310	ACOX3	acyl-Coenzyme A oxidase 3, pristanoyl	-	-	-	2						1	Enzyme: Oxidase	Metabolism,Energy pathways	Catalytic activity	Peroxisome
52	ACP1	acid phosphatase 1, soluble	+	-	-		2					1	Enzyme: Acid phosphatase	Metabolism,Energy pathways	Acid phosphatase activity	Cytoplasm
54	ACP5	acid phosphatase 5, tartrate resistant	-	-	-		1					1	Enzyme: Acid phosphatase	Metabolism,Energy pathways	Acid phosphatase activity	Lysosome
55	ACPP	acid phosphatase, prostate	+	-	+	3	3	2	1		9	5	Enzyme: Acid phosphatase	Metabolism,Energy pathways	Acid phosphatase activity	Extracellular
2180	ACSL1	acyl-CoA synthetase long-chain family member 1	+	-	+		1					1	Enzyme: Ligase	Metabolism,Energy pathways	Ligase activity	Endoplasmic reticulum
2181	ACSL3	acyl-CoA synthetase long-chain family member 3	+	-	+	3			1			2	Enzyme: Ligase	Fatty acid metabolism	CoA-ligase activity	Peroxisome
55902	ACSS2	acyl-CoA synthetase short-chain family member 2	-	-	+		1					1	Enzyme: Ligase	Metabolism,Energy pathways	Catalytic activity	Cytoplasm
58	ACTA1	Actin, alpha skeletal muscle	+	-	-			12	20		1	3	Structural protein	Cell growth and/or maintenance	Structural molecule activity	Cytoplasm
59	ACTA2	actin, alpha 2, smooth muscle, aorta	+	-	-				17	3		2	Cytoskeletal protein	Cell growth and/or maintenance	Structural constituent of cytoskeleton	Cytoplasm
60	ACTB	actin, beta	+	-	-	72	9	39	25	3	11	6	Cytoskeletal protein	Cell growth and/or maintenance	Structural constituent of cytoskeleton	Cytoplasm
345651	ACTBL2	actin, beta-like 2	+	-	-	26	3	5				3	Unclassified,Cytoskeletal protein	Biological_process unknown	Molecular function unknown,ATP binding	-
70	ACTC1	actin, alpha, cardiac muscle 1	+	-	-	48	21	26	19			4	Cytoskeletal protein	Cell growth and/or maintenance	Structural constituent of cytoskeleton	Cytoplasm
71	ACTG1	Actin, cytoplasmic 2	+	-	+			37	25			2	Structural protein	Cell growth and/or maintenance	Structural constituent of cytoskeleton	Cytoplasm
72	ACTG2	actin, gamma 2, smooth muscle, enteric	+	-	-				17			1	Structural protein	Cell growth and/or maintenance	Structural molecule activity	Cytoplasm
86	ACTL6A	actin-like 6A	+	-	-		2				1	2	DNA binding protein	Regulation of nucleobase, nucleoside, nucleotide and nucleic acid metabolism	Chromatin binding	Cytoplasm, Nucleus
87	ACTN1	actinin, alpha 1	+	-	-	35	34	4	20	10	22	6	Cytoskeletal associated protein,Structural protein	Cell growth and/or maintenance	Cytoskeletal protein binding	Cytoplasm
87	ACTN1*	alpha-actinin-1 isoform c	+	-	-						3	1	Cytoskeletal associated protein,Structural protein	Cell growth and/or maintenance	Cytoskeletal protein binding	Cytoplasm
88	ACTN2	actinin, alpha 2	+	-	-	13	1		5			3	Cytoskeletal associated protein	Cell growth and/or maintenance	Cytoskeletal protein binding	Cytoplasm
89	ACTN3	actinin, alpha 3	+	-	-		2	2	5			3	Cytoskeletal associated protein	Cell growth and/or maintenance	Cytoskeletal protein binding	Cytoplasm
81	ACTN4	actinin, alpha 4	+	-	-	64	24	7	42	15	34	6	Cytoskeletal protein	Cell growth and/or maintenance	Structural constituent of cytoskeleton	Cytoplasm
10121	ACTR1A	ARP1 actin-related protein 1 homolog A, centractin alpha (yeast)	+	-	-	8			2		1	3	Cytoskeletal protein	Cell growth and/or maintenance	Structural constituent of cytoskeleton	Centrosome
10120	ACTR1B	ARP1 actin-related protein 1 homolog B, centractin beta (yeast)	+	-	-	4			1			2	Cytoskeletal protein	Cell growth and/or maintenance	Structural constituent of cytoskeleton	Cytoplasm
10097	ACTR2	ARP2 actin-related protein 2 homolog (yeast)	+	-	-	10	5		9	2	10	5	Cytoskeletal protein	Cell growth and/or maintenance,Cell motility	Structural constituent of cytoskeleton	Actin cytoskeleton
10096	ACTR3	actin-related protein 3 isoform 1	+	-	-	18	8	5	12	1	10	6	Cytoskeletal protein	Cell growth and/or maintenance	Structural constituent of cytoskeleton	Cytoplasm
10096	ACTR3*	actin-related protein 3 isoform 2	+	-	-						2	1	Cytoskeletal protein	Cell growth and/or maintenance	Structural constituent of cytoskeleton	Cytoplasm
57180	ACTR3B	ARP3 actin-related protein 3 homolog B (yeast)	+	-	-		1					1	Cytoskeletal associated protein	Cell growth and/or maintenance	Cytoskeletal protein binding	Cytoskeleton
94	ACVRL1	Serine/threonine-protein kinase receptor R3 precursor	-	+	+			1				1	Receptor serine/threonine kinase	Cell communication,Signal transduction	Receptor signaling protein serine/threonine kinase activity	Plasma membrane
95	ACY1	aminoacylase 1	+	-	-		1	2				2	Enzyme: Hydrolase	Metabolism,Energy pathways	Hydrolase activity	Cytoplasm
97	ACYP1	acylphosphatase 1, erythrocyte (common) type	-	-	-		1					1	Enzyme: Phosphatase	Metabolism,Energy pathways	Hydrolase activity	Cytoplasm
98	ACYP2*	acylphosphatase-2	-	-	-						1	1	Enzyme: Hydrolase	Metabolism,Energy pathways	Hydrolase activity	Cytoplasm
102	ADAM10	ADAM metallopeptidase domain 10	+	-	+		2	4				2	Metallo protease	Protein metabolism	Metallopeptidase activity	Plasma membrane
8751	ADAM15	ADAM metallopeptidase domain 15	-	-	+		1				1	2	Metallo protease	Cell adhesion,Protein metabolism	Metallopeptidase activity	Plasma membrane
8754	ADAM9	ADAM metallopeptidase domain 9 (meltrin gamma)	+	-	+		2					1	Metallo protease	Protein metabolism	Metallopeptidase activity	Cytoplasm, Nucleus, Plasma membrane
9509	ADAMTS2	Isoform LpNPI of ADAMTS-2 precursor	-	+	-			1				1	Metallo protease	Protein metabolism	Metallopeptidase activity	Extracellular
9508	ADAMTS3	ADAM metallopeptidase with thrombospondin type 1 motif, 3	+	-	-		1					1	Metallo protease	Protein metabolism	Metallopeptidase activity	Extracellular
118	ADD1	adducin 1 (alpha)	-	-	-		4				2	2	Structural protein	Cell growth and/or maintenance	Structural molecule activity	Cytoplasm, Nucleus
120	ADD3	adducin 3 (gamma)	-	-	-		3					1	Cytoskeletal associated protein	Cell growth and/or maintenance	Cytoskeletal protein binding	Cytoplasm, Nucleus, Plasma membrane
	ADH1	Alcohol dehydrogenase 1	-	-	-		1					1
128	ADH5	alcohol dehydrogenase 5 (class III), chi polypeptide	+	-	-		1		1		1	3	Enzyme: Oxidoreductase	Metabolism,Energy pathways	Oxidoreductase activity	Cytoplasm
131	ADH7	alcohol dehydrogenase 7 (class IV), mu or sigma polypeptide	-	-	-	4	13	2	1		5	5	Enzyme: Dehydrogenase	Metabolism,Energy pathways	Catalytic activity	Cytoplasm
10974	ADIRF*	adipogenesis regulatory factor	-	-	-						1	1	-	-	-	-
132	ADK	adenosine kinase	+	-	-	2	1				3	3	Enzyme: Phosphotransferase	Regulation of nucleobase, nucleoside, nucleotide and nucleic acid metabolism	Catalytic activity	Cytoplasm
133	ADM	ADM precursor	-	-	-			3				1	Peptide hormone	Regulation of physiological process	Peptide hormone	Extracellular
83440	ADPGK	ADP-dependent glucokinase	-	-	-		1				1	2	Enzyme: Phosphorylase	Metabolism,Energy pathways	Phosphorylase activity	-
54936	ADPRHL2	ADP-ribosylhydrolase like 2	-	-	-		1					1	Enzyme: Hydrolase	Metabolism,Energy pathways	Hydrolase activity	-
151	ADRA2B*	alpha-2B adrenergic receptor	-	-	+						1	1	G protein coupled receptor	Cell communication,Signal transduction	G-protein coupled receptor activity	Plasma membrane
156	ADRBK1	adrenergic, beta, receptor kinase 1	-	-	-		8					1	Serine/threonine kinase	Cell communication,Signal transduction	Protein serine/threonine kinase activity	Cytoplasm
11047	ADRM1	adhesion regulating molecule 1	-	-	-		1					1	Adhesion molecule,Cell surface receptor	Cell communication,Signal transduction	Receptor activity,Molecular function unknown	Cytoplasm, Microsome
158	ADSL	adenylosuccinate lyase	+	-	-		4		1		1	3	Enzyme: Lyase	Metabolism,Energy pathways	Lyase activity	Cytoplasm
159	ADSS	adenylosuccinate synthase	-	-	-	4	6	3	2		10	5	Enzyme: Synthase	Metabolism,Energy pathways	Ligase activity	Cytoplasm
165	AEBP1	AE binding protein 1	+	-	-	2	1					2	Transcription regulatory protein	Regulation of nucleobase, nucleoside, nucleotide and nucleic acid metabolism	Transcription regulator activity	Extracellular
173	AFM	afamin	+	-	-	11	2	3	1	1	15	6	Structural protein	Cell growth and/or maintenance	Structural molecule activity	Extracellular
175	AGA	aspartylglucosaminidase	-	-	-		2	2	1		4	4	Enzyme: Hydrolase	Metabolism,Energy pathways	Hydrolase activity	Lysosome
116986	AGAP2	ArfGAP with GTPase domain, ankyrin repeat and PH domain 2	-	-	-		1					1	GTPase	Cell communication,Signal transduction	GTPase activity	Nucleus
3267	AGFG1	ArfGAP with FG repeats 1	-	-	-		1					1	RNA binding protein	Regulation of nucleobase, nucleoside, nucleotide and nucleic acid metabolism	RNA binding	Nucleus
178	AGL	amylo-1, 6-glucosidase, 4-alpha-glucanotransferase	-	-	-		4		1		3	3	Enzyme: Glucosidase	Carbohydrate metabolism,Energy pathways	Glucosidase activity	Cytoplasm
10551	AGR2	anterior gradient homolog 2 (Xenopus laevis)	+	-	-	2	2	4	3		1	5	Unclassified	Biological_process unknown	Molecular function unknown	-
155465	AGR3	anterior gradient homolog 3 (Xenopus laevis)	+	-	-		1		1			2	Unclassified	Biological_process unknown	Molecular function unknown	Extracellular
375790	AGRN	agrin	+	-	-		1					1	Extracellular matrix protein	Cell growth and/or maintenance	Extracellular matrix structural constituent	Extracellular
183	AGT	angiotensinogen (serpin peptidase inhibitor, clade A, member 8)	+	-	+	8	4	7	2		7	5	Peptide hormone	Cell communication,Signal transduction	Peptide hormone	Extracellular
25909	AHCTF1	AT hook containing transcription factor 1	+	-	-	2						1	Transcription factor	Regulation of nucleobase, nucleoside, nucleotide and nucleic acid metabolism	Transcription factor activity	Nucleus
191	AHCY	adenosylhomocysteinase	+	-	-	3	17	3			4	4	Enzyme: Hydrolase	Metabolism,Energy pathways	Hydrolase activity	Cytoplasm
191	AHCY*	adenosylhomocysteinase isoform 2	+	-	-						5	1	Enzyme: Hydrolase	Metabolism,Energy pathways	Hydrolase activity	Cytoplasm
79026	AHNAK	AHNAK nucleoprotein	+	-	-	106	14	16	88	6		5	Unclassified	Muscle contraction	Protein binding	Nucleus
113146	AHNAK2	AHNAK nucleoprotein 2	+	-	-		1	2				2	Unclassified	Transport	Molecular function unknown	Nucleus
10598	AHSA1	AHA1, activator of heat shock 90kDa protein ATPase homolog 1 (yeast)	+	-	-		2					1	Unclassified	Biological_process unknown	Molecular function unknown	Cytoplasm
197	AHSG	alpha-2-HS-glycoprotein	+	-	-	11	3	3	5		8	5	Secreted polypeptide	Cell communication,Signal transduction	Defense/immunity protein activity	Extracellular
199	AIF1	allograft inflammatory factor 1	-	-	-					1		1	Adapter molecule	Cell communication,Signal transduction	Receptor signaling complex scaffold activity	Cytoplasm
83543	AIF1L	allograft inflammatory factor 1-like	-	-	-		1			1		2	Calcium binding protein	Biological_process unknown	Calcium ion binding	-
84883	AIFM2	Isoform 1 of Apoptosis-inducing factor-like mitochondrion-associated inducer of death	-	-	+			2				1	Integral membrane protein,Enzyme: Oxidoreductase	Apoptosis	DNA binding,NADP binding	Mitochondrion
202	AIM1	absent in melanoma 1	-	-	-	6	1		5			3	Calcium binding protein	Cell communication,Signal transduction,Regulation of cell proliferation	Calcium ion binding	Cytoskeleton
9255	AIMP1	aminoacyl tRNA synthetase complex-interacting multifunctional protein 1	-	-	-				1			1	Cytokine	Immune response	Cytokine activity	Extracellular
9049	AIP	aryl hydrocarbon receptor interacting protein	-	-	-		2					1	Transcription regulatory protein	Regulation of nucleobase, nucleoside, nucleotide and nucleic acid metabolism	Transcription regulator activity	Nucleus
203	AK1	adenylate kinase 1	+	-	-		6					1	Enzyme: Phosphotransferase	Metabolism,Energy pathways	Catalytic activity	Cytoplasm
204	AK2	adenylate kinase 2	+	-	-	5	1		2		3	4	Enzyme: Phosphotransferase	Metabolism,Energy pathways	Catalytic activity	Mitochondrion
9590	AKAP12	A kinase (PRKA) anchor protein 12	-	-	-		2					1	Anchor protein	Cell growth and/or maintenance	Cytoskeletal anchoring activity	Cytoplasm, Nucleus
221264	AKD1	adenylate kinase domain containing 1	-	-	-	2						1	Unclassified	Biological_process unknown	Molecular function unknown
10327	AKR1A1	aldo-keto reductase family 1, member A1 (aldehyde reductase)	+	-	-	9	9		8		9	4	Enzyme: Oxidoreductase	Metabolism	Oxidoreductase activity	Cytoplasm
231	AKR1B1	aldo-keto reductase family 1, member B1 (aldose reductase)	+	-	-				1		1	2	Enzyme: Oxidoreductase	Metabolism,Energy pathways	Oxidoreductase activity	Cytoplasm
57016	AKR1B10	aldo-keto reductase family 1, member B10 (aldose reductase)	+	-	-	11	7		8	1	14	5	Enzyme: Reductase	Metabolism,Energy pathways	Catalytic activity	-
1645	AKR1C1	aldo-keto reductase family 1, member C1 (dihydrodiol dehydrogenase 1; 20-alpha (3-alpha)-hydroxysteroid dehydrogenase)	-	-	-	3			1	1		3	Enzyme: Reductase	Metabolism,Energy pathways	Catalytic activity	Cytoplasm
1646	AKR1C2	aldo-keto reductase family 1, member C2 (dihydrodiol dehydrogenase 2; bile acid binding protein; 3-alpha hydroxysteroid dehydrogenase, type III)	-	-	-	3	1		2			3	Enzyme: Dehydrogenase	Metabolism,Transport	Transporter activity,Oxidoreductase activity	Cytosol
8574	AKR7A2	aldo-keto reductase family 7, member A2 (aflatoxin aldehyde reductase)	+	-	-		4				1	2	Enzyme: Reductase	Metabolism,Energy pathways	Catalytic activity	Cytoplasm
208	AKT2	v-akt murine thymoma viral oncogene homolog 2	-	-	-		1					1	Serine/threonine kinase	Cell communication,Signal transduction	Protein serine/threonine kinase activity	Cytoplasm
64400	AKTIP	AKT interacting protein	-	-	-				1			1	Ubiquitin proteasome system protein,Enzyme regulator	Apoptosis,Protein metabolism	Apoptotic protease activator activity,Ubiquitin-specific protease activity	Plasma membrane
210	ALAD	aminolevulinate, delta-, dehydratase	+	-	-	2	1		1		2	4	Enzyme: Dehydratase	Metabolism,Energy pathways	Hydro-lyase activity	Cytoplasm
213	ALB	albumin	+	+	-	214	35	94	66	14	58	6	Transport/cargo protein	Transport	Transporter activity	Extracellular
214	ALCAM*	CD166 antigen isoform 3 precursor	+	-	+						1	1	Adhesion molecule	Immune response	Cell adhesion molecule activity	Plasma membrane
126133	ALDH16A1	aldehyde dehydrogenase 16 family, member A1	+	-	-		2					1	Unclassified	Biological_process unknown	Molecular function unknown	-
216	ALDH1A1	aldehyde dehydrogenase 1 family, member A1	+	-	-	8	6		5	1	19	5	Enzyme: Dehydrogenase	Aldehyde metabolism	Aldehyde dehydrogenase activity	Cytoplasm
8854	ALDH1A2*	retinal dehydrogenase 2 isoform 3	-	-	-						1	1	Enzyme: Dehydrogenase	Metabolism,Energy pathways	Catalytic activity	Extracellular
220	ALDH1A3	aldehyde dehydrogenase 1 family, member A3	-	-	-		5				1	2	Enzyme: Dehydrogenase	Metabolism,Energy pathways	Catalytic activity	Cytoplasm
217	ALDH2	aldehyde dehydrogenase 2 family (mitochondrial)	+	-	-	12	2	3	8			4	Enzyme: Dehydrogenase	Metabolism,Energy pathways	Catalytic activity	Mitochondrion
218	ALDH3A1	aldehyde dehydrogenase 3 family, memberA1	-	-	-	13	13	6	10	5	18	6	Enzyme: Dehydrogenase	Metabolism,Energy pathways	Catalytic activity	Cytoplasm
224	ALDH3A2	aldehyde dehydrogenase 3 family, member A2	+	-	+	4			2			2	Enzyme: Dehydrogenase	Metabolism	Catalytic activity	Endoplasmic reticulum
222	ALDH3B2	aldehyde dehydrogenase 3 family, member B2	-	-	-	2						1	Enzyme: Dehydrogenase	Metabolism,Energy pathways	Catalytic activity	-
8659	ALDH4A1	Delta-1-pyrroline-5-carboxylate dehydrogenase, mitochondrial precursor	-	-	-			2				1	Enzyme: Dehydrogenase	Metabolism,Energy pathways	Catalytic activity	Mitochondrion
501	ALDH7A1	aldehyde dehydrogenase 7 family, member A1	+	-	-	2	3					2	Enzyme: Oxidoreductase	Metabolism,Energy pathways	Oxidoreductase activity	-
223	ALDH9A1	aldehyde dehydrogenase 9 family, member A1	+	-	-	11	9	2	10		7	5	Enzyme: Dehydrogenase	Metabolism,Energy pathways	Catalytic activity	Cytoplasm
226	ALDOA	aldolase A, fructose-bisphosphate	+	-	-	35	24	23	16	4	25	6	Enzyme: Lyase,Enzyme: Aldolase	Metabolism,Energy pathways	Lyase activity	Cytoplasm
230	ALDOC	aldolase C, fructose-bisphosphate	+	-	-	8	5	3	3	2	7	6	Enzyme: Lyase	Metabolism,Energy pathways	Lyase activity	Mitochondrion
238	ALK	anaplastic lymphoma receptor tyrosine kinase	+	-	-		1					1	Receptor tyrosine kinase	Cell communication,Signal transduction	Transmembrane receptor protein tyrosine kinase activity	Plasma membrane
239	ALOX12	arachidonate 12-lipoxygenase	+	-	-	5			3			2	Enzyme: Lipase	Metabolism,Energy pathways	Lipase activity	Cytoplasm
240	ALOX5	arachidonate 5-lipoxygenase	-	-	-				1			1	Enzyme: Lipase	Metabolism,Energy pathways	Lipase activity	Cytoplasm
115701	ALPK2	167 kDa protein	-	-	-			2				1	Unclassified	Biological_process unknown	Molecular function unknown
23600	AMACR	Isoform 1 of Complement C1q tumor necrosis factor-related protein 3 precursor	+	+	-			5				1	Enzyme: Racemase	Metabolism,Energy pathways	Racemase and epimerase activity	Cytosol, Peroxisome
259	AMBP	alpha-1-microglobulin/bikunin precursor	+	-	-	3	2				4	3	Secreted polypeptide	Immune response	Defense/immunity protein activity	Extracellular
154810	AMOTL1	angiomotin like 1	-	-	-	2						1	Cell junction protein	Cell growth and/or maintenance	Cell adhesion molecule activity	Plasma membrane
51421	AMOTL2*	angiomotin-like protein 2	-	-	-						2	1	Unclassified	Biological_process unknown	Molecular function unknown	Golgi apparatus
271	AMPD2	adenosine monophosphate deaminase 2 (isoform L)	-	-	-		3					1	Enzyme: Deaminase	Metabolism,Energy pathways	Deaminase activity	Cytoplasm, Nucleus
272	AMPD3	adenosine monophosphate deaminase (isoform E)	-	-	-		9				2	2	Enzyme: Deaminase	Metabolism,Energy pathways	Deaminase activity	Cytoplasm
276	AMY1A	amylase, alpha 1A (salivary)	+	-	-	209		348				2	Enzyme: Amylase	Metabolism,Energy pathways	Amylase activity	Extracellular
277	AMY1B*	alpha-amylase 1 precursor	+	-	-						35	1	Enzyme: Amylase	Metabolism,Energy pathways	Amylase activity	Extracellular
278	AMY1C	amylase, alpha 1C (salivary)	+	-	-		29		44	6		3	Enzyme: Amylase	Metabolism,Energy pathways	Amylase activity	Extracellular
279	AMY2A	amylase, alpha 2A (pancreatic)	+	-	-				32			1	Enzyme: Amylase	Metabolism,Energy pathways	Amylase activity	Extracellular
280	AMY2B	amylase, alpha 2B (pancreatic)	-	-	-	210		386	35	19	1	5	Enzyme: Amylase	Metabolism,Energy pathways	Amylase activity	Extracellular
283	ANG	angiogenin, ribonuclease, RNase A family, 5	+	-	+		7	5	1		3	4	Ribonuclease	Regulation of nucleobase, nucleoside, nucleotide and nucleic acid metabolism	Ribonuclease activity	Extracellular
284	ANGPT1	angiopoietin 1	+	-	-		5					1	Growth factor	Cell communication,Signal transduction	Growth factor activity	Extracellular
9068	ANGPTL1	angiopoietin-like 1	+	-	-		5	4			2	3	Secreted polypeptide	Cell communication,Signal transduction	Growth factor activity	Extracellular
286	ANK1	ankyrin 1, erythrocytic	-	-	+	2			1			2	Adapter molecule	Cell communication,Signal transduction	Receptor signaling complex scaffold activity	Plasma membrane
288	ANK3	ankyrin 3, node of Ranvier (ankyrin G)	-	-	-	3						1	Adapter molecule	Cell communication,Signal transduction	Receptor signaling complex scaffold activity	Postsynaptic density, Plasma membrane
54467	ANKIB1	ankyrin repeat and IBR domain containing 1	-	-	-	2						1	Unclassified	Biological_process unknown	Molecular function unknown	-
255239	ANKK1	ankyrin repeat and kinase domain containing 1	-	-	-		1					1	Serine/threonine kinase	Cell communication,Signal transduction	Protein serine/threonine kinase activity	-
88455	ANKRD13A	ankyrin repeat domain 13A	-	-	-		2					1	Unclassified	Biological_process unknown	Molecular function unknown	-
256006	ANKRD31	ankyrin repeat domain 31	-	-	-	2						1	-	-	-	-
57730	ANKRD36B	CDNA FLJ31480 fis, clone NT2NE2001648	-	-	-			1				1	Unclassified	Biological_process unknown	Molecular function unknown
91526	ANKRD44	ankyrin repeat domain 44	-	-	-		1					1	Unclassified	Biological_process unknown	Molecular function unknown	Plasma membrane
8125	ANP32A	acidic (leucine-rich) nuclear phosphoprotein 32 family, member A	-	-	-	3	3		2			3	MHC complex protein	Immune response	MHC class I receptor activity,MHC class II receptor activity	Nucleus
10541	ANP32B	acidic (leucine-rich) nuclear phosphoprotein 32 family, member B	+	-	-				1			1	Unclassified	Biological_process unknown	Molecular function unknown	Nucleus
23520	ANP32C*	acidic leucine-rich nuclear phosphoprotein 32 family member C	-	-	-						1	1	Cell cycle control protein	Cell communication,Signal transduction	Molecular function unknown	Nucleus
81611	ANP32E	acidic (leucine-rich) nuclear phosphoprotein 32 family, member E	-	-	-		1					1	Unclassified	Biological_process unknown	Molecular function unknown	Nucleus
290	ANPEP	alanyl (membrane) aminopeptidase	+	-	+		3				12	2	Metallo protease	Protein metabolism	Metallopeptidase activity	Plasma membrane
301	ANXA1	annexin A1	+	-	-	52	16	33	37	9	15	6	Calcium binding protein	Cell communication,Signal transduction	Calcium ion binding	Plasma membrane
311	ANXA11	annexin A11	+	-	-	12	5	2	10		2	5	Calcium binding protein	Cell communication,Signal transduction	Calcium ion binding	Cytoplasm
312	ANXA13	annexin A13	+	-	-				1			1	Calcium binding protein	Cell communication,Signal transduction	Calcium ion binding	Plasma membrane
302	ANXA2	annexin A2	+	-	-	32	7	16	31		5	5	Calcium binding protein	Cell communication,Signal transduction	Calcium ion binding	Nucleus
306	ANXA3	annexin A3	+	-	-	17	10	5	12	1	15	6	Calcium binding protein	Cell communication,Signal transduction	Calcium ion binding	Cytoplasm
307	ANXA4	annexin A4	+	-	-	7	1	5	3		4	5	Calcium binding protein	Cell communication,Signal transduction	Calcium ion binding	Nucleus
308	ANXA5	annexin A5	+	-	-	3	1	6	3		2	5	Calcium binding protein	Cell communication,Signal transduction	Calcium ion binding	Cytoplasm
309	ANXA6	annexin A6	+	-	-	8	3		2		1	4	Calcium binding protein	Cell communication,Signal transduction	Calcium ion binding	Endoplasmic reticulum
310	ANXA7	annexin A7	+	-	-	6	2		3			3	Calcium binding protein	Transport	Calcium ion binding	Nucleus
653145	ANXA8	annexin A8	+	-	-	11		2	8			3	Calcium binding protein	Signal transduction	Calcium ion binding	-
162	AP1B1	adaptor-related protein complex 1, beta 1 subunit	-	-	-	7			4		1	3	Transport/cargo protein	Transport	Transporter activity	Golgi apparatus
164	AP1G1	adaptor-related protein complex 1, gamma 1 subunit	-	-	-		2				1	2	Transport/cargo protein	Vesicle-mediated transport	Transporter activity	Golgi apparatus
8906	AP1G2	adaptor-related protein complex 1, gamma 2 subunit	-	-	-		1					1	Transport/cargo protein	Transport	Transporter activity	Cytosol
8907	AP1M1	adaptor-related protein complex 1, mu 1 subunit	+	-	-		4				1	2	Adapter molecule	Cell communication,Signal transduction	Receptor signaling complex scaffold activity	Golgi apparatus
160	AP2A1	adaptor-related protein complex 2, alpha 1 subunit	+	-	-		1		1			2	Transport/cargo protein	Transport	Transporter activity	Plasma membrane
161	AP2A2	adaptor-related protein complex 2, alpha 2 subunit	+	-	-		3		1			2	Transport/cargo protein	Transport	Transporter activity	Plasma membrane
163	AP2B1	adaptor-related protein complex 2, beta 1 subunit	-	-	-		2		2			2	Unclassified,Transport/cargo protein	Biological_process unknown,Transport	Transporter activity,Molecular function unknown	Plasma membrane
1173	AP2M1*	AP-2 complex subunit mu isoform b	-	-	-						1	1	Adapter molecule	Transport	Receptor signaling complex scaffold activity	Plasma membrane
8943	AP3D1	adaptor-related protein complex 3, delta 1 subunit	-	-	-				1			1	Transport/cargo protein	Transport	Transporter activity	Cytoplasm
317	APAF1	apoptotic peptidase activating factor 1	+	-	-		1				2	2	Adapter molecule	Anti-apoptosis	Receptor signaling complex scaffold activity	Cytoplasm, Nucleus
322	APBB1	amyloid beta (A4) precursor protein-binding, family B, member 1 (Fe65)	-	-	-		1					1	Adapter molecule	Cell communication,Signal transduction	Receptor signaling complex scaffold activity	Nucleus
54518	APBB1IP	amyloid beta (A4) precursor protein-binding, family B, member 1 interacting protein	-	-	-		5					1	Adapter molecule	Cell communication,Signal transduction	Receptor signaling complex scaffold activity	Cytoplasm
164284	APCDD1L	adenomatosis polyposis coli down-regulated 1-like	-	-	-		1					1	Unclassified	Biological_process unknown	Molecular function unknown	-
325	APCS	amyloid P component, serum	+	+	-		4	2			5	3	Secreted polypeptide	Protein metabolism	Binding	Extracellular
327	APEH	N-acylaminoacyl-peptide hydrolase	+	-	-		8		1		4	3	Enzyme: Hydrolase	Metabolism,Energy pathways	Hydrolase activity	Cytoplasm
328	APEX1	APEX nuclease (multifunctional DNA repair enzyme) 1	-	-	-		2				5	2	DNA repair protein	Regulation of nucleobase, nucleoside, nucleotide and nucleic acid metabolism	DNA repair protein,Transcription regulator activity	Cytoplasm
8539	API5	apoptosis inhibitor 5	-	-	-		1					1	Unclassified	Apoptosis	Molecular function unknown	Nucleus
51074	APIP	APAF1 interacting protein	-	-	-		1					1	Unclassified	Apoptosis	Molecular function unknown	Cytoplasm
334	APLP2	amyloid beta (A4) precursor-like protein 2	+	-	+		1				1	2	Integral membrane protein	Cell communication,Signal transduction	Protein binding	Plasma membrane
335	APOA1	apolipoprotein A-I	+	-	-	30	11	22	16	5	23	6	Transport/cargo protein	Transport	Transporter activity	Extracellular
128240	APOA1BP	apolipoprotein A-I binding protein	-	-	-		1				7	2	Unclassified	Biological_process unknown	Molecular function unknown	Endoplasmic reticulum
336	APOA2	apolipoprotein A-II	+	+	-	6	3	5	2		3	5	Transport/cargo protein	Transport	Transporter activity	Extracellular
337	APOA4	apolipoprotein A-IV	+	-	-	2	15	5		1	11	5	Transport/cargo protein	Transport	Transporter activity	Extracellular
338	APOB	apolipoprotein B (including Ag(x) antigen)	+	-	+	17	18		7	1	26	5	Transport/cargo protein	Transport	Transporter activity	Extracellular
55911	APOB48R	apolipoprotein B48 receptor	-	-	-		2					1	-	-	-	-
341	APOC1	apolipoprotein C-I	-	-	-		1				2	2	Transport/cargo protein	Transport	Transporter activity	Extracellular
345	APOC3	apolipoprotein C-III	-	-	-		1		1			2	Transport/cargo protein	Transport	Transporter activity	Extracellular
347	APOD	apolipoprotein D	+	-	-	3	5	5	1		5	5	Transport/cargo protein	Transport	Transporter activity	Extracellular
348	APOE	apolipoprotein E	+	-	-	2	5	5	2			4	Transport/cargo protein	Transport	Transporter activity	Extracellular
350	APOH	apolipoprotein H (beta-2-glycoprotein I)	-	-	-	16	1	12	9	1	15	6	Transport/cargo protein	Transport	Transporter activity	Extracellular
8542	APOL1	apolipoprotein L, 1	+	-	+		3					1	Transport/cargo protein	Transport,Lipid metabolism	Lipid transporter activity	Extracellular
23780	APOL2	apolipoprotein L, 2	-	-	+		1					1	Integral membrane protein,Transport/cargo protein	Biological_process unknown,Metabolism,Energy pathways	Transporter activity,Molecular function unknown	-
351	APP	amyloid beta A4 protein isoform e precursor	+	-	+		6	2	1		1	4	Cell surface receptor	Cell communication,Signal transduction	Receptor activity	Cell surface, Plasma membrane
351	APP*	amyloid beta A4 protein isoform f precursor	+	-	+						3	1	Cell surface receptor	Cell communication,Signal transduction	Receptor activity	Cell surface, Plasma membrane
26060	APPL1	adaptor protein, phosphotyrosine interaction, PH domain and leucine zipper containing 1	+	-	-		5					1	Adapter molecule	Cell communication,Signal transduction	Receptor signaling complex scaffold activity	Cytoplasm
353	APRT	adenine phosphoribosyltransferase	+	-	-	4	3		3		1	4	Enzyme: Ribosyltransferase	Purine salvage	Transferase activity	-
362	AQP5*	aquaporin-5	+	-	+						2	1	Water channel	Transport	Water channel activity	Plasma membrane
9716	AQR	aquarius homolog (mouse)	-	-	-		1					1	Unclassified	Biological_process unknown,RNA metabolism	Molecular function unknown	Nucleus
116985	ARAP1	ArfGAP with RhoGAP domain, ankyrin repeat and PH domain 1	-	-	-		3					1	GTPase activating protein	Cell communication,Signal transduction	GTPase activator activity	Golgi apparatus
372	ARCN1	archain 1	-	-	-		6		1		1	3	Transport/cargo protein	Transport	Transporter activity	Cytoplasm
	ARD1A	ARD1 homolog A, N-acetyltransferase (S. cerevisiae)	-	-	-		1					1	-	-	-	-
375	ARF1	ADP-ribosylation factor 1	+	-	-	8			3	2	2	4	GTPase	Signal transduction,Endosome transport	GTPase activity	Golgi apparatus
377	ARF3	ADP-ribosylation factor 3	+	-	-	8			3			2	G protein	Cell communication,Signal transduction	GTPase activity	Cytoplasm
378	ARF4	ADP-ribosylation factor 4	+	-	-	4		2	2		2	4	Transport/cargo protein	Transport	Transporter activity	Cytoplasm
381	ARF5	ADP-ribosylation factor 5	+	-	-	3	2	3	2		1	5	G protein	Cell communication,Signal transduction	GTPase activity	Cytoplasm
382	ARF6	ADP-ribosylation factor 6	+	-	-	3			2			2	Transport/cargo protein	Transport	Transporter activity	Cytosol
27236	ARFIP1	ADP-ribosylation factor interacting protein 1	+	-	-		1					1	Unclassified	Signal transduction	Regulator of G-protein signaling activity	Cytoplasm
383	ARG1	arginase, liver	-	-	-	6	7	4	2	1	15	6	Enzyme: Hydrolase	Metabolism,Energy pathways	Hydrolase activity	Cytoplasm, Plasma membrane
392	ARHGAP1	Rho GTPase activating protein 1	+	-	-	3	7		1		2	4	GTPase activating protein	Cell communication,Signal transduction	GTPase activator activity	Cytoplasm
57636	ARHGAP23	Rho GTPase activating protein 23	-	-	-	2						1
9938	ARHGAP25	Rho GTPase activating protein 25	-	-	-		6					1	GTPase activating protein	Biological_process unknown	GTPase activator activity	-
393	ARHGAP4	Rho GTPase activating protein 4	-	-	-		2					1	GTPase activating protein	Cell communication,Signal transduction	GTPase activator activity	Cytoplasm
64333	ARHGAP9	Rho GTPase activating protein 9	-	-	-		1					1	GTPase	Cell communication,Signal transduction	GTPase activity	-
396	ARHGDIA	Rho GDP dissociation inhibitor (GDI) alpha	+	-	-	7	6	2	3	4	5	6	Unclassified	Cell growth and/or maintenance	GTPase activity	Cytoplasm
397	ARHGDIB	Rho GDP dissociation inhibitor (GDI) beta	+	-	-	18	11	6	5	1	13	6	Adapter molecule	Cell communication,Signal transduction	Receptor signaling complex scaffold activity	Cytoplasm
9138	ARHGEF1	Rho guanine nucleotide exchange factor (GEF) 1	+	-	-		4				2	2	Guanine nucleotide exchange factor	Cell communication,Signal transduction	Guanyl-nucleotide exchange factor activity	Cytoplasm
55207	ARL8B	ADP-ribosylation factor-like 8B	+	-	-	4						1	GTPase	Cell communication,Signal transduction	GTPase activity	Cytoskeleton
51566	ARMCX3	armadillo repeat containing, X-linked 3	-	-	+		1					1	Unclassified	Embryonic development,Immune response	Molecular function unknown	Plasma membrane
	ARMET	arginine-rich, mutated in early stage tumors	-	-	-		1					1	-	-	-	-
10552	ARPC1A	actin related protein 2/3 complex, subunit 1A, 41kDa	+	-	-	7	4		4			3	Cytoskeletal protein	Cell growth and/or maintenance	Structural constituent of cytoskeleton	Cytoplasm
10095	ARPC1B	actin related protein 2/3 complex, subunit 1B, 41kDa	+	-	-	8			5		3	3	Cytoskeletal associated protein	Cell growth and/or maintenance	Cytoskeletal protein binding	Plasma membrane
10109	ARPC2	actin related protein 2/3 complex, subunit 2, 34kDa	+	-	-	9	12		3	1	17	5	Cytoskeletal associated protein	Cell growth and/or maintenance,Cytoskeleton organization and biogenesis	Cytoskeletal protein binding	Actin cytoskeleton
10094	ARPC3	actin related protein 2/3 complex, subunit 3, 21kDa	+	-	-	4	3		4		6	4	Cytoskeletal associated protein	Cell growth and/or maintenance	Cytoskeletal protein binding	Cytoplasm
10093	ARPC4	actin related protein 2/3 complex, subunit 4, 20kDa	+	-	+	4	6		3		4	4	Cytoskeletal associated protein	Cell growth and/or maintenance	Cytoskeletal protein binding	Cytoskeleton
10092	ARPC5	actin related protein 2/3 complex, subunit 5, 16kDa	+	-	-	4	3		4		3	4	Cytoskeletal associated protein	Cell growth and/or maintenance	Cytoskeletal protein binding	Cytoskeleton
409	ARRB2	arrestin, beta 2	-	-	-		2					1	Adapter molecule	Cell communication,Signal transduction	Receptor signaling complex scaffold activity	Cytoplasm
92714	ARRDC1*	arrestin domain-containing protein 1	+	-	-						1	1	Unclassified	Biological_process unknown	Molecular function unknown	-
410	ARSA	Hypothetical protein DKFZp686G12235	-	-	-			3			5	2	Enzyme: Sulphatase	Metabolism,Energy pathways	Catalytic activity	Lysosome
427	ASAH1	N-acylsphingosine amidohydrolase (acid ceramidase) 1	+	-	-	3	7	3	2		4	5	Enzyme: Hydrolase	Metabolism,Energy pathways	Hydrolase activity	Lysosome
427	ASAH1*	acid ceramidase isoform c	+	-	-						2	1	Enzyme: Hydrolase	Metabolism,Energy pathways	Hydrolase activity	Lysosome
50807	ASAP1	ArfGAP with SH3 domain, ankyrin repeat and PH domain 1	-	-	+		3		1			2	GTPase activating protein	Cell communication,Signal transduction	GTPase activator activity	Cytoplasm
10973	ASCC3	activating signal cointegrator 1 complex subunit 3	-	-	-					1		1	Unclassified	Regulation of nucleobase, nucleoside, nucleotide and nucleic acid metabolism	Molecular function unknown	Nucleus
9070	ASH2L	ash2 (absent, small, or homeotic)-like (Drosophila)	-	-	-	2						1	DNA binding protein	Regulation of nucleobase, nucleoside, nucleotide and nucleic acid metabolism	DNA binding	Nucleus
435	ASL	argininosuccinate lyase	+	-	-		1					1	Enzyme: Lyase	Metabolism,Energy pathways	Lyase activity	-
8623	ASMTL	acetylserotonin O-methyltransferase-like	-	-	-		1					1	Enzyme: Acyltransferase	Metabolism,Energy pathways	Acyltransferase activity	Cytoplasm
439	ASNA1	arsA arsenite transporter, ATP-binding, homolog 1 (bacterial)	+	-	-		2					1	ATPase	Metabolism,Energy pathways	ATPase activity	Cytoplasm
444	ASPH	aspartate beta-hydroxylase	-	-	+		2	2				2	Enzyme: Hydroxylase	Protein metabolism	Catalytic activity	Endoplasmic reticulum
151516	ASPRV1	Hypothetical protein FLJ25084	-	-	-			2				1	Aspartic protease	Protein metabolism	Peptidase activity
445	ASS1	argininosuccinate synthetase 1	+	-	-		1				1	2	Enzyme: Ligase	Metabolism,Energy pathways	Catalytic activity,Ligase activity	Cytosol
460	ASTN1	astrotactin 1	-	-	+	2						1	Adhesion molecule	Cell growth and/or maintenance	Cell adhesion molecule activity	Plasma membrane
79915	ATAD5	ATPase family, AAA domain containing 5	-	-	-	3						1	DNA repair protein	DNA repair	DNA repair protein	-
64422	ATG3	ATG3 autophagy related 3 homolog (S. cerevisiae)	-	-	-		1					1	Unclassified	Biological_process unknown	Molecular function unknown	Cytoplasm
10533	ATG7	ATG7 autophagy related 7 homolog (S. cerevisiae)	-	-	-		4					1	Unclassified	Cell growth and/or maintenance	Molecular function unknown	Cytoplasm
471	ATIC	5-aminoimidazole-4-carboxamide ribonucleotide formyltransferase/IMP cyclohydrolase	+	-	-	2	1		2		1	4	Enzyme: Hydrolase	Metabolism,Energy pathways	Hydrolase activity	-
57130	ATP13A1	Isoform A of Probable cation-transporting ATPase 13A1	-	-	+			2	1			2	ATPase	Metabolism,Energy pathways	ATPase activity	Integral to membrane
476	ATP1A1	ATPase, Na+/K+ transporting, alpha 1 polypeptide	+	-	+	2			1			2	ATPase	Transport	ATPase activity	Plasma membrane
477	ATP1A2	ATPase, Na+/K+ transporting, alpha 2 (+) polypeptide	+	-	+				1			1	ATPase	Transport	ATPase activity	Plasma membrane
478	ATP1A3	Sodium/potassium-transporting ATPase alpha-3 chain	+	-	+			3	1			2	Transport/cargo protein	Transport	Transporter activity	Plasma membrane
487	ATP2A1	ATPase, Ca++ transporting, cardiac muscle, fast twitch 1	-	-	+		1		1			2	ATPase	Metabolism,Energy pathways	ATPase activity	Sarcoplasmic reticulum
488	ATP2A2	ATPase, Ca++ transporting, cardiac muscle, slow twitch 2	-	-	+	8	1		6			3	Membrane transport protein	Transport	Auxiliary transport protein activity	Cytoplasm, Nucleus, Endoplasmic reticulum
489	ATP2A3	ATPase, Ca++ transporting, ubiquitous	-	-	+		2		1			2	ATPase	Ion transport	ATPase activity	Endoplasmic reticulum
495	ATP4A	ATPase, H+/K+ exchanging, alpha polypeptide	+	-	+	2		2	1			3	ATPase	Metabolism,Energy pathways	ATPase activity	Plasma membrane
498	ATP5A1	ATP synthase, H+ transporting, mitochondrial F1 complex, alpha subunit 1, cardiac muscle	+	-	-	14	1	6	13	2	1	6	Transport/cargo protein	Metabolism,Energy pathways	Transporter activity	Mitochondrion
506	ATP5B	ATP synthase, H+ transporting, mitochondrial F1 complex, beta polypeptide	+	-	-	21	4	12	14	6		5	Transport/cargo protein	Metabolism,Energy pathways	Transporter activity	Mitochondrion
509	ATP5C1	ATP synthase, H+ transporting, mitochondrial F1 complex, gamma polypeptide 1	-	-	-	2						1	Transport/cargo protein	Metabolism,Energy pathways	Transporter activity	Mitochondrion
515	ATP5F1	ATP synthase, H+ transporting, mitochondrial F0 complex, subunit B1	-	-	+	2			2			2	Transport/cargo protein	Metabolism,Energy pathways	Transporter activity	Mitochondrion
10476	ATP5H	ATP synthase, H+ transporting, mitochondrial F0 complex, subunit d	-	-	-	2			1			2	Transport/cargo protein	Ion transport,Metabolism,Energy pathways	Transporter activity	Mitochondrial membrane
522	ATP5J	ATP synthase, H+ transporting, mitochondrial F0 complex, subunit F6	-	-	-				1			1	ATPase,Transport/cargo protein	Metabolism,Energy pathways	Protein binding,ATPase activity	Mitochondrion
9551	ATP5J2	ATP synthase, H+ transporting, mitochondrial F0 complex, subunit F2	-	-	+				1			1	ATPase	Electron transport	ATPase activity	Mitochondrion
10632	ATP5L	ATP synthase, H+ transporting, mitochondrial F0 complex, subunit G	+	-	-	2			2			2	ATPase	Metabolism,Energy pathways	ATPase activity	Mitochondrion
539	ATP5O	ATP synthase, H+ transporting, mitochondrial F1 complex, O subunit	+	-	-	3		2	3			3	Transport/cargo protein	Metabolism,Energy pathways	Transporter activity	Mitochondrion
537	ATP6AP1	ATPase, H+ transporting, lysosomal accessory protein 1	+	-	+		3	4			1	3	Transport/cargo protein	Transport	Transporter activity	Plasma membrane
10159	ATP6AP2	ATPase, H+ transporting, lysosomal accessory protein 2	+	-	+	2	6	3	1			4	Cell surface receptor	Cell communication,Signal transduction	Receptor activity	Plasma membrane
523	ATP6V1A	ATPase, H+ transporting, lysosomal 70kDa, V1 subunit A	+	-	-	9	10	2	6	2	7	6	Transport/cargo protein	Metabolism,Energy pathways	Transporter activity	Endosome
525	ATP6V1B1	ATPase, H+ transporting, lysosomal 56/58kDa, V1 subunit B1	+	-	-		3		2			2	ATPase	Transport	ATPase activity	Lysosome
526	ATP6V1B2	ATPase, H+ transporting, lysosomal 56/58kDa, V1 subunit B2	+	-	-	7	7	4	5		4	5	Transport/cargo protein	Transport	Transporter activity	Endosome
528	ATP6V1C1	ATPase, H+ transporting, lysosomal 42kDa, V1 subunit C1	+	-	-		1					1	ATPase	Transport	ATPase activity	-
529	ATP6V1E1	ATPase, H+ transporting, lysosomal 31kDa, V1 subunit E1	+	-	-		1		1		1	3	ATPase	Transport	ATPase activity	Lysosome
9296	ATP6V1F	ATPase, H+ transporting, lysosomal 14kDa, V1 subunit F	+	-	-		1					1	ATPase	Metabolism,Energy pathways	ATPase activity	Plasma membrane
9550	ATP6V1G1	ATPase, H+ transporting, lysosomal 13kDa, V1 subunit G1	+	-	-		1		1			2	Transport/cargo protein	Metabolism,Energy pathways	Transporter activity	Lysosome
51606	ATP6V1H	ATPase, H+ transporting, lysosomal 50/57kDa, V1 subunit H	+	-	-		1		1			2	ATPase	Transport	ATPase activity	-
10396	ATP8A1	Isoform Long of Probable phospholipid-transporting ATPase IA	-	-	+			2				1	ATPase	Transport	ATPase activity	Integral to membrane
374868	ATP9B	ATPase, class II, type 9B	-	-	+	2						1	ATPase	Transport	ATPase activity	Integral to membrane
8455	ATRN	attractin	+	-	+		5	7			15	3	Defensin	Immune response	Defense/immunity protein activity	Extracellular, Plasma membrane
26033	ATRNL1	Attractin-like protein 1	-	-	+			1				1	Integral membrane protein	Cell communication,Signal transduction	Molecular function unknown	Plasma membrane
4287	ATXN3	ataxin 3	-	-	-		1					1	Protease	Protein metabolism	Ubiquitin-specific protease activity	Nucleus
56970	ATXN7L3*	ataxin-7-like protein 3 isoform b	-	-	-						1	1	Unclassified	Biological_process unknown	Molecular function unknown
563	AZGP1	alpha-2-glycoprotein 1, zinc-binding	+	-	-	24	21	71	17	4	29	6	Adhesion molecule	Immune response	Cell adhesion molecule activity	Extracellular
566	AZU1	azurocidin 1	+	-	-	6	4	6	5	1	7	6	Secreted polypeptide	Immune response	Defense/immunity protein activity	Cytoplasmic vesicle
567	B2M	beta-2-microglobulin	+	-	-	14	5	15	4		4	5	MHC complex protein	Immune response	MHC class I receptor activity,MHC class II receptor activity	Extracellular
148789	B3GALNT2	Isoform 1 of UDP-GalNAc:beta-1,3-N-acetylgalactosaminyltransferase 2	-	-	-			1			1	2	Enzyme: Transferase	Metabolism,Energy pathways	Transferase activity	Integral to membrane
26229	B3GAT3	beta-1,3-glucuronyltransferase 3 (glucuronosyltransferase I)	+	-	+		2					1	Integral membrane protein	Metabolism,Energy pathways	Transferase activity	Golgi apparatus
11041	B3GNT1	N-acetyllactosaminide beta-1,3-N-acetylglucosaminyltransferase	-	-	-			2				1	Enzyme: Glucosaminyltransferase	Metabolism,Energy pathways	Transferase activity	Golgi apparatus
10678	B3GNT2	UDP-GlcNAc:betaGal beta-1,3-N-acetylglucosaminyltransferase 2	-	-	+		1					1	Enzyme: Transferase	Metabolism,Energy pathways	Transferase activity	Integral to membrane
10331	B3GNT3	UDP-GlcNAc:betaGal beta-1,3-N-acetylglucosaminyltransferase 3	-	-	+		3	2			1	3	Enzyme: Galactosyltransferase	Metabolism,Energy pathways	Galactosyltransferase activity	Golgi apparatus
84752	B3GNT9	UDP-GlcNAc:betaGal beta-1,3-N-acetylglucosaminyltransferase 9	-	-	-		1					1	Enzyme: Galactosyltransferase	Metabolism,Energy pathways	Galactosyltransferase activity	-
2683	B4GALT1	UDP-Gal:betaGlcNAc beta 1,4- galactosyltransferase, polypeptide 1	+	-	+		2	4			1	3	Enzyme: Galactosyltransferase	Metabolism,Energy pathways	Galactosyltransferase activity	Golgi apparatus
8702	B4GALT4	UDP-Gal:betaGlcNAc beta 1,4- galactosyltransferase, polypeptide 4	-	-	+		1					1	Enzyme: Galactosyltransferase	Metabolism,Energy pathways,Lipid metabolism	Galactosyltransferase activity	Golgi membrane
9334	B4GALT5*	beta-1,4-galactosyltransferase 5	-	-	+						1	1	Enzyme: Galactosyltransferase	Metabolism,Energy pathways	Galactosyltransferase activity	Golgi apparatus
9531	BAG3	BCL2-associated athanogene 3	-	-	-	8	1		3			3	Adapter molecule	Apoptosis	Receptor signaling complex scaffold activity	Cytoplasm
10458	BAIAP2	BAI1-associated protein 2	+	-	-	2						1	Adapter molecule	Cell communication,Signal transduction	Receptor signaling complex scaffold activity	Cytoplasm
8815	BANF1*	barrier-to-autointegration factor	-	-	-						1	1	DNA binding protein	Biological_process unknown	DNA binding	Nucleus
10409	BASP1	brain abundant, membrane attached signal protein 1	+	-	-	17	14	2	5	4	4	6	Transcription regulatory protein	Regulation of nucleobase, nucleoside, nucleotide and nucleic acid metabolism	Transcription regulator activity	Nucleus
7919	BAT1	HLA-B associated transcript 1	-	-	-	3		3	1			3	RNA helicase	Regulation of nucleobase, nucleoside, nucleotide and nucleic acid metabolism	Helicase activity	Nucleus
84726	BAT2L1	OTTHUMP00000022414	-	-	-			2				1
581	BAX	BCL2-associated X protein	+	-	+		3					1	Adapter molecule	Apoptosis	Receptor signaling complex scaffold activity	Mitochondrion, Cytoplasm
63827	BCAN	brevican	-	-	-		1					1	Adhesion molecule	Cell communication,Signal transduction	Cell adhesion molecule activity	Extracellular
10134	BCAP31	B-cell receptor-associated protein 31	-	-	+	2			2			2	Transport/cargo protein	Transport	Transporter activity	Endoplasmic reticulum
613	BCR	breakpoint cluster region	+	-	-		1					1	Serine/threonine kinase	Cell communication,Signal transduction	Protein serine/threonine kinase activity	Cytoplasm
56898	BDH2	3-hydroxybutyrate dehydrogenase, type 2	+	-	-		2					1	Enzyme: Oxidoreductase	Metabolism,Energy pathways	Oxidoreductase activity	Cytoplasm
631	BFSP1*	filensin isoform 1	-	-	-						11	1	Cytoskeletal protein	Cell growth and/or maintenance	Structural constituent of cytoskeleton	Cytoplasm
8419	BFSP2*	phakinin	-	-	-						13	1	Cytoskeletal protein	Cell growth and/or maintenance	Structural constituent of cytoskeleton	Cytoplasm
633	BGN	Biglycan precursor	+	+	-			1				1	Extracellular matrix protein	Cell growth and/or maintenance	Extracellular matrix structural constituent	Extracellular
636	BICD1	bicaudal D homolog 1 (Drosophila)	-	-	-				1			1	Transport/cargo protein	Transport	Transporter activity	Golgi apparatus
23299	BICD2	bicaudal D homolog 2 (Drosophila)	-	-	-		1					1	Structural protein	Vesicle-mediated transport	Protein binding	Cytoplasm, Nucleus, Golgi apparatus
637	BID	BH3 interacting domain death agonist	-	-	-		2				2	2	Ligand	Apoptosis	Receptor binding	Mitochondrion
274	BIN1	bridging integrator 1	-	-	-		1					1	Adapter molecule	Cell communication,Signal transduction	Receptor signaling complex scaffold activity	Cytoplasm, Nucleus
51411	BIN2	bridging integrator 2	-	-	-		5					1	Adapter molecule	Cell communication,Signal transduction	Receptor signaling complex scaffold activity	Cytoplasm
642	BLMH	bleomycin hydrolase	+	-	-		3	3	1		4	4	Enzyme: Hydrolase	Metabolism,Energy pathways	Hydrolase activity	Cytoplasm
2647	BLOC1S1	biogenesis of lysosomal organelles complex-1, subunit 1	-	-	-		1					1	Enzyme: Acyltransferase	Regulation of nucleobase, nucleoside, nucleotide and nucleic acid metabolism	Acyltransferase activity	-
644	BLVRA	biliverdin reductase A	+	-	-	5	5		2	1	3	5	Enzyme: Oxidoreductase	Metabolism,Energy pathways	Oxidoreductase activity	Cytoplasm
645	BLVRB	biliverdin reductase B (flavin reductase (NADPH))	+	-	-	5	4		4	1	5	5	Enzyme: Oxidoreductase	Metabolism,Energy pathways	Oxidoreductase activity	Cytoplasm
27302	BMP10	bone morphogenetic protein 10	-	-	+	2						1	Growth factor	Cell communication,Signal transduction	Growth factor activity	Extracellular
651	BMP3	bone morphogenetic protein 3	+	-	-		3					1	Ligand	Cell communication,Signal transduction	Receptor binding	Extracellular
663	BNIP2	BCL2/adenovirus E1B 19kDa interacting protein 2	-	-	-		1					1	GTPase activating protein	Cell communication,Signal transduction	GTPase activator activity	-
654483	BOLA2B	bolA homolog 2B (E. coli)	-	-	-				1			1	Unclassified	Biological_process unknown	Molecular function unknown	-
669	BPGM	2,3-bisphosphoglycerate mutase	-	-	-	2	2		2		2	4	Enzyme: Mutase	Metabolism,Energy pathways	Catalytic activity	-
671	BPI	bactericidal/permeability-increasing protein	+	-	+	8	17	3	4		4	5	Integral membrane protein	Immune response	Defense/immunity protein activity	Secretory granule
51297	BPIFA1*	BPI fold-containing family A member 1 precursor	-	+	-						6	1	Secreted polypeptide	Inflammatory response	Molecular function unknown	Extracellular
140683	BPIFA2*	BPI fold-containing family A member 2 precursor	-	-	-						17	1	Unclassified	Biological_process unknown	Molecular function unknown	-
92747	BPIFB1*	BPI fold-containing family B member 1 precursor	-	+	+						20	1	Unclassified	Biological_process unknown	Molecular function unknown	-
80341	BPIFB2*	BPI fold-containing family B member 2 precursor	-	-	+						14	1	Unclassified	Immune response	Molecular function unknown	Cytoplasm
80341	BPIL1	bactericidal/permeability-increasing protein-like 1	-	-	-	61	10	64	11	4		5	-	-	-	-
10380	BPNT1	3'(2'), 5'-bisphosphate nucleotidase 1	-	-	-	2			1			2	Enzyme: Esterase	Cell communication,Signal transduction	Hydrolase activity	-
2186	BPTF	bromodomain PHD finger transcription factor	-	-	-		1					1	Transcription regulatory protein	Regulation of nucleobase, nucleoside, nucleotide and nucleic acid metabolism	Transcription regulator activity	Nucleus
673	BRAF	v-raf murine sarcoma viral oncogene homolog B1	-	-	-		1					1	Serine/threonine kinase	Cell communication,Signal transduction	Protein serine/threonine kinase activity	Cytoplasm
23476	BRD4*	bromodomain-containing protein 4 isoform long	-	-	-						1	1	Cell cycle control protein	Cell communication,Signal transduction	Chromatin binding	Cytoplasm, Nucleus
10902	BRD8	Isoform 3 of Bromodomain-containing protein 8	-	-	-			2				1	Transcription regulatory protein	Cell communication,Signal transduction,Regulation of nucleobase, nucleoside, nucleotide and nucleic acid metabolism	Transcription regulator activity	Nucleus
55845	BRK1*	protein BRICK1	-	-	-						1	1	Unclassified	Biological_process unknown	Molecular function unknown	-
148362	BROX*	BRO1 domain-containing protein BROX	-	-	-						1	1	Unclassified	Biological_process unknown	Molecular function unknown	-
55108	BSDC1	BSD domain containing 1	-	-	-		1					1	Unclassified	Biological_process unknown	Molecular function unknown	-
8927	BSN	bassoon (presynaptic cytomatrix protein)	-	-	-	2						1	Transcription factor	Regulation of nucleobase, nucleoside, nucleotide and nucleic acid metabolism	Transcription factor activity	Postsynaptic density
683	BST1	bone marrow stromal cell antigen 1	-	-	+	2					5	2	Enzyme: Hydrolase	Immune response	Hydrolase activity	Plasma membrane
686	BTD	biotinidase precursor	-	-	-			6	1		5	3	Enzyme: Hydrolase	Metabolism,Energy pathways	Hydrolase activity	Extracellular
689	BTF3	basic transcription factor 3	-	-	-		3					1	Transcription factor	Regulation of nucleobase, nucleoside, nucleotide and nucleic acid metabolism	Transcription factor activity	Nucleus
695	BTK	Bruton agammaglobulinemia tyrosine kinase	-	-	-		2					1	Tyrosine kinase	Cell communication,Signal transduction	Protein-tyrosine kinase activity	Cytoplasm
9184	BUB3	budding uninhibited by benzimidazoles 3 homolog (yeast)	+	-	-		3					1	Cell cycle control protein	Signal transduction,Regulation of cell cycle	Protein transporter activity	Cytoplasm
10974	C10orf116	chromosome 10 open reading frame 116	+	-	-	3	5	3	2			4	Unclassified	Biological_process unknown	Molecular function unknown	-
	C10ORF141	chromosome 10 open reading frame 141	-	-	-		1					1	-	-	-	-
	C10ORF97	chromosome 10 open reading frame 97	-	-	-		1					1	-	-	-	-
28970	C11ORF54	chromosome 11 open reading frame 54	+	-	-		2				4	2	Unclassified	Biological_process unknown	Molecular function unknown	-
10944	C11ORF58	chromosome 11 open reading frame 58	-	-	-		1					1	Unclassified	Biological_process unknown	Molecular function unknown	-
55004	C11ORF59	chromosome 11 open reading frame 59	+	-	-		2					1	-	-	-	-
51501	C11ORF73	chromosome 11 open reading frame 73	-	-	-		1					1	Unclassified	Biological_process unknown	Molecular function unknown	-
64897	C12orf43	Chromosome 12 open reading frame 43	-	-	-			1				1	Unclassified	Biological_process unknown	Molecular function unknown	Nucleus
55010	C12orf48	chromosome 12 open reading frame 48	-	-	-	2	1					2	Unclassified	Biological_process unknown	Molecular function unknown	Nucleus
79794	C12ORF49	chromosome 12 open reading frame 49	-	-	+		1					1	Unclassified	Biological_process unknown	Molecular function unknown	-
57103	C12ORF5	chromosome 12 open reading frame 5	-	-	-		1					1	Enzyme: Hydrolase	Metabolism,Energy pathways	Hydrolase activity	-
51637	C14orf166	chromosome 14 open reading frame 166	-	-	-	2			1			2	Transcription regulatory protein	Regulation of nucleobase, nucleoside, nucleotide and nucleic acid metabolism	Transcription regulator activity	Nucleus
317787	C14orf57	Uncharacterized protein C14orf57	-	-	-			1				1	-	-	-	-
90381	C15orf42	chromosome 15 open reading frame 42	-	-	-	2						1	-	-	-	-
84419	C15orf48	chromosome 15 open reading frame 48	-	-	+				1			1	Unclassified	Biological_process unknown	Molecular function unknown	Nucleus
84326	C16ORF13	chromosome 16 open reading frame 13	-	-	-		1					1	Unclassified	Biological_process unknown	Molecular function unknown	-
55028	C17orf80	chromosome 17 open reading frame 80	+	-	+	2						1	Integral membrane protein	Biological_process unknown	Molecular function unknown	Integral to membrane
56005	C19ORF10	chromosome 19 open reading frame 10	-	-	-		1		1		2	3	Growth factor	Cell communication,Signal transduction	Growth factor activity	-
64073	C19ORF33	chromosome 19 open reading frame 33	-	-	-		1					1	Transcription regulatory protein	Regulation of nucleobase, nucleoside, nucleotide and nucleic acid metabolism	Transcription regulator activity	Nucleus
51398	C19orf56	UPF0139 protein C19orf56	-	-	-			1				1	Integral membrane protein	Biological_process unknown	Molecular function unknown	Integral to membrane
56913	C1GALT1	core 1 synthase, glycoprotein-N-acetylgalactosamine 3-beta-galactosyltransferase, 1	-	-	+		1					1	Enzyme: Galactosyltransferase	Metabolism,Energy pathways	Galactosyltransferase activity	Integral to membrane
29071	C1GALT1C1	C1GALT1-specific chaperone 1	+	-	+		3				1	2	Chaperone	Protein metabolism	Chaperone activity	Golgi apparatus, Endoplasmic reticulum, Plasma membrane
	C1orf10	Tumor-related protein	-	-	-					8		1	-	-	-	-
79098	C1ORF116	chromosome 1 open reading frame 116	+	-	-		2					1	Unclassified	Biological_process unknown	Molecular function unknown	Cytoplasm
54987	C1ORF123	chromosome 1 open reading frame 123	-	-	-		1					1	Unclassified	Biological_process unknown	Molecular function unknown	-
57095	C1ORF128	chromosome 1 open reading frame 128	-	-	-		1					1	-	-	-	-
9473	C1ORF38	chromosome 1 open reading frame 38	-	-	-		2					1	Adhesion molecule	Cell communication,Signal transduction	Cell adhesion molecule activity	-
148362	C1ORF58	chromosome 1 open reading frame 58	+	-	-		5					1	-	-	-	-
713	C1QB	complement component 1, q subcomponent, B chain	+	-	+	2			1			2	Complement protein	Immune response	Complement activity	Extracellular
708	C1QBP*	complement component 1 Q subcomponent-binding protein, mitochondrial precursor	-	-	-						1	1	Complement receptor	Immune response	Complement receptor activity	Mitochondrion, Nucleus
714	C1QC	complement component 1, q subcomponent, C chain	+	-	-		1		1		1	3	Complement protein	Immune response	Complement activity	Extracellular
114899	C1QTNF3	C1q and tumor necrosis factor related protein 3	+	-	+		5		1		1	3	Secreted polypeptide	Cell growth and/or maintenance	Molecular function unknown	Extracellular
114899	C1QTNF3*	complement C1q tumor necrosis factor-related protein 3 isoform b precursor	+	-	+						3	1	Secreted polypeptide	Cell growth and/or maintenance	Molecular function unknown	Extracellular
715	C1R	complement component 1, r subcomponent	+	-	-	2	1					2	Complement protein	Immune response	Complement activity	Extracellular
51279	C1RL	complement component 1, r subcomponent-like	-	-	-		2				2	2	Serine protease	Immune response	Serine-type peptidase activity	Extracellular
716	C1S	complement component 1, s subcomponent	+	-	-	3	4	67			3	4	Complement protein	Immune response	Complement activity	Extracellular
717	C2	complement component 2	-	-	-		3				5	2	Complement protein	Immune response	Complement activity	Extracellular
92747	C20orf114	chromosome 20 open reading frame 114	+	-	-	39	13	25	8	8		5	-	-	-	-
54976	C20ORF27	chromosome 20 open reading frame 27	-	-	-		3					1	Unclassified	Biological_process unknown	Molecular function unknown	-
57136	C20orf3	chromosome 20 open reading frame 3	-	-	-	4	1		2			3	Unclassified	Biological_process unknown	Molecular function unknown	-
140683	C20orf70	chromosome 20 open reading frame 70	+	-	-	49	12	95	10	4		5	-	-	-	-
8209	C21orf33	chromosome 21 open reading frame 33	-	-	-	2	1		2			3	Unclassified	Biological_process unknown	Molecular function unknown	Mitochondrion
51493	C22ORF28	chromosome 22 open reading frame 28	-	-	-		2					1	Unclassified	Biological_process unknown	Molecular function unknown	-
79640	C22orf46	chromosome 22 open reading frame 46	-	-	-	2						1	Unclassified	Biological_process unknown	Molecular function unknown
23313	C22ORF9	chromosome 22 open reading frame 9	-	-	-		1	1				2	-	-	-	-
79919	C2ORF54	chromosome 2 open reading frame 54	-	-	-		1					1	Unclassified	Biological_process unknown	Molecular function unknown	-
84279	C2ORF7	chromosome 2 open reading frame 7	-	-	-		2					1	-	-	-	-
718	C3	complement component 3	+	+	-	101	42	50	32	6	90	6	Complement protein	Immune response	Complement activity	Extracellular
55845	C3ORF10	chromosome 3 open reading frame 10	+	-	-		1					1	-	-	-	-
51244	C3orf19	Conserved hypothetical protein	-	-	-			2				1	Unclassified	Biological_process unknown	Molecular function unknown	-
51066	C3orf32	Uncharacterized protein C3orf32	-	-	-			1				1	Unclassified	Biological_process unknown	Molecular function unknown	-
205428	C3ORF58	chromosome 3 open reading frame 58	-	-	-		1					1	Unclassified	Biological_process unknown	Molecular function unknown	-
720	C4A	complement component 4A (Rodgers blood group)	+	-	-	40		2		6	14	4	Complement protein	Immune response	Complement activity	Extracellular
721	C4B	complement component 4B (Chido blood group)	+	-	-		29	31			36	3	Complement protein	Immune response	Complement activity	Extracellular
722	C4BPA	complement component 4 binding protein, alpha	+	-	-	7	1		5			3	Complement protein	Immune response	Complement activity	Extracellular
401137	C4ORF40	chromosome 4 open reading frame 40	+	-	-		4	10			2	3	Unclassified	Biological_process unknown	Molecular function unknown	-
260436	C4orf7	Follicular dendritic cell secreted peptide precursor	-	-	-			2				1	Secreted polypeptide	Immune response	Molecular function unknown	Extracellular
727	C5	complement component 5	+	-	-	2	5		1		3	4	Complement protein	Immune response	Complement activity	Extracellular
389336	C5orf46	AVLV472	+	+	-			4				1	Unclassified	Biological_process unknown	Molecular function unknown
729	C6	complement component 6	-	+	-		3				1	2	Complement protein	Immune response	Complement activity	Extracellular
10665	C6ORF10	chromosome 6 open reading frame 10	-	-	+		1					1	Unclassified	Biological_process unknown	Molecular function unknown	-
79624	C6orf211*	UPF0364 protein C6orf211	-	-	-						2	1	Unclassified	Biological_process unknown	Molecular function unknown	-
352999	C6orf58	chromosome 6 open reading frame 58	-	-	-	68	7	88		2	18	5	-	-	-	-
730	C7	complement component 7	-	-	-		2					1	Complement protein	Immune response	Complement activity	Extracellular
51608	C7ORF20	chromosome 7 open reading frame 20	-	-	-		1					1	-	-	-	-
731	C8A	complement component 8, alpha polypeptide	-	-	-		3				1	2	Complement protein	Immune response	Complement activity	Extracellular
732	C8B	complement component 8, beta polypeptide	-	+	+		3		1		2	3	Complement protein	Immune response	Complement activity	Extracellular
733	C8G	complement component 8, gamma polypeptide	-	-	-		2			1	2	3	Complement protein	Immune response	Complement activity	Extracellular
735	C9	complement component 9	+	+	+	2	4				4	3	Complement protein	Immune response	Complement activity	Extracellular
286257	C9ORF142	chromosome 9 open reading frame 142	-	-	-		4					1	Unclassified	Biological_process unknown	Molecular function unknown	Cytoplasm, Nucleus
401535	C9orf170*	uncharacterized protein C9orf170 precursor	+	-	-						1	1	Unclassified	Biological_process unknown	Molecular function unknown
55848	C9ORF46	chromosome 9 open reading frame 46	-	-	-		1					1	Integral membrane protein	Biological_process unknown	Molecular function unknown	Integral to membrane
759	CA1	carbonic anhydrase I	-	-	-	13	1		11		5	4	Enzyme: Carbonic anhydrase	Metabolism,Energy pathways	Catalytic activity	Cytoplasm
377677	CA13	carbonic anhydrase XIII	-	-	-		1					1	Enzyme: Carbonic anhydrase	Metabolism,Energy pathways	Catalytic activity	Cytoplasm
760	CA2	carbonic anhydrase II	+	-	-	5	2	2	2		6	5	Enzyme: Carbonic anhydrase	Metabolism,Energy pathways	Catalytic activity	Cytoplasm
761	CA3	Carbonic anhydrase 3	-	-	-			2				1	Enzyme: Carbonic anhydrase	Metabolism,Energy pathways	Catalytic activity	Cytoplasm
765	CA6	carbonic anhydrase 6 isoform 1 precursor	+	-	-	55	9	82	5	3	3	6	Enzyme: Carbonic anhydrase	Metabolism,Energy pathways	Catalytic activity	Extracellular
765	CA6*	carbonic anhydrase 6 isoform 2 precursor	+	-	-						1	1	Enzyme: Carbonic anhydrase	Metabolism,Energy pathways	Catalytic activity	Extracellular
765	CA6*	carbonic anhydrase 6 isoform 4	+	-	-						6	1	Enzyme: Carbonic anhydrase	Metabolism,Energy pathways	Catalytic activity	Extracellular
51719	CAB39	calcium binding protein 39	+	-	-		4				5	2	Calcium binding protein	Biological_process unknown	Calcium ion binding	-
81617	CAB39L	calcium binding protein 39-like	+	-	-		1				1	2	Calcium binding protein	Biological_process unknown	Calcium ion binding	-
775	CACNA1C	calcium channel, voltage-dependent, L type, alpha 1C subunit	-	-	+	2						1	Voltage gated channel	Transport	Voltage-gated ion channel activity	Plasma membrane
8912	CACNA1H	calcium channel, voltage-dependent, T type, alpha 1H subunit	-	-	+	2						1	Voltage gated channel	Ion transport	Voltage-gated ion channel activity	Nucleus, Integral to membrane
27101	CACYBP	calcyclin binding protein	+	-	-		5					1	Ubiquitin proteasome system protein	Protein metabolism	Molecular function unknown	Cytoplasm
790	CAD	carbamoyl-phosphate synthetase 2, aspartate transcarbamylase, and dihydroorotase	+	-	-	2						1	Enzyme: Ligase	Metabolism,Energy pathways	Ligase activity	Cytoplasm
199731	CADM4*	cell adhesion molecule 4 precursor	-	-	+						1	1	Unclassified,Immunoglobulin	Immune response	Molecular function unknown,Cell adhesion molecule activity	Integral to membrane
8618	CADPS	Isoform 1 of Calcium-dependent secretion activator 1	-	-	-			2				1	Membrane transport protein	Transport	Auxiliary transport protein activity	Cytoplasm
794	CALB2	calbindin 2	-	-	-		1				1	2	Calcium binding protein	Cell communication,Signal transduction	Calcium ion binding	Cytoplasm
800	CALD1*	caldesmon isoform 1	-	-	+						1	1	Cytoskeletal associated protein	Cell growth and/or maintenance	Cytoskeletal protein binding	Cytoplasm, Nucleus
801	CALM1	calmodulin 1 (phosphorylase kinase, delta)	+	-	-	6	9	4				3	Calcium binding protein	Cell communication,Signal transduction	Calcium ion binding	Cytoplasm
805	CALM2*	calmodulin	+	-	-						6	1	Calcium binding protein	Cell communication,Signal transduction	Calcium ion binding	Cytoplasm
808	CALM3	calmodulin 3 (phosphorylase kinase, delta)	+	-	-				1			1	Calcium binding protein	Cell communication,Signal transduction	Calcium ion binding	Cytoplasm
810	CALML3	calmodulin-like 3	+	-	-	12	14	4	6	4	8	6	Calcium binding protein	Cell communication,Signal transduction	Calcium ion binding	Cytoplasm
51806	CALML5	calmodulin-like 5	-	-	-	8	9	6	3	5	9	6	Calcium binding protein	Cell communication,Signal transduction	Calcium ion binding	Extracellular
811	CALR	calreticulin	+	-	-	21	13	3	10	1	15	6	Chaperone	Protein metabolism	Chaperone activity	Endoplasmic reticulum
813	CALU	calumenin isoform a precursor	+	-	-		15	17	1		8	4	Calcium binding protein	Cell communication,Signal transduction	Calcium ion binding	Endoplasmic reticulum
813	CALU*	calumenin isoform b precursor	+	-	-						1	1	Calcium binding protein	Cell communication,Signal transduction	Calcium ion binding	Endoplasmic reticulum
815	CAMK2A	calcium/calmodulin-dependent protein kinase II alpha	-	-	-				1			1	Serine/threonine kinase	Cell communication,Signal transduction	Protein serine/threonine kinase activity	Centrosome
816	CAMK2B	Isoform 3 of Calcium/calmodulin-dependent protein kinase type II beta chain	-	-	-			3	1			2	Serine/threonine kinase	Cell communication,Signal transduction	Protein serine/threonine kinase activity	Cytoplasm
817	CAMK2D	calcium/calmodulin-dependent protein kinase II delta	-	-	-	2			2			2	Serine/threonine kinase	Regulation of cell growth	Protein serine/threonine kinase activity	Cytoplasm
818	CAMK2G	calcium/calmodulin-dependent protein kinase II gamma	-	-	-				1			1	Serine/threonine kinase	Cell communication,Signal transduction	Protein serine/threonine kinase activity	Cytoplasm
814	CAMK4	calcium/calmodulin-dependent protein kinase IV	+	-	-					1		1	Serine/threonine kinase	Cell communication,Signal transduction	Protein serine/threonine kinase activity	Nucleus
10645	CAMKK2	calcium/calmodulin-dependent protein kinase kinase 2, beta	-	-	-		2					1	Enzyme: Phosphorylase	Calcium-mediated signaling,Regulation of enzyme activity	Phosphorylase activity	Cytoplasm
820	CAMP	cathelicidin antimicrobial peptide	+	-	+	4	4		3		4	4	Secreted polypeptide	Immune response	Defense/immunity protein activity	Secretory granule
55832	CAND1	cullin-associated and neddylation-dissociated 1	+	-	-	5	9		2		5	4	Transcription regulatory protein	Regulation of nucleobase, nucleoside, nucleotide and nucleic acid metabolism	Transcription regulator activity	Nucleus
23066	CAND2	cullin-associated and neddylation-dissociated 2 (putative)	-	-	-	2						1	Transcription regulatory protein	Transcription	Transcription regulator activity	Intracellular vesicle
124583	CANT1	calcium activated nucleotidase 1	-	-	-		5	6		1	10	4	Enzyme: Hydrolase	Metabolism,Energy pathways	Hydrolase activity	Endoplasmic reticulum
821	CANX	calnexin	+	+	+	14	1	4	5	1	1	6	Chaperone	Protein folding	Chaperone activity	Endoplasmic reticulum membrane
10487	CAP1	CAP, adenylate cyclase-associated protein 1 (yeast)	+	-	-	31	17	4	17	5	17	6	Unclassified	Cell growth and/or maintenance	Protein binding,Molecular function unknown	Cytoplasm
822	CAPG	capping protein (actin filament), gelsolin-like	+	-	-	11	9	4	5	2	4	6	Cytoskeletal associated protein	Cell growth and/or maintenance	Cytoskeletal protein binding	Cytoplasm
822	CAPG*	macrophage-capping protein isoform 2	+	-	-						5	1	Cytoskeletal associated protein	Cell growth and/or maintenance	Cytoskeletal protein binding	Cytoplasm
823	CAPN1	calpain 1, (mu/I) large subunit	+	-	-	26	9	5	15	2	8	6	Cysteine protease	Protein metabolism	Cysteine-type peptidase activity	Cytoplasm
147968	CAPN12	calpain 12	-	-	-				1			1	Cysteine protease	Protein metabolism	Cysteine-type peptidase activity	-
824	CAPN2	calpain 2, (m/II) large subunit	+	-	-	7	5		7	1		4	Cysteine protease	Protein metabolism	Cysteine-type peptidase activity	Cytoplasm
826	CAPNS1	calpain, small subunit 1	+	-	-	10	2		9	2	1	5	Regulatory/other subunit	Protein folding	Peptide binding	Cytoplasm
84290	CAPNS2	calpain, small subunit 2	-	-	-	2						1	Cysteine protease	Protein metabolism	Cysteine	type peptidase activity
829	CAPZA1	capping protein (actin filament) muscle Z-line, alpha 1	+	-	-	9	7		7		9	4	Structural protein	Cell growth and/or maintenance	Structural molecule activity	Cytoplasm
830	CAPZA2	capping protein (actin filament) muscle Z-line, alpha 2	+	-	-	3	4		2		4	4	Cytoskeletal protein	Cell growth and/or maintenance	Structural constituent of cytoskeleton	Cytoskeleton
832	CAPZB	capping protein (actin filament) muscle Z-line, beta	+	-	-	10	8	2	6	1	11	6	Cytoskeletal protein	Cell growth and/or maintenance	Structural constituent of cytoskeleton	Cytoskeleton
22900	CARD8	caspase recruitment domain family, member 8	-	-	-		1					1	Adapter molecule	Apoptosis	Receptor signaling complex scaffold activity	Cytoplasm
23589	CARHSP1	calcium regulated heat stable protein 1, 24kDa	-	-	-	3	2			1		3	Calcium binding protein	Cell communication,Signal transduction	Calcium ion binding	Cytoplasm
55739	CARKD	carbohydrate kinase domain containing	-	-	+		1					1	Transport/cargo protein	Metabolism	Transporter activity	-
10498	CARM1	coactivator-associated arginine methyltransferase 1	-	-	-		1					1	Enzyme: Methyltransferase	Metabolism,Energy pathways	Methyltransferase activity	Nucleus
22794	CASC3	cancer susceptibility candidate 3	-	-	-					1		1	Unclassified	Regulation of nucleobase, nucleoside, nucleotide and nucleic acid metabolism	Molecular function unknown	Cytoplasm
113201	CASC4	cancer susceptibility candidate 4	-	-	+		1					1	Unclassified	Biological_process unknown	Molecular function unknown	-
834	CASP1	caspase 1, apoptosis-related cysteine peptidase (interleukin 1, beta, convertase)	-	-	-		1				2	2	Cysteine protease	Apoptosis	Cysteine-type peptidase activity	Cytoplasm
23581	CASP14	caspase 14, apoptosis-related cysteine peptidase	+	-	-	2	2	4		1	3	5	Cysteine protease	Protein metabolism	Cysteine-type peptidase activity	Cytoplasm
836	CASP3	caspase 3, apoptosis-related cysteine peptidase	-	-	-		2				1	2	Cysteine protease	Apoptosis	Cysteine-type peptidase activity	Cytoplasm
838	CASP5*	caspase-5 isoform c	-	-	-						1	1	Cysteine protease	Apoptosis	Cysteine-type peptidase activity	-
845	CASQ2*	calsequestrin-2 precursor	-	+	-						1	1	Calcium binding protein	Cell communication,Signal transduction	Calcium ion binding	Sarcoplasmic reticulum
831	CAST	calpastatin	-	-	-	11	13		7	1		4	Protease inhibitor	Protein metabolism	Protease inhibitor activity	Cytoplasm, Perinuclear region, Nucleus
847	CAT	catalase	+	-	-	23	12	9	13	2	29	6	Enzyme: Oxidoreductase	Metabolism,Energy pathways	Oxidoreductase activity	Cytoplasm
865	CBFB	core-binding factor, beta subunit	-	-	-		1					1	Transcription factor	Regulation of nucleobase, nucleoside, nucleotide and nucleic acid metabolism	Transcription factor activity	Cytoplasm
867	CBL	Cas-Br-M (murine) ecotropic retroviral transforming sequence	-	-	-		2					1	Ubiquitin proteasome system protein	Cell communication,Signal transduction,Protein metabolism	Ubiquitin-specific protease activity	Cytoplasm
873	CBR1	carbonyl reductase 1	+	-	-	9	5	2	5		7	5	Enzyme: Oxidoreductase	Metabolism,Energy pathways	Oxidoreductase activity	Cytoplasm
874	CBR3	carbonyl reductase 3	+	-	-	3	5		3			3	Enzyme: Oxidoreductase	Metabolism,Energy pathways	Oxidoreductase activity	-
10951	CBX1	chromobox homolog 1 (HP1 beta homolog Drosophila )	-	-	-		1					1	DNA binding protein	Regulation of nucleobase, nucleoside, nucleotide and nucleic acid metabolism	DNA binding	Nucleus
11335	CBX3	chromobox homolog 3 (HP1 gamma homolog, Drosophila)	-	-	-		6	2				2	DNA binding protein	Regulation of gene expression, epigenetic	DNA binding	Nucleus
23468	CBX5	chromobox homolog 5 (HP1 alpha homolog, Drosophila)	-	-	-		1	2				2	DNA binding protein	Regulation of nucleobase, nucleoside, nucleotide and nucleic acid metabolism	DNA binding	Nucleus
56267	CCBL2	cysteine conjugate-beta lyase 2	-	-	-		3					1	Enzyme: Aminotransferase	Metabolism,Energy pathways	Transaminase activity	-
256309	CCDC110	coiled-coil domain containing 110	-	-	-	2						1	Immunoglobulin	Humoral immune response,Immune response	Defense/immunity protein activity	Nucleus
81576	CCDC130*	coiled-coil domain-containing protein 130	-	-	-						1	1	Unclassified	Biological_process unknown	Molecular function unknown	Nucleus
643677	CCDC168*	coiled-coil domain-containing protein 168	-	-	-						2	1	-	-	-	-
339829	CCDC39*	coiled-coil domain-containing protein 39	-	-	-						1	1	Unclassified	Biological_process unknown	Molecular function unknown
124808	CCDC43	coiled-coil domain containing 43	-	-	-		1					1	Unclassified	Biological_process unknown	Molecular function unknown	-
8030	CCDC6	coiled-coil domain containing 6	-	-	-		1					1	Unclassified,Cell cycle control protein	Apoptosis	Structural constituent of cytoskeleton	Cytoplasm
283234	CCDC88B	coiled-coil domain containing 88B	-	+	-		2					1	Unclassified	Biological_process unknown	Molecular function unknown	-
26093	CCDC9	coiled-coil domain containing 9	-	-	-		1					1	Unclassified	Biological_process unknown	Molecular function unknown	Nucleus
56477	CCL28	chemokine (C-C motif) ligand 28	+	+	-		2	6			1	3	Chemokine	Cell communication,Signal transduction	Chemokine activity	Extracellular
10576	CCT2	chaperonin containing TCP1, subunit 2 (beta)	+	-	-	9	2	3	5			4	Chaperone	Protein metabolism	Chaperone activity	Cytoplasm
7203	CCT3	chaperonin containing TCP1, subunit 3 (gamma)	+	-	-	7	2		5			3	Chaperone	Protein metabolism	Chaperone activity	Cytoplasm
10575	CCT4	chaperonin containing TCP1, subunit 4 (delta)	+	-	-	9	2		7		1	4	Chaperone	Protein metabolism	Chaperone activity	Cytoplasm
22948	CCT5	chaperonin containing TCP1, subunit 5 (epsilon)	+	-	-	6	2		5			3	Chaperone	Protein metabolism	Chaperone activity	Centrosome
908	CCT6A	chaperonin containing TCP1, subunit 6A (zeta 1)	+	-	-	6	2	3	3		1	5	Chaperone	Protein metabolism	Chaperone activity	Cytoplasm
10693	CCT6B	chaperonin containing TCP1, subunit 6B (zeta 2)	+	-	-	2			1			2	Chaperone	Protein metabolism	Chaperone activity	Cytoplasm
10574	CCT7	chaperonin containing TCP1, subunit 7 (eta)	+	-	-	8	1		6		1	4	Chaperone	Protein folding	Chaperone activity	Cytoplasm
10694	CCT8	chaperonin containing TCP1, subunit 8 (theta)	+	-	-	11	6		8		2	4	Chaperone	Protein metabolism	Chaperone activity	Cytosol, Cytoplasm
135228	CD109	CD109 molecule	+	+	-		4	1			9	3	Unclassified	Immune response	Molecular function unknown	Plasma membrane
929	CD14	CD14 molecule	+	+	-	4	5	16	3		11	5	Cell surface receptor	Immune response	Receptor activity	Cell surface
57126	CD177	CD177 molecule	-	+	-	2					1	2	Cell surface receptor	Immune response	Receptor activity	Plasma membrane
23607	CD2AP	CD2-associated protein	+	-	-		1					1	Adapter molecule	Cell communication,Signal transduction	Receptor signaling complex scaffold activity	Cytoplasm
960	CD44	CD44 molecule (Indian blood group)	+	+	+		1	2		1	3	4	Cell surface receptor	Cell communication,Signal transduction	Receptor activity	Plasma membrane
1604	CD55	complement decay-accelerating factor isoform 1 preproprotein	+	+	-		2	1			3	3	Complement protein	Immune response	Complement activity	Plasma membrane
1604	CD55*	complement decay-accelerating factor isoform 2 precursor	+	+	-						1	1	Complement protein	Immune response	Complement activity	Plasma membrane
965	CD58	CD58 molecule	+	-	+		1					1	Unclassified	Immune response	Molecular function unknown	Plasma membrane
966	CD59	CD59 molecule, complement regulatory protein	+	+	-	4	2	4	4		2	5	Cell surface receptor	Immune response	Receptor activity	Plasma membrane
922	CD5L*	CD5 antigen-like precursor	-	-	-						3	1	Secreted polypeptide	Immune response	Defense/immunity protein activity	Extracellular
967	CD63	CD63 molecule	+	-	+		1					1	Integral membrane protein	Cell communication,Signal transduction	Molecular function unknown	Lysosome
972	CD74	CD74 molecule, major histocompatibility complex, class II invariant chain	+	-	+		1					1	MHC complex protein	Immune response	MHC class I receptor activity,MHC class II receptor activity	Plasma membrane
975	CD81	CD81 molecule	+	-	+		1		1		2	3	Enzyme: Oxidase	Metabolism,Energy pathways	Catalytic activity	Plasma membrane
928	CD9	CD9 molecule	+	-	+	3	3	2	3		2	5	Unclassified	Immune response	Molecular function unknown	Cell surface
978	CDA	cytidine deaminase	-	-	-	6	2	3	7		3	5	Enzyme: Deaminase	Metabolism,Energy pathways	Deaminase activity	Nucleus
11140	CDC37	cell division cycle 37 homolog (S. cerevisiae)	+	-	-	2	13		1		1	4	Chaperone	Protein metabolism	Chaperone activity	Cytoplasm
998	CDC42	cell division control protein 42 homolog isoform 1 precursor	+	-	-	3	5		3		2	4	GTPase	Cell communication,Signal transduction	GTPase activity	Cytoplasm
998	CDC42*	cell division control protein 42 homolog isoform 2	+	-	-						2	1	GTPase	Cell communication,Signal transduction	GTPase activity	Cytoplasm
79577	CDC73	Parafibromin	-	-	-			2				1	Unclassified	Biological_process unknown	Molecular function unknown	Nucleolus, Nucleus
64866	CDCP1	CUB domain containing protein 1	-	+	+		1					1	Unclassified,Adhesion molecule	Cell adhesion,Cell communication,Signal transduction,Cell-cell adhesion	Molecular function unknown,Cell adhesion molecule activity	Plasma membrane
999	CDH1	cadherin 1, type 1, E-cadherin (epithelial)	+	+	+	5	8	5	1		10	5	Adhesion molecule	Cell communication,Signal transduction	Cell adhesion molecule activity	Plasma membrane
1009	CDH11	Isoform 2 of Cadherin-11 precursor	-	+	+			2				1	Cell junction protein	Cell growth and/or maintenance	Cell adhesion molecule activity	Plasma membrane
222256	CDHR3	CDNA FLJ44366 fis, clone TRACH3008629, weakly similar to Cadherin- related tumor suppressor	-	-	-			1				1	Unclassified	Biological_process unknown	Molecular function unknown
1021	CDK6	cyclin-dependent kinase 6	-	-	-		1					1	Cell cycle control protein	Cell communication,Signal transduction	Protein binding	Nucleus
1041	CDSN	corneodesmosin	-	+	+	2	2	2				3	Cell junction protein	Cell growth and/or maintenance	Cell adhesion molecule activity	Plasma membrane
634	CEACAM1	carcinoembryonic antigen-related cell adhesion molecule 1 (biliary glycoprotein)	+	+	+		1	3	1		3	4	Adhesion molecule	Signal transduction	Molecular function unknown,Cell adhesion molecule activity	Plasma membrane
1048	CEACAM5	carcinoembryonic antigen-related cell adhesion molecule 5	+	+	-	4	2	3	2		7	5	Adhesion molecule	Immune response	Cell adhesion molecule activity	Plasma membrane
4680	CEACAM6	Carcinoembryonic antigen-related cell adhesion molecule 6 precursor	-	+	+		4	4			3	3	Adhesion molecule,Secreted polypeptide	Cell communication,Signal transduction	Cell adhesion molecule activity	Plasma membrane
1088	CEACAM8	carcinoembryonic antigen-related cell adhesion molecule 8	+	+	-	3	1	3	1		3	5	Unclassified	Immune response	Molecular function unknown	Plasma membrane
51816	CECR1	cat eye syndrome chromosome region, candidate 1	-	+	+		1					1	Enzyme: Deaminase	Metabolism,Energy pathways	Deaminase activity	Extracellular
27443	CECR2	cat eye syndrome chromosome region, candidate 2	-	-	-		1					1	Unclassified	Cell communication,Signal transduction	Molecular function unknown	-
1056	CEL	carboxyl ester lipase (bile salt-stimulated lipase)	+	+	-		3					1	Enzyme: Lipase	Metabolism,Energy pathways	Lipase activity	Extracellular
1952	CELSR2	cadherin, EGF LAG seven-pass G-type receptor 2 (flamingo homolog, Drosophila)	-	+	+		2					1	G protein coupled receptor	Cell communication,Signal transduction	G-protein coupled receptor activity	Plasma membrane
1063	CENPF	centromere protein F, 350/400ka (mitosin)	-	-	-		1					1	Cell cycle control protein	Cell growth and/or maintenance	Transcription factor binding	Nucleus
55835	CENPJ	centromere protein J	-	-	-	2						1	Cytoskeletal protein	Cell communication,Signal transduction	Structural constituent of cytoskeleton	Cytoplasm
9859	CEP170	centrosomal protein 170kDa	-	-	-		1					1	Unclassified	Biological_process unknown	Molecular function unknown	Cytoplasm, Nucleus, Centrosome
11190	CEP250*	centrosome-associated protein CEP250	+	-	-						1	1	Unclassified	Cell cycle	Molecular function unknown	Centrosome
79598	CEP97	centrosomal protein 97kDa	-	-	-	2					1	2	Unclassified	Biological_process unknown	Molecular function unknown	Centriole
1066	CES1	carboxylesterase 1 (monocyte/macrophage serine esterase 1)	-	+	-	3	4				9	3	Enzyme: Esterase	Metabolism	Hydrolase activity	Extracellular
8824	CES2	carboxylesterase 2 (intestine, liver)	-	+	-	9	9	8	6		9	5	Enzyme: Esterase	Metabolism	Hydrolase activity	Microsome
629	CFB	complement factor B	+	+	-	15	16	12	3		22	5	Complement protein	Immune response	Complement activity	Extracellular
3075	CFH	complement factor H	+	+	-	17	14	4	11		32	5	Regulatory/other subunit	Immune response	Complement binding	Extracellular
3078	CFHR1	complement factor H-related 1	-	+	-	4	5		2	1		4	Complement protein	Immune response	Complement activity	Extracellular
3080	CFHR2*	complement factor H-related protein 2 precursor	-	+	-						2	1	Secreted polypeptide	Immune response	Molecular function unknown	Extracellular
81494	CFHR5	complement factor H-related 5	-	+	-				1			1	Secreted polypeptide	Immune response,Complement activation	Complement binding	Extracellular
3426	CFI	complement factor I	+	+	-	3	4		1		8	4	Complement protein	Immune response	Complement activity	Extracellular
1072	CFL1	cofilin 1 (non-muscle)	+	-	-	8	12	8	5	2	7	6	Cytoskeletal associated protein	Cell growth and/or maintenance	Cytoskeletal protein binding	Cytoplasm
1073	CFL2	cofilin 2 (muscle)	+	-	-				2			1	Cytoskeletal associated protein	Biological_process unknown,Cytoskeleton organization and biogenesis	Cytoskeletal protein binding	Cytoplasm
5199	CFP	Properdin precursor	-	+	-			2	1			2	Complement protein	Immune response	Complement activity	Extracellular
57530	CGN	cingulin	-	-	-	3		2				2	Cell junction protein	Cell growth and/or maintenance	Cell adhesion molecule activity	Nucleus
10669	CGREF1	cell growth regulator with EF-hand domain 1	-	+	-		9	2			3	3	Calcium binding protein	Cell communication,Signal transduction	Calcium ion binding	Extracellular
1101	CHAD	Chondroadherin precursor	-	+	-		4	3	1		2	4	Extracellular matrix protein	Cell growth and/or maintenance	Extracellular matrix structural constituent	Extracellular
1106	CHD2	chromodomain helicase DNA binding protein 2	-	-	-		1					1	DNA binding protein	Regulation of nucleobase, nucleoside, nucleotide and nucleic acid metabolism	DNA binding	Nucleus
1108	CHD4	chromodomain helicase DNA binding protein 4	-	-	-	2						1	DNA binding protein	Regulation of nucleobase, nucleoside, nucleotide and nucleic acid metabolism	DNA binding	Cytoplasm, Nucleus
84181	CHD6	chromodomain helicase DNA binding protein 6	-	-	-		1					1	DNA binding protein	Regulation of nucleobase, nucleoside, nucleotide and nucleic acid metabolism	DNA binding	Nucleus
55636	CHD7	chromodomain helicase DNA binding protein 7	-	-	-	2						1	DNA binding protein	Regulation of nucleobase, nucleoside, nucleotide and nucleic acid metabolism	DNA binding	Nucleus
80205	CHD9	chromodomain helicase DNA binding protein 9	-	-	-	2		2				2	DNA binding protein	Transcription	DNA binding,Transcription regulator activity,ATPase activity	Nucleus
1116	CHI3L1	chitinase 3-like 1 (cartilage glycoprotein-39)	-	+	-		3				10	2	Extracellular matrix protein	Cell growth and/or maintenance	Extracellular matrix structural constituent	Extracellular
1117	CHI3L2	chitinase 3-like 2	-	+	-	7	3	15			17	4	Unclassified	Bone remodeling	Molecular function unknown	Extracellular
66005	CHID1	chitinase domain containing 1	+	+	-		5	4				2	Transport/cargo protein	Cell proliferation,Cell activation,Transport,Cell differentiation	Transporter activity	Lysosome
1118	CHIT1	chitinase 1 (chitotriosidase)	-	+	+	3	4		2	1	13	5	Enzyme: Hydrolase	Metabolism,Energy pathways	Hydrolase activity	Extracellular
1120	CHKB	choline kinase beta	-	-	+		2					1	Lipid Kinase	Metabolism,Energy pathways	Lipid kinase activity	-
57132	CHMP1B	chromatin modifying protein 1B	+	-	-		1					1	Transport/cargo protein	Transport	Transporter activity	Endosome
27243	CHMP2A	chromatin modifying protein 2A	+	-	-		1					1	Transport/cargo protein	Transport	Transporter activity	Cytoplasm
29082	CHMP4A	chromatin modifying protein 4A	-	-	-		3					1	Unclassified	Cell growth and/or maintenance	Molecular function unknown	Cytoplasmic vesicle
128866	CHMP4B	chromatin modifying protein 4B	+	-	-		7		1			2	Transport/cargo protein	Transport	Transporter activity	Cytoplasm
92421	CHMP4C	chromatin modifying protein 4C	-	-	-		1					1	Unclassified	Biological_process unknown	Molecular function unknown	-
51510	CHMP5	chromatin modifying protein 5	+	-	-		2					1	Transport/cargo protein	Transport	Transporter activity	-
79643	CHMP6	chromatin modifying protein 6	+	-	-		1					1	Unclassified	Transport	Molecular function unknown	-
26973	CHORDC1	cysteine and histidine-rich domain (CHORD)-containing, zinc binding protein 1	-	-	-		2					1	Unclassified	Biological_process unknown	Molecular function unknown	-
11261	CHP1*	calcineurin B homologous protein 1	-	-	-						2	1
1138	CHRNA5*	neuronal acetylcholine receptor subunit alpha-5 precursor	-	+	+						1	1	Voltage gated channel	Cell communication,Signal transduction	Voltage-gated ion channel activity	Plasma membrane
8534	CHST1	carbohydrate (keratan sulfate Gal-6) sulfotransferase 1	+	+	+		1					1	Enzyme: Sulphotransferase	Metabolism,Energy pathways	Sulfotransferase activity	Golgi apparatus
55501	CHST12*	carbohydrate sulfotransferase 12	+	-	+						1	1	Enzyme: Sulphotransferase	Metabolism,Energy pathways	Sulfotransferase activity	Golgi apparatus
113189	CHST14	carbohydrate (N-acetylgalactosamine 4-0) sulfotransferase 14	+	-	-		1					1	Enzyme: Sulphotransferase	Metabolism,Energy pathways	Sulfotransferase activity	Integral to membrane
4166	CHST6	carbohydrate (N-acetylglucosamine 6-O) sulfotransferase 6	-	+	-		1				1	2	Enzyme: Sulphotransferase	Metabolism,Energy pathways	Sulfotransferase activity	Golgi apparatus
64377	CHST8	carbohydrate (N-acetylgalactosamine 4-0) sulfotransferase 8	-	-	+		1					1	Enzyme: Sulphotransferase	Metabolism,Energy pathways	Sulfotransferase activity	-
9391	CIAO1	cytosolic iron-sulfur protein assembly 1 homolog (S. cerevisiae)	-	-	-		1					1	Transcription regulatory protein	Regulation of nucleobase, nucleoside, nucleotide and nucleic acid metabolism	Transcription regulator activity	Nucleus
57019	CIAPIN1	cytokine induced apoptosis inhibitor 1	-	-	-		1					1	Unclassified	Cell growth and/or maintenance	Molecular function unknown	Mitochondrion, Cytoplasm
10970	CKAP4	cytoskeleton-associated protein 4	+	-	+	11	1					2	Cytoskeletal associated protein	Cell growth and/or maintenance	Cytoskeletal protein binding	Plasma membrane
9793	CKAP5	cytoskeleton associated protein 5	-	-	-		1					1	Cytoskeletal associated protein	Mitosis	Cytoskeletal protein binding	Centrosome
1152	CKB	creatine kinase, brain	+	-	-	4	2	3	1		1	5	Enzyme: Phosphotransferase	Metabolism,Energy pathways	Catalytic activity	Cytoplasm
1158	CKM	creatine kinase, muscle	-	-	-		4					1	Enzyme: Phosphotransferase	Metabolism,Energy pathways	Catalytic activity	Cytoplasm
548596	CKMT1A	creatine kinase, mitochondrial 1A	-	-	-				5			1	Enzyme: Phosphotransferase	Energy pathways	Transferase activity	Mitochondrion
1159	CKMT1B	creatine kinase, mitochondrial 1B	-	-	-	12						1	Enzyme: Phosphotransferase	Metabolism,Energy pathways	Catalytic activity	Mitochondrion
1160	CKMT2	creatine kinase, mitochondrial 2 (sarcomeric)	-	-	-		1		1			2	Enzyme: Phosphotransferase	Metabolism,Energy pathways	Catalytic activity	Mitochondrion
23332	CLASP1	cytoplasmic linker associated protein 1	+	-	-	2					1	2	Cytoskeletal associated protein	Cell growth and/or maintenance	Cytoskeletal protein binding	Centrosome
1178	CLC*	eosinophil lysophospholipase	-	-	-						1	1	Enzyme: Phospholipase	Immune response	Phospholipase activity	Secretory granule
22802	CLCA4	chloride channel accessory 4	+	+	+	4	9	2		2	20	5	Voltage gated channel	Transport	Voltage-gated ion channel activity	-
7123	CLEC3B	C-type lectin domain family 3, member B	-	+	-		1		1			2	Secreted polypeptide	Biological_process unknown	Protein binding,Molecular function unknown	Extracellular
1047	CLGN	calmegin	-	+	+				1			1	Chaperone	Protein metabolism	Chaperone activity	Endoplasmic reticulum
1192	CLIC1	chloride intracellular channel 1	+	-	-	11	3	4	7	1	10	6	Intracellular ligand gated channel	Transport	Intracellular ligand-gated ion channel activity	Nucleus
9022	CLIC3	chloride intracellular channel 3	+	-	-	10			8			2	Intracellular ligand gated channel	Transport	Intracellular ligand-gated ion channel activity	Nucleus
25932	CLIC4*	chloride intracellular channel protein 4	+	-	-						1	1	Intracellular ligand gated channel	Transport	Intracellular ligand-gated ion channel activity	Cytoplasm
54102	CLIC6	chloride intracellular channel 6	+	-	-		1					1	Voltage gated channel	Transport	Voltage-gated ion channel activity	Plasma membrane
9685	CLINT1	clathrin interactor 1	-	-	-		1		1			2	Transport/cargo protein	Transport	Transporter activity	Cytoplasm, Nucleus, Golgi apparatus
6249	CLIP1	CAP-GLY domain containing linker protein 1	-	-	-	2	1			1		3	Structural protein	Cell growth and/or maintenance,Mitosis	Structural molecule activity	Microtubule, Cytoplasm
57396	CLK4*	dual specificity protein kinase CLK4	-	-	-						1	1	Dual specificity kinase	Cell communication,Signal transduction	Protein threonine/tyrosine kinase activity	Nucleus
	CLN2	Tripeptidyl-peptidase I [Precursor]	-	-	-					1		1	-	-	-	-
1203	CLN5*	ceroid-lipofuscinosis neuronal protein 5	-	+	+						1	1	Unclassified	Biological_process unknown	Protein binding,Molecular function unknown	Lysosome
10845	CLPX	ATP-dependent Clp protease ATP-binding subunit ClpX-like, mitochondrial precursor	+	-	-			1				1	Protease	Protein metabolism	Peptidase activity	Mitochondrion
63967	CLSPN	claspin homolog (Xenopus laevis)	-	-	-	2						1	Cell cycle control protein	Cell communication,Signal transduction	Molecular function unknown	Nucleus
22883	CLSTN1	calsyntenin 1	+	+	+		1	2				2	Calcium binding protein	Cell communication,Signal transduction	Calcium ion binding	Plasma membrane
9746	CLSTN3	calsyntenin 3	-	+	+		3					1	Calcium binding protein	Cell communication,Signal transduction	Calcium ion binding	Plasma membrane
1212	CLTB	clathrin, light chain (Lcb)	-	-	-		1		1			2	Structural protein	Cell growth and/or maintenance	Structural molecule activity	Cytoplasm
1213	CLTC	clathrin, heavy chain (Hc)	+	-	-	33	5	9	25	2	2	6	Structural protein	Cell growth and/or maintenance	Structural molecule activity	Cytoplasm
8218	CLTCL1	clathrin, heavy chain-like 1	+	-	-				4			1	Transport/cargo protein	Vesicle-mediated transport	Intracellular transporter activity	Clathrin-coated vesicle
1191	CLU	clusterin	+	+	-	17	19	10	10	1	16	6	Complement protein	Immune response	Complement activity	Cytoplasm
27098	CLUL1	clusterin-like 1 (retinal)	-	+	-		1					1	Unclassified	Biological_process unknown	Molecular function unknown	Extracellular
55907	CMAS	cytidine monophosphate N-acetylneuraminic acid synthetase	-	-	-	2			2			2	Enzyme: Ligase	Metabolism,Energy pathways	Ligase activity	Nucleus
51727	CMPK1	cytidine monophosphate (UMP-CMP) kinase 1, cytosolic	+	+	-	8	6		6		4	4	Enzyme: Phosphotransferase	Regulation of nucleobase, nucleoside, nucleotide and nucleic acid metabolism	Catalytic activity	Cytoplasm
168975	CNBD1	cyclic nucleotide binding domain containing 1	-	-	-		1					1	Unclassified	Biological_process unknown	Molecular function unknown	-
84735	CNDP1	carnosine dipeptidase 1 (metallopeptidase M20 family)	-	+	-		1					1	Metallo protease	Protein metabolism	Metallopeptidase activity	Cytoplasm
55748	CNDP2	cytosolic non-specific dipeptidase isoform 1	+	-	-	4	8		4		1	4	Metallo protease	Protein metabolism	Metallopeptidase activity	Cytoplasm
55748	CNDP2*	cytosolic non-specific dipeptidase isoform 2	+	-	-						1	1	Metallo protease	Protein metabolism	Metallopeptidase activity	Cytoplasm
1265	CNN2	calponin 2	-	-	-	6	2		3	1	3	5	Cytoskeletal associated protein	Cell growth and/or maintenance	Cytoskeletal protein binding	Cytoplasm
1266	CNN3	calponin 3, acidic	-	-	-				1			1	Cytoskeletal associated protein	Cell growth and/or maintenance	Cytoskeletal protein binding	Cytoplasm
1267	CNP	2',3'-cyclic nucleotide 3' phosphodiesterase	+	-	-		2					1	Enzyme: Phosphodiesterase	Metabolism,Energy pathways	Phosphoric diester hydrolase activity	Cytoplasm
10330	CNPY2	canopy 2 homolog (zebrafish)	-	+	-		4		1		1	3	Integral membrane protein	Cell growth and/or maintenance	Protein binding	Integral to membrane
54875	CNTLN	centlein, centrosomal protein	+	-	-	2						1	Unclassified	Biological_process unknown	Molecular function unknown	-
80347	COASY	coenzyme A synthase isoform a	+	+	-		1					1	Enzyme: Transferase	Metabolism,Energy pathways	Transferase activity	Cytoplasm
7373	COL14A1	collagen, type XIV, alpha 1	+	-	+		23	49			16	3	Extracellular matrix protein	Cell growth and/or maintenance	Extracellular matrix structural constituent	Extracellular
1306	COL15A1	collagen, type XV, alpha 1	+	+	-	2						1	Extracellular matrix protein	Cell growth and/or maintenance	Extracellular matrix structural constituent	Extracellular
80781	COL18A1	collagen, type XVIII, alpha 1	+	+	-		2	2				2	Extracellular matrix protein	Cell growth and/or maintenance	Extracellular matrix structural constituent	Extracellular
1277	COL1A1	collagen, type I, alpha 1	+	+	-		1	1				2	Extracellular matrix protein	Cell growth and/or maintenance	Extracellular matrix structural constituent	Extracellular
1278	COL1A2	Collagen alpha-2(I) chain precursor	+	+	-			3				1	Extracellular matrix protein	Cell growth and/or maintenance	Extracellular matrix structural constituent	Extracellular
81578	COL21A1	collagen, type XXI, alpha 1	-	+	-		1	1				2	Extracellular matrix protein	Cell growth and/or maintenance	Extracellular matrix structural constituent	Extracellular
1284	COL4A2	collagen, type IV, alpha 2	+	+	+	2						1	Extracellular matrix protein	Cell growth and/or maintenance	Extracellular matrix structural constituent	Extracellular
10087	COL4A3BP	collagen, type IV, alpha 3 (Goodpasture antigen) binding protein	-	-	-		2					1	Serine/threonine kinase	Signal transduction	Protein serine/threonine kinase activity	Cytoplasm
1291	COL6A1	collagen, type VI, alpha 1	+	+	-		17	15			10	3	Extracellular matrix protein	Cell growth and/or maintenance	Extracellular matrix structural constituent	Extracellular
1292	COL6A2	collagen, type VI, alpha 2	+	+	-		13	3			3	3	Extracellular matrix protein	Cell growth and/or maintenance	Extracellular matrix structural constituent	Extracellular
1293	COL6A3	alpha 3 type VI collagen isoform 1 precursor	+	+	-			3				1	Extracellular matrix protein	Cell growth and/or maintenance	Extracellular matrix structural constituent	Extracellular
1296	COL8A2*	collagen alpha-2(VIII) chain precursor	-	+	+						1	1	Extracellular matrix protein	Cell growth and/or maintenance	Extracellular matrix structural constituent	Extracellular
1299	COL9A3	Collagen alpha-3(IX) chain precursor	-	+	-			4				1	Extracellular matrix protein	Cell growth and/or maintenance	Extracellular matrix structural constituent	Extracellular
1312	COMT	catechol-O-methyltransferase	+	-	+	5	1		4			3	Enzyme: Acyltransferase	Metabolism,Energy pathways	Acyltransferase activity	Cytoplasm, Endoplasmic reticulum
1314	COPA	coatomer protein complex, subunit alpha	+	-	-	6	2		3			3	Transport/cargo protein	Transport	Transporter activity	Cytoplasm
1315	COPB1	coatomer protein complex, subunit beta 1	+	-	-	2			1		1	3	Transport/cargo protein	Transport	Transporter activity	Cytoplasm
9276	COPB2	coatomer protein complex, subunit beta 2 (beta prime)	+	-	-	3	2		1			3	Transport/cargo protein	Transport	Transporter activity	Cytoplasm
11316	COPE	coatomer protein complex, subunit epsilon	-	-	-		2		1			2	Transport/cargo protein	Transport	Transporter activity	Cytoplasm
22820	COPG	coatomer protein complex, subunit gamma	-	-	-	3			1			2	Transport/cargo protein	Transport	Transporter activity	Golgi apparatus
9318	COPS2	COP9 constitutive photomorphogenic homolog subunit 2 (Arabidopsis)	-	-	-		2					1	Transcription regulatory protein	Regulation of nucleobase, nucleoside, nucleotide and nucleic acid metabolism	Transcription regulator activity	Nucleus
8533	COPS3	COP9 constitutive photomorphogenic homolog subunit 3 (Arabidopsis)	+	-	-		3				2	2	Transcription regulatory protein	Cell communication,Signal transduction	Transcription regulator activity	Cytoplasm
51138	COPS4	COP9 constitutive photomorphogenic homolog subunit 4 (Arabidopsis)	+	-	-		2					1	Unclassified	Protein metabolism	Protein binding,Molecular function unknown	-
10987	COPS5	COP9 constitutive photomorphogenic homolog subunit 5 (Arabidopsis)	-	-	-		1					1	Ubiquitin proteasome system protein	Protein metabolism	Ubiquitin-specific protease activity	Nucleus
10980	COPS6	COP9 constitutive photomorphogenic homolog subunit 6 (Arabidopsis)	-	-	-		1				1	2	Cell cycle control protein	Cell communication,Signal transduction	Protein binding	Cytoplasm
64708	COPS7B	COP9 constitutive photomorphogenic homolog subunit 7B (Arabidopsis)	-	-	-		1					1	Unclassified	Cell communication,Signal transduction	Molecular function unknown	Cytoplasm
22818	COPZ1	coatomer protein complex, subunit zeta 1	-	-	-	2	1					2	Transport/cargo protein	Transport	Transporter activity	Cytoplasm
11151	CORO1A	coronin, actin binding protein, 1A	+	-	-	16	24	8	11	2	15	6	Cytoskeletal associated protein	Cell growth and/or maintenance	Cytoskeletal protein binding	Cytoplasm
57175	CORO1B	coronin, actin binding protein, 1B	+	-	-		2		1		1	3	Unclassified	Cell motility	Molecular function unknown	-
23603	CORO1C	coronin, actin binding protein, 1C	+	-	-	5	8	3	4		1	5	Cytoskeletal associated protein	Cell growth and/or maintenance	Cytoskeletal protein binding	Cytoplasm
84940	CORO6	coronin 6	-	-	-		1					1	Unclassified	Biological_process unknown	Molecular function unknown	-
79585	CORO7	coronin 7	-	-	-		8				1	2	Transport/cargo protein	-	Transporter activity	Golgi membrane
23406	COTL1	coactosin-like 1 (Dictyostelium)	+	-	-	2	6				4	3	Unclassified,Cytoskeletal associated protein	Cell growth and/or maintenance	Protein binding,Molecular function unknown	Cytoplasm
51241	COX16	Protein C14orf112 precursor	-	+	-			2				1	Unclassified	Biological_process unknown	Molecular function unknown
4513	COX2	cytochrome c oxidase subunit II	-	-	+	3			2			2	-	-	-	-
1327	COX4I1	cytochrome c oxidase subunit IV isoform 1	+	-	+				2			1	Enzyme: Oxidoreductase	Metabolism,Energy pathways	Oxidoreductase activity	Mitochondrion
10328	COX4NB	COX4 neighbor	-	-	-		1					1	Unclassified	Biological_process unknown	Molecular function unknown	Nucleus
9377	COX5A	cytochrome c oxidase subunit Va	-	-	-	3			2			2	Regulatory/other subunit	Metabolism,Energy pathways	Oxidoreductase activity	-
1329	COX5B	cytochrome c oxidase subunit Vb	+	-	-	2			1			2	Enzyme: Oxidoreductase	Metabolism,Energy pathways	Oxidoreductase activity	Mitochondrion
1337	COX6A1	cytochrome c oxidase subunit VIa polypeptide 1	-	-	+	2			1			2	Enzyme: Oxidoreductase	Metabolism,Energy pathways	Oxidoreductase activity	Mitochondrion
1340	COX6B1	cytochrome c oxidase subunit VIb polypeptide 1 (ubiquitous)	-	-	-	2			1		1	3	Enzyme: Oxidoreductase	Metabolism,Energy pathways	Oxidoreductase activity	Mitochondrion
1347	COX7A2	cytochrome c oxidase subunit VIIa polypeptide 2 (liver)	-	-	+				1			1	Enzyme: Oxidoreductase	Metabolism,Energy pathways	Oxidoreductase activity	Mitochondrion
1356	CP	ceruloplasmin (ferroxidase)	+	+	-	44	27	16	12	5	43	6	Enzyme: Oxidoreductase	Metabolism,Energy pathways	Oxidoreductase activity	Extracellular
51200	CPA4	carboxypeptidase A4	-	+	-		2	2	1		2	4	Metallo protease	Protein metabolism	Metallopeptidase activity	-
1361	CPB2	carboxypeptidase B2 (plasma)	-	+	-		1					1	Carboxypeptidase	Protein metabolism	Carboxypeptidase activity	Extracellular
1362	CPD	carboxypeptidase D isoform 1 precursor	+	+	+		9	6	1		17	4	Carboxypeptidase	Protein metabolism	Carboxypeptidase activity	Plasma membrane
1362	CPD*	carboxypeptidase D isoform 2	+	+	+						3	1	Carboxypeptidase	Protein metabolism	Carboxypeptidase activity	Plasma membrane
1363	CPE	carboxypeptidase E	-	+	-	6	14	17	3	3	15	6	Carboxypeptidase	Protein metabolism	Carboxypeptidase activity	Plasma membrane
1368	CPM	carboxypeptidase M	-	+	-		1					1	Carboxypeptidase	Protein metabolism	Carboxypeptidase activity	Plasma membrane
1369	CPN1	carboxypeptidase N, polypeptide 1	-	+	-		2				1	2	Carboxypeptidase	Protein metabolism	Carboxypeptidase activity	Extracellular
1370	CPN2	carboxypeptidase N, polypeptide 2	+	+	-				1			1	Regulatory/other subunit	Protein metabolism	Enzyme regulator activity	Extracellular
8904	CPNE1	copine I	+	-	-	5			3			2	Transport/cargo protein	Vesicle-mediated transport	Transporter activity	Cytoplasm
221184	CPNE2*	copine-2	-	-	-						1	1	Transport/cargo protein	Transport	Transporter activity	Cytoplasm
8895	CPNE3	copine III	+	-	-	9	3		8			3	Transport/cargo protein	Transport	Transporter activity	Cytoplasm
144402	CPNE8	Copine-8	+	-	-			2				1	Unclassified	Transport	Molecular function unknown	-
55313	CPPED1*	calcineurin-like phosphoesterase domain-containing protein 1 isoform a	-	-	-						6	1	Unclassified	Biological_process unknown	Molecular function unknown	-
10404	CPQ*	carboxypeptidase Q precursor	-	+	-						3	1	-	-	-	-
1374	CPT1A	carnitine palmitoyltransferase 1A (liver)	-	-	+	2						1	Enzyme: Palmitoyltransferase	Mitochondrial transport	Palmitoyltransferase activity	Mitochondrial membrane
119587	CPXM2	carboxypeptidase X (M14 family), member 2	-	+	+		6					1	Carboxypeptidase	Protein metabolism	Carboxypeptidase activity	-
1378	CR1	complement component (3b/4b) receptor 1 (Knops blood group)	+	+	+		1					1	Complement receptor	Immune response	Complement receptor activity	Plasma membrane
1382	CRABP2	cellular retinoic acid binding protein 2	+	-	-	7	6	5	8	3	5	6	Transcription regulatory protein	Regulation of nucleobase, nucleoside, nucleotide and nucleic acid metabolism	Transcription regulator activity	Cytoplasm
54544	CRCT1	cysteine-rich C-terminal 1	-	-	-	3			2			2	Unclassified	Biological_process unknown	Molecular function unknown	-
90993	CREB3L1	cAMP responsive element binding protein 3-like 1	-	-	-		1	2				2	Transcription regulatory protein	Regulation of nucleobase, nucleoside, nucleotide and nucleic acid metabolism	Transcription regulator activity	Nucleus
8804	CREG1	cellular repressor of E1A-stimulated genes 1	+	+	+		2	2			2	3	Secreted polypeptide	Cell communication,Signal transduction	Transcription factor activity	Extracellular
51232	CRIM1*	cysteine-rich motor neuron 1 protein precursor	-	+	+						4	1	Integral membrane protein	Cell communication,Signal transduction	Receptor activity	Plasma membrane
1396	CRIP1	cysteine-rich protein 1 (intestinal)	-	-	-	3	1		3			3	Transport/cargo protein	Transport	Transporter activity	Cytoplasm
1397	CRIP2	cysteine-rich protein 2	-	-	-	5			5			2	Adapter molecule	Regulation of nucleobase, nucleoside, nucleotide and nucleic acid metabolism	Receptor signaling complex scaffold activity	Nucleus
7180	CRISP2	cysteine-rich secretory protein 2	-	+	-				1			1	Adhesion molecule	Cell communication,Signal transduction	Cell adhesion molecule activity	Extracellular
10321	CRISP3	cysteine-rich secretory protein 3	-	+	-	20	5	45	12	1	13	6	Extracellular matrix protein	Immune response	Extracellular matrix structural constituent	Secretory granule
83690	CRISPLD1	cysteine-rich secretory protein LCCL domain containing 1	+	-	-		3	2				2	Secreted polypeptide	Biological_process unknown	Molecular function unknown	Extracellular
83716	CRISPLD2	cysteine-rich secretory protein LCCL domain containing 2	-	+	+		1					1	Unclassified	Biological_process unknown	Molecular function unknown	-
1398	CRK	v-crk sarcoma virus CT10 oncogene homolog (avian)	+	-	-		1		1		1	3	Adapter molecule	Cell communication,Signal transduction	Receptor signaling complex scaffold activity	Cytoplasm
1399	CRKL	v-crk sarcoma virus CT10 oncogene homolog (avian)-like	-	-	-		1		1			2	Adapter molecule	Cell communication,Signal transduction	Receptor signaling complex scaffold activity	Cytoplasm
51379	CRLF3	cytokine receptor-like factor 3	-	-	-		4					1	Unclassified	Biological_process unknown	Molecular function unknown	-
1400	CRMP1	Dihydropyrimidinase-related protein 1	-	-	-			3				1	Enzyme: Hydrolase	Cell growth and/or maintenance	Hydrolase activity,Protein binding	Cytoplasm
49860	CRNN	cornulin	+	-	-	28	19	17			14	4	Heat shock protein	Protein metabolism	Heat shock protein activity	Plasma membrane
9696	CROCC	ciliary rootlet coiled-coil, rootletin	+	-	-	2						1	Structural protein	Cell growth and/or maintenance	Structural molecule activity	Cytoplasm
10491	CRTAP	cartilage associated protein	+	+	+		1					1	Unclassified	Biological_process unknown	Molecular function unknown	Cytoplasm
1409	CRYAA	Alpha crystallin A chain	-	-	-			3			11	2	Heat shock protein	Protein metabolism	Heat shock protein activity	Nucleus
1410	CRYAB	crystallin, alpha B	+	-	-	7	1	2	4		16	5	Heat shock protein	Protein metabolism	Heat shock protein activity	Nucleus
1411	CRYBA1*	beta-crystallin A3	-	-	-						11	1	Structural protein	Cell growth and/or maintenance	Structural molecule activity	Nucleus
1412	CRYBA2*	beta-crystallin A2	-	-	-						2	1	Structural protein	Cell growth and/or maintenance	Structural molecule activity	Cytoplasm
1413	CRYBA4*	beta-crystallin A4	-	-	-						10	1	Structural protein	Cell growth and/or maintenance	Structural molecule activity	Nucleus
1414	CRYBB1*	beta-crystallin B1	-	-	-						18	1	Structural protein	Cell growth and/or maintenance	Structural molecule activity	Cytoplasm
1415	CRYBB2*	beta-crystallin B2	-	-	-						14	1	Structural protein	Cell growth and/or maintenance	Structural molecule activity
1417	CRYBB3*	beta-crystallin B3	-	-	-						3	1	Structural protein	Cell growth and/or maintenance	Structural molecule activity
1420	CRYGC*	gamma-crystallin C	-	-	-						7	1	Structural protein	Cell growth and/or maintenance	Structural molecule activity	Nucleus
1421	CRYGD*	gamma-crystallin D	-	-	-						11	1	Structural protein	Cell growth and/or maintenance	Structural molecule activity	Nucleus
155051	CRYGN*	gamma-crystallin N	-	-	-						1	1	Ubiquitin proteasome system protein	Protein metabolism	Ubiquitin-specific protease activity	Cytoplasm
1427	CRYGS*	beta-crystallin S	-	-	-						11	1	Structural protein	Cell growth and/or maintenance	Structural molecule activity	Nucleus
51084	CRYL1	crystallin, lambda 1	+	-	-		1					1	Enzyme: Oxidoreductase	Metabolism,Energy pathways	Oxidoreductase activity	Extracellular
1428	CRYM	crystallin, mu	+	-	-		2					1	Enzyme: Deaminase	Hormone metabolism,Osmoregulation	Hormone binding	Cytoplasm
1429	CRYZ	quinone oxidoreductase isoform a	+	-	-		1				2	2	Enzyme: Oxidoreductase	Metabolism,Energy pathways	Oxidoreductase activity	Cytoplasm
1429	CRYZ*	quinone oxidoreductase isoform b	+	-	-						2	1	Enzyme: Oxidoreductase	Metabolism,Energy pathways	Oxidoreductase activity	Cytoplasm
1431	CS	citrate synthase	+	-	-	6	1	5	4		6	5	Enzyme: Acyltransferase	Metabolism,Energy pathways	Acyltransferase activity	Mitochondrial matrix
8531	CSDA	cold shock domain protein A	-	-	-				1			1	DNA binding protein	Regulation of nucleobase, nucleoside, nucleotide and nucleic acid metabolism	DNA binding	Nucleus
7812	CSDE1	cold shock domain containing E1, RNA-binding	-	-	-		1					1	RNA binding protein	Regulation of gene expression, epigenetic	RNA binding	Cytoplasm
1434	CSE1L	CSE1 chromosome segregation 1-like (yeast)	+	-	-	2	1		1		2	4	Transport/cargo protein	Transport	Transporter activity	Nucleus
1445	CSK	c-src tyrosine kinase	+	-	-		2					1	Tyrosine kinase	Cell communication,Signal transduction	Protein-tyrosine kinase activity	Cytoplasm
1446	CSN1S1	Alpha-S1-casein	+	+	-		12					1	Transport/cargo protein	Transport	Transporter activity	Extracellular
	CSN1S2	Alpha-S2-casein	-	-	-		11					1	-	-	-	-
1447	CSN2	casein beta	+	+	-		4					1	Transport/cargo protein	Transport	Transporter activity	Extracellular
1448	CSN3	casein kappa	+	+	-		2					1	Unclassified	Biological_process unknown	Molecular function unknown	Extracellular
1457	CSNK2A1	casein kinase 2, alpha 1 polypeptide	-	-	-	2			1			2	Serine/threonine kinase	Protein modification,Signal transduction	Protein serine/threonine kinase activity	Nucleus
1464	CSPG4	Chondroitin sulfate proteoglycan 4 precursor	+	+	+			1				1	Integral membrane protein	Cell communication,Signal transduction	Protein binding	Plasma membrane
1465	CSRP1	cysteine and glycine-rich protein 1	+	-	-				1			1	Adapter molecule	Cell communication,Signal transduction	Receptor signaling complex scaffold activity	Cytoplasm
1469	CST1	cystatin SN	-	+	-	59	7	95	12	3	8	6	Protease inhibitor	Protein metabolism	Protease inhibitor activity	Cytoplasm
1470	CST2	cystatin SA	-	+	-	58	7	92	13	4	9	6	Protease inhibitor	Protein metabolism	Protease inhibitor activity	Cytoplasm
1471	CST3	cystatin C	+	+	+	19	5	25	3	3	11	6	Protease inhibitor	Protein metabolism	Protease inhibitor activity	Extracellular
1472	CST4	cystatin S	+	+	-	67	5	66	13	5	8	6	Protease inhibitor	Protein metabolism	Protease inhibitor activity	Cytoplasm
1473	CST5	cystatin D	+	+	-	34	2	50	5	11	10	6	Protease inhibitor	Protein metabolism	Protease inhibitor activity	Extracellular
1474	CST6	cystatin E/M	-	+	-		1					1	Protease inhibitor	Protein metabolism	Protease inhibitor activity	Extracellular
1475	CSTA	cystatin A (stefin A)	-	-	-	6	10	9		2	6	5	Protease inhibitor	Protein metabolism	Protease inhibitor activity	Cytoplasm
1476	CSTB	cystatin B (stefin B)	+	-	-	22	6	14	4	4	6	6	Protease inhibitor	Protein metabolism	Protease inhibitor activity	Nucleus
1487	CTBP1	C-terminal binding protein 1	-	-	-		1					1	Transcription regulatory protein	Regulation of nucleobase, nucleoside, nucleotide and nucleic acid metabolism	Transcription regulator activity	Nucleus
1486	CTBS	chitobiase, di-N-acetyl-	-	+	-	2	1	2	1		6	5	Enzyme: Glycosidase	Metabolism,Energy pathways	Catalytic activity	Lysosome
115908	CTHRC1	collagen triple helix repeat containing 1	-	+	-		1					1	Extracellular matrix protein	Transport	Extracellular matrix structural constituent	Extracellular
9811	CTIF*	CBP80/20-dependent translation initiation factor isoform 1	-	-	-						1	1	RNA binding protein	Protein metabolism	RNA binding
1495	CTNNA1	catenin (cadherin-associated protein), alpha 1, 102kDa	+	-	-	9	3		9	2		4	Cytoskeletal protein	Cell growth and/or maintenance	Structural constituent of cytoskeleton	Cytoplasm
1499	CTNNB1	catenin (cadherin-associated protein), beta 1, 88kDa	+	-	-	13	1	3	9			4	Adhesion molecule	Cell communication,Signal transduction	Cell adhesion molecule activity	Cytoplasm, Nucleus, Plasma membrane
56998	CTNNBIP1	catenin, beta interacting protein 1	-	-	-		1			1		2	Transcription regulatory protein	Cell communication,Signal transduction	Protein binding,Transcription regulator activity	Cytoplasm
1500	CTNND1	catenin (cadherin-associated protein), delta 1	+	-	-	7		2	3			3	Adhesion molecule	Cell communication,Signal transduction	Cell adhesion molecule activity	Cytoplasm, Nucleus
1503	CTPS	CTP synthase	-	-	-		1					1	Enzyme: Ligase	Metabolism,Energy pathways	Ligase activity	Cytoplasm
5476	CTSA	cathepsin A	+	+	+	4		2		1	7	4	Serine protease	Protein metabolism	Serine-type peptidase activity	Lysosome
1508	CTSB	cathepsin B	+	+	-	15	8	14	9		17	5	Cysteine protease	Apoptosis,Protein metabolism	Cysteine-type peptidase activity	Lysosome
1075	CTSC	cathepsin C	+	+	-	6	4	25	2		15	5	Cysteine protease	Protein metabolism	Cysteine-type peptidase activity	Lysosome
1509	CTSD	cathepsin D	+	+	-	15	12	11	1	4	18	6	Aspartic protease	Protein metabolism	Aspartic-type signal peptidase activity	Lysosome
8722	CTSF	cathepsin F	-	+	-		8				2	2	Cysteine protease	Protein metabolism	Cysteine-type peptidase activity	Lysosome
1511	CTSG	cathepsin G	+	+	-	7	6	4	9		4	5	Serine protease	Protein metabolism	Serine-type peptidase activity	Extracellular
1512	CTSH	cathepsin H	-	+	-		8	4			3	3	Cysteine protease	Protein metabolism	Cysteine-type peptidase activity	Lysosome
1514	CTSL*	cathepsin L1 isoform 1 preproprotein	-	+	+						6	1	-	-	-	-
1514	CTSL1	cathepsin L1	-	-	-		4	7				2	Cysteine protease	Protein metabolism	Cysteine-type peptidase activity	Endosome
1515	CTSL2	cathepsin L2	-	-	-		4					1	Cysteine protease	Protein metabolism	Cysteine-type peptidase activity	Lysosome
1519	CTSO	cathepsin O	-	+	-		2					1	Cysteine protease	Protein metabolism	Cysteine-type peptidase activity	Lysosome
1520	CTSS	cathepsin S	-	+	-		5	6			10	3	Cysteine protease	Protein metabolism	Cysteine-type peptidase activity	Lysosome
1515	CTSV*	cathepsin L2 preproprotein	-	+	-						1	1	-	-	-	-
1522	CTSZ	cathepsin Z	-	+	+	2	5	3	1		9	5	Cysteine protease	Protein metabolism	Cysteine-type peptidase activity	Lysosome
2017	CTTN	cortactin	+	-	-	7	1		5			3	Cytoskeletal associated protein	Cell growth and/or maintenance	Cytoskeletal protein binding	Cytoplasm
	CUGBP2	CUG triplet repeat, RNA binding protein 2	-	-	-		4					1	-	-	-	-
8453	CUL2	cullin 2	-	-	-		1		1			2	Ubiquitin proteasome system protein	Protein metabolism	Ubiquitin binding	Cytoplasm
8452	CUL3	cullin 3	+	-	-	3	2		1			3	Ubiquitin proteasome system protein	Protein metabolism	Ubiquitin-specific protease activity	Nucleus
8450	CUL4B	cullin 4B	+	-	-		1					1	Ubiquitin proteasome system protein	Protein metabolism	Ubiquitin-specific protease activity	Nucleus
51596	CUTA	cutA divalent cation tolerance homolog (E. coli)	+	-	+	4	2	3	1		1	5	Unclassified	Biological_process unknown	Molecular function unknown	Plasma membrane
284340	CXCL17	DMC	+	-	-			3				1	Secreted polypeptide	Biological_process unknown	Molecular function unknown
6374	CXCL5*	C-X-C motif chemokine 5 precursor	-	+	-						1	1	Chemokine	Cell communication,Signal transduction	Chemokine activity	Extracellular
51260	CXORF26	chromosome X open reading frame 26	-	-	-		2					1	Unclassified	Biological_process unknown	Molecular function unknown	-
159013	CXORF38	chromosome X open reading frame 38	-	-	-		1					1	Unclassified	Biological_process unknown	Molecular function unknown	Cytoplasm, Nucleus
80777	CYB5B	cytochrome b5 type B (outer mitochondrial membrane)	-	-	+	2			1			2	Transport/cargo protein	Transport	Transporter activity	Mitochondrion
51706	CYB5R1	cytochrome b5 reductase 1	+	-	+		1					1	Enzyme: Reductase	Metabolism,Energy pathways	Catalytic activity	Endoplasmic reticulum
51700	CYB5R2	cytochrome b5 reductase 2	-	-	+		1				4	2	Enzyme: Reductase	Metabolism,Energy pathways,Electron transport	Catalytic activity	Cytosol
1727	CYB5R3	cytochrome b5 reductase 3	-	-	-	3	2		2			3	Enzyme: Reductase	Metabolism,Energy pathways	Catalytic activity	Cytoplasm
51167	CYB5R4	cytochrome b5 reductase 4	-	-	-		1					1	Enzyme: Oxidoreductase	Metabolism,Energy pathways	Oxidoreductase activity	Endoplasmic reticulum
1535	CYBA	cytochrome b-245, alpha polypeptide	-	-	+		1					1	Enzyme: Oxidase	Metabolism,Energy pathways	Catalytic activity	Plasma membrane
1536	CYBB	cytochrome b-245, beta polypeptide	-	-	+	5	1		3			3	Enzyme: Oxidase	Metabolism,Energy pathways	Catalytic activity	Plasma membrane
1537	CYC1	cytochrome c-1	-	-	-	2			2			2	Unclassified	Metabolism,Energy pathways	Molecular function unknown	Mitochondrion
54205	CYCS	cytochrome c, somatic	-	-	-	3	2	4	1		2	5	Enzyme: Oxidase	Metabolism,Energy pathways	Catalytic activity	Mitochondrion
23191	CYFIP1	cytoplasmic FMR1 interacting protein 1	+	-	-		1					1	Unclassified	Biological_process unknown	Molecular function unknown	Cytoplasm
29785	CYP2S1	cytochrome P450, family 2, subfamily S, polypeptide 1	-	+	+	3			2			2	Enzyme: Oxygenase	Metabolism,Energy pathways	Catalytic activity	Endoplasmic reticulum
3491	CYR61	cysteine-rich, angiogenic inducer, 61	-	+	-		1					1	Extracellular matrix protein	Cell communication,Signal transduction	Extracellular matrix structural constituent	Extracellular
9267	CYTH1	cytohesin 1	-	-	-		1				1	2	Guanine nucleotide exchange factor	Cell communication,Signal transduction	Guanyl-nucleotide exchange factor activity	Golgi apparatus
92521	CYTSB	cytospin B	-	-	-		1					1	-	-	-	-
23500	DAAM2	dishevelled associated activator of morphogenesis 2	-	-	-	2			1			2	Unclassified	Cell communication,Signal transduction	Molecular function unknown	-
1605	DAG1	dystroglycan 1 (dystrophin-associated glycoprotein 1)	+	+	+		5	6			2	3	Adhesion molecule	Cell communication,Signal transduction	Cell adhesion molecule activity	Plasma membrane
26007	DAK	dihydroxyacetone kinase 2 homolog (S. cerevisiae)	+	-	-		5				5	2	Enzyme: Phosphotransferase	Metabolism,Energy pathways	Catalytic activity	-
1615	DARS	aspartyl-tRNA synthetase	+	-	-	3	4		2			3	ATPase	Metabolism,Energy pathways	ATPase activity	Cytoplasm
1622	DBI	diazepam binding inhibitor (GABA receptor modulator, acyl-Coenzyme A binding protein)	+	-	-	3	5	6	1	5	6	6	Ligand	Metabolism,Energy pathways	Receptor binding	Mitochondrion
28988	DBNL	drebrin-like	+	-	-	9	9		9			3	Adapter molecule	Signal transduction	Kinase regulator activity	Actin cytoskeleton
131566	DCBLD2*	discoidin, CUB and LCCL domain-containing protein 2 precursor	+	+	-						1	1	Adhesion molecule	Cell communication,Signal transduction	Cell adhesion molecule activity	Plasma membrane
1630	DCC	deleted in colorectal carcinoma	-	-	+	2						1	Cell surface receptor	Cell communication,Signal transduction	Receptor activity	Ribosome, Plasma membrane
117159	DCD	dermcidin	+	+	-	3	4	13			5	4	Secreted polypeptide	Immune response	Molecular function unknown	Extracellular
1632	DCI	dodecenoyl-Coenzyme A delta isomerase (3,2 trans-enoyl-Coenzyme A isomerase)	-	-	-		1					1	-	-	-	-
1633	DCK	deoxycytidine kinase	-	-	-		1					1	Enzyme: Phosphotransferase	Regulation of nucleobase, nucleoside, nucleotide and nucleic acid metabolism	Catalytic activity	Cytoplasm
1634	DCN	decorin	+	+	-		1					1	Extracellular matrix protein	Cell growth and/or maintenance	Extracellular matrix structural constituent	Extracellular
28960	DCPS	decapping enzyme, scavenger	-	-	-		2					1	Enzyme: Hydrolase	Metabolism,Energy pathways	Hydrolase activity	Nucleus
1639	DCTN1	dynactin 1 (p150, glued homolog, Drosophila)	+	-	-	4	2		2			3	Cytoskeletal protein	Transport	Structural constituent of cytoskeleton	Centrosome
10540	DCTN2	dynactin 2 (p50)	+	-	-	3	1		2		1	4	Motor protein	Cell growth and/or maintenance	Motor activity	Cytoplasm
10671	DCTN6	dynactin 6	-	-	-		1					1	Unclassified	Biological_process unknown	Molecular function unknown	Mitochondrion
51181	DCXR	dicarbonyl/L-xylulose reductase	+	-	-	2	3		1			3	Enzyme: Oxidoreductase	Metabolism,Energy pathways	Oxidoreductase activity	Integral to membrane
23576	DDAH1	dimethylarginine dimethylaminohydrolase 1	+	-	-		2					1	Enzyme: Hydrolase	Metabolism,Energy pathways	Hydrolase activity	Cytoplasm
23564	DDAH2	dimethylarginine dimethylaminohydrolase 2	+	-	-	3	3		3	1		4	Enzyme: Hydrolase	Metabolism,Energy pathways	Hydrolase activity	Cytoplasm
1642	DDB1	damage-specific DNA binding protein 1, 127kDa	+	-	-		1				6	2	DNA binding protein	Regulation of nucleobase, nucleoside, nucleotide and nucleic acid metabolism	DNA repair protein	Cytoplasm
80821	DDHD1	Isoform 1 of Probable phospholipase DDHD1	-	-	-			3				1	Enzyme: Phospholipase	Metabolism,Energy pathways	Phospholipase activity	-
84301	DDI2	DDI1, DNA-damage inducible 1, homolog 2 (S. cerevisiae)	-	-	-		3					1	Ubiquitin proteasome system protein	Protein metabolism	Ubiquitin-specific protease activity	Cytoplasm
1650	DDOST	dolichyl-diphosphooligosaccharide-protein glycosyltransferase	-	-	+	2			1			2	Enzyme: Galactosyltransferase	Metabolism,Energy pathways	Galactosyltransferase activity	Endoplasmic reticulum
780	DDR1	Isoform 1 of Epithelial discoidin domain-containing receptor 1 precursor	+	+	+			3			1	2	Receptor tyrosine kinase	Cell communication,Signal transduction	Transmembrane receptor protein tyrosine kinase activity	Plasma membrane
1652	DDT	D-dopachrome tautomerase	+	-	-	2		2	1		1	4	Enzyme: Isomerase	Immune response	Isomerase activity	Cytoplasm
1653	DDX1	DEAD (Asp-Glu-Ala-Asp) box polypeptide 1	-	-	-	2						1	RNA binding protein	Regulation of nucleobase, nucleoside, nucleotide and nucleic acid metabolism	RNA binding	Nucleus
10521	DDX17	DEAD (Asp-Glu-Ala-Asp) box polypeptide 17	-	+	-	2	5		2			3	ATPase,RNA helicase	Regulation of nucleobase, nucleoside, nucleotide and nucleic acid metabolism	ATPase activity	Nucleus
11269	DDX19B	DEAD (Asp-Glu-Ala-As) box polypeptide 19B	+	-	-				1			1	ATPase	Metabolism	ATPase activity	Cytoplasm, Nucleus
9188	DDX21	Isoform 1 of Nucleolar RNA helicase 2	+	-	-			2				1	ATPase	Metabolism,Energy pathways	ATPase activity	Nucleoplasm, Nucleolus
10212	DDX39	DEAD (Asp-Glu-Ala-Asp) box polypeptide 39	-	-	-		1		1			2
7919	DDX39B*	spliceosome RNA helicase DDX39B	-	-	-						2	1	RNA binding protein	Regulation of nucleobase, nucleoside, nucleotide and nucleic acid metabolism	RNA binding	Nucleus
1654	DDX3X	DEAD (Asp-Glu-Ala-Asp) box polypeptide 3, X-linked	+	-	-	5	1		3			3	RNA helicase	Regulation of nucleobase, nucleoside, nucleotide and nucleic acid metabolism	RNA binding	Nucleus
8653	DDX3Y	DEAD (Asp-Glu-Ala-Asp) box polypeptide 3, Y-linked	-	-	-				2			1	RNA binding protein	Regulation of nucleobase, nucleoside, nucleotide and nucleic acid metabolism	RNA binding	Nucleus
54514	DDX4	DEAD (Asp-Glu-Ala-Asp) box polypeptide 4	-	-	-				1			1	RNA binding protein	Regulation of nucleobase, nucleoside, nucleotide and nucleic acid metabolism	RNA binding	Cytoplasm
11325	DDX42	DEAD (Asp-Glu-Ala-Asp) box polypeptide 42	-	-	-		1					1	RNA binding protein	Regulation of nucleobase, nucleoside, nucleotide and nucleic acid metabolism	RNA binding	Nucleus
23586	DDX58	DEAD (Asp-Glu-Ala-Asp) box polypeptide 58	-	-	-		1					1	RNA helicase	Regulation of nucleobase, nucleoside, nucleotide and nucleic acid metabolism	Molecular function unknown	Cytoplasm
1666	DECR1	2,4-dienoyl CoA reductase 1, mitochondrial	+	-	-		1					1	Enzyme: Reductase	Metabolism,Energy pathways	Catalytic activity	Mitochondrion
50619	DEF6	differentially expressed in FDCP 6 homolog (mouse)	-	-	-		5					1	Guanine nucleotide exchange factor	Cell communication,Signal transduction	Guanyl-nucleotide exchange factor activity	Cytoplasm
1667	DEFA1	Neutrophil defensin 1 precursor	+	-	-		2	5				2	Defensin	Immune response	Defense/immunity protein activity	Cytoplasm
728358	DEFA1B	defensin, alpha 1B	-	+	-				3		1	2	Defensin	Immune response	Defense/immunity protein activity	-
1668	DEFA3	defensin, alpha 3, neutrophil-specific	+	+	-	4			3		4	3	Defensin	Immune response	Defense/immunity protein activity	Extracellular
1672	DEFB1	Beta-defensin 1 precursor	-	+	-			2			1	2	Defensin	Immune response	Defense/immunity protein activity	Extracellular
1673	DEFB4A	defensin, beta 4A	-	-	+	2			2			2	Defensin	Immune response	Defense/immunity protein activity	Cytoplasm
10260	DENND4A	DENN/MADD domain containing 4A	-	-	-	2						1	Transcription factor	Regulation of nucleobase, nucleoside, nucleotide and nucleic acid metabolism	Transcription factor activity	Nucleus
8562	DENR	density-regulated protein	-	-	-		2					1	Unclassified	Cell communication,Signal transduction	Molecular function unknown	Nucleus
51071	DERA	2-deoxyribose-5-phosphate aldolase homolog (C. elegans)	+	-	-		2				2	2	Enzyme: Lyase	Regulation of nucleobase, nucleoside, nucleotide and nucleic acid metabolism	Lyase activity	-
1674	DES	desmin	-	-	-	10	2		4			3	Cytoskeletal protein	Cell growth and/or maintenance	Structural constituent of cytoskeleton	Cytoplasm
9162	DGKI	diacylglycerol kinase, iota	-	-	-	2						1	Lipid Kinase	Cell communication,Signal transduction	Lipid kinase activity	Cytoplasm
115817	DHRS1	dehydrogenase/reductase (SDR family) member 1	-	-	-	8			7			2	Enzyme: Dehydrogenase	Metabolism,Energy pathways	Catalytic activity	Endoplasmic reticulum
79154	DHRS11	dehydrogenase/reductase (SDR family) member 11	-	-	+		1					1	Enzyme: Oxidoreductase	Metabolism,Energy pathways	Oxidoreductase activity	-
1665	DHX15	DEAH (Asp-Glu-Ala-His) box polypeptide 15	-	-	-		2					1	RNA binding protein	Regulation of nucleobase, nucleoside, nucleotide and nucleic acid metabolism	RNA binding	Nucleus
1660	DHX9	DEAH (Asp-Glu-Ala-His) box polypeptide 9	+	-	-		2					1	Transcription factor	Regulation of nucleobase, nucleoside, nucleotide and nucleic acid metabolism	Transcription factor activity	Nucleus
1729	DIAPH1	diaphanous homolog 1 (Drosophila)	-	-	-		5		4		1	3	Cytoskeletal associated protein	Cell growth and/or maintenance	Cytoskeletal protein binding	Cytoplasm
27185	DISC1	disrupted in schizophrenia 1	-	-	-	2						1	Unclassified	Biological_process unknown	Molecular function unknown	Nucleus
	DKFZp686C02218	Hypothetical protein DKFZp686C02218 [Fragment]	-	-	-					1		1	-	-	-	-
	DKFZp761K0511	Hypothetical protein DKFZp761K0511	-	-	-					5		1	-	-	-	-
27122	DKK3	dickkopf homolog 3 (Xenopus laevis)	+	+	-		1					1	Ligand	Cell communication,Signal transduction	Lipid binding,Receptor binding	Extracellular
1738	DLD	dihydrolipoamide dehydrogenase	+	-	-	4	2		2		1	4	Enzyme: Dehydrogenase	Metabolism,Energy pathways	Catalytic activity	Mitochondrion
9940	DLEC1	Isoform 1 of Deleted in lung and esophageal cancer protein 1	-	-	-			2				1	Unclassified	Cell communication,Signal transduction	Molecular function unknown	Cytoplasm
1739	DLG1	discs, large homolog 1 (Drosophila)	+	-	-		1					1	Cell junction protein	Cell communication,Signal transduction	Cell adhesion molecule activity	Cytoplasm, Membrane fraction, Nucleus, Cell junction, Plasma membrane
1742	DLG4	discs, large homolog 4 (Drosophila)	-	-	-	2		2				2	Cell junction protein	Cell communication	Cell adhesion molecule activity	Plasma membrane
9231	DLG5	Isoform 1 of Discs large homolog 5	-	-	-			1				1	Cell junction protein	Cell communication,Signal transduction	Cell adhesion molecule activity	Nucleus, Plasma membrane
1743	DLST	dihydrolipoamide S-succinyltransferase (E2 component of 2-oxo-glutarate complex)	-	-	-	2			1			2	Enzyme: Acyltransferase	Metabolism,Energy pathways	Acyltransferase activity	Mitochondrion
55929	DMAP1	DNA methyltransferase 1-associated protein 1	-	-	-			1				1	Transcription regulatory protein	Regulation of nucleobase, nucleoside, nucleotide and nucleic acid metabolism	Transcription regulator activity	Nucleus
1755	DMBT1	deleted in malignant brain tumors 1	+	+	-	62	13	67		3	32	5	Unclassified	Immune response	Molecular function unknown	Extracellular
29958	DMGDH*	dimethylglycine dehydrogenase, mitochondrial precursor	-	-	-						1	1	Enzyme: Dehydrogenase	Metabolism,Energy pathways	Catalytic activity	Mitochondrion
93099	DMKN	dermokine	-	+	-		3					1	Cytokine	Cell communication,Signal transduction	Cytokine activity	Extracellular
196385	DNAH10	dynein, axonemal, heavy chain 10	-	-	-	3						1	Cytoskeletal protein	Cell growth and/or maintenance	Structural constituent of cytoskeleton	Cytoskeleton
1767	DNAH5	dynein, axonemal, heavy chain 5	-	-	-	3	1					2	Motor protein	Cell growth and/or maintenance	Motor activity	Cytoplasm
56171	DNAH7	dynein, axonemal, heavy chain 7	+	-	-	3						1	Motor protein	Cell growth and/or maintenance	Motor activity	Cell projection
1769	DNAH8	dynein, axonemal, heavy chain 8	+	-	-	2						1	Motor protein	Cell growth and/or maintenance	Motor activity	Cytoplasm
10294	DNAJA2	DnaJ (Hsp40) homolog, subfamily A, member 2	+	-	-		1					1	Chaperone	Protein metabolism	Chaperone activity	Cytoplasm
3337	DNAJB1	DnaJ (Hsp40) homolog, subfamily B, member 1	+	-	-	2	4		3	1		4	Heat shock protein	Protein metabolism	Heat shock protein activity	Cytoplasm
51726	DNAJB11	DnaJ (Hsp40) homolog, subfamily B, member 11	-	+	+		4					1	Chaperone	Protein metabolism	Chaperone activity	Endoplasmic reticulum
10049	DNAJB6	DnaJ (Hsp40) homolog, subfamily B, member 6	-	-	-		1					1	Chaperone	Protein metabolism,Protein folding	Chaperone activity	Cytoplasm, Nucleus
4189	DNAJB9	DnaJ (Hsp40) homolog, subfamily B, member 9	+	+	+		8	5			2	3	Chaperone	Protein metabolism	Chaperone activity	Endoplasmic reticulum
5611	DNAJC3	DnaJ (Hsp40) homolog, subfamily C, member 3	+	+	-	2	23	5			3	4	Translation regulatory protein	Protein metabolism	Translation regulator activity	Cytoplasm
80331	DNAJC5	DnaJ (Hsp40) homolog, subfamily C, member 5	-	-	+		1					1	Chaperone	Protein metabolism	Chaperone activity	Cytoplasmic vesicle
7266	DNAJC7	DnaJ (Hsp40) homolog, subfamily C, member 7	+	-	-		2					1	Chaperone	Protein metabolism,Protein folding	Chaperone activity	Cytoplasm
23234	DNAJC9	DnaJ (Hsp40) homolog, subfamily C, member 9	-	-	-		1					1	Chaperone	Protein metabolism	Chaperone activity	-
1773	DNASE1	deoxyribonuclease I	-	+	+		1				2	2	Deoxyribonuclease	Regulation of nucleobase, nucleoside, nucleotide and nucleic acid metabolism	Deoxyribonuclease activity	Extracellular
1777	DNASE2	deoxyribonuclease II, lysosomal	-	+	-		1	2			2	3	Deoxyribonuclease	Regulation of nucleobase, nucleoside, nucleotide and nucleic acid metabolism	Deoxyribonuclease activity	Lysosome
92737	DNER	delta/notch-like EGF repeat containing	-	+	+	2		4			7	3	Cell surface receptor	Cell communication,Signal transduction	Receptor activity	Plasma membrane
10059	DNM1L	dynamin 1-like	-	-	-		2		1			2	GTPase	Mitochondrion organization and biogenesis	GTPase activity	Cytoplasm
1785	DNM2	dynamin 2	+	-	-	3	2	2	3			4	GTPase	Cell communication,Signal transduction	GTPase activity	Cytoskeleton
26052	DNM3	dynamin 3	-	-	-	3						1	GTPase	Cell communication,Signal transduction	GTPase activity	-
1786	DNMT1	DNA (cytosine-5-)-methyltransferase 1	-	-	-		1					1	DNA methyltransferase	Regulation of nucleobase, nucleoside, nucleotide and nucleic acid metabolism	DNA-methyltransferase activity	Nucleus
10591	DNPH1*	2'-deoxynucleoside 5'-phosphate N-hydrolase 1 isoform 2	-	-	-						1	1	-	-	-	-
30836	DNTTIP2	Acidic 82 kDa protein mRNA	-	-	-			2				1	DNA binding protein	Regulation of nucleobase, nucleoside, nucleotide and nucleic acid metabolism	DNA binding	Nucleolus, Nucleus
1796	DOK1	docking protein 1, 62kDa (downstream of tyrosine kinase 1)	-	-	-		1					1	Adapter molecule	Cell communication,Signal transduction	Receptor signaling complex scaffold activity	Plasma membrane
79930	DOK3	docking protein 3	-	-	-		2					1	Adapter molecule	Cell communication,Signal transduction	Receptor signaling complex scaffold activity	-
220164	DOK6	39 kDa protein	-	-	-			2				1	Adapter molecule	Cell communication,Signal transduction	Receptor signaling complex scaffold activity	Plasma membrane
1800	DPEP1	Dipeptidase 1 precursor	+	+	-			1				1	Protease	Protein metabolism	Peptidase activity	Endoplasmic reticulum
54344	DPM3	dolichyl-phosphate mannosyltransferase polypeptide 3	-	-	+		1					1	Enzyme: Synthase	Metabolism	Catalytic activity	Endoplasmic reticulum
10072	DPP3	dipeptidyl-peptidase 3	+	-	-	2	5				15	3	Aminopeptidase	Protein metabolism	Aminopeptidase activity	Cytoplasm
1803	DPP4	dipeptidyl-peptidase 4	+	-	+	4	7	17	2		30	5	Protease	Protein metabolism	Peptidase activity	Plasma membrane
29952	DPP7	dipeptidyl-peptidase 7	-	+	-	2	2	4	1		10	5	Serine protease	Protein metabolism	Serine-type peptidase activity	Lysosome
91039	DPP9	dipeptidylpeptidase 9	-	-	-		2					1	Aminopeptidase	Metabolism,Energy pathways	Aminopeptidase activity	Cytoplasm
84661	DPY30	dpy-30 homolog (C. elegans)	-	-	-				1			1	Unclassified	Biological_process unknown	Molecular function unknown	-
1806	DPYD*	dihydropyrimidine dehydrogenase [NADP(+)] isoform 1	-	-	-						1	1	Enzyme: Dehydrogenase	Metabolism,Energy pathways	Catalytic activity	Cytoplasm
1808	DPYSL2	dihydropyrimidinase-like 2	+	-	-		9	2			1	3	Cytoskeletal associated protein	Cell communication,Signal transduction	Cytoskeletal protein binding	Cytoplasm
1809	DPYSL3	DPYSL3 protein	-	-	-			3				1	Enzyme: Hydrolase	Metabolism,Energy pathways	Hydrolase activity	Cytoplasm
4733	DRG1	developmentally regulated GTP binding protein 1	-	-	-		2					1	Unclassified	Cell growth and/or maintenance	Molecular function unknown	Cytoplasm
1823	DSC1	desmocollin 1	-	+	+		4	3	1			3	Adhesion molecule	Cell growth and/or maintenance	Cell adhesion molecule activity	Plasma membrane
1824	DSC2	desmocollin 2	+	+	+	34	13	7	16	6	19	6	Adhesion molecule	Cell growth and/or maintenance	Cell adhesion molecule activity	Plasma membrane
1825	DSC3	desmocollin 3	-	+	+	5	3	4	5	1	1	6	Adhesion molecule	Cell growth and/or maintenance	Cell adhesion molecule activity	Plasma membrane
1828	DSG1	desmoglein 1	-	+	-	32	18	11	21	7	13	6	Cell junction protein	Cell growth and/or maintenance	Cell adhesion molecule activity	Plasma membrane
1829	DSG2	desmoglein 2	+	+	+		1					1	Adhesion molecule	Cell growth and/or maintenance	Cell adhesion molecule activity	Plasma membrane
1830	DSG3	desmoglein 3 (pemphigus vulgaris antigen)	+	+	-	35	18	9	22	7	21	6	Adhesion molecule	Cell communication,Signal transduction	Cell adhesion molecule activity	Plasma membrane
1832	DSP	desmoplakin	+	-	-	167	16	19	152	12	7	6	Cytoskeletal protein	Cell growth and/or maintenance	Structural constituent of cytoskeleton	Cytoplasm
11034	DSTN	destrin (actin depolymerizing factor)	+	-	-	6			5			2	Cytoskeletal associated protein	Cell growth and/or maintenance	Cytoskeletal protein binding	Nucleus
1841	DTYMK	deoxythymidylate kinase (thymidylate kinase)	-	-	-		1					1	Enzyme: Phosphotransferase	Metabolism,Energy pathways	Catalytic activity	Cytoplasm
11072	DUSP14	dual specificity phosphatase 14	-	-	-	2			1			2	Dual specificity phosphatase	Cell communication,Signal transduction	Protein tyrosine/serine/threonine phosphatase activity	Cytoplasm
1845	DUSP3	dual specificity phosphatase 3	-	-	-		2		1			2	Dual specificity phosphatase	Cell communication,Signal transduction	Protein tyrosine/serine/threonine phosphatase activity	Nucleus
1778	DYNC1H1	dynein, cytoplasmic 1, heavy chain 1	+	-	-	12			9			2	ATPase	Metabolism,Energy pathways	ATPase activity	Cytoplasm
1781	DYNC1I2	dynein, cytoplasmic 1, intermediate chain 2	-	-	-	2	1		3			3	Motor protein	Cell growth and/or maintenance	Motor activity	Cytoplasm
51143	DYNC1LI1	dynein, cytoplasmic 1, light intermediate chain 1	-	-	-		1					1	Motor protein	Cell growth and/or maintenance	Motor activity	Cytoskeleton
8655	DYNLL1	dynein, light chain, LC8-type 1	-	-	-	7	2		6			3	Motor protein	Cell growth and/or maintenance	Motor activity	Cytoplasm
140735	DYNLL2	dynein, light chain, LC8-type 2	-	-	-				2			1	Motor protein	Cell growth and/or maintenance	Motor activity	Cytoplasm
83658	DYNLRB1	dynein, light chain, roadblock-type 1	-	-	-		1		1			2	Unclassified,Transport/cargo protein	Biological_process unknown	Transporter activity,Molecular function unknown	-
83657	DYNLRB2	dynein, light chain, roadblock-type 2	-	-	-				1			1	Unclassified	Biological_process unknown	Molecular function unknown	-
6993	DYNLT1	dynein, light chain, Tctex-type 1	-	-	-		1				1	2	Unclassified	Biological_process unknown	Molecular function unknown	Cytoplasm
8291	DYSF	dysferlin, limb girdle muscular dystrophy 2B (autosomal recessive)	+	-	+	3			3			2	Unclassified	Cell communication,Signal transduction	Molecular function unknown	Plasma membrane
1891	ECH1	enoyl Coenzyme A hydratase 1, peroxisomal	+	-	-				1			1	Enzyme: Hydratase	Metabolism,Energy pathways	Catalytic activity	Peroxisome
1892	ECHS1	enoyl Coenzyme A hydratase, short chain, 1, mitochondrial	-	-	-	5	1		3			3	Enzyme: Hydratase	Metabolism,Energy pathways	Catalytic activity	Mitochondrion
1893	ECM1	extracellular matrix protein 1 isoform 1 precursor	+	+	+	17	9	4	14	3	7	6	Extracellular matrix protein	Cell growth and/or maintenance	Extracellular matrix structural constituent	Extracellular
1893	ECM1*	extracellular matrix protein 1 isoform 2 precursor	+	+	+						3	1	Extracellular matrix protein	Cell growth and/or maintenance	Extracellular matrix structural constituent	Extracellular
8411	EEA1	early endosome antigen 1	+	-	-				2			1	Membrane transport protein	Transport	Auxiliary transport protein activity	Early endosome
1915	EEF1A1	eukaryotic translation elongation factor 1 alpha 1	+	-	-	19	9	5	17	1	6	6	Transcription regulatory protein	Regulation of cell cycle	Transcription regulator activity	Cytoplasm
1917	EEF1A2	eukaryotic translation elongation factor 1 alpha 2	+	-	-	7			9	1		3	Translation regulatory protein	Protein metabolism	Translation regulator activity	Cytoplasm
1933	EEF1B2	eukaryotic translation elongation factor 1 beta 2	-	-	-	3	5		2			3	Translation regulatory protein	Protein metabolism	Translation regulator activity	Cytoplasm
1936	EEF1D	eukaryotic translation elongation factor 1 delta (guanine nucleotide exchange protein)	+	-	-	8	3		3	1		4	Guanine nucleotide exchange factor	Cell communication,Signal transduction	Guanyl-nucleotide exchange factor activity	Endoplasmic reticulum
1937	EEF1G	eukaryotic translation elongation factor 1 gamma	+	-	-	14	5	3	11	2	4	6	Translation regulatory protein	Protein metabolism	Translation regulator activity	Cytoplasm
1938	EEF2	eukaryotic translation elongation factor 2	+	-	-	32	14	12	31	3	5	6	Translation regulatory protein	Protein metabolism,Translation	Translation regulator activity	Cytoplasm
84766	EFCAB4B	EF-hand calcium binding domain 4B	-	-	-		1					1	Unclassified	Biological_process unknown	Calcium ion binding,Molecular function unknown	-
2202	EFEMP1*	EGF-containing fibulin-like extracellular matrix protein 1 precursor	+	+	-						1	1	Extracellular matrix protein	Cell growth and/or maintenance	Extracellular matrix structural constituent	Extracellular
30008	EFEMP2	EGF-containing fibulin-like extracellular matrix protein 2	+	+	-		1					1	Extracellular matrix protein	Cell growth and/or maintenance	Extracellular matrix structural constituent	Extracellular
80303	EFHD1	EF-hand domain family, member D1	-	-	-		2					1	Calcium binding protein	Cell communication,Signal transduction	Calcium ion binding	-
79180	EFHD2	EF-hand domain family, member D2	-	-	-	2	3				2	3	Unclassified	Biological_process unknown	Molecular function unknown	Cytoplasm, Nucleus
1942	EFNA1	ephrin-A1	-	+	-		1	3				2	Ligand	Cell communication,Signal transduction	Receptor binding	Plasma membrane
22979	EFR3B	EFR3 homolog B (S	-	-	-					1		1	-	-	-	-
9343	EFTUD2	116 kDa U5 small nuclear ribonucleoprotein component	-	-	-			2				1	Unclassified	Protein metabolism	GTPase activity	Nucleus
1950	EGF	epidermal growth factor (beta-urogastrone)	+	+	+		4	7			11	3	Growth factor	Cell communication,Signal transduction	Growth factor activity	Plasma membrane
54583	EGLN1	egl nine homolog 1 (C. elegans)	-	-	-		1					1	Ubiquitin proteasome system protein	Protein metabolism	Ubiquitin-specific protease activity	Cytoplasm
10938	EHD1	EH-domain containing 1	+	-	-	6	5		2		6	4	Calcium binding protein	Cell communication,Signal transduction	Calcium ion binding	Plasma membrane
30844	EHD4	EH-domain containing 4	+	-	-		1					1	Calcium binding protein	Cell communication,Signal transduction	Calcium ion binding	Extracellular
1962	EHHADH	Peroxisomal bifunctional enzyme	-	-	-			2				1	Enzyme: Hydratase	Metabolism,Energy pathways	Catalytic activity	Peroxisome
1964	EIF1AX	eukaryotic translation initiation factor 1A, X-linked	-	-	-		2		1			2	Translation regulatory protein	Protein metabolism	Translation regulator activity	Cytoplasm
9086	EIF1AY	eukaryotic translation initiation factor 1A, Y-linked	-	-	-				1			1	Translation regulatory protein	Protein metabolism	Translation regulator activity	-
1967	EIF2B1*	translation initiation factor eIF-2B subunit alpha	-	-	-						1	1	Translation regulatory protein	Protein metabolism	Translation regulator activity	Cytoplasm
26523	EIF2C1	eukaryotic translation initiation factor 2C, 1	-	-	-		1					1	Translation regulatory protein	Protein metabolism	Translation regulator activity	Cytoplasm
1965	EIF2S1	eukaryotic translation initiation factor 2, subunit 1 alpha, 35kDa	+	-	-	2	2		2	1		4	Translation regulatory protein	Protein metabolism	Translation regulator activity	Cytoplasm
8894	EIF2S2	eukaryotic translation initiation factor 2, subunit 2 beta, 38kDa	-	-	-	2						1	Translation regulatory protein	Protein metabolism	Translation regulator activity	Cytoplasm
1968	EIF2S3	eukaryotic translation initiation factor 2, subunit 3 gamma, 52kDa	+	-	-	3	2		2		1	4	Translation regulatory protein	Protein metabolism	Translation regulator activity	Cytoplasm
8661	EIF3A	eukaryotic translation initiation factor 3, subunit A	+	-	-	4			2			2	Translation regulatory protein	Protein metabolism	Translation regulator activity	Cytoplasm
8662	EIF3B	eukaryotic translation initiation factor 3, subunit B	+	-	-		1					1	Translation regulatory protein	Protein metabolism	Translation regulator activity	Ribosome
8663	EIF3C	eukaryotic translation initiation factor 3, subunit C	+	-	-	2			2			2	Translation regulatory protein	Protein metabolism	Translation regulator activity	Cytoplasm
728689	EIF3CL	eukaryotic translation initiation factor 3, subunit C-like	-	-	-		2					1	-	-	-	-
8664	EIF3D	eukaryotic translation initiation factor 3, subunit D	-	-	-		2					1	Translation regulatory protein	Protein metabolism	Translation regulator activity	Cytoplasm
8666	EIF3G	eukaryotic translation initiation factor 3, subunit G	-	-	-		2					1	Translation regulatory protein	Protein metabolism	Translation regulator activity	Cytoplasm
8667	EIF3H	eukaryotic translation initiation factor 3, subunit H	+	-	-				1			1	Translation regulatory protein	Protein metabolism,Translation	Translation regulator activity	Cytoplasm
8668	EIF3I	eukaryotic translation initiation factor 3, subunit I	+	-	-	3	5		2			3	Translation regulatory protein	Protein metabolism	Translation regulator activity	Ribosome
8669	EIF3J	eukaryotic translation initiation factor 3, subunit J	-	-	-		1					1	Translation regulatory protein	Protein metabolism	Translation regulator activity	Cytoplasm
27335	EIF3K	eukaryotic translation initiation factor 3, subunit K	-	-	-				1			1	Translation regulatory protein	Protein metabolism	Translation regulator activity	Cytoplasm
51386	EIF3L	eukaryotic translation initiation factor 3, subunit L	-	-	-	3	2		1			3	Translation regulatory protein	Protein metabolism	Translation regulator activity	Cytoplasm
1973	EIF4A1	eukaryotic translation initiation factor 4A1	+	-	-	9	3	4	8			4	Translation regulatory protein	Protein metabolism	Translation regulator activity	Cytoplasm
1974	EIF4A2	eukaryotic translation initiation factor 4A, isoform 2	+	-	-		6		5			2	Translation regulatory protein	Protein metabolism	Translation regulator activity	Cytoplasm
9775	EIF4A3	eukaryotic translation initiation factor 4A3	+	-	-				1			1	Unclassified	Regulation of nucleobase, nucleoside, nucleotide and nucleic acid metabolism	Molecular function unknown	Nucleus
1975	EIF4B	eukaryotic translation initiation factor 4B	-	-	-		1					1	Translation regulatory protein	Protein metabolism	Translation regulator activity	Cytoplasm
1977	EIF4E	eukaryotic translation initiation factor 4E	+	-	-		1				1	2	Translation regulatory protein	Protein metabolism	Translation regulator activity	Nucleus
317649	EIF4E3	eukaryotic translation initiation factor 4E family member 3	-	-	-		1					1	RNA binding protein	Regulation of nucleobase, nucleoside, nucleotide and nucleic acid metabolism	RNA binding	Cytoplasm
1981	EIF4G1	eukaryotic translation initiation factor 4 gamma, 1	+	-	-	3	2		1			3	Translation regulatory protein	Protein metabolism	Translation regulator activity	Cytoplasm, Nucleus
1982	EIF4G2	eukaryotic translation initiation factor 4 gamma, 2	-	-	-	3	3		3			3	Translation regulatory protein	Protein metabolism	Translation regulator activity	Cytoplasm
7458	EIF4H	eukaryotic translation initiation factor 4H	+	-	-	2	1		2			3	Translation regulatory protein	Protein metabolism	Translation regulator activity	Cytoplasm
1983	EIF5	eukaryotic translation initiation factor 5	-	-	-		1		1			2	GTPase activating protein,Translation regulatory protein	Protein metabolism	Translation regulator activity,GTPase activator activity	Cytoplasm
1984	EIF5A	eukaryotic translation initiation factor 5A	+	-	-	4	3	2	4			4	Translation Factor	Protein metabolism	Translation factor activity, nucleic acid binding	Cytoplasm
56648	EIF5A2	eukaryotic translation initiation factor 5A2	-	-	-		1					1	Translation regulatory protein	Protein metabolism	Translation regulator activity	Cytoplasm
9669	EIF5B	eukaryotic translation initiation factor 5B	-	-	-		1		1			2	Translation regulatory protein	Protein metabolism	Translation regulator activity	Cytoplasm
3692	EIF6	eukaryotic translation initiation factor 6	+	-	-	5	2		2		2	4	Translation regulatory protein	Regulation of translation	Translation regulator activity	Cytoplasm
	ELA2	elastase 2, neutrophil	+	-	-		2					1	-	-	-	-
60528	ELAC2*	zinc phosphodiesterase ELAC protein 2 isoform 3	-	-	-						1	1	Unclassified	Biological_process unknown	Molecular function unknown	Nucleus
1991	ELANE	elastase, neutrophil expressed	-	+	+	14		19	8		7	4	Serine protease	Protein metabolism	Serine-type peptidase activity	Cytoplasm
9844	ELMO1	engulfment and cell motility 1	-	-	-		1					1	Unclassified,Motor protein	Cell growth and/or maintenance,Signal transduction,Cytoskeleton organization and biogenesis,Cell migration	Motor activity,Protein domain specific binding	Cytoplasm
2006	ELN	elastin	-	+	+		1	2				2	Extracellular matrix protein	Cell growth and/or maintenance	Extracellular matrix structural constituent	Extracellular
24139	EML2	echinoderm microtubule associated protein like 2	-	-	+	3	6		2		3	4	Cytoskeletal associated protein	Cell growth and/or maintenance	Cytoskeletal protein binding	Nucleus
256364	EML3	echinoderm microtubule associated protein like 3	-	-	-		1					1	Cytoskeletal associated protein	Cytoskeleton organization and biogenesis	Cytoskeletal protein binding	-
27436	EML4	echinoderm microtubule associated protein like 4	-	-	-		6					1	Structural protein	Cell growth and/or maintenance	Structural molecule activity	Cytoplasm
23052	ENDOD1	endonuclease domain containing 1	-	+	+	2	1		2		3	4	Unclassified	Regulation of nucleobase, nucleoside, nucleotide and nucleic acid metabolism	Molecular function unknown	-
8909	ENDOU	endonuclease, polyU-specific	-	+	-	10		5	10	1	10	5	Serine protease	Protein metabolism	Serine-type peptidase activity	Cytoplasm
2023	ENO1	enolase 1, (alpha)	+	-	-	51	17	24	26	8	31	6	Enzyme: Hydratase	Metabolism,Energy pathways	Catalytic activity	Cytoplasm
2023	ENO1*	c-myc promoter-binding protein-1 isoform MBP-1	+	-	-						1	1	Enzyme: Hydratase	Metabolism,Energy pathways	Catalytic activity	Cytoplasm
	ENO1B	Alpha enolase, lung specific	-	-	-					2		1	-	-	-	-
2025	ENO1P	enolase 1, (alpha) pseudogene	-	-	-					3		1	-	-	-	-
2026	ENO2	enolase 2 (gamma, neuronal)	+	-	-	8	2	3	4	1	2	6	Enzyme: Hydratase	Metabolism,Energy pathways	Catalytic activity	Cytoplasm
2027	ENO3	enolase 3 (beta, muscle)	+	-	-	12	1		6			3	Enzyme: Hydratase	Metabolism,Energy pathways	Catalytic activity	Extracellular
58478	ENOPH1*	enolase-phosphatase E1	-	-	-						4	1	Unclassified	Biological_process unknown	Molecular function unknown	-
5169	ENPP3	ectonucleotide pyrophosphatase/phosphodiesterase 3	+	-	+		3					1	Enzyme: Phosphodiesterase	Metabolism,Energy pathways	Phosphoric diester hydrolase activity	Plasma membrane
57634	EP400	E1A binding protein p400	-	-	-	2					1	2	DNA binding protein	Regulation of nucleobase, nucleoside, nucleotide and nucleic acid metabolism	DNA binding	Nucleus
2035	EPB41	erythrocyte membrane protein band 4.1 (elliptocytosis 1, RH-linked)	-	-	-		1					1	Structural protein	Cell growth and/or maintenance	Structural molecule activity	Nucleus
2050	EPHB4	EPH receptor B4	+	+	+		1					1	Receptor tyrosine kinase	Cell communication,Signal transduction	Transmembrane receptor protein tyrosine kinase activity	Plasma membrane
2052	EPHX1	epoxide hydrolase 1, microsomal (xenobiotic)	-	+	-	2			2			2	Enzyme: Hydrolase	Metabolism,Energy pathways	Hydrolase activity	Endoplasmic reticulum
2053	EPHX2	epoxide hydrolase 2, cytoplasmic	+	-	-		1					1	Enzyme: Hydrolase	Metabolism,Energy pathways	Hydrolase activity	Cytoplasm
29924	EPN1	epsin 1	-	-	-		1					1	Adapter molecule	Cell communication,Signal transduction	Receptor signaling complex scaffold activity	Cytoplasm
83481	EPPK1	epiplakin 1	+	-	-	8			2			2	Cytoskeletal associated protein	Cell growth and/or maintenance	Cytoskeletal protein binding	Cytoplasm
2058	EPRS	glutamyl-prolyl-tRNA synthetase	+	-	-	5	4		5			3	Enzyme: Ligase	Protein metabolism	Ligase activity	Cytoplasm
58513	EPS15L1	epidermal growth factor receptor pathway substrate 15-like 1	-	-	-		1					1	Calcium binding protein	Cell communication,Signal transduction	Calcium ion binding	Nucleus
54869	EPS8L1	EPS8-like 1	+	-	-	8				1		2	Unclassified	Biological_process unknown,Signal transduction	Molecular function unknown	-
64787	EPS8L2	Isoform 1 of Epidermal growth factor receptor kinase substrate 8-like protein 2	+	-	-			4				1	Adapter molecule	Cell communication,Signal transduction	Receptor signaling complex scaffold activity	-
	EPS8R2	Hypothetical protein FLJ22171	-	-	-					1		1	-	-	-	-
8288	EPX	Eosinophil peroxidase precursor	-	+	-			4	3	1		3	Enzyme: Peroxidase	Immune response	Peroxidase activity	Cytoplasm
51752	ERAP1	endoplasmic reticulum aminopeptidase 1	+	+	-		4	11			24	3	Aminopeptidase	Protein metabolism	Aminopeptidase activity	Endoplasmic reticulum
2066	ERBB4	v-erb-a erythroblastic leukemia viral oncogene homolog 4 (avian)	-	+	+	2						1	Receptor tyrosine kinase	Cell communication,Signal transduction	Transmembrane receptor protein tyrosine kinase activity	Plasma membrane
2072	ERCC4	105 kDa protein	-	-	-			2				1	DNA repair protein	Regulation of nucleobase, nucleoside, nucleotide and nucleic acid metabolism	DNA repair protein	Nucleus
2079	ERH	enhancer of rudimentary homolog (Drosophila)	-	-	-		1		1			2	Transcription regulatory protein	Regulation of nucleobase, nucleoside, nucleotide and nucleic acid metabolism	Transcription regulator activity	Nucleus
30001	ERO1L	ERO1-like (S. cerevisiae)	+	+	-	31	8	8	17	4	19	6	Enzyme: Oxidoreductase	Metabolism,Energy pathways	Oxidoreductase activity	Endoplasmic reticulum
56605	ERO1LB	ERO1-like beta (S. cerevisiae)	-	+	-		2		1			2	Enzyme: Oxidoreductase	Metabolism,Energy pathways	Oxidoreductase activity	Endoplasmic reticulum
10961	ERP29	endoplasmic reticulum resident protein 29 isoform 1 precursor	-	+	-	4	7		2	2	1	5	Chaperone	Protein folding	Chaperone activity	Endoplasmic reticulum
10961	ERP29*	endoplasmic reticulum resident protein 29 isoform 2 precursor	-	+	-						1	1	Chaperone	Protein folding	Chaperone activity	Endoplasmic reticulum
23071	ERP44	endoplasmic reticulum protein 44	-	+	-	9	3	2	3		1	5	Unclassified	Protein metabolism	Molecular function unknown	Endoplasmic reticulum
2098	ESD	esterase D/formylglutathione hydrolase	+	-	-	6	7		3		1	4	Enzyme: Esterase	Metabolism,Energy pathways	Hydrolase activity	Cytoplasm
23344	ESYT1	extended synaptotagmin-like protein 1	-	-	+	2						1	Calcium binding protein	Cell communication,Signal transduction	Calcium ion binding	Plasma membrane
2107	ETF1	eukaryotic translation termination factor 1	-	-	-		1					1	Translation regulatory protein	Protein metabolism	Translation regulator activity	Ribosome
2108	ETFA	electron-transfer-flavoprotein, alpha polypeptide	+	-	-	6	2	2	3			4	Membrane transport protein	Metabolism,Energy pathways	Auxiliary transport protein activity	Mitochondrion
2109	ETFB	electron-transfer-flavoprotein, beta polypeptide	+	-	-		1					1	Enzyme: Oxidoreductase	Metabolism,Energy pathways	Oxidoreductase activity	Mitochondrion
23474	ETHE1	ethylmalonic encephalopathy 1	-	-	-	2	2					2	Unclassified	Metabolism,Energy pathways	Molecular function unknown	Mitochondrion
2113	ETS1	v-ets erythroblastosis virus E26 oncogene homolog 1 (avian)	-	-	-	2						1	Transcription factor	Regulation of nucleobase, nucleoside, nucleotide and nucleic acid metabolism	Transcription factor activity	Nucleus
2124	EVI2B	ecotropic viral integration site 2B	+	-	+		1					1	Integral membrane protein	Cell growth and/or maintenance	Molecular function unknown	Plasma membrane
2125	EVPL	envoplakin	+	-	-	80	1	23	67	3		5	Structural protein	Cell growth and/or maintenance	Structural molecule activity	Plasma membrane
2130	EWSR1	Ewing sarcoma breakpoint region 1	-	-	-		1					1	RNA binding protein	Regulation of nucleobase, nucleoside, nucleotide and nucleic acid metabolism	RNA binding	Nucleus
55763	EXOC1*	exocyst complex component 1 isoform 2	-	-	-						1	1	Transport/cargo protein	Transport	Transporter activity	Cytoplasm
51013	EXOSC1	exosome component 1	-	-	-		1					1	Ribonuclease	Regulation of nucleobase, nucleoside, nucleotide and nucleic acid metabolism	Ribonuclease activity	Nucleus
5394	EXOSC10	exosome component 10	-	-	-				1			1	Unclassified	Biological_process unknown	Protein serine/threonine kinase activity	Nucleolus
7430	EZR	ezrin	+	-	-	24	26	9	25		10	5	Anchor protein	Cell growth and/or maintenance	Cytoskeletal anchoring activity	Cytoplasm
50848	F11R	F11 receptor	+	+	+		2					1	Adhesion molecule	Cell communication,Signal transduction	Cell adhesion molecule activity	Cell junction
2161	F12	coagulation factor XII (Hageman factor)	-	+	-		2	3	1			3	Coagulation factor	Protein metabolism	Peptidase activity	Extracellular
2162	F13A1	coagulation factor XIII, A1 polypeptide	-	-	-		3					1	Coagulation factor	Metabolism,Energy pathways	Transferase activity	Extracellular
2147	F2	coagulation factor II (thrombin)	-	+	-	2	5	3	1		8	5	Coagulation factor	Protein metabolism	Peptidase activity	Extracellular
2153	F5	coagulation factor V (proaccelerin, labile factor)	+	+	-		13				4	2	Coagulation factor	Protein metabolism	Metal ion binding	Extracellular
2157	F8*	coagulation factor VIII isoform a precursor	+	+	-						1	1	Coagulation factor	Protein metabolism	Extracellular matrix binding	Extracellular
2158	F9	Coagulation factor IX precursor	-	+	-			4				1	Coagulation factor	Protein metabolism	Extracellular matrix binding	Extracellular
646486	FABP12	similar to Myelin P2 protein	-	-	-			1				1
2167	FABP4	fatty acid binding protein 4, adipocyte	-	-	-					1		1	Chaperone	Cell communication,Signal transduction	Chaperone activity	Cytoplasm
2171	FABP5	fatty acid binding protein 5 (psoriasis-associated)	-	-	-	19		10	13	4	11	5	Transport/cargo protein	Transport	Transporter activity	Cytoplasm
728641	FABP5L7	fatty acid binding protein 5-like 7	+	-	-		2					1	-	-	-	-
642956	FABP5L9	fatty acid binding protein 5-like 9	-	-	-		5					1	-	-	-	-
8772	FADD	Fas (TNFRSF6)-associated via death domain	+	-	-		1					1	Adapter molecule	Cell communication,Signal transduction	Receptor signaling complex scaffold activity	Cytoplasm
2184	FAH	fumarylacetoacetate hydrolase (fumarylacetoacetase)	+	-	-		1				7	2	Enzyme: Hydrolase	Metabolism,Energy pathways	Hydrolase activity	Cytoplasm
81889	FAHD1	fumarylacetoacetate hydrolase domain containing 1	-	-	-		1					1	Unclassified	Biological_process unknown	Molecular function unknown	-
51011	FAHD2A	fumarylacetoacetate hydrolase domain containing 2A	-	-	-		1					1	Unclassified	Biological_process unknown	Molecular function unknown	-
90268	FAM105B	family with sequence similarity 105, member B	-	-	-		1					1	Unclassified	Biological_process unknown	Molecular function unknown	-
83641	FAM107B	family with sequence similarity 107, member B	-	-	-		1					1	Unclassified	Biological_process unknown	Molecular function unknown	-
100190884	FAM108A6	family with sequence similarity 108, member A6	-	-	-					1		1
90362	FAM110B	family with sequence similarity 110, member B	-	-	-		1					1	Unclassified	Cell cycle	Molecular function unknown	Cytoplasm
92689	FAM114A1	family with sequence similarity 114, member A1	-	-	-		1					1	Unclassified	Biological_process unknown	Molecular function unknown	Cytoplasm
10827	FAM114A2	family with sequence similarity 114, member A2	-	-	-		1					1	Unclassified	Biological_process unknown	Molecular function unknown	-
219287	FAM123A	hypothetical protein LOC219287 isoform 2	-	-	-			2				1	Unclassified	Biological_process unknown	Molecular function unknown	-
116496	FAM129A	family with sequence similarity 129, member A	+	-	-	2	7				1	3	Unclassified	Biological_process unknown	Molecular function unknown	-
64855	FAM129B	family with sequence similarity 129, member B	+	-	-	19	4	2	16		2	5	Unclassified	Biological_process unknown	Molecular function unknown	Cytoplasm, Nucleus
10144	FAM13A	family with sequence similarity 13, member A	-	-	-	2						1	Unclassified	Biological_process unknown	Molecular function unknown	-
54757	FAM20A	family with sequence similarity 20, member A	+	-	+		2	2			2	3	Secreted polypeptide	Biological_process unknown	Molecular function unknown	Extracellular
56975	FAM20C	family with sequence similarity 20, member C	+	-	+		2					1	Unclassified	Biological_process unknown	Molecular function unknown	Extracellular
643161	FAM25A	Protein FAM25A	-	-	-			3				1	Unclassified	Biological_process unknown	Molecular function unknown	-
100132929	FAM25B	family with sequence similarity 25, member B	-	-	-		2					1	Unclassified	Biological_process unknown	Molecular function unknown	-
644054	FAM25C	family with sequence similarity 25, member C	-	-	-					3	1	2	Unclassified	Biological_process unknown	Molecular function unknown	-
728955	FAM25D	family with sequence similarity 25, member D	-	-	-		1					1	-	-	-	-
54097	FAM3B	family with sequence similarity 3, member B	+	-	+	2	3	5	1	1	5	6	Secreted polypeptide	Biological_process unknown	Cytokine activity	Extracellular
10447	FAM3C	family with sequence similarity 3, member C	-	-	+		3	2			1	3	Cytokine	Cell communication,Signal transduction	Cytokine activity	Extracellular
131177	FAM3D	family with sequence similarity 3, member D	-	-	+	10	6	11	4	1	10	6	Cytokine	Cell communication,Signal transduction	Cytokine activity	Extracellular
81553	FAM49A	family with sequence similarity 49, member A	-	-	-		3					1	Unclassified	Biological_process unknown	Molecular function unknown	-
51571	FAM49B	family with sequence similarity 49, member B	+	-	-	2	5			2	9	4	Unclassified	Biological_process unknown	Molecular function unknown	-
9679	FAM53B	family with sequence similarity 53, member B	-	-	-		1					1	Unclassified	Biological_process unknown	Molecular function unknown	-
55793	FAM63A	family with sequence similarity 63, member A	-	-	-		1					1	Unclassified	Biological_process unknown	Molecular function unknown	-
9750	FAM65B	family with sequence similarity 65, member B	-	-	-		1					1	Cell cycle control protein	Cell growth and/or maintenance	Molecular function unknown	Integral to membrane
26165	FAM75A7	family with sequence similarity 75, member A7	-	-	-		1					1	Unclassified	Biological_process unknown	Molecular function unknown	-
55138	FAM90A1*	protein FAM90A1	-	-	-						1	1	Transcription regulatory protein	Regulation of nucleobase, nucleoside, nucleotide and nucleic acid metabolism	Transcription regulator activity	Nucleus
84191	FAM96A	family with sequence similarity 96, member A	-	+	-		1					1	Unclassified	Biological_process unknown	Molecular function unknown	-
2193	FARSA	phenylalanyl-tRNA synthetase, alpha subunit	-	-	-	3			1			2	Enzyme: Ligase	Protein metabolism	Ligase activity	Cytoplasm
10056	FARSB	phenylalanyl-tRNA synthetase, beta subunit	-	-	-		1					1	Enzyme: Ligase	Protein metabolism	Ligase activity	Cytoplasm
2194	FASN	fatty acid synthase	+	-	-	33	1		20			3	Enzyme: Synthase	Metabolism,Energy pathways	Catalytic activity	Cytoplasm
2196	FAT2	FAT tumor suppressor homolog 2 (Drosophila)	+	+	+		10	4			1	3	Adhesion molecule	Cell communication,Signal transduction	Cell adhesion molecule activity	-
2192	FBLN1	fibulin 1	+	+	-		2				5	2	Extracellular matrix protein	Cell growth and/or maintenance	Extracellular matrix structural constituent	Extracellular
2199	FBLN2	fibulin 2	-	+	-		2				1	2	Extracellular matrix protein	Cell growth and/or maintenance	Extracellular matrix structural constituent	Extracellular
10516	FBLN5	fibulin 5	-	+	-		4				2	2	Extracellular matrix protein	Cell growth and/or maintenance	Extracellular matrix structural constituent	Extracellular
2203	FBP1	fructose-1,6-bisphosphatase 1	+	-	-		5				3	2	Enzyme: Hydrolase	Metabolism,Energy pathways	Hydrolase activity	Cytoplasm
26267	FBXO10	F-box protein 10	-	-	-		1					1	Ubiquitin proteasome system protein	Protein metabolism	Ubiquitin-specific protease activity	-
84893	FBXO18	F-box protein, helicase, 18	-	-	-	2						1	Ubiquitin proteasome system protein	Protein metabolism	Ubiquitin-specific protease activity	Cytoplasm
26270	FBXO6	F-box protein 6	-	-	-		1					1	Ubiquitin proteasome system protein	Protein metabolism	Ubiquitin-specific protease activity	-
8857	FCGBP	Fc fragment of IgG binding protein	+	+	-	48	10	132			109	4	Unclassified	Immune response	Protein binding,Molecular function unknown	Extracellular
2214	FCGR3A	Fc fragment of IgG, low affinity IIIa, receptor (CD16a)	-	+	+		2		1		1	3	Cell surface receptor	Immune response	Receptor activity	Plasma membrane
2215	FCGR3B	Fc fragment of IgG, low affinity IIIb, receptor (CD16b)	-	+	+	3	3	2	2		4	5	Cell surface receptor	Immune response	Receptor activity	-
23149	FCHO1	FCH domain only 1	-	-	-		1					1	Unclassified	Biological_process unknown	Molecular function unknown	-
2219	FCN1	ficolin (collagen/fibrinogen domain containing) 1	+	+	-	2	1				3	3	Defensin	Immune response	Defense/immunity protein activity	Extracellular
8547	FCN3*	ficolin-3 isoform 2 precursor	+	+	-						1	1	Adhesion molecule	Immune response	Cell adhesion molecule activity	Extracellular
83416	FCRL5	Fc receptor-like 5	-	+	+		1					1	Cell surface receptor	Immune response	Receptor activity	Plasma membrane
2224	FDPS	farnesyl diphosphate synthase (farnesyl pyrophosphate synthetase, dimethylallyltranstransferase, geranyltranstransferase)	+	-	-	2	6		1		4	4	Enzyme: Prenyltransferase	Metabolism,Energy pathways	Transferase activity	Peroxisome
2237	FEN1	flap structure-specific endonuclease 1	+	-	-		4					1	Deoxyribonuclease	Regulation of nucleobase, nucleoside, nucleotide and nucleic acid metabolism	Deoxyribonuclease activity	Nucleus
83706	FERMT3	fermitin family homolog 3 (Drosophila)	+	-	-	2	12		1		3	4	Unclassified,Cytoskeletal associated protein	Biological_process unknown,Cytoskeletal anchoring	Cytoskeletal anchoring activity,Molecular function unknown	Plasma membrane
26998	FETUB	fetuin B	-	+	-		1					1	Secreted polypeptide	Biological_process unknown	Transporter activity	Extracellular
2243	FGA	fibrinogen alpha chain	+	+	-	22	14	5	9	2	9	6	Coagulation factor	Protein metabolism	Protein binding	Extracellular
2244	FGB	fibrinogen beta chain isoform 1 preproprotein	+	+	-	38	18	18	15	5	12	6	Coagulation factor	Protein metabolism	Protein binding	Extracellular
2244	FGB*	fibrinogen beta chain isoform 2 preproprotein	+	+	-						12	1	Coagulation factor	Protein metabolism	Protein binding	Extracellular
89846	FGD3	FYVE, RhoGEF and PH domain containing 3	-	-	-		3					1	Guanine nucleotide exchange factor	Cell communication,Signal transduction	Guanyl-nucleotide exchange factor activity	-
121512	FGD4	FYVE, RhoGEF and PH domain containing 4	-	-	-		1					1	Guanine nucleotide exchange factor	Cell communication,Signal transduction	Guanyl-nucleotide exchange factor activity	Cytoskeleton
152273	FGD5	FYVE, RhoGEF and PH domain containing 5	-	-	-	2						1	Guanine nucleotide exchange factor	Cell communication,Signal transduction	Guanyl-nucleotide exchange factor activity	-
53834	FGFRL1	fibroblast growth factor receptor-like 1	+	+	+		2					1	Cell surface receptor	Regulation of cell growth	Receptor activity	Plasma membrane
2266	FGG	fibrinogen gamma chain	+	+	+	29	14	14	14	3	20	6	Coagulation factor	Protein metabolism	Protein binding	Extracellular
2268	FGR	Gardner-Rasheed feline sarcoma viral (v-fgr) oncogene homolog	+	-	-		3				1	2	Tyrosine kinase	Cell communication,Signal transduction	Protein-tyrosine kinase activity	Cytoplasm
2271	FH	fumarate hydratase	+	-	-	4	1	2	2		4	5	Enzyme: Hydratase	Metabolism,Energy pathways	Catalytic activity	Mitochondrion
114827	FHAD1	CDNA FLJ36564 fis, clone TRACH2009851	-	-	-			1				1	Unclassified	Biological_process unknown	Molecular function unknown	-
63979	FIGNL1	fidgetin-like 1	+	-	-		1					1	Unclassified	Biological_process unknown	Molecular function unknown	-
11259	FILIP1L*	filamin A-interacting protein 1-like isoform 2	-	-	-						1	1	Unclassified	Biological_process unknown	Molecular function unknown
2280	FKBP1A	FK506 binding protein 1A, 12kDa	+	-	-	3	1	1	1		2	5	Enzyme: Isomerase	Cell communication,Signal transduction	Isomerase activity	Cytoplasm
2287	FKBP3	FK506 binding protein 3, 25kDa	-	-	-		3					1	Enzyme: Isomerase	Metabolism,Energy pathways	Isomerase activity	Nucleus
2288	FKBP4	FK506 binding protein 4, 59kDa	+	-	-	9	6		3			3	Enzyme: Isomerase	Metabolism,Energy pathways	Isomerase activity	Cytoplasm
2289	FKBP5	FK506 binding protein 5	+	-	-		2					1	Enzyme: Isomerase	Metabolism,Energy pathways	Isomerase activity	Cytoplasm
23770	FKBP8	FK506 binding protein 8, 38kDa	-	-	+				1			1	Adapter molecule	Apoptosis	Receptor signaling complex scaffold activity,Protease inhibitor activity	Mitochondrion
2312	FLG	filaggrin	-	-	-	37	30	5	6			4	Calcium binding protein	Cell communication,Signal transduction	Calcium ion binding	Nucleus
388698	FLG2	filaggrin family member 2	+	-	-	11	5	5				3	Calcium binding protein	Cell communication,Signal transduction	Calcium ion binding	Extracellular
2314	FLII	flightless I homolog (Drosophila)	-	-	-	4	1		1		1	4	Cytoskeletal associated protein	Cell growth and/or maintenance	Cytoskeletal protein binding	Nucleus
	FLJ00343	FLJ00343 protein [Fragment]	-	-	-					7		1	-	-	-	-
	FLJ00385	FLJ00385 protein [Fragment]	-	-	-					3		1	-	-	-	-
	FLJ11151	hypothetical protein FLJ11151	-	-	-		2					1	-	-	-	-
	FLJ37576	CDNA FLJ37576 fis, clone BRCOC2003187	-	-	-			1				1
	FLJ43093	FLJ43093 protein	-	-	-		5					1	-	-	-	-
389690	FLJ43860	FLJ43860 protein	-	-	-		1					1	-	-	-	-
392490	FLJ44635*	TPT1-like protein	-	-	-						1	1	-	-	-	-
2316	FLNA	filamin A, alpha	+	-	-	43	47	5	25		37	5	Structural protein,Anchor protein	Cell growth and/or maintenance	Cytoskeletal anchoring activity	Cytoplasm
2317	FLNB	filamin B, beta	+	-	-	10	3	2	5			4	Cytoskeletal associated protein	Cell growth and/or maintenance	Cytoskeletal protein binding	Cytoplasm
2318	FLNC	filamin C, gamma	+	-	-	3			1			2	Cytoskeletal associated protein	Cell growth and/or maintenance	Cytoskeletal protein binding	Cytoplasm
10211	FLOT1	flotillin 1	+	-	-		1					1	Unclassified	Cell growth and/or maintenance	Molecular function unknown	Plasma membrane
2319	FLOT2	flotillin 2	+	-	-				1			1	Adhesion molecule	Cell communication,Signal transduction	Cell adhesion molecule activity	Plasma membrane
23769	FLRT1	fibronectin leucine rich transmembrane protein 1	-	+	+		1					1	Adhesion molecule	Cell communication,Signal transduction	Cell adhesion molecule activity	Plasma membrane
752	FMNL1	formin-like 1	+	-	-		8					1	Adhesion molecule	Cell growth and/or maintenance	Cell adhesion molecule activity	Cytoplasm
2331	FMOD	fibromodulin	-	+	-		3	4			4	3	Extracellular matrix protein	Cell growth and/or maintenance	Extracellular matrix structural constituent	Extracellular
2335	FN1	fibronectin 1	+	+	-	9	22	8	1		35	5	Extracellular matrix protein	Cell growth and/or maintenance	Extracellular matrix structural constituent	Nucleus, Extracellular
23048	FNBP1	formin binding protein 1	-	-	-		2					1	Unclassified	Biological_process unknown	Molecular function unknown	Nucleus
2339	FNTA	farnesyltransferase, CAAX box, alpha	-	-	-		1				1	2	Enzyme: Transferase	Protein modification	Transferase activity	Cytoplasm
2346	FOLH1	folate hydrolase (prostate-specific membrane antigen) 1	+	-	+		7	4				2	Carboxypeptidase	Protein metabolism	Carboxypeptidase activity	Plasma membrane
219595	FOLH1B*	putative N-acetylated-alpha-linked acidic dipeptidase	-	-	-						2	1	Carboxypeptidase	Protein metabolism	Carboxypeptidase activity	Cytoplasm
2348	FOLR1	folate receptor 1 (adult)	+	+	+	5		8	3		8	4	Cell surface receptor	Cell communication,Signal transduction	Receptor activity	Plasma membrane
2357	FPR1	formyl peptide receptor 1	-	-	+		1					1	G protein coupled receptor	Cell communication,Signal transduction	G-protein coupled receptor activity	Plasma membrane
2359	FPR3	FMLP-related receptor II	-	-	-			1				1	-	-	-	-
158326	FREM1	FRAS1 related extracellular matrix 1	-	+	+	2						1	Unclassified	Biological_process unknown	Molecular function unknown	-
6624	FSCN1	fascin homolog 1, actin-bundling protein (Strongylocentrotus purpuratus)	+	-	-		6		1			2	Structural protein	Cell growth and/or maintenance	Structural molecule activity	Cytoplasm
11167	FSTL1	follistatin-like 1	-	+	-		2		1		1	3	Protease inhibitor	Protein metabolism	Protease inhibitor activity	Extracellular
2495	FTH1	ferritin, heavy polypeptide 1	+	-	-		3				1	2	Storage protein	Transport	Storage protein	Cytoplasm
2512	FTL*	ferritin light chain	-	-	-						3	1	Storage protein	Transport	Storage protein	Cytoplasm
8880	FUBP1	far upstream element (FUSE) binding protein 1	-	-	-		7					1	Transcription regulatory protein	Regulation of nucleobase, nucleoside, nucleotide and nucleic acid metabolism	Transcription regulator activity	Nucleus
2517	FUCA1	fucosidase, alpha-L- 1, tissue	+	+	-	2	2	6			6	4	Enzyme: Hydrolase	Metabolism,Energy pathways	Hydrolase activity	Lysosome
2519	FUCA2*	plasma alpha-L-fucosidase precursor	+	+	-						4	1	Enzyme: Hydrolase	Metabolism,Energy pathways	Hydrolase activity	Lysosome
5045	FURIN	furin (paired basic amino acid cleaving enzyme)	+	+	+	2	6	24	1		16	5	Serine protease	Protein metabolism	Serine-type peptidase activity	Golgi apparatus
2521	FUS	fusion (involved in t(12;16) in malignant liposarcoma)	+	-	+		3					1	RNA binding protein	RNA localization	Nucleocytoplasmic transporter activity	Nucleus
2525	FUT3	fucosyltransferase 3 (galactoside 3(4)-L-fucosyltransferase, Lewis blood group)	+	-	-		2				6	2	Enzyme: Fucosyltransferase	Metabolism,Energy pathways	Fucosyltransferase activity	Golgi apparatus
2528	FUT6	fucosyltransferase 6 (alpha (1,3) fucosyltransferase)	+	-	+		8	5			1	3	Enzyme: Fucosyltransferase	Metabolism,Energy pathways	Fucosyltransferase activity	Golgi apparatus
2530	FUT8	fucosyltransferase 8 (alpha (1,6) fucosyltransferase)	+	-	+		9	4			3	3	Enzyme: Fucosyltransferase	Metabolism,Energy pathways	Fucosyltransferase activity	Golgi apparatus
5349	FXYD3	FXYD domain-containing ion transport regulator 3 precursor	+	+	+			3				1	Ion channel	Transport	Ion channel activity	Plasma membrane
2535	FZD2*	frizzled-2 precursor	-	+	+						1	1	G protein coupled receptor	Cell communication,Signal transduction	G-protein coupled receptor activity	Plasma membrane
10146	G3BP1	GTPase activating protein (SH3 domain) binding protein 1	-	-	-		1					1	RNA binding protein,Ribonuclease	Signal transduction,Regulation of nucleobase, nucleoside, nucleotide and nucleic acid metabolism	RNA binding,Ribonuclease activity	Cytosol
9908	G3BP2	GTPase activating protein (SH3 domain) binding protein 2	-	-	-		1					1	Unclassified	Cell communication,Signal transduction	Molecular function unknown	Cytoplasm, Nucleus
2539	G6PD	glucose-6-phosphate dehydrogenase	+	-	-	22	19	3	13	2	22	6	Enzyme: Dehydrogenase	Metabolism,Energy pathways	Catalytic activity	Cytoplasm
2548	GAA	glucosidase, alpha; acid	+	+	+		3				15	2	Enzyme: Glucosidase	Metabolism,Energy pathways	Glucosidase activity	Lysosome
11337	GABARAP	GABA(A) receptor-associated protein	-	-	-		1					1	Unclassified	Transport	Molecular function unknown	Cytoplasm
23710	GABARAPL1	GABA(A) receptor-associated protein like 1	-	-	-		1					1	Unclassified	Biological_process unknown	Molecular function unknown	Golgi apparatus
11345	GABARAPL2	GABA(A) receptor-associated protein-like 2	-	-	-		1					1	Transport/cargo protein	Transport	Transporter activity	Golgi apparatus
2580	GAK	cyclin G associated kinase	-	-	-				1			1	Serine/threonine kinase	Cell communication,Signal transduction	Protein serine/threonine kinase activity	Cytoplasm
64090	GAL3ST2	galactose-3-O-sulfotransferase 2	-	-	+		1					1	Enzyme: Sulphotransferase	Metabolism,Energy pathways	Sulfotransferase activity	Integral to membrane
79690	GAL3ST4	Galactose-3-O-sulfotransferase 4	+	-	+			2				1	Enzyme: Sulphotransferase	Metabolism,Energy pathways	Sulfotransferase activity	Integral to membrane
2581	GALC	galactosylceramidase	-	+	-		1					1	Enzyme: Hydrolase	Metabolism	Hydrolase activity	Lysosome
2582	GALE	UDP-galactose-4-epimerase	-	-	-		1					1	Enzyme: Epimerase	Metabolism	Racemase and epimerase activity	-
2584	GALK1	galactokinase 1	+	-	-		5					1	Enzyme: Phosphotransferase	Metabolism,Energy pathways	Catalytic activity	Cytoplasm
2585	GALK2	galactokinase 2	-	-	-		3					1	Enzyme: Sugar phosphotransferase	Metabolism,Energy pathways	Galactosyltransferase activity	Cytoplasm
130589	GALM*	aldose 1-epimerase	+	-	-						2	1	Enzyme: Epimerase	Metabolism,Energy pathways	Racemase and epimerase activity	Cytoplasm
2588	GALNS*	N-acetylgalactosamine-6-sulfatase precursor	-	+	-						3	1	Enzyme: Sulphatase	Metabolism,Energy pathways	Catalytic activity	Lysosome
2589	GALNT1	UDP-N-acetyl-alpha-D-galactosamine:polypeptide N-acetylgalactosaminyltransferase 1 (GalNAc-T1)	-	-	+		4				1	2	Enzyme: Galactosyltransferase	Metabolism,Energy pathways	Galactosyltransferase activity	Endoplasmic reticulum
55568	GALNT10	UDP-N-acetyl-alpha-D-galactosamine:polypeptide N-acetylgalactosaminyltransferase 10 (GalNAc-T10)	-	-	+		2					1	Enzyme: Galactosyltransferase	Metabolism,Energy pathways	Galactosyltransferase activity	Golgi apparatus
79695	GALNT12	UDP-N-acetyl-alpha-D-galactosamine:polypeptide N-acetylgalactosaminyltransferase 12 (GalNAc-T12)	-	-	+		3					1	Enzyme: Galactosyltransferase	Metabolism,Energy pathways	Galactosyltransferase activity	Golgi apparatus
79623	GALNT14	UDP-N-acetyl-alpha-D-galactosamine:polypeptide N-acetylgalactosaminyltransferase 14 (GalNAc-T14)	-	-	+		1					1	Enzyme: Galactosyltransferase	Metabolism,Energy pathways	Galactosyltransferase activity	Golgi apparatus
2590	GALNT2	UDP-N-acetyl-alpha-D-galactosamine:polypeptide N-acetylgalactosaminyltransferase 2 (GalNAc-T2)	-	+	+		1	3			2	3	Enzyme: Galactosyltransferase	Metabolism,Energy pathways	Galactosyltransferase activity	Golgi apparatus
2591	GALNT3	UDP-N-acetyl-alpha-D-galactosamine:polypeptide N-acetylgalactosaminyltransferase 3 (GalNAc-T3)	-	-	+		2				2	2	Enzyme: Galactosyltransferase	Protein metabolism	Galactosyltransferase activity	Golgi apparatus
8693	GALNT4	UDP-N-acetyl-alpha-D-galactosamine:polypeptide N-acetylgalactosaminyltransferase 4 (GalNAc-T4)	+	-	+		1			1		2	Enzyme: Acyltransferase	Metabolism,Energy pathways	Acyltransferase activity	Golgi apparatus
11227	GALNT5	UDP-N-acetyl-alpha-D-galactosamine:polypeptide N-acetylgalactosaminyltransferase 5 (GalNAc-T5)	+	-	+		1	3			5	3	Enzyme: Galactosyltransferase	Metabolism,Energy pathways	Galactosyltransferase activity	Golgi apparatus
11226	GALNT6	UDP-N-acetyl-alpha-D-galactosamine:polypeptide N-acetylgalactosaminyltransferase 6 (GalNAc-T6)	-	-	+		3	6		1	2	4	Enzyme: Glycosyltransferase	Protein metabolism	Transferase activity	Golgi apparatus
51809	GALNT7	UDP-N-acetyl-alpha-D-galactosamine:polypeptide N-acetylgalactosaminyltransferase 7 (GalNAc-T7)	-	-	+		1	5				2	Enzyme: Transferase	Metabolism,Energy pathways	Transferase activity	Integral to membrane
57452	GALNTL1	UDP-N-acetyl-alpha-D-galactosamine:polypeptide N-acetylgalactosaminyltransferase-like 1	-	-	-		2	3				2	Enzyme: Galactosyltransferase	Carbohydrate metabolism,Metabolism,Energy pathways	Galactosyltransferase activity	Integral to membrane
374378	GALNTL4	UDP-N-acetyl-alpha-D-galactosamine:polypeptide N-acetylgalactosaminyltransferase-like 4	-	-	-		1					1	Unclassified	Biological_process unknown	Molecular function unknown	Integral to membrane
85569	GALP*	galanin-like peptide isoform 1 precursor	+	-	-						1	1	Unclassified	Biological_process unknown	Molecular function unknown
2592	GALT	galactose-1-phosphate uridylyltransferase	-	-	-		2					1	Enzyme: Nucleotidyltransferase	Metabolism,Energy pathways	Nucleotidyltransferase activity	-
8139	GAN	gigaxonin	-	-	-		1					1	Cytoskeletal associated protein	Cell growth and/or maintenance	Cytoskeletal protein binding	Cytoplasm
23193	GANAB	neutral alpha-glucosidase AB isoform 2 precursor	+	+	+	10	17	10	9		16	5	Enzyme: Hydrolase	Carbohydrate metabolism	Hydrolase activity	Endoplasmic reticulum
23193	GANAB*	neutral alpha-glucosidase AB isoform 5	+	+	+						3	1	Enzyme: Hydrolase	Carbohydrate metabolism	Hydrolase activity	Endoplasmic reticulum
	GAPD	Glyceraldehyde-3-phosphate dehydrogenase, muscle*	-	-	-					1		1	-	-	-	-
2597	GAPDH	glyceraldehyde-3-phosphate dehydrogenase isoform 1	+	-	-	23	18	12	19		23	5	Enzyme: Dehydrogenase	Metabolism,Energy pathways	Catalytic activity	Cytoplasm
2597	GAPDH*	glyceraldehyde-3-phosphate dehydrogenase isoform 2	+	-	-						1	1	Enzyme: Dehydrogenase	Metabolism,Energy pathways	Catalytic activity	Cytoplasm
26330	GAPDHS	Glyceraldehyde-3-phosphate dehydrogenase, testis-specific	+	-	-			3				1	Enzyme: Dehydrogenase	Metabolism,Energy pathways	Catalytic activity	Cell projection
	GARNL1	GTPase activating Rap/RanGAP domain-like 1	-	-	-		1					1	-	-	-	-
2617	GARS	glycyl-tRNA synthetase	+	+	-		5		3		1	3	Enzyme: Ligase	Protein metabolism	Ligase activity	Cytoplasm
2621	GAS6	growth arrest-specific 6	+	+	-		3					1	Growth factor	Cell communication,Signal transduction	Growth factor activity	Extracellular
8522	GAS7	growth arrest-specific 7	-	-	-		1					1	Unclassified	Cell cycle	Transcription factor activity	Cytoplasm
2628	GATM	Isoform Mitochondrial of Glycine amidinotransferase, mitochondrial precursor	-	-	-			3				1	Enzyme: Amidinotransferase	Metabolism,Energy pathways	Amidinotransferase activity	Mitochondrion
2629	GBA	glucosidase, beta; acid (includes glucosylceramidase)	-	-	-		3				1	2	Enzyme: Glucosidase	Lipid metabolism	Glucosidase activity	Lysosome
2632	GBE1	glucan (1,4-alpha-), branching enzyme 1	+	-	-		4		1		9	3	Enzyme: Glycosyltransferase	Metabolism,Energy pathways	Transferase activity	-
2634	GBP2	guanylate binding protein 2, interferon-inducible	-	-	-		2					1	GTPase	Cell communication,Signal transduction	GTPase activity	Cytoplasm
115362	GBP5	guanylate binding protein 5	-	-	-		1					1	GTPase	Cell communication,Signal transduction	GTPase activity	-
163351	GBP6	guanylate binding protein family, member 6	+	-	-		9	6			2	3	GTPase	Cell communication,Signal transduction	GTPase activity	-
2638	GC	group-specific component (vitamin D binding protein)	-	+	-	31	9	13	12	1	24	6	Transport/cargo protein	Transport	Transporter activity	Extracellular
25801	GCA	grancalcin, EF-hand calcium binding protein	+	-	-	6	2		5	1	1	5	Calcium binding protein	Cell communication,Signal transduction	Calcium ion binding	Cytoplasm
9648	GCC2	GRIP and coiled-coil domain containing 2	-	-	-		1					1	Structural protein	Cell growth and/or maintenance	Structural molecule activity	Golgi apparatus
2730	GCLM	glutamate-cysteine ligase, modifier subunit	-	-	-		1					1	Enzyme: Ligase	Metabolism,Energy pathways	Ligase activity	-
10985	GCN1L1	GCN1 general control of amino-acid synthesis 1-like 1 (yeast)	+	-	-	2			1			2	Translation regulatory protein	Protein metabolism	Translation regulator activity	Nucleolus
9245	GCNT3	glucosaminyl (N-acetyl) transferase 3, mucin type	+	-	+		8	4			2	3	Enzyme: Glucosaminyltransferase	Metabolism,Energy pathways	Transferase activity	-
2653	GCSH	glycine cleavage system protein H (aminomethyl carrier)	-	+	-		1					1	Enzyme: Transferase	Metabolism,Energy pathways	Transferase activity	Mitochondrion
9615	GDA*	guanine deaminase isoform b	-	-	-						1	1	Enzyme: Deaminase	Metabolism,Energy pathways	Deaminase activity	Cytoplasm
2664	GDI1	GDP dissociation inhibitor 1	+	-	-	8	8	4	7	1	2	6	GTPase activating protein	Cell communication,Signal transduction	GTPase activator activity	Cytoplasm
2665	GDI2	rab GDP dissociation inhibitor beta isoform 1	+	-	-	21	8	5	14	3	14	6	Membrane transport protein	Transport	Auxiliary transport protein activity	Cytoplasm
2665	GDI2*	rab GDP dissociation inhibitor beta isoform 2	+	-	-						4	1	Membrane transport protein	Transport	Auxiliary transport protein activity	Cytoplasm
79153	GDPD3	glycerophosphodiester phosphodiesterase domain containing 3	+	-	+	2						1	Unclassified	Biological_process unknown	Molecular function unknown	-
2670	GFAP	glial fibrillary acidic protein	-	-	-	9			2			2	Structural protein	Cell growth and/or maintenance	Structural molecule activity	Cytoplasm
2673	GFPT1	glutamine-fructose-6-phosphate transaminase 1	+	-	-	2						1	Enzyme: Aminotransferase	Metabolism,Energy pathways	Transaminase activity	Cytoplasm
9945	GFPT2	glutamine-fructose-6-phosphate transaminase 2	-	-	-		1					1	Enzyme: Aminotransferase	Metabolism,Energy pathways	Transaminase activity	Cytoplasm
26088	GGA1	golgi associated, gamma adaptin ear containing, ARF binding protein 1	-	-	-		3					1	Unclassified,Transport/cargo protein	Biological_process unknown,Transport	Transporter activity,Molecular function unknown	Golgi membrane
23163	GGA3	golgi associated, gamma adaptin ear containing, ARF binding protein 3	-	-	-		3					1	Transport/cargo protein	Transport	Transporter activity	Golgi apparatus
79017	GGCT	gamma-glutamylcyclotransferase isoform 1	+	-	-	3	5	3	1		6	5	Unclassified	Biological_process unknown	Molecular function unknown	-
79017	GGCT*	gamma-glutamylcyclotransferase isoform 4	+	-	-						1	1	Unclassified	Biological_process unknown	Molecular function unknown	-
8836	GGH	gamma-glutamyl hydrolase (conjugase, folylpolygammaglutamyl hydrolase)	+	+	-		2	2			6	3	Enzyme: Hydrolase	Metabolism,Energy pathways	Hydrolase activity	Lysosome
124975	GGT6	gamma-glutamyltransferase 6	-	-	+		2	5				2	Enzyme: Hydrolase	Protein metabolism	Hydrolase activity	-
64599	GIGYF1	PERQ amino acid rich with GYF domain protein 1	-	-	-			1				1	-	-	-	-
55303	GIMAP4	GTPase, IMAP family member 4	-	-	-		3					1	GTPase	Cell communication,Signal transduction	GTPase activity	Endoplasmic reticulum
10755	GIPC1	GIPC PDZ domain containing family, member 1	+	-	-	3			2			2	Unclassified	Signal transduction	Binding	Cytoplasm
9815	GIT2	G protein-coupled receptor kinase-interactor 2 isoform 4	-	-	-		1					1	GTPase activating protein	Cell communication,Signal transduction	GTPase activator activity	Nucleus
	GJB6	Ig heavy chain V-III region GAR	-	-	+			2				1	Membrane transport protein	Transport	Auxiliary transport protein activity	Plasma membrane
2717	GLA	galactosidase, alpha	-	+	-		7				6	2	Enzyme: Galactosidase	Metabolism,Energy pathways	Galactosidase activity	Endoplasmic reticulum
2720	GLB1	galactosidase, beta 1	+	+	-		1				4	2	Enzyme: Hydroxylase	Metabolism,Energy pathways	Catalytic activity	Lysosome
2734	GLG1	golgi apparatus protein 1	+	+	+		15	4		1	16	4	Integral membrane protein	Biological_process unknown	Receptor binding	Golgi apparatus
152007	GLIPR2	GLI pathogenesis-related 2	+	-	-		3		1			2	Unclassified	Biological_process unknown	Molecular function unknown	-
2739	GLO1	glyoxalase I	+	-	-	4	2		2		6	4	Enzyme: Lyase	Metabolism,Energy pathways	Lyase activity	Cytoplasm
51031	GLOD4	glyoxalase domain containing 4	-	-	-		5				6	2	Unclassified	Biological_process unknown	Molecular function unknown	Mitochondrion
2745	GLRX	glutaredoxin (thioltransferase)	+	-	-		3		1		2	3	Enzyme: Oxidoreductase	Metabolism,Energy pathways	Oxidoreductase activity	Cytoplasm
55830	GLT8D1	glycosyltransferase 8 domain containing 1	-	-	+		2					1	Unclassified,Enzyme: Transferase	Biological_process unknown,Metabolism,Energy pathways	Molecular function unknown	-
51228	GLTP	glycolipid transfer protein	-	-	-		3	3	1		1	4	Transport/cargo protein	Transport	Transporter activity	Cytoplasm
2746	GLUD1	glutamate dehydrogenase 1	+	-	-	11	1	1	8			4	Enzyme: Dehydrogenase	Metabolism,Energy pathways	Catalytic activity	Mitochondrion
2747	GLUD2	glutamate dehydrogenase 2	-	-	-				5		1	2	Enzyme: Dehydrogenase	Metabolism,Energy pathways	Catalytic activity	Mitochondrion
2752	GLUL	glutamate-ammonia ligase (glutamine synthetase)	+	-	-	10	1		5	1	3	5	Enzyme: Aminotransferase	Metabolism,Energy pathways	Transaminase activity	Cytosol
2760	GM2A	GM2 ganglioside activator	+	+	-	2	3	4	2		4	5	Transport/cargo protein	Metabolism,Energy pathways	Transporter activity	Lysosome
2762	GMDS	GDP-mannose 4,6-dehydratase	+	-	-		6					1	Enzyme: Dehydratase	Metabolism,Energy pathways	Hydro-lyase activity	Cytoplasm
2764	GMFB	glia maturation factor, beta	-	-	-		3		1			2	Growth factor	Cell proliferation,Cell differentiation	Growth factor activity	Cytoplasm
9535	GMFG	glia maturation factor, gamma	-	-	-		6		1		3	3	Growth factor	Cell communication,Signal transduction	Growth factor activity	-
51291	GMIP	GEM interacting protein	-	-	-		2					1	GTPase activating protein	Cell communication,Signal transduction	GTPase activator activity	Plasma membrane
29926	GMPPA	GDP-mannose pyrophosphorylase A	-	-	-		6				1	2	Enzyme: Phosphorylase	Carbohydrate mediated signaling,Metabolism	Phosphorylase activity	-
29925	GMPPB	GDP-mannose pyrophosphorylase B	-	-	-		4				1	2	Enzyme: Phosphorylase	Metabolism	Phosphorylase activity	-
8833	GMPS	guanine monphosphate synthetase	-	-	-		1					1	Enzyme: Amidinotransferase	Metabolism,Energy pathways	Amidinotransferase activity	-
2768	GNA12	guanine nucleotide binding protein (G protein) alpha 12	-	-	-				1			1	G protein	Cell communication,Signal transduction	GTPase activity	Plasma membrane
10672	GNA13	guanine nucleotide binding protein (G protein), alpha 13	+	-	-				1		1	2	G protein	Cell communication,Signal transduction	GTPase activity	Plasma membrane
2770	GNAI1	guanine nucleotide binding protein (G protein), alpha inhibiting activity polypeptide 1	+	-	-				1			1	G protein	Cell communication,Signal transduction	GTPase activity	Caveola, Plasma membrane
2771	GNAI2	guanine nucleotide binding protein (G protein), alpha inhibiting activity polypeptide 2	+	-	+	7	4	2	5		5	5	GTPase,G protein	Cell communication,Signal transduction	G-protein-coupled receptor binding,GTPase activity	Plasma membrane
2773	GNAI3	guanine nucleotide binding protein (G protein), alpha inhibiting activity polypeptide 3	+	-	-	6	2		5			3	G protein	Cell communication,Signal transduction	GTPase activity	Plasma membrane
2774	GNAL	Guanine nucleotide-binding protein G(olf) subunit alpha	+	-	-			2	1			2	G protein	Cell communication,Signal transduction	GTPase activity	Secretory granule
2775	GNAO1	guanine nucleotide binding protein (G protein), alpha activating activity polypeptide O	-	-	-		1	4	1			3	G protein	Cell communication,Signal transduction	GTPase activity	Plasma membrane
2778	GNAS	GNAS complex locus	+	-	-	2	5	2	3		1	5	G protein	Cell communication,Signal transduction	GTPase activity	Plasma membrane
2779	GNAT1	guanine nucleotide binding protein (G protein), alpha transducing activity polypeptide 1	-	-	-				1			1	G protein	Cell communication,Signal transduction	GTPase activity	Plasma membrane
2780	GNAT2	guanine nucleotide binding protein (G protein), alpha transducing activity polypeptide 2	-	-	-				1			1	G protein	Cell communication,Signal transduction	GTPase activity	Plasma membrane
2782	GNB1	guanine nucleotide binding protein (G protein), beta polypeptide 1	+	-	-		1		2		4	3	G protein	Cell communication,Signal transduction	GTPase activity	Plasma membrane
2783	GNB2	guanine nucleotide binding protein (G protein), beta polypeptide 2	+	-	-	5		2	3			3	G protein	Cell communication,Signal transduction	GTPase activity	Cytoplasm
10399	GNB2L1	guanine nucleotide binding protein (G protein), beta polypeptide 2-like 1	+	-	-	13	3	5	11		1	5	Adapter molecule	Cell communication,Signal transduction	Receptor signaling complex scaffold activity	Cytoplasm
2784	GNB3	guanine nucleotide binding protein (G protein), beta polypeptide 3	+	-	-		1					1	G protein	Cell communication,Signal transduction	GTPase activity	Cytoplasm
59345	GNB4	guanine nucleotide binding protein (G protein), beta polypeptide 4	+	-	-				1			1	G protein	Cell communication,Signal transduction	GTPase activity	Plasma membrane
55970	GNG12	guanine nucleotide binding protein (G protein), gamma 12	+	-	-		1					1	G protein	Cell communication,Signal transduction	GTPase activity	Cytoplasm
54331	GNG2	Guanine nucleotide-binding protein G(I)/G(S)/G(O) gamma-2 subunit precursor	+	-	+			2				1	G protein	Cell communication,Signal transduction	GTPase activity	-
10007	GNPDA1	glucosamine-6-phosphate deaminase 1	+	-	-	8	1			1	3	4	Enzyme: Deaminase	Metabolism,Energy pathways	Deaminase activity	-
84572	GNPTG	N-acetylglucosamine-1-phosphate transferase, gamma subunit	+	+	-		4	4			2	3	Enzyme: Phosphotransferase	Metabolism,Energy pathways	Catalytic activity	Golgi apparatus
2799	GNS	glucosamine (N-acetyl)-6-sulfatase	-	-	+		2				7	2	Enzyme: Sulphatase	Metabolism,Energy pathways	Catalytic activity	Lysosome
2801	GOLGA2	golgin A2	-	-	-	2						1	Structural protein	Cell growth and/or maintenance	Structural molecule activity	Golgi apparatus, Golgi membrane
2804	GOLGB1	golgin B1	-	-	+	4					1	2	Structural protein	Cell growth and/or maintenance	Structural molecule activity	Golgi apparatus
51280	GOLM1	golgi membrane protein 1	-	-	+	6	5	19	1		11	5	Transport/cargo protein	Transport	Transporter activity	Golgi apparatus
64083	GOLPH3	golgi phosphoprotein 3 (coat-protein)	-	-	-		2					1	Transport/cargo protein	Transport	Transporter activity	Golgi apparatus
64689	GORASP1	golgi reassembly stacking protein 1, 65kDa	-	-	-		1					1	Structural protein	Cell growth and/or maintenance	Structural molecule activity	Golgi apparatus
26003	GORASP2	golgi reassembly stacking protein 2	-	-	-			1				1	Transport/cargo protein	Transport	Transporter activity	Golgi apparatus
2805	GOT1	glutamic-oxaloacetic transaminase 1, soluble (aspartate aminotransferase 1)	+	-	-	4	3	2	2		20	5	Enzyme: Aminotransferase	Metabolism,Energy pathways	Transaminase activity	Cytoplasm
2806	GOT2	glutamic-oxaloacetic transaminase 2, mitochondrial (aspartate aminotransferase 2)	+	-	-	6	2		3		5	4	Enzyme: Aminotransferase	Metabolism,Energy pathways	Transaminase activity	Mitochondrion
2813	GP2	glycoprotein 2 (zymogen granule membrane)	-	+	+		1					1	Integral membrane protein	Biological_process unknown	Molecular function unknown	Plasma membrane
2817	GPC1	glypican 1	+	+	-		2				1	2	Cell surface receptor	Cell communication,Signal transduction	Receptor activity	Plasma membrane
2239	GPC4	glypican 4	+	+	-		3					1	Integral membrane protein	Cell communication,Signal transduction	Growth factor binding	Plasma membrane
23171	GPD1L	glycerol-3-phosphate dehydrogenase 1-like	-	-	-		1					1	Unclassified	Biological_process unknown	Molecular function unknown	-
2821	GPI	glucose phosphate isomerase	+	-	-	26	7	9	17	6	21	6	Enzyme: Isomerase	Metabolism,Energy pathways	Isomerase activity	Cytoplasm
2822	GPLD1	glycosylphosphatidylinositol specific phospholipase D1	-	+	-		4					1	Enzyme: Phospholipase	Cell communication,Signal transduction	Phospholipase activity	Extracellular
57211	GPR126*	G-protein coupled receptor 126 isoform alpha 2 precursor	-	+	+						2	1	G protein coupled receptor	Cell communication	G-protein coupled receptor activity	Plasma membrane
9289	GPR56	G protein-coupled receptor 56	-	+	+		2	2			1	3	G protein coupled receptor	Signal transduction	G-protein coupled receptor activity	Plasma membrane
10149	GPR64*	G-protein coupled receptor 64 isoform 6 precursor	+	-	+						4	1	G protein coupled receptor	Cell communication,Signal transduction	G-protein coupled receptor activity	Nucleus, Plasma membrane
84059	GPR98	G protein-coupled receptor 98	+	+	+	2		2				2	G protein coupled receptor	Cell communication,Signal transduction	G-protein coupled receptor activity	Plasma membrane
51704	GPRC5B	G protein-coupled receptor, family C, group 5, member B	+	+	+		2				1	2	G protein coupled receptor	Cell communication,Signal transduction	G-protein coupled receptor activity	Plasma membrane
55890	GPRC5C	G protein-coupled receptor, family C, group 5, member C	+	+	+		1				1	2	G protein coupled receptor	Signal transduction	G-protein coupled receptor activity	Cell surface
2873	GPS1*	COP9 signalosome complex subunit 1 isoform 2	-	-	-						1	1	Unclassified	Cell communication,Signal transduction	Signal transducer activity	Nucleus
2876	GPX1	glutathione peroxidase 1	-	-	-		2		2			2	Enzyme: Peroxidase	Anti-apoptosis	Peroxidase activity	Cytosol
2878	GPX3	glutathione peroxidase 3 (plasma)	+	+	-	2	3				4	3	Enzyme: Peroxidase	Metabolism,Energy pathways	Peroxidase activity	Extracellular
2879	GPX4	glutathione peroxidase 4 (phospholipid hydroperoxidase)	+	+	-		1					1	Enzyme: Peroxidase	Metabolism,Energy pathways	Peroxidase activity	Mitochondrion
2885	GRB2	growth factor receptor-bound protein 2 isoform 1	+	-	-	4	3		1		4	4	Adapter molecule	Apoptosis,Signal transduction,Regulation of cell cycle	Receptor signaling complex scaffold activity	Cytoplasm
2885	GRB2*	growth factor receptor-bound protein 2 isoform 2	+	-	-						1	1	Adapter molecule	Apoptosis,Signal transduction,Regulation of cell cycle	Receptor signaling complex scaffold activity	Cytoplasm
64388	GREM2	gremlin 2, cysteine knot superfamily, homolog (Xenopus laevis)	-	+	-		1					1	Unclassified	Cell communication,Signal transduction	Molecular function unknown	Extracellular
9380	GRHPR	glyoxylate reductase/hydroxypyruvate reductase	+	-	-	4	3	2	3		2	5	Enzyme: Reductase	Metabolism,Energy pathways	Catalytic activity	Cytoplasm
2870	GRK6	G protein-coupled receptor kinase 6	-	-	-		1					1	Serine/threonine kinase	Cell communication,Signal transduction	Protein serine/threonine kinase activity	Cytoplasm, Plasma membrane
2896	GRN	granulin	+	+	-	9	6	11	5		15	5	Growth factor	Cell communication,Signal transduction	Growth factor activity	Extracellular
284110	GSDMA	gasdermin A	-	-	-	3	1					2	Unclassified	Biological_process unknown	Molecular function unknown	Cytoplasm
55876	GSDMB	gasdermin B	-	-	-		1					1	Unclassified	Biological_process unknown	Molecular function unknown	-
79792	GSDMD	gasdermin D	-	-	-		1					1	Unclassified	Biological_process unknown	Molecular function unknown	-
2931	GSK3A	glycogen synthase kinase 3 alpha	-	-	-		1					1	Serine/threonine kinase	Cell communication,Signal transduction	Protein serine/threonine kinase activity	Cytoplasm
2934	GSN	gelsolin isoform a precursor	+	+	-	51	28	14	14	11	25	6	Cytoskeletal protein	Cell growth and/or maintenance	Structural constituent of cytoskeleton	Extracellular
2934	GSN*	gelsolin isoform b	+	+	-						4	1	Cytoskeletal protein	Cell growth and/or maintenance	Structural constituent of cytoskeleton	Extracellular
2935	GSPT1	G1 to S phase transition protein	-	-	-		2		1			2	Cell cycle control protein	Cell communication,Signal transduction	GTPase activity	Cytoplasm
2936	GSR	glutathione reductase, mitochondrial isoform 2 precursor	+	-	-	2	3		2		7	4	Enzyme: Reductase	Metabolism,Energy pathways	Catalytic activity	Mitochondrion
2936	GSR*	glutathione reductase, mitochondrial isoform 4 precursor	+	-	-						1	1	Enzyme: Reductase	Metabolism,Energy pathways	Catalytic activity	Mitochondrion
2937	GSS	glutathione synthetase	+	-	-		1				12	2	Enzyme: Ligase	Metabolism,Energy pathways	Ligase activity	-
2938	GSTA1	glutathione S-transferase alpha 1	+	-	-		1					1	Enzyme: Glutathione transferase	Metabolism,Energy pathways	Glutathione transferase activity	Cytoplasm
2941	GSTA4	glutathione S-transferase alpha 4	-	-	-		1		1			2	Enzyme: Glutathione transferase	Metabolism,Energy pathways	Glutathione transferase activity	Mitochondrion
373156	GSTK1	glutathione S-transferase kappa 1	+	-	-	3	1		1		1	4	Enzyme: Glutathione transferase	Metabolism	Glutathione transferase activity	Mitochondrion, Peroxisome
2944	GSTM1*	glutathione S-transferase Mu 1 isoform 2	+	-	-						1	1	Enzyme: Glutathione transferase	Xenobiotic metabolism,Metabolism,Energy pathways	Glutathione transferase activity	Cytoplasm
2944	GSTM1*	glutathione S-transferase Mu 1 isoform 1	+	-	-						5	1	Enzyme: Glutathione transferase	Xenobiotic metabolism,Metabolism,Energy pathways	Glutathione transferase activity	Cytoplasm
2946	GSTM2*	glutathione S-transferase Mu 2 isoform 2	+	-	-						4	1	Enzyme: Glutathione transferase	Metabolism,Energy pathways	Glutathione transferase activity	Cytoplasm
2948	GSTM4*	glutathione S-transferase Mu 4 isoform 2	-	-	-						1	1	Enzyme: Glutathione transferase	Metabolism,Energy pathways	Glutathione transferase activity	Cytoplasm
9446	GSTO1	glutathione S-transferase omega 1	+	-	-	5	4	1			8	4	Enzyme: Glutathione transferase	Metabolism,Energy pathways	Glutathione transferase activity	Nucleus
2950	GSTP1	glutathione S-transferase pi 1	+	-	-	32	12	13	9	6	11	6	Enzyme: Glutathione transferase	Metabolism,Energy pathways	Glutathione transferase activity	Cytoplasm
653689	GSTT2B	glutathione S-transferase theta 2B (gene/pseudogene)	-	-	-				1			1	Enzyme: Glutathione transferase	Metabolism	Glutathione transferase activity	-
2962	GTF2F1	general transcription factor IIF, polypeptide 1, 74kDa	-	-	-				1			1	Transcription factor	Regulation of nucleobase, nucleoside, nucleotide and nucleic acid metabolism	Transcription factor activity	Nucleus
60558	GUF1*	translation factor GUF1, mitochondrial	-	-	-						1	1	Unclassified	Biological_process unknown	Molecular function unknown	-
2987	GUK1	guanylate kinase 1	-	-	-	2			1			2	Enzyme: Phosphotransferase	Cell communication,Signal transduction	Catalytic activity	Cytoplasm
2990	GUSB*	beta-glucuronidase precursor	+	+	+						2	1	Enzyme: Hydrolase	Metabolism,Energy pathways	Hydrolase activity	Lysosome
2992	GYG1	glycogenin 1	-	-	-		6	3			4	3	Unclassified	Metabolism,Energy pathways	Molecular function unknown	-
2997	GYS1	glycogen synthase 1 (muscle)	-	-	-	3	2		2			3	Enzyme: Ligase	Metabolism,Energy pathways	Ligase activity	Cytoplasm
3005	H1F0	H1 histone family, member 0	-	-	-				1	1		2	DNA binding protein	Regulation of nucleobase, nucleoside, nucleotide and nucleic acid metabolism	DNA binding	Nucleus
8971	H1FX	Histone H1x	-	-	-			1				1	DNA binding protein	Regulation of nucleobase, nucleoside, nucleotide and nucleic acid metabolism	DNA binding	Nucleus
94239	H2AFV	H2A histone family, member V	+	-	-	2				1		2	DNA binding protein	Regulation of gene expression, epigenetic	DNA binding	Nucleus
3014	H2AFX	H2A histone family, member X	+	-	-		2	9	2			3	DNA binding protein	DNA repair	DNA binding	Nucleus
9555	H2AFY	H2A histone family, member Y	+	-	-	8	2	2	3			4	DNA binding protein	Regulation of nucleobase, nucleoside, nucleotide and nucleic acid metabolism	DNA binding	Nucleus, Centrosome
55506	H2AFY2	Core histone macro-H2A.2	+	-	-			2				1	DNA binding protein	Regulation of nucleobase, nucleoside, nucleotide and nucleic acid metabolism	DNA binding	Nucleus
3020	H3F3A	H3 histone, family 3A	+	-	-	9		2				2	DNA binding protein	Regulation of nucleobase, nucleoside, nucleotide and nucleic acid metabolism	DNA binding	Nucleus
3021	H3F3B	H3 histone, family 3B (H3.3B)	+	-	-				4			1	DNA binding protein	Regulation of nucleobase, nucleoside, nucleotide and nucleic acid metabolism	DNA binding	Nucleus
440093	H3F3C*	histone H3.3C	-	-	-						1	1	Unclassified,DNA binding protein	Biological_process unknown	Nucleic acid binding,Molecular function unknown
9563	H6PD	hexose-6-phosphate dehydrogenase (glucose 1-dehydrogenase)	-	+	-		4	7			6	3	Enzyme: Dehydrogenase	Metabolism,Energy pathways	Catalytic activity	Endoplasmic reticulum
3033	HADH	hydroxyacyl-Coenzyme A dehydrogenase	-	-	-	2						1	Enzyme: Dehydrogenase	Biological_process unknown	Molecular function unknown	Mitochondrion
3030	HADHA	hydroxyacyl-Coenzyme A dehydrogenase/3-ketoacyl-Coenzyme A thiolase/enoyl-Coenzyme A hydratase (trifunctional protein), alpha subunit	+	-	-	10	2		7			3	Enzyme: Dehydrogenase	Metabolism,Energy pathways	Catalytic activity	Mitochondrion
3032	HADHB	hydroxyacyl-Coenzyme A dehydrogenase/3-ketoacyl-Coenzyme A thiolase/enoyl-Coenzyme A hydratase (trifunctional protein), beta subunit	-	-	-	2			3			2	Enzyme: Dehydrogenase	Metabolism,Energy pathways	Catalytic activity	Mitochondrion
3029	HAGH	hydroxyacylglutathione hydrolase	-	-	-		2					1	Enzyme: Hydrolase	Metabolism,Energy pathways	Hydrolase activity	Cytoplasm
3034	HAL	histidine ammonia-lyase	-	-	-		1	3				2	Enzyme: Lyase	Metabolism,Energy pathways	Lyase activity	Cytoplasm
1404	HAPLN1	hyaluronan and proteoglycan link protein 1	-	+	-		1					1	Extracellular matrix protein	Cell growth and/or maintenance	Extracellular matrix structural constituent	Extracellular
3035	HARS	histidyl-tRNA synthetase	-	-	-	3	2		1			3	Enzyme: Ligase	Protein metabolism	Ligase activity	Cytoplasm
23438	HARS2	histidyl-tRNA synthetase 2, mitochondrial (putative)	-	+	-		1					1	Enzyme: Ligase	Protein metabolism	Ligase activity	Cytoplasm
3039	HBA1	hemoglobin, alpha 1	+	-	-	48		10				2	Transport/cargo protein	Transport	Transporter activity	-
3040	HBA2	hemoglobin, alpha 2	+	-	-		3		12	1	8	4	Transport/cargo protein	Transport	Transporter activity	Cytoplasm
	HBAD	Hemoglobin alpha-D chain	-	-	-					1		1	-	-	-	-
3043	HBB	hemoglobin, beta	+	-	+	56	9	12	18	3	10	6	Transport/cargo protein	Transport	Transporter activity	Extracellular
3045	HBD	hemoglobin, delta	+	-	-	35	1	8	15		2	5	Transport/cargo protein	Transport	Transporter activity	-
3046	HBE1	Hemoglobin subunit epsilon	+	-	-			2	2			2	Transport/cargo protein	Transport	Transporter activity	Cytoplasm
3047	HBG1	hemoglobin, gamma A	-	-	-	5			2			2	Transport/cargo protein	Transport	Transporter activity	-
3048	HBG2	hemoglobin, gamma G	-	-	-				2			1	Transport/cargo protein	Transport	Transporter activity	-
3042	HBM*	hemoglobin subunit mu	-	-	-						1	1	-	-	-	-
	HBP	Heme-binding protein	-	-	-					1		1	-	-	-	-
10767	HBS1L	HBS1-like (S. cerevisiae)	+	-	-		1					1	Translation regulatory protein	Protein metabolism	Translation regulator activity	Cytoplasm
3054	HCFC1*	host cell factor 1	-	-	-						1	1	Transcription factor	Regulation of nucleobase, nucleoside, nucleotide and nucleic acid metabolism	Transcription factor activity	Cytoplasm, Nucleus
	HCG1781062	hCG1781062	-	-	-		2					1
3055	HCK	hemopoietic cell kinase	-	-	-		1					1	Tyrosine kinase	Cell communication,Signal transduction	Protein-tyrosine kinase activity	Cytoplasm
3059	HCLS1	hematopoietic cell-specific Lyn substrate 1	-	-	-	3	12		1			3	Unclassified	Cell communication,Signal transduction	Molecular function unknown	Cytoplasm
3066	HDAC2	histone deacetylase 2	-	-	-		1					1	Transcription regulatory protein	Regulation of nucleobase, nucleoside, nucleotide and nucleic acid metabolism	DNA binding,Transcription regulator activity	Nucleus
9734	HDAC9	Isoform 3 of Histone deacetylase 9	-	-	-			1				1	Transcription regulatory protein	Regulation of gene expression, epigenetic	Transcription regulator activity	Nucleus
51020	HDDC2	HD domain containing 2	-	-	-		4					1	Unclassified	Biological_process unknown	Molecular function unknown	-
374659	HDDC3	HD domain containing 3	-	-	-		2					1	Enzyme: Phosphohydrolase	Metabolism,Energy pathways	Catalytic activity	-
3068	HDGF	hepatoma-derived growth factor (high-mobility group protein 1-like)	-	-	-	3	4				2	3	Growth factor	Cell communication,Signal transduction	Growth factor activity	Nucleus
8226	HDHD1*	pseudouridine-5'-monophosphatase isoform c	-	-	-						1	1	Unclassified	Biological_process unknown	Molecular function unknown	-
84064	HDHD2*	haloacid dehalogenase-like hydrolase domain-containing protein 2	-	-	-						1	1	Enzyme: Hydrolase	Metabolism,Energy pathways	Hydrolase activity
339766	HEATR7B1	HEAT repeat containing 7B1	-	-	-	2						1
50865	HEBP1	heme binding protein 1	+	-	-		4					1	Unclassified	Biological_process unknown	Molecular function unknown	Cytoplasm
23593	HEBP2	heme binding protein 2	+	-	-	4	6	3		2	6	5	Unclassified	Biological_process unknown	Molecular function unknown	Cytoplasm
57520	HECW2	HECT, C2 and WW domain containing E3 ubiquitin protein ligase 2	-	-	-			2				1	Ubiquitin proteasome system protein	Protein metabolism	Ubiquitin-specific protease activity	-
26091	HERC4*	probable E3 ubiquitin-protein ligase HERC4 isoform d	-	-	-						1	1	Ubiquitin proteasome system protein	Protein metabolism	Ubiquitin-specific protease activity	Cytoplasm
3073	HEXA	hexosaminidase A (alpha polypeptide)	-	+	-	2	4	4			14	4	Enzyme: Hydrolase	Metabolism,Energy pathways	Hydrolase activity	Lysosome
3074	HEXB	hexosaminidase B (beta polypeptide)	-	-	+	3	8	10			17	4	Enzyme: Hydrolase	Metabolism,Energy pathways	Hydrolase activity	Lysosome
9146	HGS	hepatocyte growth factor-regulated tyrosine kinase substrate	+	-	-		1				1	2	Adapter molecule	Cell communication,Signal transduction	Receptor signaling complex scaffold activity	Cytoplasm
11112	HIBADH	3-hydroxyisobutyrate dehydrogenase	-	-	-		1		1			2	Enzyme: Dehydrogenase	Metabolism,Energy pathways	Catalytic activity	Mitochondrion
26275	HIBCH	3-hydroxyisobutyryl-Coenzyme A hydrolase	-	-	-		6					1	Enzyme: Hydrolase	Metabolism,Energy pathways	Hydrolase activity	Mitochondrion
23119	HIC2	Isoform 1 of Hypermethylated in cancer 2 protein	-	-	-			2				1	Transcription regulatory protein	Regulation of nucleobase, nucleoside, nucleotide and nucleic acid metabolism	Transcription regulator activity	Nucleus
3094	HINT1	histidine triad nucleotide binding protein 1	+	-	-	4	1		2		1	4	ATPase	Cell communication,Signal transduction	ATPase activity	Cytoplasm
84681	HINT2	histidine triad nucleotide binding protein 2	-	-	-					1		1	Enzyme: Hydrolase	Metabolism,Energy pathways	Hydrolase activity	Mitochondrion
135114	HINT3	histidine triad nucleotide binding protein 3	-	-	-		1					1	Unclassified	Biological_process unknown	Molecular function unknown	-
9026	HIP1R	huntingtin interacting protein 1 related	-	-	-	3						1	Cytoskeletal associated protein	Cell growth and/or maintenance	Cytoskeletal protein binding	Cytoplasmic vesicle
	HISPPD2A	histidine acid phosphatase domain containing 2A	-	-	-		1					1	-	-	-	-
3024	HIST1H1A	histone cluster 1, H1a	-	-	-				2			1	DNA binding protein	Regulation of nucleobase, nucleoside, nucleotide and nucleic acid metabolism	DNA binding	Nucleus
3009	HIST1H1B	histone cluster 1, H1b	+	-	-	5	1		5			3	DNA binding protein	Regulation of nucleobase, nucleoside, nucleotide and nucleic acid metabolism	DNA binding	Nucleus
3006	HIST1H1C	histone cluster 1, H1c	-	-	-	3	2		5			3	DNA binding protein	Regulation of nucleobase, nucleoside, nucleotide and nucleic acid metabolism	DNA binding	Nucleus
3007	HIST1H1D	histone cluster 1, H1d	-	-	-				5			1	DNA binding protein	Regulation of nucleobase, nucleoside, nucleotide and nucleic acid metabolism	DNA binding	Nucleus
3008	HIST1H1E	Histone H1.4	-	-	-			2	5			2	DNA binding protein	Regulation of nucleobase, nucleoside, nucleotide and nucleic acid metabolism	DNA binding	Nucleus
3010	HIST1H1T	histone cluster 1, H1t	-	-	-				1			1	DNA binding protein	Regulation of nucleobase, nucleoside, nucleotide and nucleic acid metabolism	DNA binding	Nucleus
8335	HIST1H2AB	histone cluster 1, H2ab	+	-	-				4			1	DNA binding protein	Regulation of nucleobase, nucleoside, nucleotide and nucleic acid metabolism	DNA binding	Nucleus
8334	HIST1H2AC	histone cluster 1, H2ac	+	-	-		1		4			2	DNA binding protein	Regulation of nucleobase, nucleoside, nucleotide and nucleic acid metabolism	DNA binding	Nucleus
3013	HIST1H2AD	histone cluster 1, H2ad	+	-	-				4			1	DNA binding protein	Regulation of nucleobase, nucleoside, nucleotide and nucleic acid metabolism	DNA binding	Nucleus
85235	HIST1H2AH	histone cluster 1, H2ah	+	-	-		1					1	DNA binding protein	Regulation of nucleobase, nucleoside, nucleotide and nucleic acid metabolism	DNA binding	Nucleus
8329	HIST1H2AI	histone cluster 1, H2ai	+	-	-	9		2				2	DNA binding protein	Regulation of nucleobase, nucleoside, nucleotide and nucleic acid metabolism	DNA binding	Nucleus
8331	HIST1H2AJ	histone cluster 1, H2aj	+	-	-				4			1	DNA binding protein	Regulation of nucleobase, nucleoside, nucleotide and nucleic acid metabolism	DNA binding	Nucleus
255626	HIST1H2BA	histone cluster 1, H2ba	+	-	-				3			1	DNA binding protein	Regulation of nucleobase, nucleoside, nucleotide and nucleic acid metabolism	DNA binding	Nucleus
3018	HIST1H2BB	histone cluster 1, H2bb	+	-	-				4			1	DNA binding protein	Regulation of nucleobase, nucleoside, nucleotide and nucleic acid metabolism	DNA binding	Nucleus
8347	HIST1H2BC	histone cluster 1, H2bc	+	-	-				4			1	DNA binding protein	Regulation of nucleobase, nucleoside, nucleotide and nucleic acid metabolism	DNA binding	Nucleus
3017	HIST1H2BD	histone cluster 1, H2bd	+	-	-				4		1	2	DNA binding protein	Chromosome organization and biogenesis (sensu Eukarya)	DNA binding	Nucleus
8345	HIST1H2BH	histone cluster 1, H2bh	+	-	-				4			1	DNA binding protein	Regulation of nucleobase, nucleoside, nucleotide and nucleic acid metabolism	DNA binding	Nucleus
8970	HIST1H2BJ	histone cluster 1, H2bj	+	-	-				4			1	DNA binding protein	Regulation of nucleobase, nucleoside, nucleotide and nucleic acid metabolism	DNA binding	Nucleus
85236	HIST1H2BK	histone cluster 1, H2bk	+	-	-		1		4			2	DNA binding protein	Regulation of nucleobase, nucleoside, nucleotide and nucleic acid metabolism	DNA binding	Nucleus
8340	HIST1H2BL	histone cluster 1, H2bl	+	-	-	14		2	4			3	DNA binding protein	Regulation of nucleobase, nucleoside, nucleotide and nucleic acid metabolism	DNA binding	Nucleus
8342	HIST1H2BM	histone cluster 1, H2bm	+	-	-				4			1	DNA binding protein	Regulation of nucleobase, nucleoside, nucleotide and nucleic acid metabolism	DNA binding	Nucleus
8341	HIST1H2BN	histone cluster 1, H2bn	+	-	-				4			1	DNA binding protein	Regulation of nucleobase, nucleoside, nucleotide and nucleic acid metabolism	DNA binding	Nucleus
8348	HIST1H2BO	histone cluster 1, H2bo	+	-	-				4			1	DNA binding protein	Regulation of nucleobase, nucleoside, nucleotide and nucleic acid metabolism	DNA binding	Nucleus
8350	HIST1H3A	histone cluster 1, H3a	+	-	-	8						1	DNA binding protein	Regulation of nucleobase, nucleoside, nucleotide and nucleic acid metabolism	DNA binding	Nucleus
8968	HIST1H3F	histone cluster 1, H3f	+	-	-				4			1	DNA binding protein	Regulation of nucleobase, nucleoside, nucleotide and nucleic acid metabolism	DNA binding	Nucleus
8354	HIST1H3I	histone cluster 1, H3i	+	-	-		1					1	DNA binding protein	Regulation of nucleobase, nucleoside, nucleotide and nucleic acid metabolism	DNA binding	Nucleus
8359	HIST1H4A*	histone H4	+	-	-						6	1	DNA binding protein	Regulation of nucleobase, nucleoside, nucleotide and nucleic acid metabolism	DNA binding	Nucleus
8294	HIST1H4I	histone cluster 1, H4i	+	-	-	20		5				2	DNA binding protein	Regulation of nucleobase, nucleoside, nucleotide and nucleic acid metabolism	DNA binding	Nucleus
8337	HIST2H2AA3	Histone H2A type 2-A	+	-	-			6				1	DNA binding protein	Regulation of nucleobase, nucleoside, nucleotide and nucleic acid metabolism	DNA binding	Nucleus
8338	HIST2H2AC	histone cluster 2, H2ac	+	-	-				4			1	DNA binding protein	Regulation of nucleobase, nucleoside, nucleotide and nucleic acid metabolism	DNA binding	Mitochondrial membrane, Nucleus
8349	HIST2H2BE	histone cluster 2, H2be	+	-	-		3		4	2		3	DNA binding protein	Regulation of nucleobase, nucleoside, nucleotide and nucleic acid metabolism	DNA binding	Mitochondrial membrane, Nucleus
126961	HIST2H3C	histone cluster 2, H3c	+	-	-	9						1	DNA binding protein	Regulation of nucleobase, nucleoside, nucleotide and nucleic acid metabolism	DNA binding	Nucleus
8370	HIST2H4A	histone cluster 2, H4a	+	-	-				11	2		2	DNA binding protein	Regulation of nucleobase, nucleoside, nucleotide and nucleic acid metabolism	DNA binding	Nucleus
92815	HIST3H2A	histone cluster 3, H2a	+	-	-	8						1	DNA binding protein	Regulation of nucleobase, nucleoside, nucleotide and nucleic acid metabolism	DNA binding	Nucleus
128312	HIST3H2BB	histone cluster 3, H2bb	+	-	-				4			1	DNA binding protein	Regulation of nucleobase, nucleoside, nucleotide and nucleic acid metabolism	DNA binding	Nucleus
8290	HIST3H3	histone cluster 3, H3	+	-	-				3			1	DNA binding protein	Regulation of nucleobase, nucleoside, nucleotide and nucleic acid metabolism	DNA binding	Nucleus
121504	HIST4H4	histone cluster 4, H4	+	-	-		3					1	DNA binding protein	Regulation of nucleobase, nucleoside, nucleotide and nucleic acid metabolism	DNA binding	Nucleus
3096	HIVEP1	human immunodeficiency virus type I enhancer binding protein 1	-	-	-			2				1	Transcription regulatory protein	Regulation of nucleobase, nucleoside, nucleotide and nucleic acid metabolism	Transcription regulator activity	Nucleus
3098	HK1	hexokinase 1	-	-	-	5	2		3			3	Enzyme: Sugar phosphotransferase	Metabolism,Energy pathways	Catalytic activity	Cytoplasm
3099	HK2	hexokinase 2	-	-	-		3				1	2	Enzyme: Phosphotransferase	Metabolism,Energy pathways	Catalytic activity	Mitochondrion
3101	HK3	hexokinase 3 (white cell)	-	-	-	5			2		11	3	Enzyme: Phosphotransferase	Metabolism,Energy pathways	Catalytic activity	Cytoplasm
3105	HLA-A	major histocompatibility complex, class I, A	+	+	+	5	1	1	2	1		5	MHC complex protein	Immune response	MHC class I receptor activity,MHC class II receptor activity	Plasma membrane
3106	HLA-B	major histocompatibility complex, class I, B	+	+	+	3	1	3	1			4	MHC complex protein	Immune response	MHC class I receptor activity,MHC class II receptor activity	Plasma membrane
3107	HLA-C	major histocompatibility complex, class I, C	+	+	+	3	6		1			3	MHC complex protein	Immune response	MHC class I receptor activity,MHC class II receptor activity	Plasma membrane
3133	HLA-E	major histocompatibility complex, class I, E	+	+	+		1					1	MHC complex protein	Immune response	MHC class I receptor activity,MHC class II receptor activity	Plasma membrane
3134	HLA-F	major histocompatibility complex, class I, F	-	+	+		2					1	MHC complex protein	Immune response	MHC class I receptor activity,MHC class II receptor activity	Plasma membrane
3135	HLA-G	major histocompatibility complex, class I, G	+	+	+		1					1	MHC complex protein	Immune response	MHC class I receptor activity,MHC class II receptor activity	Plasma membrane
3145	HMBS	hydroxymethylbilane synthase	-	-	-		2					1	Enzyme: Synthase	Metabolism,Energy pathways	Transferase activity	Cytoplasm
83872	HMCN1	hemicentin 1	-	+	-			1				1	Extracellular matrix protein	Cell communication,Signal transduction	Extracellular matrix structural constituent	Extracellular
10362	HMG20B	high-mobility group 20B	-	-	-	2						1	DNA binding protein	Regulation of nucleobase, nucleoside, nucleotide and nucleic acid metabolism	DNA binding	Nucleus
3159	HMGA1	high mobility group AT-hook 1	-	-	-		2					1	DNA binding protein	Regulation of nucleobase, nucleoside, nucleotide and nucleic acid metabolism	DNA binding	Nucleus
3146	HMGB1	high-mobility group box 1	-	-	-	4	15		3		4	4	DNA binding protein	Regulation of nucleobase, nucleoside, nucleotide and nucleic acid metabolism	DNA binding	Nucleus
3148	HMGB2	high-mobility group box 2	-	-	-	4	11	2	2		3	5	Transcription regulatory protein	Regulation of nucleobase, nucleoside, nucleotide and nucleic acid metabolism	Transcription regulator activity	Nucleus
3157	HMGCS1	3-hydroxy-3-methylglutaryl-Coenzyme A synthase 1 (soluble)	-	-	-	3	3					2	Enzyme: Synthase	Metabolism,Energy pathways	CoA-ligase activity	Cytoplasm
3151	HMGN2	high-mobility group nucleosomal binding domain 2	-	-	-	3	1		1			3	Transcription regulatory protein	Regulation of nucleobase, nucleoside, nucleotide and nucleic acid metabolism	Transcription regulator activity	Nucleus
23526	HMHA1	histocompatibility (minor) HA-1	-	-	-		5					1	MHC complex protein	Immune response	MHC class I receptor activity,MHC class II receptor activity	Plasma membrane
3162	HMOX1	heme oxygenase (decycling) 1	-	-	+	2			1			2	Enzyme: Oxygenase	Metabolism,Energy pathways	Catalytic activity	Microsome, Endoplasmic reticulum
3163	HMOX2	heme oxygenase (decycling) 2	-	-	+				1			1	Enzyme: Oxygenase	Metabolism,Energy pathways	Catalytic activity	Endoplasmic reticulum
51155	HN1	hematological and neurological expressed 1	-	-	-		1					1	Cell cycle control protein	Cell communication,Signal transduction	Molecular function unknown	Cytoplasm, Nucleus
3176	HNMT	histamine N-methyltransferase	+	-	-		1			1		2	Enzyme: Methyltransferase	Amino acid and derivative metabolism	Methyltransferase activity	Cytosol
10949	HNRNPA0	Heterogeneous nuclear ribonucleoprotein A0	-	-	-			2				1	Ribonucleoprotein	Regulation of nucleobase, nucleoside, nucleotide and nucleic acid metabolism	RNA binding	Nucleus
3178	HNRNPA1	heterogeneous nuclear ribonucleoprotein A1	+	-	-	4	7		2		1	4	RNA binding protein	Regulation of nucleobase, nucleoside, nucleotide and nucleic acid metabolism	RNA binding	Nucleus
3181	HNRNPA2B1	heterogeneous nuclear ribonucleoprotein A2/B1	+	-	-	7	12		5		3	4	RNA binding protein,Ribonucleoprotein	Regulation of nucleobase, nucleoside, nucleotide and nucleic acid metabolism	RNA binding,Transcription factor binding	Nucleus
220988	HNRNPA3	heterogeneous nuclear ribonucleoprotein A3	-	-	-	2	2		1			3	Ribonucleoprotein	Regulation of nucleobase, nucleoside, nucleotide and nucleic acid metabolism	RNA binding	Nucleus
3182	HNRNPAB	heterogeneous nuclear ribonucleoprotein A/B	-	-	-		2		1	1		3	Ribonucleoprotein	Regulation of nucleobase, nucleoside, nucleotide and nucleic acid metabolism	MRNA binding	Nucleolus
3183	HNRNPC	heterogeneous nuclear ribonucleoprotein C (C1/C2)	+	-	-		1			1		2	RNA binding protein	Regulation of nucleobase, nucleoside, nucleotide and nucleic acid metabolism	RNA binding	Nucleus
3184	HNRNPD	heterogeneous nuclear ribonucleoprotein D (AU-rich element RNA binding protein 1, 37kDa)	-	-	-	7	4		2			3	RNA binding protein	Regulation of nucleobase, nucleoside, nucleotide and nucleic acid metabolism	MRNA binding	Cytoplasm, Nucleus
3185	HNRNPF	heterogeneous nuclear ribonucleoprotein F	+	-	-	3	1	2	2	1		5	Ribonucleoprotein	Regulation of nucleobase, nucleoside, nucleotide and nucleic acid metabolism	Ribonucleoprotein	Nucleus
3187	HNRNPH1	heterogeneous nuclear ribonucleoprotein H1 (H)	-	-	-	5	3	2	5			4	Ribonucleoprotein	Regulation of nucleobase, nucleoside, nucleotide and nucleic acid metabolism	Ribonucleoprotein	Nucleus
3188	HNRNPH2	heterogeneous nuclear ribonucleoprotein H2 (H')	+	-	-	4			3			2	Ribonucleoprotein	Regulation of nucleobase, nucleoside, nucleotide and nucleic acid metabolism	RNA binding	Nucleus
3189	HNRNPH3	heterogeneous nuclear ribonucleoprotein H3 (2H9)	-	-	-		3			1		2	Ribonucleoprotein	Regulation of nucleobase, nucleoside, nucleotide and nucleic acid metabolism	Ribonucleoprotein	Nucleus
3190	HNRNPK	heterogeneous nuclear ribonucleoprotein K	+	-	-	13	5	4	7		1	5	Ribonucleoprotein	Regulation of nucleobase, nucleoside, nucleotide and nucleic acid metabolism	Ribonucleoprotein	Nucleus
3191	HNRNPL	heterogeneous nuclear ribonucleoprotein L	+	-	-		3					1	Ribonucleoprotein	Regulation of nucleobase, nucleoside, nucleotide and nucleic acid metabolism	RNA binding	Nucleus
4670	HNRNPM	heterogeneous nuclear ribonucleoprotein M	-	-	-	4			4	1		3	Ribonucleoprotein	Regulation of nucleobase, nucleoside, nucleotide and nucleic acid metabolism	Ribonucleoprotein	Nucleoplasm, Nucleolus, Nucleus
10236	HNRNPR	heterogeneous nuclear ribonucleoprotein R	-	-	-		2		1			2	RNA binding protein	Regulation of nucleobase, nucleoside, nucleotide and nucleic acid metabolism	RNA binding	Nucleus
3192	HNRNPU	heterogeneous nuclear ribonucleoprotein U (scaffold attachment factor A)	-	-	-	5	5		5			3	Ribonucleoprotein	Regulation of nucleobase, nucleoside, nucleotide and nucleic acid metabolism	RNA binding	Cytoplasm, Nucleus
11100	HNRNPUL1	heterogeneous nuclear ribonucleoprotein U-like 1	-	-	-		7					1	RNA binding protein	RNA metabolism,Regulation of nucleobase, nucleoside, nucleotide and nucleic acid metabolism,Regulation of gene expression, epigenetic	RNA binding,Ribonucleoprotein	Nucleus
221092	HNRNPUL2	heterogeneous nuclear ribonucleoprotein U-like 2	-	-	-		2					1	RNA binding protein	Regulation of nucleobase, nucleoside, nucleotide and nucleic acid metabolism	RNA binding	Nucleus
84376	HOOK3	hook homolog 3 (Drosophila)	-	-	-	2	2		1			3	Cytoskeletal associated protein	Cell growth and/or maintenance	Cytoskeletal protein binding	Cytoplasm
84525	HOPX	HOP homeobox	-	-	-	3		3	1		1	4	Transcription regulatory protein	Regulation of gene expression, epigenetic	Transcription regulator activity	Nucleus
3240	HP	haptoglobin isoform 1 preproprotein	+	+	-	38	11	29	19		10	5	Transport/cargo protein	Immune response	Transporter activity	Extracellular
3240	HP*	haptoglobin isoform 2 preproprotein	+	+	-						11	1	Transport/cargo protein	Immune response	Transporter activity	Extracellular
3241	HPCAL1*	hippocalcin-like protein 1	+	-	-						1	1	Calcium binding protein	Cell communication,Signal transduction	Calcium ion binding	Cytoplasm
3250	HPR	haptoglobin-related protein	+	+	-	25	2		10		1	4	Secreted polypeptide	Immune response	Molecular function unknown	Extracellular
3251	HPRT1	hypoxanthine phosphoribosyltransferase 1	+	-	-	2	3		1	1	5	5	Enzyme: Ribosyltransferase	Metabolism,Energy pathways	Catalytic activity	Cytoplasm
10855	HPSE	heparanase	+	+	-		3					1	Enzyme: Glycosidase	Metabolism,Energy pathways	Catalytic activity	Lysosome
3263	HPX	hemopexin	+	+	-	42	5	21	13	1	24	6	Transport/cargo protein	Transport	Transporter activity	Extracellular
3265	HRAS	v-Ha-ras Harvey rat sarcoma viral oncogene homolog	+	-	-		1					1	GTPase	Cell communication,Signal transduction	GTPase activity	Plasma membrane
3273	HRG	histidine-rich glycoprotein	+	+	-	6	6	4	3	2	5	6	Adapter molecule	Apoptosis	Protein binding,Polysaccharide binding,Binding,Immunoglobulin binding,Metal ion binding,Complement binding	Extracellular
388697	HRNR	hornerin	+	-	-	6		9	4		1	4	Unclassified	Biological_process unknown	Molecular function unknown	Plasma membrane
64342	HS1BP3	HCLS1 binding protein 3	-	-	-		1					1	Unclassified	Biological_process unknown	Molecular function unknown	-
9953	HS3ST3B1	heparan sulfate (glucosamine) 3-O-sulfotransferase 3B1	-	-	+		2					1	Enzyme: Sulphotransferase	Metabolism,Energy pathways	Sulfotransferase activity	Plasma membrane
3281	HSBP1	heat shock factor binding protein 1	-	-	-		1					1	Transcription regulatory protein	Regulation of nucleobase, nucleoside, nucleotide and nucleic acid metabolism	Transcription regulator activity	Nucleus
3028	HSD17B10	hydroxysteroid (17-beta) dehydrogenase 10	+	-	-	7	1		5			3	Enzyme: Dehydrogenase	Metabolism,Energy pathways	Catalytic activity	Mitochondrion
3295	HSD17B4	hydroxysteroid (17-beta) dehydrogenase 4	+	-	-	10			4			2	Enzyme: Dehydrogenase	Metabolism,Energy pathways	Catalytic activity	Peroxisome
84263	HSDL2	hydroxysteroid dehydrogenase like 2	-	-	-		3					1	Unclassified	Biological_process unknown	Molecular function unknown	-
3320	HSP90AA1	heat shock protein 90kDa alpha (cytosolic), class A member 1	+	-	-	29	23	11	24	2	11	6	Chaperone	Protein metabolism	Chaperone activity	Cytoplasm
3326	HSP90AB1	heat shock protein HSP 90-beta isoform b	+	-	-	29	17	12	25		2	5	Chaperone	Cell communication,Signal transduction	Chaperone activity	Cytoplasm
3326	HSP90AB1*	heat shock protein HSP 90-beta isoform c	+	-	-						1	1	Chaperone	Cell communication,Signal transduction	Chaperone activity	Cytoplasm
391634	HSP90AB2P	Heat shock protein 90Bb	-	-	-			1				1
7184	HSP90B1	heat shock protein 90kDa beta (Grp94), member 1	+	+	-	12	19	4	9	1	1	6	Heat shock protein	Protein metabolism	Heat shock protein activity	Endoplasmic reticulum
6782	HSPA13	heat shock protein 70kDa family, member 13	+	+	+		1				3	2	Chaperone	Protein metabolism	Chaperone activity	Endoplasmic reticulum
3303	HSPA1A	heat shock 70kDa protein 1A	+	-	-	51		13				2	Chaperone	Protein metabolism	Chaperone activity	Cytoplasm
3304	HSPA1B	heat shock 70kDa protein 1B	+	-	-		22		32	4	23	4	Chaperone	Protein metabolism	Chaperone activity	Cytoplasm
3305	HSPA1L	heat shock 70kDa protein 1-like	+	-	-	25	1	2	12	4		5	Heat shock protein	Protein metabolism	Heat shock protein activity	Cytoplasm
3306	HSPA2	heat shock 70kDa protein 2	+	-	-		2		9			2	Heat shock protein	Protein metabolism	Heat shock protein activity	Nucleus
3308	HSPA4	heat shock 70kDa protein 4	+	-	-	10	7	2	4	2	18	6	Chaperone	Protein metabolism	Chaperone activity	Cytoplasm, Golgi apparatus
22824	HSPA4L	heat shock 70kDa protein 4-like	-	-	-	5	3		2			3	Heat shock protein	Protein metabolism	Heat shock protein activity	Cytoplasm
3309	HSPA5	heat shock 70kDa protein 5 (glucose-regulated protein, 78kDa)	+	+	-	34	30	18	22	10	27	6	Chaperone	Protein metabolism	Chaperone activity	Endoplasmic reticulum
3310	HSPA6	heat shock 70kDa protein 6 (HSP70B')	+	-	-	17		6	8		1	4	Heat shock protein	Protein metabolism	Heat shock protein activity	Nucleus
3312	HSPA8	heat shock cognate 71 kDa protein isoform 1	+	-	-	44	13	17	25	10	22	6	Heat shock protein	Protein metabolism	Heat shock protein activity	Cytoplasm, Nucleolus
3312	HSPA8*	heat shock cognate 71 kDa protein isoform 2	+	-	-						1	1	Heat shock protein	Protein metabolism	Heat shock protein activity	Cytoplasm, Nucleolus
3313	HSPA9	heat shock 70kDa protein 9 (mortalin)	+	-	-	4	6	3	4	2		5	Chaperone	Protein metabolism	Chaperone activity	Mitochondrion
3315	HSPB1	heat shock 27kDa protein 1	+	-	-	19	14	14	13	6	7	6	Chaperone	Protein metabolism	Chaperone activity	Cytoplasm
26353	HSPB8	heat shock 22kDa protein 8	+	-	-		1		1			2	Heat shock protein	Protein metabolism	Heat shock protein activity	Cytoplasm
29094	HSPC159	galectin-related protein	-	-	-		1					1	-	-	-	-
3329	HSPD1	heat shock 60kDa protein 1 (chaperonin)	+	-	-	14	9	13	11		3	5	Heat shock protein	Apoptosis,Protein metabolism,Signal transduction,Protein folding,Regulation of immune response	Heat shock protein activity	Mitochondrial matrix
3336	HSPE1	heat shock 10kDa protein 1 (chaperonin 10)	+	-	-	5	2	2	4		2	5	Heat shock protein	Protein metabolism	Heat shock protein activity	Mitochondrion
3339	HSPG2	Basement membrane-specific heparan sulfate proteoglycan core protein precursor	+	+	-		9	2			2	3	Extracellular matrix protein	Cell growth and/or maintenance	Extracellular matrix structural constituent	Extracellular
10808	HSPH1	heat shock 105kDa/110kDa protein 1	+	-	-	3	4	2	1			4	Heat shock protein,Chaperone	Protein metabolism	Heat shock protein activity,Chaperone activity	Cytoplasm
10553	HTATIP2	HIV-1 Tat interactive protein 2, 30kDa	+	-	-		1					1	Transcription regulatory protein	Regulation of nucleobase, nucleoside, nucleotide and nucleic acid metabolism	Transcription regulator activity	Nucleus
3346	HTN1	histatin 1	-	+	-	3	2	22	1			4	Secreted polypeptide	Immune response	Defense/immunity protein activity	Extracellular
3347	HTN3	histatin 3	-	+	-		2	12				2	Secreted polypeptide	Immune response	Defense/immunity protein activity	Extracellular
5654	HTRA1	HtrA serine peptidase 1	+	+	-	2	8	7	2		4	5	Serine protease	Protein metabolism	Serine-type peptidase activity	Extracellular
10075	HUWE1	HECT, UBA and WWE domain containing 1	+	-	+	3	1				1	3	DNA binding protein	Regulation of nucleobase, nucleoside, nucleotide and nucleic acid metabolism	DNA binding	Nucleus
	HXK3	hexokinase 3	-	-	-		10					1	-	-	-	-
3373	HYAL1	hyaluronoglucosaminidase 1	-	+	-		2					1	Enzyme: Hydrolase	Metabolism	Hydrolase activity	Extracellular
10525	HYOU1	hypoxia up-regulated 1	+	+	+	3	12	9	1		5	5	Chaperone	Protein metabolism	Chaperone activity	Endoplasmic reticulum
	HYPK	Huntingtin interacting protein K	-	-	-		1					1	-	-	-	-
3376	IARS	isoleucyl-tRNA synthetase	+	-	-	2						1	Enzyme: Ligase	Protein metabolism	Ligase activity	Cytoplasm
55699	IARS2	isoleucyl-tRNA synthetase 2, mitochondrial	-	-	-	2	1					2	-	Translation,Metabolism,Energy pathways	TRNA ligase activity	Mitochondrion
3383	ICAM1	intercellular adhesion molecule 1	+	+	+		2					1	Adhesion molecule	Cell communication,Signal transduction	Cell adhesion molecule activity	Plasma membrane
3385	ICAM3	intercellular adhesion molecule 3	+	+	+		1				1	2	Adhesion molecule	Cell communication,Signal transduction	Cell adhesion molecule activity	Plasma membrane
23308	ICOSLG	inducible T-cell co-stimulator ligand	-	+	+		1					1	Ligand	Immune response	Receptor binding	Plasma membrane
	ID2B	Contractile protein	-	-	-			2				1	-	-	-	-
3416	IDE	insulin-degrading enzyme	-	-	-	5	1	5	3		4	5	Metallo protease	Protein metabolism	Metallopeptidase activity	Cytoplasm
3417	IDH1	isocitrate dehydrogenase 1 (NADP+), soluble	+	-	-	5	14		2		10	4	Enzyme: Dehydrogenase	Metabolism,Energy pathways	Catalytic activity	Cytoplasm
3418	IDH2	isocitrate dehydrogenase 2 (NADP+), mitochondrial	-	-	-	13	3	2	10		1	5	Enzyme: Dehydrogenase	Metabolism,Energy pathways	Catalytic activity	Mitochondrion
3419	IDH3A	Isoform 1 of Isocitrate dehydrogenase [NAD] subunit alpha, mitochondrial precursor	-	-	-			2				1	Enzyme: Dehydrogenase	Metabolism,Energy pathways	Catalytic activity	Mitochondrion
3420	IDH3B	isocitrate dehydrogenase 3 (NAD+) beta	+	-	-		1					1	Enzyme: Dehydrogenase	Metabolism,Energy pathways	Catalytic activity	Mitochondrion
3425	IDUA	iduronidase, alpha-L-	-	+	-		2	10			7	3	Enzyme: Hydrolase	Metabolism,Energy pathways	Hydrolase activity	Lysosome
3428	IFI16	interferon, gamma-inducible protein 16	-	-	-		1					1	Transcription regulatory protein	Regulation of cell growth	Transcription regulator activity	Nucleus
10437	IFI30*	gamma-interferon-inducible lysosomal thiol reductase preproprotein	-	+	-						3	1	Enzyme: Reductase	Metabolism,Energy pathways	Catalytic activity	Lysosome
3430	IFI35	interferon-induced protein 35	-	-	-		1				2	2	Unclassified	Immune response	Molecular function unknown	Cytoplasm
3433	IFIT2	interferon-induced protein with tetratricopeptide repeats 2	-	-	-		1					1	Cytoskeletal associated protein	Cell growth and/or maintenance	Cytoskeletal protein binding	Cytoplasm
8519	IFITM1	interferon induced transmembrane protein 1 (9-27)	+	-	+		1					1	Unclassified	Cell communication,Signal transduction	Molecular function unknown	Plasma membrane
80173	IFT74	Intraflagellar transport 74 homolog	-	-	-			2				1	Unclassified	Cell growth and/or maintenance	Molecular function unknown	Intracellular vesicle
3482	IGF2R	insulin-like growth factor 2 receptor	+	+	+		6				7	2	Cell surface receptor	Cell communication,Signal transduction	Receptor activity	Plasma membrane
3483	IGFALS	insulin-like growth factor binding protein, acid labile subunit	+	+	-		1				4	2	Unclassified	Cell communication,Signal transduction	Molecular function unknown	Extracellular
3485	IGFBP2	insulin-like growth factor binding protein 2, 36kDa	-	+	-		1					1	Secreted polypeptide	Cell communication,Signal transduction	Growth factor activity	Extracellular
3486	IGFBP3	insulin-like growth factor binding protein 3	+	+	+		4					1	Growth inhibitory factor	Apoptosis,Cell communication,Signal transduction	Growth factor binding	Extracellular
3487	IGFBP4	insulin-like growth factor binding protein 4	+	+	-		2					1	Adhesion molecule	Cell communication,Signal transduction	Cell adhesion molecule activity	Extracellular
3488	IGFBP5	insulin-like growth factor binding protein 5	-	+	-		2					1	Adhesion molecule	Cell communication,Signal transduction	Cell adhesion molecule activity	Extracellular
3489	IGFBP6	Insulin-like growth factor-binding protein 6 precursor	+	+	-			1				1	Adhesion molecule	Cell communication,Signal transduction	Cell adhesion molecule activity	Extracellular
3490	IGFBP7	insulin-like growth factor binding protein 7	+	+	-		1	3				2	Adhesion molecule	Cell communication,Signal transduction	Cell adhesion molecule activity	Extracellular
374918	IGFL1*	insulin growth factor-like family member 1 precursor	-	+	+						1	1	Integral membrane protein	Biological_process unknown	Molecular function unknown	-
3493	IGHA1	immunoglobulin heavy constant alpha 1	+	-	-	109		13				2	-	-	-	-
3494	IGHA2	immunoglobulin heavy constant alpha 2 (A2m marker)	+	-	-	82		112				2	Immunoglobulin	Immune response	Antigen binding	-
3495	IGHD	immunoglobulin heavy constant delta	-	-	-	7		12				2	Immunoglobulin	Immune response	Antigen binding	Plasma membrane
3492	IGHG1	Immunglobulin heavy chain variable region	+	-	+	50	3	2		3		4	Immunoglobulin	Immune response	Antigen binding	-
3501	IGHG2	immunoglobulin heavy constant gamma 2 (G2m marker)	+	-	-	36		29		3		3	-	-	-	-
3502	IGHG3	immunoglobulin heavy constant gamma 3 (G3m marker)	+	-	+	38		16				2	Immunoglobulin	Immune response	Antigen binding	-
3503	IGHG4	immunoglobulin heavy constant gamma 4 (G4m marker)	+	-	-	34		12		2		3	Immunoglobulin	Immune response	Antigen binding	-
3507	IGHM	immunoglobulin heavy constant mu	+	-	+	46		48		5		3	Immunoglobulin	Immune response	Antigen binding	Extracellular
3508	IGHMBP2	DNA-binding protein SMUBP-2	-	-	-			1				1	Transcription factor	Regulation of nucleobase, nucleoside, nucleotide and nucleic acid metabolism	Transcription factor activity	Nucleus
28461	IGHV1-69	immunoglobulin heavy variable 1-69	-	-	-	2		5				2	-	-	-	-
388077	IGHV1OR15-1	immunoglobulin heavy variable 1/OR15-1 pseudogene	+	-	-	4		7				2	-
390530	IGHV1OR15-5	13 kDa protein	-	-	-			3				1	-
28442	IGHV3-23	immunoglobulin heavy variable 3-23	+	-	-	23		7				2	-
28439	IGHV3-30	Immunglobulin heavy chain variable region (Fragment)	-	-	-			11				1	-
28424	IGHV3-48	immunoglobulin heavy variable 3-48	-	-	-	10		6				2	-
28378	IGHV7-81	IGHV7-81 protein	-	-	-			1				1	-	-	-	-
3512	IGJ	immunoglobulin J polypeptide, linker protein for immunoglobulin alpha and mu polypeptides	+	+	-	25	5	30	8	1	8	6	Immunoglobulin	Immune response	Antigen binding	Endoplasmic reticulum
50802	IGK	immunoglobulin kappa locus	-	-	-	44		63				2
3514	IGKC	immunoglobulin kappa constant	+	-	-	46		71				2	Immunoglobulin	Immune response	Antigen binding	Cytoplasm
	IGKV1-5	IGKV1-5 protein	+	+	-			53				1	-	-	-	-
28904	IGKV1D-8	Myosin-reactive immunoglobulin light chain variable region (Fragment)	-	-	-			4				1	-
28912	IGKV3-20	immunoglobulin kappa variable 3-20	+	-	-	14		19				2	-
28876	IGKV3D-11	immunoglobulin kappa variable 3D-11	+	-	-	9		12				2	-
28875	IGKV3D-15	Myosin-reactive immunoglobulin light chain variable region	-	-	-			8				1	-
28908	IGKV4-1	immunoglobulin kappa variable 4-1	+	+	-	7		8				2	-	-	-	-
3535	IGLC1	IGLC1 protein	+	-	-	7		4		3		3	Immunoglobulin	Immune response	Antigen binding	-
28834	IGLC7	immunoglobulin lambda constant 7	-	-	-	27						1
3543	IGLL1	immunoglobulin lambda-like polypeptide 1	-	-	-		2	5			1	3	Immunoglobulin	Immune response	Molecular function unknown	Cytoplasm
100423062	IGLL5*	immunoglobulin lambda-like polypeptide 5 isoform 1	-	-	-						2	1	-	-	-	-
100423062	IGLL5*	immunoglobulin lambda-like polypeptide 5 isoform 2	-	-	-						7	1	-	-	-	-
28772	IGLV10-54	immunoglobulin lambda variable 10-54	-	-	-	2						1	-	-	-	-
28797	IGLV3-19	Homo sapiens This CDS feature is included to show the translation of the corresponding V_region. Presently translation qualifiers on V_region features are illegal (Fragment)	-	-	-			1				1	-	-	-	-
28793	IGLV3-25	IGLV3-25 protein	-	-	-			45				1	-	-	-	-
28786	IGLV4-3	IGLV4-3 protein	+	-	-			7				1	-	-	-	-
28784	IGLV4-69	V5-6 protein (Fragment)	-	-	-			3				1	-	-	-	-
28778	IGLV6-57	IGLV6-57 protein	-	-	-			4				1	-	-	-	-
28776	IGLV7-43	Ig lambda chain V region 4A precursor	-	-	-			3				1	-	-	-	-
28774	IGLV8-61	immunoglobulin lambda variable 8-61	-	-	-	2		2				2	-	-	-	-
93185	IGSF8	immunoglobulin superfamily, member 8	+	+	+		2				1	2	Immunoglobulin	Immune response	Antigen binding	Plasma membrane
3603	IL16	interleukin 16 (lymphocyte chemoattractant factor)	-	-	-		3					1	Cytokine	Immune response	Cytokine activity	Extracellular
3606	IL18	interleukin 18 (interferon-gamma-inducing factor)	-	-	-		3				2	2	Cytokine	Immune response	Cytokine activity	Extracellular
3552	IL1A	interleukin 1, alpha	-	-	-		1					1	Cytokine	Immune response	Cytokine activity	Cytoplasm
26525	IL1F5	interleukin 1 family, member 5 (delta)	-	-	-	4	2		2			3	-	-	-	-
27179	IL1F6	interleukin 1 family, member 6 (epsilon)	-	-	-	7	9	2	8			4	-	-	-	-
56300	IL1F9	interleukin 1 family, member 9	+	-	-	3	2	2	2			4	-	-	-	-
3556	IL1RAP	interleukin 1 receptor accessory protein	+	+	+		2					1	Cell surface receptor	Immune response	Receptor activity	Soluble fraction, Plasma membrane
3557	IL1RN	interleukin 1 receptor antagonist	+	+	-	16	4	8	6	3	5	6	Cytokine	Cell communication,Signal transduction	Cytokine activity	Extracellular
27179	IL36A*	interleukin-36 alpha	-	-	-						6	1	Cytokine	Immune response	Cytokine activity	Extracellular
56300	IL36G*	interleukin-36 gamma isoform 2	-	-	-						2	1	Ligand	Cell communication,Signal transduction	Receptor binding	Cytoplasm
3572	IL6ST	interleukin-6 receptor subunit beta isoform 1 precursor	+	+	+		1	2			1	3	Cytokine receptor	Immune response	Transmembrane receptor activity	Cytoplasm, Nucleus, Plasma membrane
3572	IL6ST*	interleukin-6 receptor subunit beta isoform 3 precursor	+	+	+						6	1	Cytokine receptor	Immune response	Transmembrane receptor activity	Cytoplasm, Nucleus, Plasma membrane
3608	ILF2	interleukin enhancer binding factor 2, 45kDa	-	-	-		2					1	Transcription factor	Regulation of nucleobase, nucleoside, nucleotide and nucleic acid metabolism	Transcription factor activity	Nucleus
3609	ILF3	interleukin enhancer binding factor 3, 90kDa	-	-	-	2	5		1			3	RNA binding protein,Transcription factor	Regulation of nucleobase, nucleoside, nucleotide and nucleic acid metabolism,Regulation of gene expression, epigenetic	Transcription factor activity,Transcription regulator activity	Nucleus
3612	IMPA1	inositol(myo)-1(or 4)-monophosphatase 1	-	-	-		5		1		1	3	Enzyme: Phosphatase	Metabolism,Energy pathways	Phosphoprotein phosphatase activity	Cytoplasm
3613	IMPA2	inositol(myo)-1(or 4)-monophosphatase 2	-	-	-		3		1		1	3	Enzyme: Phosphotransferase	Metabolism,Energy pathways	Catalytic activity	-
54928	IMPAD1	inositol monophosphatase domain containing 1	-	-	+		1					1	Enzyme: Phosphatase	Metabolism,Energy pathways	Catalytic activity	-
3614	IMPDH1	IMP (inosine monophosphate) dehydrogenase 1	-	-	-		2					1	Enzyme: Dehydrogenase	Metabolism,Energy pathways	Catalytic activity	Cytosol
3615	IMPDH2	IMP (inosine monophosphate) dehydrogenase 2	+	-	-	2	3		1		1	4	Enzyme: Dehydrogenase	Metabolism,Energy pathways	Catalytic activity	Cytosol, Cytoplasm
9118	INA	internexin neuronal intermediate filament protein, alpha	-	-	-				2			1	Cytoskeletal protein	Cell growth and/or maintenance	Structural constituent of cytoskeleton	Cytoplasm
3624	INHBA	inhibin, beta A	+	+	-		1	4				2	Ligand	Cell communication,Signal transduction	Receptor binding	Extracellular
3625	INHBB	inhibin, beta B	+	+	-		1					1	Ligand	Cell communication,Signal transduction	Receptor binding	Extracellular
3628	INPP1	inositol polyphosphate-1-phosphatase	-	-	-				1		1	2	Enzyme: Phosphohydrolase	Cell communication,Signal transduction	Catalytic activity	Cytoplasm
3633	INPP5B	inositol polyphosphate-5-phosphatase, 75kDa	-	-	-		1					1	Enzyme: Phosphatase	Cell communication,Signal transduction	Catalytic activity	Cytoplasm
3635	INPP5D	inositol polyphosphate-5-phosphatase, 145kDa	-	-	-		3	2			1	3	Cytoskeletal associated protein,Lipid phosphatase	Cell communication,Signal transduction	Lipid phosphatase activity	Cytoplasm
22876	INPP5F	inositol polyphosphate-5-phosphatase F	-	-	-	2						1	Lipid phosphatase	Cell communication,Signal transduction	Lipid phosphatase activity
3843	IPO5	importin 5	+	-	-		1				1	2	Transport/cargo protein	Transport	Transporter activity	Cytoplasm
55705	IPO9	importin 9	-	-	-		1					1	Transport/cargo protein	Transport	Transporter activity	Cytoplasm
84223	IQCG	IQ motif containing G	+	-	-		1					1	Unclassified	Biological_process unknown	Molecular function unknown	-
8826	IQGAP1	IQ motif containing GTPase activating protein 1	+	-	-	37	25	8	20	11	23	6	GTPase activating protein	Cytoskeleton organization and biogenesis	GTPase activator activity	Cytoplasm, Nucleus
10788	IQGAP2	IQ motif containing GTPase activating protein 2	+	-	-		5				1	2	GTPase activating protein	Cell communication,Signal transduction	GTPase activator activity	Cytoplasm
9922	IQSEC1	IQ motif and Sec7 domain 1	-	-	-		1					1	Guanine nucleotide exchange factor	Cell communication,Signal transduction	Guanyl-nucleotide exchange factor activity	-
51135	IRAK4	interleukin-1 receptor-associated kinase 4	-	-	-		1					1	Serine/threonine kinase	Cell communication,Signal transduction	Protein serine/threonine kinase activity	Plasma membrane
126298	IRGQ	immunity-related GTPase family, Q	-	-	+		2					1	Unclassified	Biological_process unknown	Molecular function unknown	-
3671	ISLR	immunoglobulin superfamily containing leucine-rich repeat	-	+	-		1					1	Adhesion molecule	Cell communication,Signal transduction	Cell adhesion molecule activity	Plasma membrane
51015	ISOC1	isochorismatase domain containing 1	-	-	-		2			1	1	3	Unclassified	Biological_process unknown	Molecular function unknown	-
3675	ITGA3*	integrin alpha-3 isoform a precursor	+	+	+						1	1	Cell surface receptor	Cell communication,Signal transduction	Receptor activity	Plasma membrane
3679	ITGA7	integrin, alpha 7	-	-	+	2						1	Adhesion molecule	Cell communication,Signal transduction	Cell adhesion molecule activity	Plasma membrane
3684	ITGAM	integrin, alpha M (complement component 3 receptor 3 subunit)	-	+	+	12	2		6		20	4	Cell surface receptor	Cell communication,Signal transduction	Receptor activity	Plasma membrane
3687	ITGAX	integrin, alpha X (complement component 3 receptor 4 subunit)	-	+	+	2			1			2	Cell surface receptor	Cell communication,Signal transduction	Receptor activity	Plasma membrane
3689	ITGB2	integrin, beta 2 (complement component 3 receptor 3 and 4 subunit)	+	+	+	14	3		10		8	4	Adhesion molecule	Cell communication,Signal transduction	Cell adhesion molecule activity	Plasma membrane
9358	ITGBL1*	integrin beta-like protein 1 isoform 4	-	+	-						2	1	Secreted polypeptide	Cell adhesion,Biological_process unknown	Cell adhesion molecule activity	Extracellular
3697	ITIH1	inter-alpha (globulin) inhibitor H1	-	+	+	6	9	3	2	2	4	6	Protease inhibitor	Protein metabolism	Protease inhibitor activity	Extracellular
3698	ITIH2	inter-alpha (globulin) inhibitor H2	+	+	-	12	12	4	3		16	5	Protease inhibitor	Protein metabolism	Protease inhibitor activity	Extracellular
3699	ITIH3	inter-alpha (globulin) inhibitor H3	-	+	-		1				2	2	Protease inhibitor	Protein metabolism	Protease inhibitor activity	Extracellular
3700	ITIH4	inter-alpha (globulin) inhibitor H4 (plasma Kallikrein-sensitive glycoprotein)	+	+	-	16	10	2	1		6	5	Protease inhibitor	Protein metabolism	Protease inhibitor activity	Extracellular
55600	ITLN1	intelectin 1 (galactofuranose binding)	+	+	-	3	2	5	3		3	5	Secreted polypeptide	Cell communication,Signal transduction	Carbohydrate binding	Extracellular
142683	ITLN2	intelectin 2	-	+	+	2			2			2	Unclassified	Biological_process unknown	Molecular function unknown	-
9445	ITM2B*	integral membrane protein 2B	+	-	+						2	1	Integral membrane protein	Cell growth and/or maintenance	Molecular function unknown	Plasma membrane
81618	ITM2C	integral membrane protein 2C	+	-	+		1					1	Integral membrane protein	Biological_process unknown	Molecular function unknown	Lysosome
80271	ITPKC	inositol 1,4,5-trisphosphate 3-kinase C	-	-	-	2						1	Lipid Kinase	Cell communication,Signal transduction	Lipid kinase activity	Cytoplasm
50618	ITSN2	intersectin 2	-	-	-	3						1	Adapter molecule	Protein transport	Protein domain specific binding	Cytoplasm, Endosome
3712	IVD	isovaleryl Coenzyme A dehydrogenase	-	-	-		1					1	Enzyme: Dehydrogenase	Metabolism,Energy pathways	Catalytic activity	Mitochondrion
3713	IVL	involucrin isoform 1	+	-	-	28	29	2	27	10	6	6	Structural protein	Cell growth and/or maintenance	Structural molecule activity	Cytoplasm
3713	IVL*	involucrin isoform 2	+	-	-						4	1	Structural protein	Cell growth and/or maintenance	Structural molecule activity	Cytoplasm
100137047	JMJD7*	jmjC domain-containing protein 7	-	-	-						1	1	Unclassified	Biological_process unknown	Molecular function unknown
8681	JMJD7-PLA2G4B	JMJD7-PLA2G4B readthrough	-	-	-	5						1	Enzyme: Phospholipase	Metabolism,Energy pathways	Phospholipase activity	Cytoplasm
339123	JMJD8*	jmjC domain-containing protein 8 precursor	-	-	-						1	1	Unclassified	Biological_process unknown	Molecular function unknown	-
3728	JUP	junction plakoglobin	+	-	-	41	5	19	41		2	5	Adhesion molecule	Cell communication,Signal transduction	Cell adhesion molecule activity	Cytoplasm
	K1M1	Keratin, type I microfibrillar 48 kDa	-	-	-		7					1	-	-	-	-
	K2M1	Low-sulfur keratin	-	-	-		1					1	-	-	-	-
	K2M2	Keratin, type II microfibrillar, component 7C	-	-	-		3					1	-	-	-	-
	K2M3	Keratin, type II microfibrillar, component 5	-	-	-		1					1	-	-	-	-
	K5B	Keratin 5b	-	-	-					3		1	-	-	-	-
3730	KAL1	Kallmann syndrome 1 sequence	-	+	-		1					1	Adhesion molecule	Cell communication,Signal transduction	Cell adhesion molecule activity	Plasma membrane
3735	KARS	lysyl-tRNA synthetase	-	-	-		3		1			2	Enzyme: Ligase	TRNA aminoacylation	Ligase activity	Cytoplasm
84056	KATNAL1	katanin p60 subunit A-like 1	-	-	-		1					1	ATPase	Metabolism,Energy pathways	ATPase activity	-
8514	KCNAB2*	voltage-gated potassium channel subunit beta-2 isoform 4	-	-	-						1	1	Voltage gated channel	Transport	Voltage-gated ion channel activity	Cytoplasm
3745	KCNB1	potassium voltage-gated channel, Shab-related subfamily, member 1	-	-	+		2					1	Voltage gated channel	Transport	Voltage-gated ion channel activity	Plasma membrane
3748	KCNC3*	potassium voltage-gated channel subfamily C member 3	-	-	+						1	1	Voltage gated channel	Transport	Voltage-gated ion channel activity	Plasma membrane
115207	KCTD12	potassium channel tetramerisation domain containing 12	-	-	-		2					1	Ion channel	Transport	Ion channel activity	Cytoplasm
23135	KDM6B	similar to jumonji domain containing 3 isoform 1	-	-	-			2				1	-	-	-	-
10657	KHDRBS1	KH domain containing, RNA binding, signal transduction associated 1	-	-	-		1					1	RNA binding protein	Regulation of nucleobase, nucleoside, nucleotide and nucleic acid metabolism	RNA binding	Nucleus
202559	KHDRBS2	KH domain containing, RNA binding, signal transduction associated 2	-	-	-		1					1	RNA binding protein	Regulation of nucleobase, nucleoside, nucleotide and nucleic acid metabolism	RNA binding	Nucleus
8570	KHSRP	KH-type splicing regulatory protein	-	-	-		3		1			2	Transcription regulatory protein	Regulation of nucleobase, nucleoside, nucleotide and nucleic acid metabolism	Transcription regulator activity	Nucleus
9798	KIAA0174	KIAA0174	+	-	-		4					1	-	-	-	-
23506	KIAA0240	KIAA0240	-	-	-	2						1	-	-	-	-
79932	KIAA0319L	KIAA0319-like	-	-	+		1	2				2	Integral membrane protein	Biological_process unknown	Molecular function unknown	-
9907	KIAA0415	KIAA0415	-	-	-	2						1	Unclassified	Cell communication,Cell	cell signaling	Molecular function unknown
23334	KIAA0467	KIAA0467	+	-	-		1					1	-	-	-	-
9764	KIAA0513	KIAA0513	-	-	-		1					1	Unclassified	Biological_process unknown	Molecular function unknown	Cytoplasm
23376	KIAA0776	KIAA0776	-	-	-		1					1	-	-	-	-
57805	KIAA1967	KIAA1967	-	-	-	2						1	-	-	-	-
63971	KIF13A	kinesin family member 13A	-	-	-		1					1	Motor protein	Cell growth and/or maintenance	Motor activity	Golgi apparatus
23303	KIF13B	kinesin family member 13B	-	-	-		1					1	Motor protein	Cell growth and/or maintenance	Motor activity	Cytoplasm
23095	KIF1B	kinesin family member 1B	-	-	-		1					1	Motor protein	Cell growth and/or maintenance	Motor activity	Cytoplasmic vesicle
55582	KIF27*	kinesin-like protein KIF27 isoform B	-	-	-						1	1	Motor protein	Cell growth and/or maintenance	Motor activity	-
3796	KIF2A	kinesin heavy chain member 2A	-	-	-					1		1	-	-	-	-
3799	KIF5B	kinesin family member 5B	-	-	-	5	2				1	3	Motor protein	Cell growth and/or maintenance	Motor activity	Mitochondrion
3831	KLC1	kinesin light chain 1	-	-	-	2						1	Motor protein	Signal transduction	Motor activity	Cytoplasm
3816	KLK1	kallikrein 1	+	+	-	13	3	27	3	2	6	6	Serine protease	Protein metabolism	Serine-type peptidase activity	Extracellular
5655	KLK10	kallikrein-related peptidase 10	-	+	-	5	6	2	4	1	3	6	Serine protease	Protein metabolism	Serine-type peptidase activity	Cytoplasm
11012	KLK11	kallikrein-related peptidase 11	-	-	-	7	3	15	5	1	8	6	Serine protease	Protein metabolism	Serine-type peptidase activity	Extracellular
43849	KLK12	kallikrein-related peptidase 12	-	+	-	7	2	4	4		5	5	Serine protease	Protein metabolism	Serine-type peptidase activity	Extracellular
26085	KLK13	kallikrein-related peptidase 13	-	+	-	9	4	4	7	1	6	6	Serine protease	Protein metabolism	Serine-type peptidase activity	Extracellular
43847	KLK14	kallikrein-related peptidase 14	-	+	-	2	5		1		2	4	Serine protease	Protein metabolism	Serine-type peptidase activity	Extracellular
3817	KLK2	Isoform 1 of Kallikrein-2 precursor	-	+	-			2				1	Serine protease	Protein metabolism	Serine-type peptidase activity	Extracellular
25818	KLK5	kallikrein-related peptidase 5	-	+	+		2	2				2	Serine protease	Protein metabolism	Serine-type peptidase activity	Extracellular
5653	KLK6	kallikrein-related peptidase 6	-	+	-	4	2	2	1	2	6	6	Serine protease	Protein metabolism	Serine-type peptidase activity	Cytoplasm
5650	KLK7	kallikrein-related peptidase 7	-	+	-		4	1	1			3	Serine protease	Proteolysis and peptidolysis,Protein metabolism	Serine-type peptidase activity	Apical membrane
11202	KLK8	kallikrein-related peptidase 8	-	+	-				1		1	2	Serine protease	Protein metabolism	Serine-type peptidase activity	Extracellular
284366	KLK9	kallikrein-related peptidase 9	-	+	-		4				1	2	Serine protease	Protein metabolism	Serine-type peptidase activity	Cytoplasm
3818	KLKB1	kallikrein B, plasma (Fletcher factor) 1	-	+	-		2	1			1	3	Serine protease	Protein metabolism	Serine-type peptidase activity	Extracellular
3827	KNG1	kininogen-1 isoform 2 precursor	+	+	-	9	5	6	1		2	5	Coagulation factor	Protein metabolism	Protease inhibitor activity	Extracellular
3827	KNG1*	kininogen-1 isoform 3 precursor	+	+	-						4	1	Coagulation factor	Protein metabolism	Protease inhibitor activity	Extracellular
3836	KPNA1	karyopherin alpha 1 (importin alpha 5)	-	-	-				1			1	Transport/cargo protein	Transport	Transporter activity	Cytoplasm
3840	KPNA4	karyopherin alpha 4 (importin alpha 3)	-	-	+				1		1	2	Transport/cargo protein	Transport	Transporter activity	Cytoplasm
3837	KPNB1	karyopherin (importin) beta 1	+	-	-	5	5		3	1	5	5	Transport/cargo protein	Transport	Transporter activity	Cytoplasm
448834	KPRP	Keratinocyte proline-rich protein	-	-	-			7				1	-	-	-	-
3845	KRAS	v-Ki-ras2 Kirsten rat sarcoma viral oncogene homolog	+	-	+		5					1	GTPase	Signal transduction	GTPase activity	Plasma membrane
3848	KRT1	keratin 1	+	-	-	89	27	94	39	10	40	6	Structural protein	Cell growth and/or maintenance	Structural molecule activity	Plasma membrane
3858	KRT10	keratin 10	+	-	-	45	26	33	22	3	33	6	Structural protein	Cell growth and/or maintenance	Structural molecule activity	Cytoplasm
3859	KRT12	keratin 12	+	-	-	18	3	6	4			4	Structural protein	Cell growth and/or maintenance	Structural molecule activity	Nucleus
3860	KRT13	keratin 13	+	-	-	143	17	43	46	12		5	Structural protein	Cell growth and/or maintenance	Structural molecule activity	Cytoplasm, Nucleus
3861	KRT14	keratin 14	+	-	-	107	16	36	37		12	5	Cytoskeletal protein	Cell growth and/or maintenance	Structural constituent of cytoskeleton	Cytoplasm
3866	KRT15	keratin 15	+	-	-	60		19	20			3	Cytoskeletal protein	Cell growth and/or maintenance	Structural constituent of cytoskeleton	Cytoplasm
3868	KRT16	keratin 16	+	-	-	119	12	30	42	5	12	6	Cytoskeletal protein	Cell growth and/or maintenance	Structural constituent of cytoskeleton	Cytoplasm
3872	KRT17	keratin 17	+	-	-	62	3	16	19		5	5	Cytoskeletal protein	Cell growth and/or maintenance	Structural constituent of cytoskeleton	Cytoplasm
3875	KRT18	keratin 18	+	-	-	7	5	2	4			4	Cytoskeletal protein	Cell growth and/or maintenance	Structural constituent of cytoskeleton	Cytoplasm
3880	KRT19	keratin 19	+	-	-	47	14	13	21			4	Cytoskeletal protein	Cell growth and/or maintenance	Structural constituent of cytoskeleton	Cytoplasm
3849	KRT2	keratin 2	+	-	-	63	18	66	23		19	5	Cytoskeletal associated protein	Cell growth and/or maintenance	Cytoskeletal protein binding	Cytoplasm
54474	KRT20	keratin 20	+	-	-	13			5			2	Unclassified,Structural protein,Cytoskeletal protein	Biological_process unknown,Cytoskeleton organization and biogenesis	Protein binding,Molecular function unknown,Structural constituent of cytoskeleton	Cytoplasm, Golgi apparatus
25984	KRT23	keratin 23 (histone deacetylase inducible)	-	-	-	8	2		4		1	4	Unclassified	Biological_process unknown	Molecular function unknown	Cytoplasm
192666	KRT24	keratin 24	+	-	-	5				1		2	Structural protein	Cell growth and/or maintenance	Structural molecule activity	-
342574	KRT27	keratin 27	+	-	-	12		5				2	Structural protein	Cell growth and/or maintenance	Structural molecule activity	-
162605	KRT28	keratin 28	+	-	-	7						1	Unclassified	Biological_process unknown	Molecular function unknown	-
3850	KRT3	keratin 3	+	-	-	55	13	14	22			4	Cytoskeletal protein	Cell growth and/or maintenance	Structural constituent of cytoskeleton	Cytoplasm
3881	KRT31	keratin 31	-	-	-	19		4	8			3	Structural protein	Cell growth and/or maintenance	Structural molecule activity	-
3882	KRT32	keratin 32	-	-	-	6		3	4			3	Cytoskeletal protein	Cell growth and/or maintenance	Structural constituent of cytoskeleton	Cytoplasm
3883	KRT33A	keratin 33A	-	-	-	16	2	6	7			4	Cytoskeletal protein	Cell growth and/or maintenance	Structural constituent of cytoskeleton	Cytoplasm
3884	KRT33B	keratin 33B	+	-	-	18		3	8			3	Cytoskeletal protein	Cell growth and/or maintenance	Structural constituent of cytoskeleton	Cytoplasm
3885	KRT34	keratin 34	-	-	-	14	2	9	5			4	Cytoskeletal protein	Cell growth and/or maintenance	Structural constituent of cytoskeleton	Cytoplasm
3886	KRT35	keratin 35	-	-	-	8	2	4	3			4	Cytoskeletal protein	Cell growth and/or maintenance	Structural constituent of cytoskeleton	Cytoplasm
8689	KRT36	keratin 36	-	-	-	21	6	2	15			4	Structural protein	Cell growth and/or maintenance	Structural molecule activity	-
8688	KRT37	keratin 37	-	-	-				3			1	Cytoskeletal protein	Cell growth and/or maintenance	Structural constituent of cytoskeleton	Cytoplasm
8687	KRT38	keratin 38	-	-	-	4			3			2	Cytoskeletal protein	Cell growth and/or maintenance	Structural constituent of cytoskeleton	Cytoplasm
3851	KRT4	keratin 4	+	-	+	160	20	75	56	7		5	Cytoskeletal protein	Cell growth and/or maintenance	Structural constituent of cytoskeleton	Cytoplasm
125115	KRT40	keratin 40	-	-	-	6						1	Unclassified	Biological_process unknown	Molecular function unknown	-
3852	KRT5	keratin 5	+	-	-	84	26	47	42	3	15	6	Structural protein	Cell growth and/or maintenance	Structural molecule activity	Cytoplasm
	KRT6	Keratin protein K6irs	-	-	-					2		1	-	-	-	-
3853	KRT6A	keratin 6A	+	-	-	120	15	47	50		3	5	Structural protein	Cell growth and/or maintenance	Structural molecule activity	Cytoplasm
3854	KRT6B	keratin 6B	+	-	-	116	3	49	47	2	12	6	Structural protein	Cell growth and/or maintenance	Structural molecule activity	Cytoplasm
286887	KRT6C	keratin 6C	+	-	-	113		48	46	1		4	-	-	-	-
	KRT6D	Keratin, type II cytoskeletal 6D (Fragment)	-	-	-			30				1	-	-	-	-
	KRT6IRS	Keratin 6 irs	-	-	-					1		1	-	-	-	-
3855	KRT7	keratin 7	+	-	-	17	3	10	7			4	Cytoskeletal protein	Cell growth and/or maintenance	Structural constituent of cytoskeleton	Cytoplasm, Plasma membrane
112802	KRT71	keratin 71	-	-	-	15						1	Structural protein	Cell growth and/or maintenance	Structural molecule activity	Cytoskeleton
140807	KRT72	keratin 72	+	-	-	15		5			1	3	Cytoskeletal protein	Cell growth and/or maintenance	Structural constituent of cytoskeleton	Cytoskeleton
319101	KRT73	keratin 73	+	-	-	27	1	9		1		4	Structural protein	Cell growth and/or maintenance	Structural molecule activity	-
121391	KRT74	keratin 74	+	-	-	21	1	8				3	Cytoskeletal protein	Cell growth and/or maintenance	Structural constituent of cytoskeleton	-
9119	KRT75	keratin 75	+	-	-	45	1	16		1		4	Structural protein	Cell growth and/or maintenance	Structural molecule activity	-
51350	KRT76	keratin 76	+	-	-	63	7	20	31			4	Cytoskeletal protein	Cell growth and/or maintenance	Structural constituent of cytoskeleton	Cytoplasm
374454	KRT77	keratin 77	+	-	-	18	1	12				3	Structural protein	Cell growth and/or maintenance	Structural molecule activity	-
196374	KRT78	keratin 78	+	-	-	44	7	20			1	4	Structural protein	Cell growth and/or maintenance	Structural molecule activity	Intermediate filament
338785	KRT79	keratin 79	+	-	-	33		13				2	Structural protein	Cell growth and/or maintenance	Structural molecule activity	Cytoskeleton
3856	KRT8	keratin 8	+	-	-	29	9	15	10		1	5	Structural protein	Cell growth and/or maintenance	Structural molecule activity	Cytoplasm
144501	KRT80	keratin 80	+	-	-	8		4				2	Cytoskeletal protein	Cell growth and/or maintenance	Structural constituent of cytoskeleton	-
3887	KRT81	Keratin, type II cuticular Hb6	-	-	-			9	7			2	Structural protein	Cell growth and/or maintenance	Structural molecule activity	Cytoplasm
3888	KRT82	keratin 82	-	-	-	5	1	3	3			4	Structural protein	Cell growth and/or maintenance	Structural molecule activity	-
3889	KRT83	keratin 83	-	-	-	17	2		8			3	Cytoskeletal protein	Cell growth and/or maintenance	Structural constituent of cytoskeleton	Cytoplasm
3890	KRT84	keratin 84	+	-	-	43	6	12	35			4	Structural protein	Cell growth and/or maintenance	Structural molecule activity	-
3891	KRT85	keratin 85	-	-	-	18	2	6	9			4	Cytoskeletal protein	Cell growth and/or maintenance	Structural constituent of cytoskeleton	Cytoplasm
3892	KRT86	keratin 86	-	-	-		13		7			2	Cytoskeletal protein	Cell growth and/or maintenance	Structural constituent of cytoskeleton	-
	KRT8L1	Keratin 8 L1	-	-	-			7				1	-	-	-	-
3857	KRT9	keratin 9	+	-	-	43	19	81	6	3		5	Structural protein	Cell growth and/or maintenance	Structural molecule activity	Cytoplasm
140258	KRTAP13-1	keratin associated protein 13-1	-	-	-				3			1	Structural protein	Cell growth and/or maintenance	Structural molecule activity	-
85293	KRTAP3-3	keratin associated protein 3-3	-	-	-				1			1	Structural protein	Cell growth and/or maintenance	Structural molecule activity	Cytoskeleton
81871	KRTAP4	Keratin-associated protein 4	-	-	-			2				1
388533	KRTDAP	keratinocyte differentiation-associated protein	-	+	-				1		2	2	Unclassified	Biological_process unknown	Molecular function unknown	-
3895	KTN1	kinectin 1 (kinesin receptor)	-	-	+		1		1			2	Anchor protein	Cell growth and/or maintenance	Cytoskeletal anchoring activity	Cytoplasm, Nucleus, Endoplasmic reticulum
90070	LACRT	lacritin	+	+	-	4	4	4	1			4	Growth factor	Cell proliferation,Signal transduction	Growth factor activity	Extracellular
114294	LACTB*	serine beta-lactamase-like protein LACTB, mitochondrial isoform b	-	-	-						1	1	Ribosomal subunit	Protein metabolism	Structural constituent of ribosome	Mitochondrion, Cytoplasm
3898	LAD1	ladinin 1	-	-	-	2	3		2			3	Anchor protein	Cell growth and/or maintenance	Cytoskeletal anchoring activity	Plasma membrane
3909	LAMA3	laminin, alpha 3	+	+	-		1				1	2	Extracellular matrix protein	Cell growth and/or maintenance	Extracellular matrix structural constituent	Extracellular
3910	LAMA4	laminin, alpha 4	+	+	-	2	6	3			1	4	Adhesion molecule	Cell growth and/or maintenance	Cell adhesion molecule activity	Extracellular
3913	LAMB2	laminin, beta 2 (laminin S)	+	+	-		4	2			2	3	Extracellular matrix protein	Cell growth and/or maintenance	Extracellular matrix structural constituent	Extracellular
3915	LAMC1	laminin, gamma 1 (formerly LAMB2)	+	+	-	2	6				2	3	Extracellular matrix protein	Cell growth and/or maintenance	Extracellular matrix structural constituent	Extracellular
3918	LAMC2	laminin, gamma 2	+	+	-		2					1	Structural protein	Cell growth and/or maintenance	Structural molecule activity	Cytoplasm
10319	LAMC3*	laminin subunit gamma-3 precursor	-	+	-						1	1	Structural protein	Cell growth and/or maintenance	Structural molecule activity	Extracellular
3916	LAMP1	lysosomal-associated membrane protein 1	+	+	+	4	2		2		1	4	Integral membrane protein	Biological_process unknown,Regulation of exocytosis	Molecular function unknown	Lysosome
3920	LAMP2*	lysosome-associated membrane glycoprotein 2 isoform A precursor	+	-	+						2	1	Adhesion molecule	Cell growth and/or maintenance	Cell adhesion molecule activity	Lysosome
51056	LAP3	leucine aminopeptidase 3	+	-	-	2	5		1		3	4	Aminopeptidase	Protein metabolism	Aminopeptidase activity	Cytoplasm
23367	LARP1	La ribonucleoprotein domain family, member 1	-	-	-		1					1	Unclassified,Ribonucleoprotein	Biological_process unknown,Transport	Molecular function unknown,Ribonucleoprotein	Cytoplasm, Nucleus
51520	LARS	leucyl-tRNA synthetase	-	-	-				1			1	Enzyme: Ligase	Metabolism,Energy pathways	Ligase activity	Mitochondrion
	lasA	Protease lasA [Precursor]	-	-	-					1		1
3927	LASP1	LIM and SH3 protein 1	-	-	-		4		1			2	Cytoskeletal associated protein	Signal transduction,Cytoskeleton organization and biogenesis,Regulation of signal transduction	Cytoskeletal protein binding	Focal adhesion
204219	LASS3	LAG1 homolog, ceramide synthase 3	-	-	-				1			1	Transcription regulatory protein	Regulation of nucleobase, nucleoside, nucleotide and nucleic acid metabolism	Transcription regulator activity	Nucleus
3929	LBP	lipopolysaccharide binding protein	+	+	-		2					1	Secreted polypeptide	Immune response	Polysaccharide binding	Extracellular
3930	LBR	lamin B receptor	-	-	+		1					1	Integral membrane protein	Cytoskeletal anchoring	Chromatin binding	Nuclear membrane
150082	LCA5L*	Lebercilin-like protein	-	-	-						1	1	Unclassified	Biological_process unknown	Molecular function unknown
3933	LCN1	lipocalin 1 (tear prealbumin)	+	+	-	39	13	12	10	4	13	6	Transport/cargo protein	Transport	Transporter activity	Extracellular
389812	LCN15	lipocalin 15	-	+	-		2					1	Unclassified	Biological_process unknown	Molecular function unknown	-
3934	LCN2	lipocalin 2	+	+	-	18	7	14	7	6	16	6	Transport/cargo protein	Transport	Transporter activity	Extracellular
3936	LCP1	lymphocyte cytosolic protein 1 (L-plastin)	+	-	-	64	18	19	14	16	36	6	Calcium binding protein	Cell communication,Signal transduction	Calcium ion binding	Cytoplasm
3937	LCP2	lymphocyte cytosolic protein 2 (SH2 domain containing leukocyte protein of 76kDa)	-	-	-		3					1	Adapter molecule	Cell communication,Signal transduction	Receptor signaling complex scaffold activity	Cytoplasm
3939	LDHA	lactate dehydrogenase A	+	-	-	18	10	12	10	3	23	6	Enzyme: Dehydrogenase	Metabolism,Energy pathways	Catalytic activity	Cytoplasm
160287	LDHAL6A	lactate dehydrogenase A-like 6A	-	-	-				1		1	2	Enzyme: Oxidoreductase	Metabolism,Energy pathways	Oxidoreductase activity	-
92483	LDHAL6B	lactate dehydrogenase A-like 6B	+	-	-	2			1			2	Enzyme: Oxidoreductase	Metabolism,Energy pathways	Oxidoreductase activity	-
3945	LDHB	lactate dehydrogenase B	+	-	-	6	7	2	3	2	13	6	Enzyme: Dehydrogenase	Metabolism,Energy pathways	Catalytic activity	Cytoplasm
3948	LDHC	lactate dehydrogenase C	-	-	-				1			1	Enzyme: Dehydrogenase	Metabolism,Energy pathways	Catalytic activity	Cytoplasm
3949	LDLR	low density lipoprotein receptor	-	+	+		3					1	Cell surface receptor	Cell communication,Signal transduction	Receptor activity	Plasma membrane
23592	LEMD3	LEM domain containing 3	-	-	+	3						1	Integral membrane protein	Immune response	Nucleotide binding	Nucleus
3954	LETM1	leucine zipper-EF-hand containing transmembrane protein 1	-	-	+	2						1	Calcium binding protein	Cell communication,Signal transduction	Calcium ion binding	Plasma membrane
3955	LFNG	LFNG O-fucosylpeptide 3-beta-N-acetylglucosaminyltransferase	+	+	+		5	1				2	Enzyme: Glucosaminyltransferase	Cell communication,Signal transduction	Transferase activity	Golgi apparatus
3956	LGALS1	lectin, galactoside-binding, soluble, 1	+	-	-		2				1	2	Ligand	Immune response	Receptor binding	Extracellular
3958	LGALS3	lectin, galactoside-binding, soluble, 3	+	-	-	7	5	4	4	1	5	6	Transcription regulatory protein	Regulation of nucleobase, nucleoside, nucleotide and nucleic acid metabolism	Transcription regulator activity	Cytoplasm
3959	LGALS3BP	lectin, galactoside-binding, soluble, 3 binding protein	+	+	-	24	18	30	15	1	20	6	Extracellular matrix protein	Immune response	Extracellular matrix structural constituent	Extracellular
3963	LGALS7	lectin, galactoside-binding, soluble, 7	+	-	-	7	3	7				3	Cell junction protein	Cell growth and/or maintenance	Cell adhesion molecule activity	Extracellular
653499	LGALS7B	lectin, galactoside-binding, soluble, 7B	+	-	-				7		2	2	Unclassified	Biological_process unknown	Molecular function unknown	-
3964	LGALS8	Isoform 1 of Galectin-8	+	-	-			1				1	Extracellular matrix protein	Signal transduction	Carbohydrate binding	Cytoplasm
5641	LGMN	legumain	-	+	-		3	7			5	3	Cysteine protease	Protein metabolism	Cysteine-type peptidase activity	Lysosome
64077	LHPP	phospholysine phosphohistidine inorganic pyrophosphate phosphatase	-	-	-		1				2	2	Unclassified	Biological_process unknown	Molecular function unknown	-
11026	LILRA3	leukocyte immunoglobulin-like receptor, subfamily A (without TM domain), member 3	-	+	-		1				1	2	Secreted polypeptide	Immune response	Receptor activity	Extracellular
10288	LILRB2	leukocyte immunoglobulin-like receptor, subfamily B (with TM and ITIM domains), member 2	-	+	+		1					1	Cell surface receptor	Immune response	Receptor activity	Plasma membrane
3982	LIM2*	lens fiber membrane intrinsic protein isoform 2	-	+	-						1	1	Structural protein	Cell growth and/or maintenance	Structural molecule activity	Plasma membrane
51474	LIMA1*	LIM domain and actin-binding protein 1 isoform 4	-	-	-						1	1	Cytoskeletal protein	Cell growth and/or maintenance	Structural constituent of cytoskeleton	Cytoplasm
3985	LIMK2	LIM domain kinase 2	-	-	-		1					1	Serine/threonine kinase	Cell communication,Signal transduction	Protein serine/threonine kinase activity	Cytoplasm
3998	LMAN1	lectin, mannose-binding, 1	+	+	+		5	2	1			3	Chaperone	Protein metabolism	Chaperone activity	Endoplasmic reticulum
10960	LMAN2	lectin, mannose-binding 2	+	+	+		1					1	Transport/cargo protein	Transport	Transporter activity	Golgi apparatus
4000	LMNA	lamin A/C	+	-	-	41	14	3	32	6		5	Structural protein	Cell growth and/or maintenance	Structural molecule activity	Cytoplasm, Nucleus
4001	LMNB1	lamin B1	-	-	-	19	4		9	1		4	Structural protein	Cell growth and/or maintenance	Structural molecule activity	Nucleus
84823	LMNB2	lamin B2	-	-	-	4			2			2	Structural protein	Cell growth and/or maintenance	Structural molecule activity	Nucleus
4008	LMO7	LIM domain 7	-	-	-	7			4			2	Transcription regulatory protein	Regulation of nucleobase, nucleoside, nucleotide and nucleic acid metabolism	Transcription regulator activity	Nucleus
100128009	LOC100128009	similar to hCG1642538	-	-	-	3		4				2
100130372	LOC100130372	hypothetical protein LOC100130372	-	-	-	2						1
	LOC100131375	similar to peroxidasin homolog	-	-	-		2					1	-	-	-	-
100131845	LOC100131845	similar to hCG1742309	-	-	-		2					1	-	-	-	-
	LOC100132544	similar to puromycin sensitive aminopeptidase 1	-	-	-		7					1	-	-	-	-
100132941	LOC100132941	hypothetical protein LOC100132941	-	-	-		1					1	-	-	-	-
100133189	LOC100133189	similar to cathepsin L	-	-	-		1					1	-	-	-	-
	LOC100133382	hypothetical protein LOC100133382	+	-	-		1					1	-	-	-	-
	LOC100133421	hypothetical protein LOC100133421	-	-	-		1					1	-	-	-	-
100133511	LOC100133511	hypothetical protein LOC100133511	-	-	-		2					1	-	-	-	-
	LOC100133623	similar to Creatine kinase, ubiquitous mitochondrial precursor (U-MtCK) (Mia-CK) (Acidic-type mitochondrial creatine kinase)	-	-	-		1					1	-	-	-	-
	LOC100133665	similar to transaldolase	-	-	-		7					1	-	-	-	-
100133770	LOC100133770	hypothetical protein LOC100133770	-	-	-		1					1	-	-	-	-
100133862	LOC100133862	similar to hCG1773549	-	-	-		2					1	-	-	-	-
100133944	LOC100133944	similar to IgGFc-binding protein precursor (FcgammaBP) (Fcgamma-binding protein antigen)	-	-	-		6					1	-	-	-	-
100134331	LOC100134331	similar to hCG1812074	-	-	-		2					1	-	-	-	-
	LOC100134369	similar to golgi phosphoprotein 2	-	-	-		10					1	-	-	-	-
100290992	LOC100290992	similar to hCG1686089	-	-	-	7						1
100291056	LOC100291056	similar to hCG2036739	-	-	-	3						1
100653194	LOC100653194*	signal-regulatory protein beta-1 isoform 3-like isoform 7	-	-	-						2	1	-	-	-	-
101060361	LOC101060361*	mucin-16-like	-	-	-						1	1	-	-	-	-
101060545	LOC101060545*	ribose-5-phosphate isomerase-like	-	-	-						2	1	-	-	-	-
101060621	LOC101060621*	putative protein FAM90A8P-like	-	-	-						1	1	-	-	-	-
101060789	LOC101060789*	low affinity immunoglobulin gamma Fc region receptor III-A-like	-	-	-						1	1
101060798	LOC101060798*	aldo-keto reductase family 1 member C2-like isoform 1	-	-	-						2	1
	LOC124220	similar to common salivary protein 1	+	-	-		9					1	-	-	-	-
	LOC147645	hypothetical protein LOC147645	-	-	-		10					1	-	-	-	-
	LOC26010	viral DNA polymerase-transactivated protein 6	-	-	-		1					1	-	-	-	-
	LOC284064	ribosomal protein L29 pseudogene 31	-	-	-		1					1	-	-	-	-
284100	LOC284100	hypothetical protein LOC284100	-	-	-		2					1	-	-	-	-
344382	LOC344382	similar to unr-interacting protein	-	-	-		1					1	-	-	-	-
	LOC388885	ribosomal protein S10 pseudogene 29	-	-	-		1					1	-	-	-	-
401847	LOC401847	hypothetical LOC401847	-	-	-		1					1	-	-	-	-
440335	LOC440335	Hypothetical protein	-	-	-			3				1
440786	LOC440786	Ig kappa chain V-II region TEW	-	-	-			3				1
440871	LOC440871	similar to hCG2043206	-	-	-		1	4				2	-	-	-	-
441294	LOC441294	similar to CTAGE6	-	-	-	2						1
	LOC494115	Novel protein similar to RNA binding motif protein, X-linked	-	-	-					1		1	-	-	-	-
642131	LOC642131	similar to hypothetical hCG1812074	-	-	-		1	2			2	3	-	-	-	-
645490	LOC645490	similar to hCG1991922	-	-	-	3						1
646057	LOC646057	similar to hCG2042717	-	-	-		1					1	-	-	-	-
	LOC646913	septin 7 pseudogene	-	-	-		2					1	-	-	-	-
	LOC648541	similar to seizure related 6 homolog (mouse)-like 2 isoform 2	-	-	-		2					1	-	-	-	-
650405	LOC650405	similar to Ig kappa chain V-I region HK102 precursor	+	-	-		1					1	-	-	-	-
651536	LOC651536	similar to immunoglobulin iota chain preproprotein	+	-	-		1	2				2	-	-	-	-
	LOC651751	similar to Ig kappa chain V-II region RPMI 6410 precursor	-	-	-		1					1	-	-	-	-
	LOC651789	similar to poly(A) binding protein interacting protein 1 isoform 1	-	-	-		2					1	-	-	-	-
652102	LOC652102	similar to Ig heavy chain V-I region HG3 precursor	+	-	-	5		6				2
652128	LOC652128	Full-length cDNA clone CS0DL004YM19 of B cells (Ramos cell line) of Homo sapiens (Fragment)	+	-	-			8				1
652494	LOC652494	similar to Ig heavy chain V-III region VH26 precursor	-	-	-		3					1	-	-	-	-
	LOC652599	similar to Fc fragment of IgG binding protein	-	-	-		2					1	-	-	-	-
652694	LOC652694	Ig kappa chain V-I region AU	-	-	-			5				1
	LOC652900	similar to seizure related 6 homolog (mouse)-like 2 isoform 1	-	-	-		3					1	-	-	-	-
653269	LOC653269	similar to protein expressed in prostate, ovary, testis, placenta 2	-	-	-	21		7				2
653506	LOC653506	similar to meteorin, glial cell differentiation regulator-like	-	-	-		1					1	-	-	-	-
653781	LOC653781	similar to protein expressed in prostate, ovary, testis, and placenta 2	-	-	-		2					1	-	-	-	-
653888	LOC653888	similar to Actin-related protein 2/3 complex subunit 1B (ARP2/3 complex 41 kDa subunit) (p41-ARC)	-	-	-		9					1	-	-	-	-
	LOC728188	similar to phosphoglycerate mutase processed protein	-	-	-		7					1	-	-	-	-
	LOC728320	hypothetical LOC728320	-	-	-		2					1	-	-	-	-
	LOC728970	hypothetical LOC728970	-	-	-		1					1	-	-	-	-
	LOC729034	similar to puromycin sensitive aminopeptidase	-	-	-		1					1	-	-	-	-
729454	LOC729454	similar to Destrin (actin depolymerizing factor)	-	-	-		1					1	-	-	-	-
	LOC729659	S100 calcium binding protein A11 pseudogene	-	-	-		2					1	-	-	-	-
729898	LOC729898	similar to ZBTB8OS protein	-	-	-		1					1	-	-	-	-
729973	LOC729973	hypothetical LOC729973	-	-	-		1					1	-	-	-	-
	LOC730605	similar to osa CG7467-PA, isoform A	-	-	-		1					1	-	-	-	-
	LOC730839	similar to Hornerin	+	-	-		2					1	-	-	-	-
4015	LOX	lysyl oxidase	-	+	-		1					1	Enzyme: Oxidase	Metabolism,Energy pathways	Catalytic activity	Extracellular
4018	LPA*	apolipoprotein(a) precursor	+	-	-						1	1	Transport/cargo protein	Transport	Transporter activity	Extracellular
	LPLUNC4	antimicrobial peptide RY2G5	-	-	-		1					1	-	-	-	-
4025	LPO	lactoperoxidase isoform 1 preproprotein	+	+	-	38	28	119	18	4	42	6	Enzyme: Peroxidase	Metabolism,Energy pathways	Peroxidase activity	Extracellular
4025	LPO*	lactoperoxidase isoform 3 preproprotein	+	+	-						3	1	Enzyme: Peroxidase	Metabolism,Energy pathways	Peroxidase activity	Extracellular
987	LRBA	LPS-responsive vesicle trafficking, beach and anchor containing	-	-	-		1		1			2	Anchor protein	Cell communication,Signal transduction	Cytoskeletal anchoring activity	Golgi apparatus
116844	LRG1	leucine-rich alpha-2-glycoprotein 1	+	+	-	4	2	8			11	4	Unclassified,Secreted polypeptide	Cell adhesion,Biological_process unknown,Signal transduction	Molecular function unknown,Cell adhesion molecule activity	Mitochondrial membrane, Extracellular, Plasma membrane
4036	LRP2	low density lipoprotein receptor-related protein 2	+	+	+	3	1					2	Cell surface receptor	Cell communication,Signal transduction	Receptor activity	Plasma membrane
4040	LRP6	low density lipoprotein receptor-related protein 6	+	+	+	3						1	Structural protein	Cell growth and/or maintenance	Structural molecule activity	Plasma membrane
4043	LRPAP1	low density lipoprotein receptor-related protein associated protein 1	-	+	+		3					1	Chaperone	Protein metabolism	Chaperone activity	Endoplasmic reticulum
389816	LRRC26	leucine rich repeat containing 26	+	+	+		3	5				2	Integral membrane protein	Biological_process unknown	Molecular function unknown	Integral to plasma membrane
201255	LRRC45	leucine rich repeat containing 45	-	-	-	2						1	Unclassified	Biological_process unknown	Molecular function unknown	Nucleus
57470	LRRC47	leucine rich repeat containing 47	-	-	-		2					1	Unclassified	Biological_process unknown	Molecular function unknown	Cytoplasm
9208	LRRFIP1	leucine rich repeat (in FLII) interacting protein 1	-	-	-		5				1	2	Transcription regulatory protein	Regulation of nucleobase, nucleoside, nucleotide and nucleic acid metabolism	Transcription regulator activity	Cytoplasm
26045	LRRTM2	leucine rich repeat transmembrane neuronal 2	-	+	+	2						1	Integral membrane protein	Biological_process unknown	Protein binding	Integral to membrane
90678	LRSAM1	leucine rich repeat and sterile alpha motif containing 1	+	-	-		2					1	Ubiquitin proteasome system protein	Cell communication,Signal transduction	Ubiquitin-specific protease activity	Cytoplasm
57819	LSM2*	U6 snRNA-associated Sm-like protein LSm2	-	-	-						1	1	RNA binding protein	Regulation of nucleobase, nucleoside, nucleotide and nucleic acid metabolism	RNA binding	Cytoplasm
27258	LSM3	LSM3 homolog, U6 small nuclear RNA associated (S. cerevisiae)	-	-	-		1					1	RNA binding protein	Regulation of nucleobase, nucleoside, nucleotide and nucleic acid metabolism	RNA binding	Cytoplasm
25804	LSM4	LSM4 homolog, U6 small nuclear RNA associated (S. cerevisiae)	-	-	-		1					1	RNA binding protein	Regulation of nucleobase, nucleoside, nucleotide and nucleic acid metabolism	RNA binding	Cytoplasm
11157	LSM6	LSM6 homolog, U6 small nuclear RNA associated (S. cerevisiae)	-	-	-		2					1	RNA binding protein	Regulation of nucleobase, nucleoside, nucleotide and nucleic acid metabolism	RNA binding	Cytoplasm
51690	LSM7	LSM7 homolog, U6 small nuclear RNA associated (S. cerevisiae)	-	-	-		1					1	RNA binding protein	Regulation of nucleobase, nucleoside, nucleotide and nucleic acid metabolism	RNA binding	Cytoplasm
4046	LSP1	lymphocyte-specific protein 1	+	-	-	2	10		2		2	4	Calcium binding protein	Cell communication,Signal transduction	Calcium ion binding	Plasma membrane
51599	LSR	lipolysis stimulated lipoprotein receptor	+	-	+		8	6				2	Integral membrane protein	Lipoprotein metabolism	Receptor activity	Plasma membrane
4048	LTA4H	leukotriene A4 hydrolase	+	-	-	23	16	6	18	5	32	6	Enzyme: Hydrolase	Protein metabolism	Hydrolase activity	Cytoplasm
4052	LTBP1	latent transforming growth factor beta binding protein 1	+	+	-		4	2			1	3	Extracellular matrix protein	Cell growth and/or maintenance	Extracellular matrix structural constituent	Extracellular
4053	LTBP2	latent transforming growth factor beta binding protein 2	+	+	+		1					1	Extracellular matrix protein	Cell growth and/or maintenance	Extracellular matrix structural constituent	Extracellular
4054	LTBP3	latent transforming growth factor beta binding protein 3	+	+	+		1					1	Extracellular matrix protein	Cell growth and/or maintenance	Extracellular matrix structural constituent	Extracellular
4057	LTF	lactotransferrin isoform 1 precursor	+	+	-	83	56	21	47	10	3	6	Transport/cargo protein	Transport	Transporter activity	Secretory granule
4057	LTF*	lactotransferrin isoform 2	+	+	-						1	1	Transport/cargo protein	Transport	Transporter activity	Secretory granule
51631	LUC7L2	LUC7-like 2 (S. cerevisiae)	-	-	-	2	1					2	Unclassified	Biological_process unknown	Molecular function unknown	Nucleolus
4060	LUM	lumican	-	+	-		4				2	2	Extracellular matrix protein	Cell growth and/or maintenance	Extracellular matrix structural constituent	Extracellular
56925	LXN	latexin	-	-	-		1				2	2	Enzyme regulator	Metabolism,Energy pathways	Enzyme regulator activity	-
8581	LY6D	lymphocyte antigen 6 complex, locus D	-	+	+	4	2		6			3	Adhesion molecule	Cell communication,Signal transduction	Cell adhesion molecule activity	Plasma membrane
80740	LY6G6C	lymphocyte antigen 6 complex, locus G6C	-	+	-	3			2		1	3	MHC complex protein	Immune response	MHC class I receptor activity,MHC class II receptor activity	Plasma membrane
4065	LY75	lymphocyte antigen 75	+	+	+		1					1	Cell surface receptor	Immune response	Receptor activity	Plasma membrane
4067	LYN	v-yes-1 Yamaguchi sarcoma viral related oncogene homolog	-	-	-		5					1	Tyrosine kinase	Cell communication,Signal transduction	Protein-tyrosine kinase activity	Plasma membrane
66004	LYNX1	Ly6/neurotoxin 1	-	+	-		1			1	1	3	Unclassified	Biological_process unknown,Neurophysiological process	Molecular function unknown	Dendrite
137797	LYPD2	LY6/PLAUR domain containing 2	-	+	-		1					1	Unclassified	Biological_process unknown	Molecular function unknown	-
27076	LYPD3	LY6/PLAUR domain containing 3	-	+	-	8	2	4			4	4	Unclassified	Biological_process unknown	Molecular function unknown	-
10434	LYPLA1	lysophospholipase I	-	-	-		2		1		1	3	Enzyme: Phospholipase	Metabolism,Energy pathways	Phospholipase activity	Endoplasmic reticulum
11313	LYPLA2	lysophospholipase II	+	-	-		2					1	Enzyme: Phospholipase	Metabolism,Energy pathways	Phospholipase activity	-
4069	LYZ	lysozyme (renal amyloidosis)	+	+	-	13	10	32	11	1	10	6	Enzyme: Hydrolase	Metabolism,Energy pathways	Hydrolase activity	Extracellular
84328	LZIC	leucine zipper and CTNNBIP1 domain containing	-	-	-		1				1	2	Unclassified	Biological_process unknown	Molecular function unknown	-
54585	LZTFL1	leucine zipper transcription factor-like 1	-	-	-		2					1	Unclassified	Biological_process unknown	Molecular function unknown	-
	M6PRBP1	mannose-6-phosphate receptor binding protein 1	-	-	-		11					1	-	-	-	-
23499	MACF1	microtubule-actin crosslinking factor 1	-	-	-		1					1	Cytoskeletal associated protein	Cell communication,Signal transduction	Cytoskeletal protein binding	Cytoplasm, Nucleus
8567	MADD	MAP-kinase activating death domain	-	-	-	2						1	Adapter molecule	Cell communication,Signal transduction,Anti-apoptosis	Kinase regulator activity,Receptor signaling complex scaffold activity	Plasma membrane
9863	MAGI2	membrane associated guanylate kinase, WW and PDZ domain containing 2	-	-	-	2						1	Unclassified	Cell communication,Signal transduction	Molecular function unknown	Cytoplasm
256691	MAMDC2	MAM domain containing 2	+	+	-		5					1	Cell surface receptor	Cell communication,Signal transduction	Receptor activity	Plasma membrane
4121	MAN1A1	mannosidase, alpha, class 1A, member 1	+	-	+		3	7			8	3	Enzyme: Hydrolase	Metabolism,Energy pathways	Hydrolase activity	Endoplasmic reticulum
10905	MAN1A2	mannosidase, alpha, class 1A, member 2	+	-	+		1	2				2	Enzyme: Hydrolase	Metabolism,Energy pathways	Hydrolase activity	Golgi apparatus
11253	MAN1B1	Alpha 1,2-mannosidase	-	-	+		1	2				2	Enzyme: Hydrolase	Metabolism,Energy pathways	Hydrolase activity	Endoplasmic reticulum
4124	MAN2A1	mannosidase, alpha, class 2A, member 1	+	-	+	2	2	3			15	4	Enzyme: Glycosidase	Metabolism,Energy pathways	Catalytic activity	Golgi apparatus
4125	MAN2B1	mannosidase, alpha, class 2B, member 1	-	+	-		1	2			5	3	Enzyme: Glycosidase	Metabolism,Energy pathways	Catalytic activity	Lysosome
4126	MANBA	mannosidase, beta A, lysosomal	-	+	-		5	2		1	26	4	Enzyme: Glycosidase	Metabolism,Energy pathways	Catalytic activity	Lysosome
7873	MANF*	mesencephalic astrocyte-derived neurotrophic factor precursor	-	+	-						3	1	Unclassified	Biological_process unknown	Molecular function unknown	Cytoplasm
54682	MANSC1	MANSC domain containing 1	-	+	+		1	1			2	3	Unclassified	Biological_process unknown	Molecular function unknown	-
4129	MAOB	monoamine oxidase B	-	-	+	2			2			2	Enzyme: Oxidase	Metabolism,Energy pathways	Catalytic activity	Mitochondrion
55201	MAP1S	microtubule-associated protein 1S	-	-	-		2					1	Cytoskeletal protein	Cell growth and/or maintenance	Structural constituent of cytoskeleton	Microtubule
5604	MAP2K1	mitogen-activated protein kinase kinase 1	-	-	-		3		1		1	3	Dual specificity kinase	Cell communication,Signal transduction	Protein threonine/tyrosine kinase activity	Cytoplasm
5605	MAP2K2	mitogen-activated protein kinase kinase 2	-	-	-	2	2		1			3	Dual specificity kinase	Cell communication,Signal transduction	Protein threonine/tyrosine kinase activity	Cytoplasm
5606	MAP2K3	mitogen-activated protein kinase kinase 3	-	-	-		2					1	Serine/threonine kinase	Signal transduction	Protein serine/threonine kinase activity	Nucleus
6416	MAP2K4	mitogen-activated protein kinase kinase 4	-	-	-				1			1	Dual specificity kinase	Cell communication,Signal transduction	Protein threonine/tyrosine kinase activity	Cytoplasm, Plasma membrane
4217	MAP3K5	mitogen-activated protein kinase kinase kinase 5	-	-	-				1			1	Serine/threonine kinase	Cell communication,Signal transduction	Protein serine/threonine kinase activity	Cytoplasm
4134	MAP4	Isoform 2 of Microtubule-associated protein 4	-	-	+			2				1	Cytoskeletal associated protein	Cell growth and/or maintenance	Cytoskeletal protein binding	Cytoplasm, Nucleus
9053	MAP7	Isoform 1 of Ensconsin	+	-	-			2				1	Cytoskeletal associated protein	Cell growth and/or maintenance	Cytoskeletal protein binding	Cytoplasm
5594	MAPK1	mitogen-activated protein kinase 1	-	-	-	3	5		3	1		4	Serine/threonine kinase	Cell communication,Signal transduction	Protein serine/threonine kinase activity	Cytoplasm
1432	MAPK14	mitogen-activated protein kinase 14 isoform 2	-	-	-		3				3	2	Serine/threonine kinase	Cell communication,Signal transduction	Protein serine/threonine kinase activity	Cytoplasm
1432	MAPK14*	mitogen-activated protein kinase 14 isoform 3	-	-	-						1	1	Serine/threonine kinase	Cell communication,Signal transduction	Protein serine/threonine kinase activity	Cytoplasm
5595	MAPK3	mitogen-activated protein kinase 3	-	-	-	3	4		4			3	Serine/threonine kinase	Signal transduction	Protein serine/threonine kinase activity	Cytoplasm
5597	MAPK6	Mitogen-activated protein kinase 6	-	-	-			2				1	Serine/threonine kinase	Cell communication,Signal transduction	Protein serine/threonine kinase activity	Nucleus
79109	MAPKAP1	mitogen-activated protein kinase associated protein 1	-	-	-		1					1	Unclassified	Cell communication,Signal transduction	Molecular function unknown,Kinase binding	Cytoplasm
9261	MAPKAPK2	mitogen-activated protein kinase-activated protein kinase 2	-	-	-		1					1	Serine/threonine kinase	Cell communication,Signal transduction	Protein serine/threonine kinase activity	Nucleus
7867	MAPKAPK3	mitogen-activated protein kinase-activated protein kinase 3	-	-	-		2					1	Serine/threonine kinase	Cell communication,Signal transduction	Protein serine/threonine kinase activity	Nucleus
22919	MAPRE1	microtubule-associated protein, RP/EB family, member 1	-	-	-	3	6		1			3	Cell cycle control protein	Cell communication,Signal transduction	Protein binding	Centrosome
10982	MAPRE2	microtubule-associated protein, RP/EB family, member 2	-	-	-		2					1	Cytoskeletal associated protein	Cell growth and/or maintenance	Cytoskeletal protein binding	Cytoplasm, Centrosome
4137	MAPT	microtubule-associated protein tau isoform 2	-	-	+			2				1	Structural protein	Cell growth and/or maintenance	Structural molecule activity	Cytoplasm
4082	MARCKS	myristoylated alanine-rich protein kinase C substrate	+	-	-	6	4			1		3	Cytoskeletal protein	Cell growth and/or maintenance	Structural constituent of cytoskeleton	Plasma membrane
4140	MARK3	MAP/microtubule affinity-regulating kinase 3	-	-	-		1					1	Serine/threonine kinase	Cell communication,Signal transduction	Protein serine/threonine kinase activity	Cytoplasm
57787	MARK4	Isoform 1 of MAP/microtubule affinity-regulating kinase 4	-	-	-			2				1	Serine/threonine kinase	Cell communication,Signal transduction	Protein serine/threonine kinase activity	Cytoplasm
4141	MARS	28 kDa protein	+	-	-			1				1	Enzyme: Ligase	Protein metabolism	Ligase activity	Cytoplasm
375449	MAST4	microtubule associated serine/threonine kinase family member 4	-	-	-	3						1
4144	MAT2A	methionine adenosyltransferase II, alpha	-	-	-		4				1	2	Enzyme: Adenosyltransferase	Metabolism,Energy pathways	Catalytic activity	Cytoplasm
27430	MAT2B	methionine adenosyltransferase II, beta	-	-	-		1					1	Enzyme: Adenosyltransferase	Metabolism	Catalytic activity	Cytoplasm
8785	MATN4	matrilin 4	-	+	-		1					1	Extracellular matrix protein	Cell growth and/or maintenance	Extracellular matrix structural constituent	Extracellular
9782	MATR3	matrin 3	-	-	-				1			1	RNA binding protein	Regulation of nucleobase, nucleoside, nucleotide and nucleic acid metabolism	RNA binding	Nucleus
4151	MB	Myoglobin	-	-	-		6	2				2	Transport/cargo protein	Transport	Transporter activity	Sarcoplasm
90411	MCFD2	multiple coagulation factor deficiency 2	-	+	-		1	8				2	Unclassified,Transport/cargo protein	Cell communication,Signal transduction,Protein transport	Calcium ion binding,Molecular function unknown	Extracellular
28985	MCTS1	malignant T cell amplified sequence 1	-	-	-		2					1	Cell cycle control protein	Cell communication,Signal transduction	DNA binding	Cytoplasm
4190	MDH1	malate dehydrogenase 1, NAD (soluble)	+	-	-	7	5	4	5	2	13	6	Enzyme: Dehydrogenase	Metabolism,Energy pathways	Catalytic activity	Cytoplasm
4191	MDH2	malate dehydrogenase 2, NAD (mitochondrial)	+	-	-	25	4	3	14	3	7	6	Enzyme: Dehydrogenase	Metabolism,Energy pathways	Catalytic activity	Mitochondrion
4192	MDK	midkine (neurite growth-promoting factor 2)	-	+	+		2	2			1	3	Cytokine	Cell communication,Signal transduction	Cytokine activity	Extracellular
4199	ME1	malic enzyme 1, NADP(+)-dependent, cytosolic	+	-	-	2	2	3	2		2	5	Enzyme: Decarboxylase	Metabolism,Energy pathways	Carboxy-lyase activity	Cytoplasm
4200	ME2	malic enzyme 2, NAD(+)-dependent, mitochondrial	-	-	-		1				2	2	Enzyme: Decarboxylase	Metabolism,Energy pathways	Carboxy-lyase activity	Mitochondrion
10001	MED6	RNA polymerase transcriptional regulation mediator, subunit 6 homolog	-	-	-			1				1	Transcription regulatory protein	Regulation of nucleobase, nucleoside, nucleotide and nucleic acid metabolism	Transcription regulator activity	Nucleus
4210	MEFV	Mediterranean fever	-	-	-	2	1					2	Transcription factor	Regulation of nucleobase, nucleoside, nucleotide and nucleic acid metabolism	Transcription factor activity	Cytoplasm
7795	MEMO1	mediator of cell motility 1	-	-	-	2	6		1		2	4	Unclassified	Biological_process unknown	Molecular function unknown	-
23173	METAP1	methionyl aminopeptidase 1	-	-	-	2	1					2	Aminopeptidase	Protein metabolism	Aminopeptidase activity	Nucleolus
10988	METAP2	methionyl aminopeptidase 2	-	-	-	2	1					2	Translation regulatory protein	Protein metabolism	Translation regulator activity	-
79006	METRN	meteorin, glial cell differentiation regulator	-	+	-		1					1	Secreted polypeptide	Cell growth and/or maintenance,Neurogenesis	Molecular function unknown	Extracellular
56339	METTL3	Isoform 1 of N6-adenosine-methyltransferase 70 kDa subunit	-	-	-			1				1	Enzyme: Methyltransferase	Regulation of nucleobase, nucleoside, nucleotide and nucleic acid metabolism	Methyltransferase activity	Nucleus
25840	METTL7A	methyltransferase like 7A	-	-	+	3						1	Enzyme: Methyltransferase	Metabolism,Energy pathways	Methyltransferase activity	-
4239	MFAP4*	microfibril-associated glycoprotein 4 isoform 2 precursor	+	+	-						1	1	Extracellular matrix protein	Cell growth and/or maintenance	Extracellular matrix structural constituent	Extracellular
4241	MFI2	antigen p97 (melanoma associated) identified by monoclonal antibodies 133.2 and 96.5	+	+	-	4	5	9	1		15	5	Unclassified	Immune response	Molecular function unknown	Plasma membrane
23269	MGA	MAX gene associated	-	-	-	3		2				2	Transcription regulatory protein	Regulation of nucleobase, nucleoside, nucleotide and nucleic acid metabolism	Transcription regulator activity	Nucleus
8972	MGAM	maltase-glucoamylase	+	-	+		1				6	2	Enzyme: Hydrolase	Metabolism,Energy pathways	Hydrolase activity	Plasma membrane
4245	MGAT1	mannosyl (alpha-1,3-)-glycoprotein beta-1,2-N-acetylglucosaminyltransferase	+	-	+		3	2			2	3	Enzyme: Glucosaminyltransferase	Metabolism,Energy pathways	Transferase activity	Golgi apparatus
4247	MGAT2	mannosyl (alpha-1,6-)-glycoprotein beta-1,2-N-acetylglucosaminyltransferase	-	-	+		2					1	Enzyme: Glucosaminyltransferase	Metabolism,Energy pathways	Transferase activity	Golgi apparatus
11320	MGAT4A	mannosyl (alpha-1,3-)-glycoprotein beta-1,4-N-acetylglucosaminyltransferase, isozyme A	+	-	+		1					1	Enzyme: Glucosaminyltransferase	Metabolism,Energy pathways	Transferase activity	Golgi apparatus
4249	MGAT5	mannosyl (alpha-1,6-)-glycoprotein beta-1,6-N-acetyl-glucosaminyltransferase	-	-	+		1					1	Enzyme: Glucosaminyltransferase	Protein metabolism	Glucosyltransferase activity	Golgi apparatus
10724	MGEA5	meningioma expressed antigen 5 (hyaluronidase)	-	-	-		2					1	Enzyme: Hydrolase	Metabolism,Energy pathways	Hydrolase activity	Cytoplasm
11343	MGLL	monoglyceride lipase	-	-	-	5	1		2			3	Enzyme: Lipase	Lipid metabolism	Lipase activity	-
4256	MGP	matrix Gla protein	+	+	-	2	2	3	2			4	Extracellular matrix protein	Transport	Extracellular matrix structural constituent	Extracellular
8190	MIA	melanoma inhibitory activity	-	+	+		1					1	Secreted polypeptide	Cell communication,Signal transduction	Growth factor activity	Extracellular
375056	MIA3	melanoma inhibitory activity family, member 3	-	+	-		5				2	2	Unclassified	Cell adhesion,Biological_process unknown,Wound healing,Cell migration	Molecular function unknown	-
64780	MICAL1	microtubule associated monoxygenase, calponin and LIM domain containing 1	-	-	-		8				1	2	Cytoskeletal protein	Cell growth and/or maintenance	Structural constituent of cytoskeleton	Cytoplasm
4282	MIF	macrophage migration inhibitory factor (glycosylation-inhibiting factor)	+	-	-	2		2	2		1	4	Cytokine	Cell communication,Signal transduction	Cytokine activity	Extracellular
9562	MINPP1	multiple inositol polyphosphate histidine phosphatase, 1	-	+	-		1				2	2	Lipid phosphatase	Cell communication,Signal transduction	Lipid phosphatase activity	Endoplasmic reticulum
4288	MKI67	antigen identified by monoclonal antibody Ki-67	-	-	-	2						1	Cell cycle control protein	Cell communication,Signal transduction	Protein binding	Nucleolus
9761	MLEC	malectin	-	+	+		1					1	Unclassified	Biological_process unknown	Molecular function unknown	Integral to membrane
197259	MLKL	mixed lineage kinase domain-like	-	-	-		1					1	Tyrosine kinase	Cell communication,Signal transduction	Protein-tyrosine kinase activity	-
8085	MLL2	myeloid/lymphoid or mixed-lineage leukemia 2	-	-	-	3			1			2	Transcription factor	Regulation of nucleobase, nucleoside, nucleotide and nucleic acid metabolism	Transcription factor activity	Nucleus
4301	MLLT4	myeloid/lymphoid or mixed-lineage leukemia (trithorax homolog, Drosophila); translocated to, 4	+	-	-	3			1			2	Cell junction protein	Cell communication,Signal transduction	Cell adhesion molecule activity	Cytoplasm
23531	MMD	monocyte to macrophage differentiation-associated	-	-	+				1			1	Integral membrane protein	Immune response	Receptor activity	Plasma membrane
4312	MMP1	matrix metallopeptidase 1 (interstitial collagenase)	+	+	-		1					1	Metallo protease	Protein metabolism	Metallopeptidase activity	Extracellular
4321	MMP12	matrix metallopeptidase 12 (macrophage elastase)	-	+	-		1					1	Metallo protease	Protein metabolism	Metallopeptidase activity	Extracellular
4327	MMP19	matrix metallopeptidase 19	-	+	-	2						1	Metallo protease	Protein metabolism	Metallopeptidase activity	Extracellular
4316	MMP7	matrix metallopeptidase 7 (matrilysin, uterine)	+	+	-		1	2			1	3	Metallo protease	Protein metabolism	Metallopeptidase activity	Extracellular
4317	MMP8	matrix metallopeptidase 8 (neutrophil collagenase)	-	+	-	10	6	3	4	2	8	6	Metallo protease	Protein metabolism	Metallopeptidase activity	Extracellular
4318	MMP9	matrix metallopeptidase 9 (gelatinase B, 92kDa gelatinase, 92kDa type IV collagenase)	-	+	-	31	11	15	15	4	31	6	Metallo protease	Protein metabolism	Metallopeptidase activity	Extracellular
4332	MNDA	myeloid cell nuclear differentiation antigen	+	-	-	7	6		6		2	4	Transcription factor	Regulation of nucleobase, nucleoside, nucleotide and nucleic acid metabolism	Transcription factor activity	Nucleus
55329	MNS1*	meiosis-specific nuclear structural protein 1	-	-	-						1	1	Structural protein	Cell growth and/or maintenance	Structural molecule activity	Nucleus
55233	MOBKL1B	MOB1, Mps One Binder kinase activator-like 1B (yeast)	+	-	-		3					1	Unclassified	Biological_process unknown	Molecular function unknown	Cytoplasm
158747	MOSPD2	motile sperm domain containing 2	-	-	+		1					1	Integral membrane protein	Cell communication,Signal transduction	Molecular function unknown	Cytoplasm, Nucleus
4353	MPO	myeloperoxidase	+	+	-	45	36	17	32	8	40	6	Enzyme: Oxidoreductase	Metabolism,Energy pathways	Oxidoreductase activity	Extracellular
4354	MPP1	membrane protein, palmitoylated 1, 55kDa	-	-	-		1					1	Structural protein	Cell growth and/or maintenance	Structural molecule activity	Plasma membrane
4357	MPST	mercaptopyruvate sulfurtransferase	+	-	+	3	4		2			3	Enzyme: Sulphotransferase	Metabolism,Energy pathways	Sulfotransferase activity	Mitochondrion
[truncated: 1,452 more rows]
