# Supplementary material for: Data from human salivary proteome – A resource of potential biomarkers for oral cancer
Source: Data Brief. 2015 Jul 2;4:374–8. doi: 10.1016/j.dib.2015.06.014 (PMC4510580; doi:10.1016/j.dib.2015.06.014)
Supplement: Supplementary file 1 — Supplementary data [file mmc1.zip › Supplementary Table 5.xlsx]

## Sheet: Table 5
Sivadasan et al., 2015. Human salivary proteome- a resource of potential biomarkers for oral cancer
Table 5: List of proteins differentially expressed in oral cancer tissues and detectable in human saliva. On comparison of the human salivary proteome (Table 4), with the published data on differentially expressed proteins in oral cancer, a total of 808 salivary proteins were found to overlap. These proteins are listed in the Table along with their differential status. Proteins whose differential…
Gene id	Gene symbol	Protein name	Type of regulation	Reference for OSCC tissue studies	Exocarta	Signal P	TMHMM	Molecular class	Biological process	Molecular function	Subcellular localization
1	A1BG	alpha-1-B glycoprotein	Differential	Hardt et al., 2009	+	-	-	Secreted polypeptide	Biological_process unknown	Molecular function unknown	Extracellular
2	A2M	alpha-2-macroglobulin	Up	Polachini et al., 2012; Hardt et al., 2009	+	-	-	Protease inhibitor	Protein metabolism	Protease inhibitor activity	Extracellular
16	AARS	alanyl-tRNA synthetase	Differential	Patel et al., 2008	+	-	-	Enzyme: Ligase	Protein metabolism,Translation	Ligase activity	Cytoplasm
4363	ABCC1	ATP-binding cassette, sub-family C (CFTR/MRP), member 1	Differential	Patel et al., 2008	+	-	+	Transport/cargo protein	Transport	Transporter activity	Plasma membrane
6059	ABCE1	ATP-binding cassette, sub-family E (OABP), member 1	Differential	Patel et al., 2008	-	-	-	Transport/cargo protein	Transport	Transporter activity	Cytoplasm
	ABR	active BCR-related gene	Differential	Hardt et al., 2009	-	-	-	GTPase activating protein	Cell communication,Signal transduction	GTPase activator activity	Cytoplasm
30	ACAA1	acetyl-Coenzyme A acyltransferase 1	Differential	Patel et al., 2008	-	-	-	Enzyme: Acyltransferase	Metabolism,Energy pathways	Acyltransferase activity	Peroxisome
37	ACADVL	acyl-Coenzyme A dehydrogenase, very long chain	Differential	Patel et al., 2008	-	-	-	Enzyme: Dehydrogenase	Energy pathways	Catalytic activity	Mitochondrion
23527	ACAP2	ArfGAP with coiled-coil, ankyrin repeat and PH domains 2	Differential	Patel et al., 2008	-	-	-	GTPase activating protein	Cell communication,Signal transduction	GTPase activator activity	Cytoplasm
39	ACAT2	acetyl-Coenzyme A acetyltransferase 2	Up	Chang et al., 2011	+	-	-	Enzyme: Acyltransferase	Metabolism,Energy pathways	Acyltransferase activity	Cytoplasm
64746	ACBD3	acyl-Coenzyme A binding domain containing 3	Differential	Patel et al., 2008	-	-	-	Transport/cargo protein	Cell communication,Signal transduction	Transporter activity	Golgi apparatus
1636	ACE	angiotensin-converting enzyme isoform 1 precursor	Differential	Patel et al., 2008	+	-	+	Enzyme: Hydrolase	Protein metabolism	Hydrolase activity	Plasma membrane
11332	ACOT7	acyl-CoA thioesterase 7	Differential	Patel et al., 2008	+	-	-	Enzyme: Hydrolase	Metabolism,Energy pathways,Lipid metabolism	Hydrolase activity	Mitochondrion, Cytoplasm, Cytosol
58	ACTA1	Actin, alpha skeletal muscle	Differential	Hardt et al., 2009	+	-	-	Structural protein	Cell growth and/or maintenance	Structural molecule activity	Cytoplasm
59	ACTA2	actin, alpha 2, smooth muscle, aorta	Up	Thiel et al., 2011; Wang et al., 2009	+	-	-	Cytoskeletal protein	Cell growth and/or maintenance	Structural constituent of cytoskeleton	Cytoplasm
60	ACTB	actin, beta	Up	Wang et al., 2009	+	-	-	Cytoskeletal protein	Cell growth and/or maintenance	Structural constituent of cytoskeleton	Cytoplasm
345651	ACTBL2	actin, beta-like 2	Differential	Hardt et al., 2009	+	-	-	Unclassified,Cytoskeletal protein	Biological_process unknown	Molecular function unknown,ATP binding	-
70	ACTC1	actin, alpha, cardiac muscle 1	Differential	Hardt et al., 2009	+	-	-	Cytoskeletal protein	Cell growth and/or maintenance	Structural constituent of cytoskeleton	Cytoplasm
71	ACTG1	Actin, cytoplasmic 2	Differential	Hardt et al., 2009	+	-	+	Structural protein	Cell growth and/or maintenance	Structural constituent of cytoskeleton	Cytoplasm
72	ACTG2	actin, gamma 2, smooth muscle, enteric	Differential	Hardt et al., 2009	+	-	-	Structural protein	Cell growth and/or maintenance	Structural molecule activity	Cytoplasm
87	ACTN1	actinin, alpha 1	Up	Polachini et al., 2012; Chi et al., 2009	+	-	-	Cytoskeletal associated protein,Structural protein	Cell growth and/or maintenance	Cytoskeletal protein binding	Cytoplasm
88	ACTN2	actinin, alpha 2	Differential	Hardt et al., 2009; Patel et al., 2008	+	-	-	Cytoskeletal associated protein	Cell growth and/or maintenance	Cytoskeletal protein binding	Cytoplasm
89	ACTN3	actinin, alpha 3	Differential	Hardt et al., 2009	+	-	-	Cytoskeletal associated protein	Cell growth and/or maintenance	Cytoskeletal protein binding	Cytoplasm
81	ACTN4	actinin, alpha 4	Differential	Hardt et al., 2009	+	-	-	Cytoskeletal protein	Cell growth and/or maintenance	Structural constituent of cytoskeleton	Cytoplasm
10096	ACTR3	actin-related protein 3 isoform 1	Down	Wang et al., 2009	+	-	-	Cytoskeletal protein	Cell growth and/or maintenance	Structural constituent of cytoskeleton	Cytoplasm
131	ADH7*	alcohol dehydrogenase 7 (class IV), mu or sigma polypeptide	Down	Chi et al., 2009	-	-	-	Enzyme: Dehydrogenase	Metabolism,Energy pathways	Catalytic activity	Cytoplasm
	ADH7*	alcohol dehydrogenase 7 (class IV), mu or sigma polypeptide	Differential	Schaaij-Visser et al., 2009	-	-	-	Enzyme: Dehydrogenase	Metabolism,Energy pathways	Catalytic activity	Cytoplasm
159	ADSS	adenylosuccinate synthase	Differential	Schaaij-Visser et al., 2009 ; Patel et al., 2008	-	-	-	Enzyme: Synthase	Metabolism,Energy pathways	Ligase activity	Cytoplasm
165	AEBP1	AE binding protein 1	Up	Chang et al., 2011	+	-	-	Transcription regulatory protein	Regulation of nucleobase, nucleoside, nucleotide and nucleic acid metabolism	Transcription regulator activity	Extracellular
173	AFM	afamin	Differential	Patel et al., 2008	+	-	-	Structural protein	Cell growth and/or maintenance	Structural molecule activity	Extracellular
10551	AGR2	anterior gradient homolog 2 (Xenopus laevis)	Down	Wang et al., 2009	+	-	-	Unclassified	Biological_process unknown	Molecular function unknown	-
375790	AGRN	agrin	Up	Chang et al., 2011	+	-	-	Extracellular matrix protein	Cell growth and/or maintenance	Extracellular matrix structural constituent	Extracellular
183	AGT	angiotensinogen (serpin peptidase inhibitor, clade A, member 8)	Differential	Hardt et al., 2009	+	-	+	Peptide hormone	Cell communication,Signal transduction	Peptide hormone	Extracellular
191	AHCY	adenosylhomocysteinase	Differential	Patel et al., 2008	+	-	-	Enzyme: Hydrolase	Metabolism,Energy pathways	Hydrolase activity	Cytoplasm
79026	AHNAK	AHNAK nucleoprotein	Up	Polachini et al., 2012	+	-	-	Unclassified	Muscle contraction	Protein binding	Nucleus
197	AHSG	alpha-2-HS-glycoprotein	Differential	Hardt et al., 2009	+	-	-	Secreted polypeptide	Cell communication,Signal transduction	Defense/immunity protein activity	Extracellular
203	AK1	adenylate kinase 1	Differential	Hardt et al., 2009	+	-	-	Enzyme: Phosphotransferase	Metabolism,Energy pathways	Catalytic activity	Cytoplasm
10327	AKR1A1	aldo-keto reductase family 1, member A1 (aldehyde reductase)	Up	Chang et al., 2011	+	-	-	Enzyme: Oxidoreductase	Metabolism	Oxidoreductase activity	Cytoplasm
213	ALB	albumin	Up	Liao et al., 2011 ; Baker et al., 2005	+	+	-	Transport/cargo protein	Transport	Transporter activity	Extracellular
126133	ALDH16A1	aldehyde dehydrogenase 16 family, member A1	Differential	Patel et al., 2008	+	-	-	Unclassified	Biological_process unknown	Molecular function unknown	-
216	ALDH1A1*	aldehyde dehydrogenase 1 family, member A1	Down	Chi et al., 2009	+	-	-	Enzyme: Dehydrogenase	Aldehyde metabolism	Aldehyde dehydrogenase activity	Cytoplasm
	ALDH1A1*		Differential	Patel et al., 2008
217	ALDH2	aldehyde dehydrogenase 2 family (mitochondrial)	Down	Chi et al., 2009	+	-	-	Enzyme: Dehydrogenase	Metabolism,Energy pathways	Catalytic activity	Mitochondrion
	ALDH3A1*		Down	Chi et al., 2009
218	ALDH3A1*	aldehyde dehydrogenase 3 family, memberA1	Up	Polachini et al., 2012	-	-	-	Enzyme: Dehydrogenase	Metabolism,Energy pathways	Catalytic activity	Cytoplasm
224	ALDH3A2*	aldehyde dehydrogenase 3 family, member A2	Down	Chi et al., 2009	+	-	+	Enzyme: Dehydrogenase	Metabolism	Catalytic activity	Endoplasmic reticulum
	ALDH3A2*		Differential	Patel et al., 2008
8659	ALDH4A1	Delta-1-pyrroline-5-carboxylate dehydrogenase, mitochondrial precursor	Down	Chi et al., 2009	-	-	-	Enzyme: Dehydrogenase	Metabolism,Energy pathways	Catalytic activity	Mitochondrion
501	ALDH7A1	aldehyde dehydrogenase 7 family, member A1	Differential	Patel et al., 2008	+	-	-	Enzyme: Oxidoreductase	Metabolism,Energy pathways	Oxidoreductase activity	-
223	ALDH9A1	aldehyde dehydrogenase 9 family, member A1	Down	Chi et al., 2009	+	-	-	Enzyme: Dehydrogenase	Metabolism,Energy pathways	Catalytic activity	Cytoplasm
	ALDOA*		Up	Baker et al., 2005
226	ALDOA*	aldolase A, fructose-bisphosphate	Down	Polachini et al., 2012	+	-	-	Enzyme: Lyase,Enzyme: Aldolase	Metabolism,Energy pathways	Lyase activity	Cytoplasm
259	AMBP	alpha-1-microglobulin/bikunin precursor	Differential	Hardt et al., 2009	+	-	-	Secreted polypeptide	Immune response	Defense/immunity protein activity	Extracellular
278	AMY1C	amylase, alpha 1C (salivary)	Differential	Hardt et al., 2009	+	-	-	Enzyme: Amylase	Metabolism,Energy pathways	Amylase activity	Extracellular
279	AMY2A	amylase, alpha 2A (pancreatic)	Differential	Hardt et al., 2009	+	-	-	Enzyme: Amylase	Metabolism,Energy pathways	Amylase activity	Extracellular
280	AMY2B	amylase, alpha 2B (pancreatic)	Differential	Hardt et al., 2009	-	-	-	Enzyme: Amylase	Metabolism,Energy pathways	Amylase activity	Extracellular
288	ANK3	ankyrin 3, node of Ranvier (ankyrin G)	Differential	Hardt et al., 2009	-	-	-	Adapter molecule	Cell communication,Signal transduction	Receptor signaling complex scaffold activity	Postsynaptic density, Plasma membrane
256006	ANKRD31	ankyrin repeat domain 31	Differential	Patel et al., 2008	-	-	-	-	-	-	-
8125	ANP32A	acidic (leucine-rich) nuclear phosphoprotein 32 family, member A	Up	Polachini et al., 2012	-	-	-	MHC complex protein	Immune response	MHC class I receptor activity,MHC class II receptor activity	Nucleus
290	ANPEP	alanyl (membrane) aminopeptidase	Differential	Patel et al., 2008	+	-	+	Metallo protease	Protein metabolism	Metallopeptidase activity	Plasma membrane
	ANXA1*		Up	Baker et al., 2005; Chen et al., 2004
301	ANXA1*	annexin A1	Down	Polachini et al., 2012; Merkley et al., 2009; Wang et al., 2008;Wang et al., 2009	+	-	-	Calcium binding protein	Cell communication,Signal transduction	Calcium ion binding	Plasma membrane
	ANXA1*		Differential	Ralhan et al., 2008 ; Turhani et al., 2006;Schaaij-Visser et al., 2009
302	ANXA2*	annexin A2	Up	Baker et al., 2005; Chen et al., 2004; Polachini et al., 2012	+	-	-	Calcium binding protein	Cell communication,Signal transduction	Calcium ion binding	Nucleus
	ANXA2*		Down	Wang et al., 2008
306	ANXA3*	annexin A3	Up	Chi et al., 2009	+	-	-	Calcium binding protein	Cell communication,Signal transduction	Calcium ion binding	Cytoplasm
	ANXA3*		Differential	Patel et al., 2008
	ANXA3*		Down	Wang et al., 2009
307	ANXA4*	annexin A4	Up	Polachini et al., 2012	+	-	-	Calcium binding protein	Cell communication,Signal transduction	Calcium ion binding	Nucleus
	ANXA4*		Down	Wang et al., 2009
308	ANXA5*	annexin A5	Up	Polachini et al., 2012;Chang et al., 2011;Chen et al., 2004;Melle et al., 2003	+	-	-	Calcium binding protein	Cell communication,Signal transduction	Calcium ion binding	Cytoplasm
	ANXA5*		Differential	Schaaij-Visser et al., 2009
	ANXA5*		Down	Wang et al., 2008;Wang et al., 2009
309	ANXA6*	annexin A6	Up	Chang et al., 2011	+	-	-	Calcium binding protein	Cell communication,Signal transduction	Calcium ion binding	Endoplasmic reticulum
	ANXA6*		Differential	Bleijerveld et al., 2011
310	ANXA7	annexin A7	Differential	Patel et al., 2008	+	-	-	Calcium binding protein	Transport	Calcium ion binding	Nucleus
653145	ANXA8*	annexin A8	Diffeerential	Ralhan et al., 2008	+	-	-	Calcium binding protein	Signal transduction	Calcium ion binding	-
	ANXA8*		Down	Wang et al., 2009
162	AP1B1	adaptor-related protein complex 1, beta 1 subunit	Differential	Hardt et al., 2009	-	-	-	Transport/cargo protein	Transport	Transporter activity	Golgi apparatus
325	APCS	amyloid P component, serum	Down	Polachini et al., 2012;Liao et al., 2011;Wang et al., 2009	+	+	-	Secreted polypeptide	Protein metabolism	Binding	Extracellular
	APOA1*		Differential	Bleijerveld et al., 2011;Hardt et al., 2009;Patel et al., 2008
335	APOA1*	apolipoprotein A-I	Down	Polachini et al., 2012;Govekar et al., 2009;Liao et al., 2011	+	-	-	Transport/cargo protein	Transport	Transporter activity	Extracellular
336	APOA2	apolipoprotein A-II	Differential	Hardt et al., 2009	+	+	-	Transport/cargo protein	Transport	Transporter activity	Extracellular
338	APOB	apolipoprotein B (including Ag(x) antigen)	Differential	Hardt et al., 2009;Patel et al., 2008	+	-	+	Transport/cargo protein	Transport	Transporter activity	Extracellular
345	APOC3	apolipoprotein C-III	Differential	Patel et al., 2008	-	-	-	Transport/cargo protein	Transport	Transporter activity	Extracellular
350	APOH	apolipoprotein H (beta-2-glycoprotein I)	Differential	Hardt et al., 2009	-	-	-	Transport/cargo protein	Transport	Transporter activity	Extracellular
8542	APOL1	apolipoprotein L, 1	Differential	Patel et al., 2008	+	-	+	Transport/cargo protein	Transport,Lipid metabolism	Lipid transporter activity	Extracellular
23780	APOL2*	apolipoprotein L, 2	Up	Chi et al., 2009	-	-	+	Integral membrane protein,Transport/cargo protein	Biological_process unknown,Metabolism,Energy pathways	Transporter activity,Molecular function unknown	-
	APOL2*		Differential	Patel et al., 2008
351	APP	amyloid beta A4 protein isoform e precursor	Up	Chang et al., 2011	+	-	+	Cell surface receptor	Cell communication,Signal transduction	Receptor activity	Cell surface, Plasma membrane
9716	AQR	aquarius homolog (mouse)	Differential	Hardt et al., 2009	-	-	-	Unclassified	Biological_process unknown,RNA metabolism	Molecular function unknown	Nucleus
	ARHGDIA*		Differential	Hardt et al., 2009
396	ARHGDIA*	Rho GDP dissociation inhibitor (GDI) alpha	Up	Wang et al., 2009	+	-	-	Unclassified	Cell growth and/or maintenance	GTPase activity	Cytoplasm
	ARHGDIB*		Differential	Hardt et al., 2009;Patel et al., 2008
397	ARHGDIB*	Rho GDP dissociation inhibitor (GDI) beta	Up	Wang et al., 2008;Wang et al., 2009	+	-	-	Adapter molecule	Cell communication,Signal transduction	Receptor signaling complex scaffold activity	Cytoplasm
10095	ARPC1B	actin related protein 2/3 complex, subunit 1B, 41kDa	Differential	Patel et al., 2008	+	-	-	Cytoskeletal associated protein	Cell growth and/or maintenance	Cytoskeletal protein binding	Plasma membrane
10109	ARPC2	actin related protein 2/3 complex, subunit 2, 34kDa	Up	Polachini et al., 2012	+	-	-	Cytoskeletal associated protein	Cell growth and/or maintenance,Cytoskeleton organization and biogenesis	Cytoskeletal protein binding	Actin cytoskeleton
50807	ASAP1	ArfGAP with SH3 domain, ankyrin repeat and PH domain 1	Differential	Hardt et al., 2009	-	-	+	GTPase activating protein	Cell communication,Signal transduction	GTPase activator activity	Cytoplasm
439	ASNA1	arsA arsenite transporter, ATP-binding, homolog 1 (bacterial)	Differential	Patel et al., 2008	+	-	-	ATPase	Metabolism,Energy pathways	ATPase activity	Cytoplasm
79915	ATAD5	ATPase family, AAA domain containing 5	Differential	Patel et al., 2008	-	-	-	DNA repair protein	DNA repair	DNA repair protein	-
471	ATIC*	5-aminoimidazole-4-carboxamide ribonucleotide formyltransferase/IMP cyclohydrolase	Up	Chanthammachat et al., 2013	+	-	-	Enzyme: Hydrolase	Metabolism,Energy pathways	Hydrolase activity	-
	ATIC*		Differential	Patel et al., 2008;Schaaij-Visser et al., 2009
478	ATP1A3	Sodium/potassium-transporting ATPase alpha-3 chain	Differential	Patel et al., 2008	+	-	+	Transport/cargo protein	Transport	Transporter activity	Plasma membrane
488	ATP2A2	ATPase, Ca++ transporting, cardiac muscle, slow twitch 2	Differential	Patel et al., 2008	-	-	+	Membrane transport protein	Transport	Auxiliary transport protein activity	Cytoplasm, Nucleus, Endoplasmic reticulum
506	ATP5B	ATP synthase, H+ transporting, mitochondrial F1 complex, beta polypeptide	Up	Polachini et al., 2012	+	-	-	Transport/cargo protein	Metabolism,Energy pathways	Transporter activity	Mitochondrion
509	ATP5C1	ATP synthase, H+ transporting, mitochondrial F1 complex, gamma polypeptide 1	Differential	Patel et al., 2008	-	-	-	Transport/cargo protein	Metabolism,Energy pathways	Transporter activity	Mitochondrion
515	ATP5F1*	ATP synthase, H+ transporting, mitochondrial F0 complex, subunit B1	Down	He et al., 2004	-	-	+	Transport/cargo protein	Metabolism,Energy pathways	Transporter activity	Mitochondrion
	ATP5F1*		Differential	Patel et al., 2008
522	ATP5J	ATP synthase, H+ transporting, mitochondrial F0 complex, subunit F6	Differential	Patel et al., 2008	-	-	-	ATPase,Transport/cargo protein	Metabolism,Energy pathways	Protein binding,ATPase activity	Mitochondrion
539	ATP5O	ATP synthase, H+ transporting, mitochondrial F1 complex, O subunit	Differential	Patel et al., 2008	+	-	-	Transport/cargo protein	Metabolism,Energy pathways	Transporter activity	Mitochondrion
523	ATP6V1A	ATPase, H+ transporting, lysosomal 70kDa, V1 subunit A	Differential	Patel et al., 2008	+	-	-	Transport/cargo protein	Metabolism,Energy pathways	Transporter activity	Endosome
529	ATP6V1E1	ATPase, H+ transporting, lysosomal 31kDa, V1 subunit E1	Differential	Patel et al., 2008	+	-	-	ATPase	Transport	ATPase activity	Lysosome
9550	ATP6V1G1	ATPase, H+ transporting, lysosomal 13kDa, V1 subunit G1	Differential	Patel et al., 2008	+	-	-	Transport/cargo protein	Metabolism,Energy pathways	Transporter activity	Lysosome
51606	ATP6V1H	ATPase, H+ transporting, lysosomal 50/57kDa, V1 subunit H	Differential	Patel et al., 2008	+	-	-	ATPase	Transport	ATPase activity	-
563	AZGP1	alpha-2-glycoprotein 1, zinc-binding	Differential	Hardt et al., 2009	+	-	-	Adhesion molecule	Immune response	Cell adhesion molecule activity	Extracellular
567	B2M	beta-2-microglobulin	Differential	Hardt et al., 2009	+	-	-	MHC complex protein	Immune response	MHC class I receptor activity,MHC class II receptor activity	Extracellular
8815	BANF1	barrier-to-autointegration factor	Differential	Patel et al., 2008	-	-	-	DNA binding protein	Biological_process unknown	DNA binding	Nucleus
10134	BCAP31	B-cell receptor-associated protein 31	Differential	Patel et al., 2008	-	-	+	Transport/cargo protein	Transport	Transporter activity	Endoplasmic reticulum
633	BGN	Biglycan precursor	Up	Polachini et al., 2012;Chang et al., 2011	+	+	-	Extracellular matrix protein	Cell growth and/or maintenance	Extracellular matrix structural constituent	Extracellular
636	BICD1	bicaudal D homolog 1 (Drosophila)	Differential	Patel et al., 2008	-	-	-	Transport/cargo protein	Transport	Transporter activity	Golgi apparatus
23299	BICD2	bicaudal D homolog 2 (Drosophila)	Differential	Patel et al., 2008	-	-	-	Structural protein	Vesicle-mediated transport	Protein binding	Cytoplasm, Nucleus, Golgi apparatus
645	BLVRB	biliverdin reductase B (flavin reductase (NADPH))	Diffeerential	Ralhan et al., 2008	+	-	-	Enzyme: Oxidoreductase	Metabolism,Energy pathways	Oxidoreductase activity	Cytoplasm
51297	BPIFA1	BPI fold-containing family A member 1 precursor	Differential	Patel et al., 2008	-	+	-	Secreted polypeptide	Inflammatory response	Molecular function unknown	Extracellular
10380	BPNT1	3'(2'), 5'-bisphosphate nucleotidase 1	Differential	Patel et al., 2008	-	-	-	Enzyme: Esterase	Cell communication,Signal transduction	Hydrolase activity	-
51637	C14orf166	chromosome 14 open reading frame 166	Differential	Patel et al., 2008	-	-	-	Transcription regulatory protein	Regulation of nucleobase, nucleoside, nucleotide and nucleic acid metabolism	Transcription regulator activity	Nucleus
708	C1QBP*	complement component 1 Q subcomponent-binding protein, mitochondrial precursor	Up	Chang et al., 2011;Wang et al., 2009	-	-	-	Complement receptor	Immune response	Complement receptor activity	Mitochondrion, Nucleus
	C1QBP*		Differential	Bleijerveld et al., 2011
718	C3	complement component 3	Differential	Hardt et al., 2009; Patel et al., 2008	+	+	-	Complement protein	Immune response	Complement activity	Extracellular
720	C4A	complement component 4A (Rodgers blood group)	Differential	Hardt et al., 2009	+	-	-	Complement protein	Immune response	Complement activity	Extracellular
	C4B*		Differential	Hardt et al., 2009
721	C4B*	complement component 4B (Chido blood group)	Down	Polachini et al., 2012	+	-	-	Complement protein	Immune response	Complement activity	Extracellular
727	C5	complement component 5	Differential	Hardt et al., 2009	+	-	-	Complement protein	Immune response	Complement activity	Extracellular
759	CA1	carbonic anhydrase I	Diffeerential	Ralhan et al., 2008; Patel et al., 2008; Hardt et al., 2009	-	-	-	Enzyme: Carbonic anhydrase	Metabolism,Energy pathways	Catalytic activity	Cytoplasm
	CA2*		Differential	Hardt et al., 2009
760	CA2*	carbonic anhydrase II	Up	Chi et al., 2009	+	-	-	Enzyme: Carbonic anhydrase	Metabolism,Energy pathways	Catalytic activity	Cytoplasm
790	CAD	carbamoyl-phosphate synthetase 2, aspartate transcarbamylase, and dihydroorotase	Differential	Patel et al., 2008	+	-	-	Enzyme: Ligase	Metabolism,Energy pathways	Ligase activity	Cytoplasm
800	CALD1	caldesmon isoform 1	Up	Chang et al., 2011	-	-	+	Cytoskeletal associated protein	Cell growth and/or maintenance	Cytoskeletal protein binding	Cytoplasm, Nucleus
801	CALM1	calmodulin 1 (phosphorylase kinase, delta)	Up	Polachini et al., 2012;Wang et al., 2008	+	-	-	Calcium binding protein	Cell communication,Signal transduction	Calcium ion binding	Cytoplasm
805	CALM2	calmodulin	Differential	Hardt et al., 2009	+	-	-	Calcium binding protein	Cell communication,Signal transduction	Calcium ion binding	Cytoplasm
	CALML3*		Differential	Hardt et al., 2009,Ralhan et al., 2009
810	CALML3*	calmodulin-like 3	Down	Wang et al., 2009	+	-	-	Calcium binding protein	Cell communication,Signal transduction	Calcium ion binding	Cytoplasm
51806	CALML5*	calmodulin-like 5	Up	Polachini et al., 2012	-	-	-	Calcium binding protein	Cell communication,Signal transduction	Calcium ion binding	Extracellular
	CALML5*		Diffeerential	Ralhan et al., 2008
811	CALR*	calreticulin	Up	Thiel et al., 2011	+	-	-	Chaperone	Protein metabolism	Chaperone activity	Endoplasmic reticulum
	CALR*		Differential	Bleijerveld et al., 2011
820	CAMP	cathelicidin antimicrobial peptide	Differential	Hardt et al., 2009	+	-	+	Secreted polypeptide	Immune response	Defense/immunity protein activity	Secretory granule
821	CANX	calnexin	Up	Baker et al., 2005	+	+	+	Chaperone	Protein folding	Chaperone activity	Endoplasmic reticulum membrane
10487	CAP1	CAP, adenylate cyclase-associated protein 1 (yeast)	Up	Thiel et al., 2012,	+	-	-	Unclassified	Cell growth and/or maintenance	Protein binding,Molecular function unknown	Cytoplasm
826	CAPNS1	calpain, small subunit 1	Differential	Patel et al., 2008	+	-	-	Regulatory/other subunit	Protein folding	Peptide binding	Cytoplasm
829	CAPZA1	capping protein (actin filament) muscle Z-line, alpha 1	UP	Polachini et al., 2012;Wang et al., 2009	+	-	-	Structural protein	Cell growth and/or maintenance	Structural molecule activity	Cytoplasm
830	CAPZA2	capping protein (actin filament) muscle Z-line, alpha 2	Up	Wang et al., 2009	+	-	-	Cytoskeletal protein	Cell growth and/or maintenance	Structural constituent of cytoskeleton	Cytoskeleton
832	CAPZB	capping protein (actin filament) muscle Z-line, beta	Differential	Hardt et al., 2009	+	-	-	Cytoskeletal protein	Cell growth and/or maintenance	Structural constituent of cytoskeleton	Cytoskeleton
873	CBR1	carbonyl reductase 1	Differential	Patel et al., 2008	+	-	-	Enzyme: Oxidoreductase	Metabolism,Energy pathways	Oxidoreductase activity	Cytoplasm
11335	CBX3	chromobox homolog 3 (HP1 gamma homolog, Drosophila)	Differential	Patel et al., 2008	-	-	-	DNA binding protein	Regulation of gene expression, epigenetic	DNA binding	Nucleus
7203	CCT3	chaperonin containing TCP1, subunit 3 (gamma)	Differential	Hardt et al., 2009	+	-	-	Chaperone	Protein metabolism	Chaperone activity	Cytoplasm
10575	CCT4	chaperonin containing TCP1, subunit 4 (delta)	Differential	Patel et al., 2008	+	-	-	Chaperone	Protein metabolism	Chaperone activity	Cytoplasm
908	CCT6A*	chaperonin containing TCP1, subunit 6A (zeta 1)	Up	Chanthammachat et al., 2013	+	-	-	Chaperone	Protein metabolism	Chaperone activity	Cytoplasm
	CCT6A*		Differential	Patel et al., 2008
10574	CCT7	chaperonin containing TCP1, subunit 7 (eta)	Differential	Patel et al., 2008	+	-	-	Chaperone	Protein folding	Chaperone activity	Cytoplasm
960	CD44	CD44 molecule (Indian blood group)	Differential	Hardt et al., 2009	+	+	+	Cell surface receptor	Cell communication,Signal transduction	Receptor activity	Plasma membrane
1604	CD55	complement decay-accelerating factor isoform 1 preproprotein	Up	Baker et al., 2005	+	+	-	Complement protein	Immune response	Complement activity	Plasma membrane
1952	CELSR2	cadherin, EGF LAG seven-pass G-type receptor 2 (flamingo homolog, Drosophila)	Differential	Patel et al., 2008	-	+	+	G protein coupled receptor	Cell communication,Signal transduction	G-protein coupled receptor activity	Plasma membrane
1063	CENPF	centromere protein F, 350/400ka (mitosin)	Up	Baker et al., 2005	-	-	-	Cell cycle control protein	Cell growth and/or maintenance	Transcription factor binding	Nucleus
8824	CES2	carboxylesterase 2 (intestine, liver)	Down	Chi et al., 2009	-	+	-	Enzyme: Esterase	Metabolism	Hydrolase activity	Microsome
629	CFB	complement factor B	Differential	Hardt et al., 2009	+	+	-	Complement protein	Immune response	Complement activity	Extracellular
3075	CFH	complement factor H	Differential	Hardt et al., 2009	+	+	-	Regulatory/other subunit	Immune response	Complement binding	Extracellular
3078	CFHR1	complement factor H-related 1	Differential	Hardt et al., 2009	-	+	-	Complement protein	Immune response	Complement activity	Extracellular
	CFL1*		Differential	Hardt et al., 2009; Turhani et al., 2006; Ralhan et al., 2009
1072	CFL1*	cofilin 1 (non-muscle)	UP	Polachini et al., 2012; Chanthammachat et al., 2013; Wang et al., 2009	+	-	-	Cytoskeletal associated protein	Cell growth and/or maintenance	Cytoskeletal protein binding	Cytoplasm
1073	CFL2	cofilin 2 (muscle)	Differential	Hardt et al., 2009	+	-	-	Cytoskeletal associated protein	Biological_process unknown,Cytoskeleton organization and biogenesis	Cytoskeletal protein binding	Cytoplasm
57530	CGN	cingulin	Differential	Hardt et al., 2009	-	-	-	Cell junction protein	Cell growth and/or maintenance	Cell adhesion molecule activity	Nucleus
1116	CHI3L1	chitinase 3-like 1 (cartilage glycoprotein-39)	Differential	Hardt et al., 2009	-	+	-	Extracellular matrix protein	Cell growth and/or maintenance	Extracellular matrix structural constituent	Extracellular
1117	CHI3L2	chitinase 3-like 2	Differential	Patel et al., 2008	-	+	-	Unclassified	Bone remodeling	Molecular function unknown	Extracellular
1118	CHIT1	chitinase 1 (chitotriosidase)	Differential	Hardt et al., 2009	-	+	+	Enzyme: Hydrolase	Metabolism,Energy pathways	Hydrolase activity	Extracellular
1120	CHKB	choline kinase beta	Differential	Patel et al., 2008	-	-	+	Lipid Kinase	Metabolism,Energy pathways	Lipid kinase activity	-
10970	CKAP4	cytoskeleton-associated protein 4	Up	Chi et al., 2009	+	-	+	Cytoskeletal associated protein	Cell growth and/or maintenance	Cytoskeletal protein binding	Plasma membrane
1152	CKB	creatine kinase, brain	Differential	Patel et al., 2008	+	-	-	Enzyme: Phosphotransferase	Metabolism,Energy pathways	Catalytic activity	Cytoplasm
	CKM*		Differential	Patel et al., 2008; Turhani et al., 2006
1158	CKM*	creatine kinase, muscle	Down	Polachini et al., 2012	-	-	-	Enzyme: Phosphotransferase	Metabolism,Energy pathways	Catalytic activity	Cytoplasm
	CKM*		Up	Wang et al., 2008
548596	CKMT1A	creatine kinase, mitochondrial 1A	Down	Chi et al., 2009	-	-	-	Enzyme: Phosphotransferase	Energy pathways	Transferase activity	Mitochondrion
1178	CLC	eosinophil lysophospholipase	Up	Thiel et al., 2011	-	-	-	Enzyme: Phospholipase	Immune response	Phospholipase activity	Secretory granule
1192	CLIC1*	chloride intracellular channel 1	Up	Polachini et al., 2012	+	-	-	Intracellular ligand gated channel	Transport	Intracellular ligand-gated ion channel activity	Nucleus
	CLIC1*		Down	Wang et al., 2009
25932	CLIC4	chloride intracellular channel protein 4	UP	Liao et al., 2011	+	-	-	Intracellular ligand gated channel	Transport	Intracellular ligand-gated ion channel activity	Cytoplasm
6249	CLIP1	CAP-GLY domain containing linker protein 1	Differential	Patel et al., 2008	-	-	-	Structural protein	Cell growth and/or maintenance,Mitosis	Structural molecule activity	Microtubule, Cytoplasm
22883	CLSTN1	calsyntenin 1	Up	Chang et al., 2011	+	+	+	Calcium binding protein	Cell communication,Signal transduction	Calcium ion binding	Plasma membrane
8218	CLTCL1	clathrin, heavy chain-like 1	Differential	Patel et al., 2008	+	-	-	Transport/cargo protein	Vesicle-mediated transport	Intracellular transporter activity	Clathrin-coated vesicle
1191	CLU	clusterin	Differential	Patel et al., 2008	+	+	-	Complement protein	Immune response	Complement activity	Cytoplasm
51727	CMPK1	cytidine monophosphate (UMP-CMP) kinase 1, cytosolic	Differential	Schaaij-Visser et al., 2009	+	+	-	Enzyme: Phosphotransferase	Regulation of nucleobase, nucleoside, nucleotide and nucleic acid metabolism	Catalytic activity	Cytoplasm
55748	CNDP2	cytosolic non-specific dipeptidase isoform 1	Differential	Patel et al., 2008	+	-	-	Metallo protease	Protein metabolism	Metallopeptidase activity	Cytoplasm
1265	CNN2	calponin 2	Up	Chang et al., 2011	-	-	-	Cytoskeletal associated protein	Cell growth and/or maintenance	Cytoskeletal protein binding	Cytoplasm
1266	CNN3*	calponin 3, acidic	Up	Chang et al., 2011	-	-	-	Cytoskeletal associated protein	Cell growth and/or maintenance	Cytoskeletal protein binding	Cytoplasm
	CNN3*		Differential	Patel et al., 2008
80347	COASY	coenzyme A synthase isoform a	Differential	Patel et al., 2008	+	+	-	Enzyme: Transferase	Metabolism,Energy pathways	Transferase activity	Cytoplasm
7373	COL14A1	collagen, type XIV, alpha 1	Up	Chang et al., 2011	+	-	+	Extracellular matrix protein	Cell growth and/or maintenance	Extracellular matrix structural constituent	Extracellular
80781	COL18A1	collagen, type XVIII, alpha 1	Up	Chang et al., 2011	+	+	-	Extracellular matrix protein	Cell growth and/or maintenance	Extracellular matrix structural constituent	Extracellular
1277	COL1A1*	collagen, type I, alpha 1	Up	Polachini et al., 2012; Chang et al., 2011	+	+	-	Extracellular matrix protein	Cell growth and/or maintenance	Extracellular matrix structural constituent	Extracellular
	COL1A1*		Differential	Hardt et al., 2009
1278	COL1A2	Collagen alpha-2(I) chain precursor	Up	Polachini et al., 2012; Chang et al., 2011	+	+	-	Extracellular matrix protein	Cell growth and/or maintenance	Extracellular matrix structural constituent	Extracellular
1284	COL4A2	collagen, type IV, alpha 2	Differential	Patel et al., 2008	+	+	+	Extracellular matrix protein	Cell growth and/or maintenance	Extracellular matrix structural constituent	Extracellular
1291	COL6A1	collagen, type VI, alpha 1	Down	Polachini et al., 2012	+	+	-	Extracellular matrix protein	Cell growth and/or maintenance	Extracellular matrix structural constituent	Extracellular
1292	COL6A2	collagen, type VI, alpha 2	Up	Baker et al., 2005	+	+	-	Extracellular matrix protein	Cell growth and/or maintenance	Extracellular matrix structural constituent	Extracellular
1293	COL6A3	alpha 3 type VI collagen isoform 1 precursor	Differential	Hardt et al., 2009	+	+	-	Extracellular matrix protein	Cell growth and/or maintenance	Extracellular matrix structural constituent	Extracellular
1315	COPB1	coatomer protein complex, subunit beta 1	Differential	Hardt et al., 2009	+	-	-	Transport/cargo protein	Transport	Transporter activity	Cytoplasm
57175	CORO1B	coronin, actin binding protein, 1B	Differential	Patel et al., 2008	+	-	-	Unclassified	Cell motility	Molecular function unknown	-
84940	CORO6	coronin 6	Differential	Patel et al., 2008	-	-	-	Unclassified	Biological_process unknown	Molecular function unknown	-
23406	COTL1	coactosin-like 1 (Dictyostelium)	Differential	Hardt et al., 2009	+	-	-	Unclassified,Cytoskeletal associated protein	Cell growth and/or maintenance	Protein binding,Molecular function unknown	Cytoplasm
1356	CP	ceruloplasmin (ferroxidase)	Differential	Hardt et al., 2009	+	+	-	Enzyme: Oxidoreductase	Metabolism,Energy pathways	Oxidoreductase activity	Extracellular
1374	CPT1A	carnitine palmitoyltransferase 1A (liver)	Differential	Patel et al., 2008	-	-	+	Enzyme: Palmitoyltransferase	Mitochondrial transport	Palmitoyltransferase activity	Mitochondrial membrane
1382	CRABP2	cellular retinoic acid binding protein 2	Differential	Turhani et al., 2006	+	-	-	Transcription regulatory protein	Regulation of nucleobase, nucleoside, nucleotide and nucleic acid metabolism	Transcription regulator activity	Cytoplasm
51232	CRIM1	cysteine-rich motor neuron 1 protein precursor	Differential	Patel et al., 2008	-	+	+	Integral membrane protein	Cell communication,Signal transduction	Receptor activity	Plasma membrane
49860	CRNN	cornulin	Down	Merkley et al., 2009	+	-	-	Heat shock protein	Protein metabolism	Heat shock protein activity	Plasma membrane
	CRYAB*		Down	Chen et al., 2004; Wang et al., 2009;He et al., 2004
1410	CRYAB*	crystallin, alpha B	Up	Polachini et al., 2012;Wang et al., 2008; Lo et al., 2007	+	-	-	Heat shock protein	Protein metabolism	Heat shock protein activity	Nucleus
1429	CRYZ	quinone oxidoreductase isoform a	Differential	Patel et al., 2008	+	-	-	Enzyme: Oxidoreductase	Metabolism,Energy pathways	Oxidoreductase activity	Cytoplasm
1464	CSPG4	Chondroitin sulfate proteoglycan 4 precursor	Up	Chang et al., 2011	+	+	+	Integral membrane protein	Cell communication,Signal transduction	Protein binding	Plasma membrane
1469	CST1	cystatin SN	Differential	Hardt et al., 2009	-	+	-	Protease inhibitor	Protein metabolism	Protease inhibitor activity	Cytoplasm
1470	CST2	cystatin SA	Differential	Hardt et al., 2009	-	+	-	Protease inhibitor	Protein metabolism	Protease inhibitor activity	Cytoplasm
1472	CST4	cystatin S	Differential	Hardt et al., 2009	+	+	-	Protease inhibitor	Protein metabolism	Protease inhibitor activity	Cytoplasm
	CSTA*		Differential	Hardt et al., 2009
1475	CSTA*	cystatin A (stefin A)	Up	Polachini et al., 2012	-	-	-	Protease inhibitor	Protein metabolism	Protease inhibitor activity	Cytoplasm
1476	CSTB*	cystatin B (stefin B)	Down	Merkley et al., 2009;Wang et al., 2009;Wang et al., 2008;	+	-	-	Protease inhibitor	Protein metabolism	Protease inhibitor activity	Nucleus
	CSTB*		Diffeerential	Ralhan et al., 2008;Ralhan et al., 2009; Hardt et al., 2009
5476	CTSA	cathepsin A	Differential	Patel et al., 2008	+	+	+	Serine protease	Protein metabolism	Serine-type peptidase activity	Lysosome
1508	CTSB	cathepsin B	Up	Wang et al., 2008	+	+	-	Cysteine protease	Apoptosis,Protein metabolism	Cysteine-type peptidase activity	Lysosome
1509	CTSD	cathepsin D	Up	Polachini et al., 2012;Govekar et al., 2009	+	+	-	Aspartic protease	Protein metabolism	Aspartic-type signal peptidase activity	Lysosome
	CTSG*		Down	Chang et al., 2011
1511	CTSG*	cathepsin G	Up	Polachini et al., 2012	+	+	-	Serine protease	Protein metabolism	Serine-type peptidase activity	Extracellular
1514	CTSL	cathepsin L1 isoform 1 preproprotein	Differential	Patel et al., 2008	-	+	+	-	-	-	-
8452	CUL3	cullin 3	Differential	Patel et al., 2008	+	-	-	Ubiquitin proteasome system protein	Protein metabolism	Ubiquitin-specific protease activity	Nucleus
51596	CUTA	cutA divalent cation tolerance homolog (E. coli)	Differential	Patel et al., 2008	+	-	+	Unclassified	Biological_process unknown	Molecular function unknown	Plasma membrane
1727	CYB5R3	cytochrome b5 reductase 3	Up	Polachini et al., 2012	-	-	-	Enzyme: Reductase	Metabolism,Energy pathways	Catalytic activity	Cytoplasm
54205	CYCS	cytochrome c, somatic	Differential	Hardt et al., 2009	-	-	-	Enzyme: Oxidase	Metabolism,Energy pathways	Catalytic activity	Mitochondrion
26007	DAK	dihydroxyacetone kinase 2 homolog (S. cerevisiae)	Differential	Patel et al., 2008	+	-	-	Enzyme: Phosphotransferase	Metabolism,Energy pathways	Catalytic activity	-
1615	DARS	aspartyl-tRNA synthetase	Differential	Patel et al., 2008	+	-	-	ATPase	Metabolism,Energy pathways	ATPase activity	Cytoplasm
1622	DBI	diazepam binding inhibitor (GABA receptor modulator, acyl-Coenzyme A binding protein)	Down	Wang et al., 2008	+	-	-	Ligand	Metabolism,Energy pathways	Receptor binding	Mitochondrion
117159	DCD	dermcidin	Up	Chang et al., 2011;Hardt et al., 2009	+	+	-	Secreted polypeptide	Immune response	Molecular function unknown	Extracellular
10540	DCTN2	dynactin 2 (p50)	Differential	Patel et al., 2008	+	-	-	Motor protein	Cell growth and/or maintenance	Motor activity	Cytoplasm
1653	DDX1	DEAD (Asp-Glu-Ala-Asp) box polypeptide 1	Differential	Patel et al., 2008	-	-	-	RNA binding protein	Regulation of nucleobase, nucleoside, nucleotide and nucleic acid metabolism	RNA binding	Nucleus
7919	DDX39B	spliceosome RNA helicase DDX39B	Differential	Bleijerveld et al., 2011	-	-	-	RNA binding protein	Regulation of nucleobase, nucleoside, nucleotide and nucleic acid metabolism	RNA binding	Nucleus
1654	DDX3X	DEAD (Asp-Glu-Ala-Asp) box polypeptide 3, X-linked	Differential	Patel et al., 2008	+	-	-	RNA helicase	Regulation of nucleobase, nucleoside, nucleotide and nucleic acid metabolism	RNA binding	Nucleus
23586	DDX58	DEAD (Asp-Glu-Ala-Asp) box polypeptide 58	Differential	Patel et al., 2008	-	-	-	RNA helicase	Regulation of nucleobase, nucleoside, nucleotide and nucleic acid metabolism	Molecular function unknown	Cytoplasm
1666	DECR1	2,4-dienoyl CoA reductase 1, mitochondrial	Differential	Patel et al., 2008	+	-	-	Enzyme: Reductase	Metabolism,Energy pathways	Catalytic activity	Mitochondrion
50619	DEF6	differentially expressed in FDCP 6 homolog (mouse)	Differential	Patel et al., 2008	-	-	-	Guanine nucleotide exchange factor	Cell communication,Signal transduction	Guanyl-nucleotide exchange factor activity	Cytoplasm
	DEFA1*		Down	Chang et al., 2011
1667	DEFA1*	Neutrophil defensin 1 precursor	Up	Polachini et al., 2012	+	-	-	Defensin	Immune response	Defense/immunity protein activity	Cytoplasm
8562	DENR	density-regulated protein	Differential	Patel et al., 2008	-	-	-	Unclassified	Cell communication,Signal transduction	Molecular function unknown	Nucleus
1674	DES	desmin	Up	Polachini et al., 2012	-	-	-	Cytoskeletal protein	Cell growth and/or maintenance	Structural constituent of cytoskeleton	Cytoplasm
9162	DGKI	diacylglycerol kinase, iota	Differential	Patel et al., 2008	-	-	-	Lipid Kinase	Cell communication,Signal transduction	Lipid kinase activity	Cytoplasm
1665	DHX15	DEAH (Asp-Glu-Ala-His) box polypeptide 15	Differential	Patel et al., 2008	-	-	-	RNA binding protein	Regulation of nucleobase, nucleoside, nucleotide and nucleic acid metabolism	RNA binding	Nucleus
1660	DHX9	DEAH (Asp-Glu-Ala-His) box polypeptide 9	Differential	Patel et al., 2008	+	-	-	Transcription factor	Regulation of nucleobase, nucleoside, nucleotide and nucleic acid metabolism	Transcription factor activity	Nucleus
1738	DLD	dihydrolipoamide dehydrogenase	Differential	Patel et al., 2008	+	-	-	Enzyme: Dehydrogenase	Metabolism,Energy pathways	Catalytic activity	Mitochondrion
1739	DLG1	discs, large homolog 1 (Drosophila)	Differential	Patel et al., 2008	+	-	-	Cell junction protein	Cell communication,Signal transduction	Cell adhesion molecule activity	Cytoplasm, Membrane fraction, Nucleus, Cell junction, Plasma membrane
9231	DLG5	Isoform 1 of Discs large homolog 5	Differential	Patel et al., 2008	-	-	-	Cell junction protein	Cell communication,Signal transduction	Cell adhesion molecule activity	Nucleus, Plasma membrane
1767	DNAH5	dynein, axonemal, heavy chain 5	Differential	Hardt et al., 2009;Patel et al., 2008	-	-	-	Motor protein	Cell growth and/or maintenance	Motor activity	Cytoplasm
1769	DNAH8	dynein, axonemal, heavy chain 8	Differential	Hardt et al., 2009	+	-	-	Motor protein	Cell growth and/or maintenance	Motor activity	Cytoplasm
10294	DNAJA2	DnaJ (Hsp40) homolog, subfamily A, member 2	Differential	Patel et al., 2008	+	-	-	Chaperone	Protein metabolism	Chaperone activity	Cytoplasm
3337	DNAJB1	DnaJ (Hsp40) homolog, subfamily B, member 1	Differential	Schaaij-Visser et al., 2009	+	-	-	Heat shock protein	Protein metabolism	Heat shock protein activity	Cytoplasm
51726	DNAJB11	DnaJ (Hsp40) homolog, subfamily B, member 11	Differential	Schaaij-Visser et al., 2009	-	+	+	Chaperone	Protein metabolism	Chaperone activity	Endoplasmic reticulum
10072	DPP3	dipeptidyl-peptidase 3	Differential	Patel et al., 2008	+	-	-	Aminopeptidase	Protein metabolism	Aminopeptidase activity	Cytoplasm
1809	DPYSL3	DPYSL3 protein	Up	Chang et al., 2011	-	-	-	Enzyme: Hydrolase	Metabolism,Energy pathways	Hydrolase activity	Cytoplasm
1832	DSP	desmoplakin	Up	Polachini et al., 2012;Baker et al., 2005	+	-	-	Cytoskeletal protein	Cell growth and/or maintenance	Structural constituent of cytoskeleton	Cytoplasm
1781	DYNC1I2	dynein, cytoplasmic 1, intermediate chain 2	Differential	Patel et al., 2008	-	-	-	Motor protein	Cell growth and/or maintenance	Motor activity	Cytoplasm
8291	DYSF	dysferlin, limb girdle muscular dystrophy 2B (autosomal recessive)	Differential	Patel et al., 2008	+	-	+	Unclassified	Cell communication,Signal transduction	Molecular function unknown	Plasma membrane
1892	ECHS1	enoyl Coenzyme A hydratase, short chain, 1, mitochondrial	Differential	Patel et al., 2008	-	-	-	Enzyme: Hydratase	Metabolism,Energy pathways	Catalytic activity	Mitochondrion
1915	EEF1A1*	eukaryotic translation elongation factor 1 alpha 1	Up	Polachini et al., 2012;Baker et al., 2005	+	-	-	Transcription regulatory protein	Regulation of cell cycle	Transcription regulator activity	Cytoplasm
	EEF1A1*		Differential	Schaaij-Visser et al., 2009
1917	EEF1A2	eukaryotic translation elongation factor 1 alpha 2	Up	Baker et al., 2005	+	-	-	Translation regulatory protein	Protein metabolism	Translation regulator activity	Cytoplasm
1933	EEF1B2	eukaryotic translation elongation factor 1 beta 2	Up	Wang et al., 2009	-	-	-	Translation regulatory protein	Protein metabolism	Translation regulator activity	Cytoplasm
1936	EEF1D*	eukaryotic translation elongation factor 1 delta (guanine nucleotide exchange protein)	Up	Polachini et al., 2012	+	-	-	Guanine nucleotide exchange factor	Cell communication,Signal transduction	Guanyl-nucleotide exchange factor activity	Endoplasmic reticulum
	EEF1D*		Differential	Schaaij-Visser et al., 2009
1937	EEF1G*	eukaryotic translation elongation factor 1 gamma	Up	Chanthammachat et al., 2013	+	-	-	Translation regulatory protein	Protein metabolism	Translation regulator activity	Cytoplasm
	EEF1G*		Differential	Hardt et al., 2009
1938	EEF2*	eukaryotic translation elongation factor 2	Up	Chanthammachat et al., 2013	+	-	-	Translation regulatory protein	Protein metabolism,Translation	Translation regulator activity	Cytoplasm
	EEF2*		Differential	Ralhan et al., 2009
79180	EFHD2*	EF-hand domain family, member D2	Up	Chi et al., 2009	-	-	-	Unclassified	Biological_process unknown	Molecular function unknown	Cytoplasm, Nucleus
	EFHD2*		Differential	Patel et al., 2008
54583	EGLN1	egl nine homolog 1 (C. elegans)	Differential	Patel et al., 2008	-	-	-	Ubiquitin proteasome system protein	Protein metabolism	Ubiquitin-specific protease activity	Cytoplasm
10938	EHD1	EH-domain containing 1	Differential	Patel et al., 2008	+	-	-	Calcium binding protein	Cell communication,Signal transduction	Calcium ion binding	Plasma membrane
30844	EHD4	EH-domain containing 4	Differential	Patel et al., 2008	+	-	-	Calcium binding protein	Cell communication,Signal transduction	Calcium ion binding	Extracellular
1965	EIF2S1	eukaryotic translation initiation factor 2, subunit 1 alpha, 35kDa	Differential	Patel et al., 2008	+	-	-	Translation regulatory protein	Protein metabolism	Translation regulator activity	Cytoplasm
8894	EIF2S2	eukaryotic translation initiation factor 2, subunit 2 beta, 38kDa	Differential	Patel et al., 2008	-	-	-	Translation regulatory protein	Protein metabolism	Translation regulator activity	Cytoplasm
8661	EIF3A	eukaryotic translation initiation factor 3, subunit A	Down	Wang et al., 2009	+	-	-	Translation regulatory protein	Protein metabolism	Translation regulator activity	Cytoplasm
8666	EIF3G	eukaryotic translation initiation factor 3, subunit G	Differential	Patel et al., 2008	-	-	-	Translation regulatory protein	Protein metabolism	Translation regulator activity	Cytoplasm
8667	EIF3H	eukaryotic translation initiation factor 3, subunit H	Differential	Patel et al., 2008	+	-	-	Translation regulatory protein	Protein metabolism,Translation	Translation regulator activity	Cytoplasm
8668	EIF3I	eukaryotic translation initiation factor 3, subunit I	Differential	Schaaij-Visser et al., 2009	+	-	-	Translation regulatory protein	Protein metabolism	Translation regulator activity	Ribosome
1973	EIF4A1	eukaryotic translation initiation factor 4A1	Differential	Bleijerveld et al., 2011	+	-	-	Translation regulatory protein	Protein metabolism	Translation regulator activity	Cytoplasm
9775	EIF4A3	eukaryotic translation initiation factor 4A3	Differential	Schaaij-Visser et al., 2009;Patel et al., 2008	+	-	-	Unclassified	Regulation of nucleobase, nucleoside, nucleotide and nucleic acid metabolism	Molecular function unknown	Nucleus
1981	EIF4G1	eukaryotic translation initiation factor 4 gamma, 1	Differential	Patel et al., 2008	+	-	-	Translation regulatory protein	Protein metabolism	Translation regulator activity	Cytoplasm, Nucleus
1982	EIF4G2	eukaryotic translation initiation factor 4 gamma, 2	Differential	Patel et al., 2008	-	-	-	Translation regulatory protein	Protein metabolism	Translation regulator activity	Cytoplasm
1984	EIF5A	eukaryotic translation initiation factor 5A	Up	Chanthammachat et al., 2013;Wang et al., 2008	+	-	-	Translation Factor	Protein metabolism	Translation factor activity, nucleic acid binding	Cytoplasm
	ELA2	elastase 2, neutrophil	Down	Changet al., 2011	+	-	-	-	-	-	-
1991	ELANE	elastase, neutrophil expressed	Differential	Hardt et al., 2009	-	+	+	Serine protease	Protein metabolism	Serine-type peptidase activity	Cytoplasm
256364	EML3	echinoderm microtubule associated protein like 3	Differential	Patel et al., 2008	-	-	-	Cytoskeletal associated protein	Cytoskeleton organization and biogenesis	Cytoskeletal protein binding	-
27436	EML4	echinoderm microtubule associated protein like 4	Differential	Patel et al., 2008	-	-	-	Structural protein	Cell growth and/or maintenance	Structural molecule activity	Cytoplasm
	ENO1*		Differential	Hardt et al., 2009
2023	ENO1*	enolase 1, (alpha)	UP	Polachini et al., 2012;Chanthammachat et al., 2013;Chen et al., 2004;Govekar et al., 2009;Wang et al., 2009	+	-	-	Enzyme: Hydratase	Metabolism,Energy pathways	Catalytic activity	Cytoplasm
2026	ENO2	enolase 2 (gamma, neuronal)	Differential	Hardt et al., 2009	+	-	-	Enzyme: Hydratase	Metabolism,Energy pathways	Catalytic activity	Cytoplasm
57634	EP400	E1A binding protein p400	Differential	Patel et al., 2008	-	-	-	DNA binding protein	Regulation of nucleobase, nucleoside, nucleotide and nucleic acid metabolism	DNA binding	Nucleus
2052	EPHX1*	epoxide hydrolase 1, microsomal (xenobiotic)	Up	Chang et al., 2011	-	+	-	Enzyme: Hydrolase	Metabolism,Energy pathways	Hydrolase activity	Endoplasmic reticulum
	EPHX1*		Differential	Patel et al., 2008
83481	EPPK1*	epiplakin 1	Up	Chi et al., 2009	+	-	-	Cytoskeletal associated protein	Cell growth and/or maintenance	Cytoskeletal protein binding	Cytoplasm
	EPPK1*		Differential	Patel et al., 2008
2058	EPRS	glutamyl-prolyl-tRNA synthetase	Differential	Patel et al., 2008	+	-	-	Enzyme: Ligase	Protein metabolism	Ligase activity	Cytoplasm
64787	EPS8L2	Isoform 1 of Epidermal growth factor receptor kinase substrate 8-like protein 2	Differential	Hardt et al., 2009	+	-	-	Adapter molecule	Cell communication,Signal transduction	Receptor signaling complex scaffold activity	-
8288	EPX	Eosinophil peroxidase precursor	Differential	Patel et al., 2008	-	+	-	Enzyme: Peroxidase	Immune response	Peroxidase activity	Cytoplasm
51752	ERAP1	endoplasmic reticulum aminopeptidase 1	Differential	Patel et al., 2008	+	+	-	Aminopeptidase	Protein metabolism	Aminopeptidase activity	Endoplasmic reticulum
30001	ERO1L	ERO1-like (S. cerevisiae)	Differential	Patel et al., 2008	+	+	-	Enzyme: Oxidoreductase	Metabolism,Energy pathways	Oxidoreductase activity	Endoplasmic reticulum
10961	ERP29	endoplasmic reticulum resident protein 29 isoform 1 precursor	Differential	Schaaij-Visser et al., 2009;Patel et al., 2008	-	+	-	Chaperone	Protein folding	Chaperone activity	Endoplasmic reticulum
23071	ERP44	endoplasmic reticulum protein 44	Differential	Patel et al., 2008	-	+	-	Unclassified	Protein metabolism	Molecular function unknown	Endoplasmic reticulum
23344	ESYT1	extended synaptotagmin-like protein 1	Differential	Hardt et al., 2009	-	-	+	Calcium binding protein	Cell communication,Signal transduction	Calcium ion binding	Plasma membrane
2125	EVPL	envoplakin	Down	Changet al., 2011;Chi et al., 2009	+	-	-	Structural protein	Cell growth and/or maintenance	Structural molecule activity	Plasma membrane
7430	EZR	ezrin	Differential	Hardt et al., 2009	+	-	-	Anchor protein	Cell growth and/or maintenance	Cytoskeletal anchoring activity	Cytoplasm
50848	F11R	F11 receptor	Up	Chang et al., 2011	+	+	+	Adhesion molecule	Cell communication,Signal transduction	Cell adhesion molecule activity	Cell junction
2153	F5	coagulation factor V (proaccelerin, labile factor)	Differential	Hardt et al., 2009	+	+	-	Coagulation factor	Protein metabolism	Metal ion binding	Extracellular
2171	FABP5*	fatty acid binding protein 5 (psoriasis-associated)	Up	Chanthammachat et al., 2013;Wang et al., 2008;Wang et al., 2009	-	-	-	Transport/cargo protein	Transport	Transporter activity	Cytoplasm
	FABP5*		Differential	Hardt et al., 2009;Ralhan et al., 2009;Turhani et al., 2006
54757	FAM20A	family with sequence similarity 20, member A	Differential	Hardt et al., 2009	+	-	+	Secreted polypeptide	Biological_process unknown	Molecular function unknown	Extracellular
131177	FAM3D	family with sequence similarity 3, member D	Differential	Patel et al., 2008	-	-	+	Cytokine	Cell communication,Signal transduction	Cytokine activity	Extracellular
2193	FARSA	phenylalanyl-tRNA synthetase, alpha subunit	Differential	Patel et al., 2008	-	-	-	Enzyme: Ligase	Protein metabolism	Ligase activity	Cytoplasm
2194	FASN	fatty acid synthase	Differential	Patel et al., 2008	+	-	-	Enzyme: Synthase	Metabolism,Energy pathways	Catalytic activity	Cytoplasm
83706	FERMT3	fermitin family homolog 3 (Drosophila)	Differential	Patel et al., 2008	+	-	-	Unclassified,Cytoskeletal associated protein	Biological_process unknown,Cytoskeletal anchoring	Cytoskeletal anchoring activity,Molecular function unknown	Plasma membrane
2243	FGA*	fibrinogen alpha chain	Differential	Hardt et al., 2009,Patel et al., 2008	+	+	-	Coagulation factor	Protein metabolism	Protein binding	Extracellular
2244	FGB*	fibrinogen beta chain isoform 1 preproprotein	Up	Chi et al., 2009,Wang et al., 2008,Wang et al., 2009	+	+	-	Coagulation factor	Protein metabolism	Protein binding	Extracellular
2266	FGG*	fibrinogen gamma chain	Down	Changet al., 2011;Wang et al., 2009	+	+	+	Coagulation factor	Protein metabolism	Protein binding	Extracellular
	FGG*		Up	Baker et al., 2005
	FGG*		Differential	Bleijerveld et al., 2011;Hardt et al., 2009
	FKBP1A*		Differential	Hardt et al., 2009
2280	FKBP1A*	FK506 binding protein 1A, 12kDa	Down	Wang et al., 2009	+	-	-	Enzyme: Isomerase	Cell communication,Signal transduction	Isomerase activity	Cytoplasm
2288	FKBP4	FK506 binding protein 4, 59kDa	Differential	Patel et al., 2008	+	-	-	Enzyme: Isomerase	Metabolism,Energy pathways	Isomerase activity	Cytoplasm
2312	FLG	filaggrin	Differential	Hardt et al., 2009;Patel et al., 2008	-	-	-	Calcium binding protein	Cell communication,Signal transduction	Calcium ion binding	Nucleus
388698	FLG2	filaggrin family member 2	Differential	Hardt et al., 2009	+	-	-	Calcium binding protein	Cell communication,Signal transduction	Calcium ion binding	Extracellular
2316	FLNA	filamin A, alpha	Up	Chi et al., 2009	+	-	-	Structural protein,Anchor protein	Cell growth and/or maintenance	Cytoskeletal anchoring activity	Cytoplasm
2317	FLNB	filamin B, beta	Up	Chi et al., 2009	+	-	-	Cytoskeletal associated protein	Cell growth and/or maintenance	Cytoskeletal protein binding	Cytoplasm
2318	FLNC	filamin C, gamma	Differential	Patel et al., 2008	+	-	-	Cytoskeletal associated protein	Cell growth and/or maintenance	Cytoskeletal protein binding	Cytoplasm
2335	FN1	fibronectin 1	Up	Polachini et al., 2012;Chi et al., 2009;Chang et al., 2011; Chi et al., 2009	+	+	-	Extracellular matrix protein	Cell growth and/or maintenance	Extracellular matrix structural constituent	Nucleus, Extracellular
6624	FSCN1*	fascin homolog 1, actin-bundling protein (Strongylocentrotus purpuratus)	Up	Chi et al., 2009	+	-	-	Structural protein	Cell growth and/or maintenance	Structural molecule activity	Cytoplasm
	FSCN1*		Diffeerential	Ralhan et al., 2008
2512	FTL	ferritin light chain	UP	Merkley et al., 2009	+	-	-	Storage protein	Transport	Storage protein	Cytoplasm
10146	G3BP1	GTPase activating protein (SH3 domain) binding protein 1	Differential	Patel et al., 2008	-	-	-	RNA binding protein,Ribonuclease	Signal transduction,Regulation of nucleobase, nucleoside, nucleotide and nucleic acid metabolism	RNA binding,Ribonuclease activity	Cytosol
2548	GAA	glucosidase, alpha; acid	Differential	Patel et al., 2008	+	+	+	Enzyme: Glucosidase	Metabolism,Energy pathways	Glucosidase activity	Lysosome
2582	GALE	UDP-galactose-4-epimerase	Down	Wang et al., 2008	-	-	-	Enzyme: Epimerase	Metabolism	Racemase and epimerase activity	-
23193	GANAB	neutral alpha-glucosidase AB isoform 2 precursor	Differential	Patel et al., 2008	+	+	+	Enzyme: Hydrolase	Carbohydrate metabolism	Hydrolase activity	Endoplasmic reticulum
2597	GAPDH*	glyceraldehyde-3-phosphate dehydrogenase isoform 1	Up	Baker et al., 2005;Chen et al., 2004;Polachini et al., 2012	+	-	-	Enzyme: Dehydrogenase	Metabolism,Energy pathways	Catalytic activity	Cytoplasm
	GAPDH*		Down	Wang et al., 2008
26330	GAPDHS	Glyceraldehyde-3-phosphate dehydrogenase, testis-specific	Differential	Patel et al., 2008	+	-	-	Enzyme: Dehydrogenase	Metabolism,Energy pathways	Catalytic activity	Cell projection
2634	GBP2	guanylate binding protein 2, interferon-inducible	Up	Chi et al., 2009	-	-	-	GTPase	Cell communication,Signal transduction	GTPase activity	Cytoplasm
163351	GBP6	guanylate binding protein family, member 6	Down	Merkley et al., 2009	+	-	-	GTPase	Cell communication,Signal transduction	GTPase activity	-
2638	GC	group-specific component (vitamin D binding protein)	Differential	Hardt et al., 2009	-	+	-	Transport/cargo protein	Transport	Transporter activity	Extracellular
9648	GCC2	GRIP and coiled-coil domain containing 2	Differential	Patel et al., 2008	-	-	-	Structural protein	Cell growth and/or maintenance	Structural molecule activity	Golgi apparatus
2653	GCSH	glycine cleavage system protein H (aminomethyl carrier)	Differential	Patel et al., 2008	-	+	-	Enzyme: Transferase	Metabolism,Energy pathways	Transferase activity	Mitochondrion
2665	GDI2	rab GDP dissociation inhibitor beta isoform 1	Differential	Hardt et al., 2009	+	-	-	Membrane transport protein	Transport	Auxiliary transport protein activity	Cytoplasm
2670	GFAP	glial fibrillary acidic protein	Differential	Hardt et al., 2009	-	-	-	Structural protein	Cell growth and/or maintenance	Structural molecule activity	Cytoplasm
79017	GGCT	gamma-glutamylcyclotransferase isoform 1	Differential	Patel et al., 2008	+	-	-	Unclassified	Biological_process unknown	Molecular function unknown	-
64599	GIGYF1	PERQ amino acid rich with GYF domain protein 1	Differential	Hardt et al., 2009	-	-	-	-	-	-	-
9815	GIT2	G protein-coupled receptor kinase-interactor 2 isoform 4	Differential	Hardt et al., 2009	-	-	-	GTPase activating protein	Cell communication,Signal transduction	GTPase activator activity	Nucleus
2739	GLO1	glyoxalase I	Differential	Schaaij-Visser et al., 2009	+	-	-	Enzyme: Lyase	Metabolism,Energy pathways	Lyase activity	Cytoplasm
2745	GLRX	glutaredoxin (thioltransferase)	Differential	Patel et al., 2008	+	-	-	Enzyme: Oxidoreductase	Metabolism,Energy pathways	Oxidoreductase activity	Cytoplasm
51228	GLTP	glycolipid transfer protein	Differential	Patel et al., 2008	-	-	-	Transport/cargo protein	Transport	Transporter activity	Cytoplasm
2746	GLUD1	glutamate dehydrogenase 1	Differential	Patel et al., 2008	+	-	-	Enzyme: Dehydrogenase	Metabolism,Energy pathways	Catalytic activity	Mitochondrion
8833	GMPS	guanine monphosphate synthetase	Up	Baker et al., 2005	-	-	-	Enzyme: Amidinotransferase	Metabolism,Energy pathways	Amidinotransferase activity	-
2783	GNB2	guanine nucleotide binding protein (G protein), beta polypeptide 2	Differential	Patel et al., 2008	+	-	-	G protein	Cell communication,Signal transduction	GTPase activity	Cytoplasm
10399	GNB2L1*	guanine nucleotide binding protein (G protein), beta polypeptide 2-like 1	Up	Polachini et al., 2012	+	-	-	Adapter molecule	Cell communication,Signal transduction	Receptor signaling complex scaffold activity	Cytoplasm
	GNB2L1*		Down	Wang et al., 2008
55970	GNG12	guanine nucleotide binding protein (G protein), gamma 12	Differential	Patel et al., 2008	+	-	-	G protein	Cell communication,Signal transduction	GTPase activity	Cytoplasm
54331	GNG2	Guanine nucleotide-binding protein G(I)/G(S)/G(O) gamma-2 subunit precursor	Differential	Patel et al., 2008	+	-	+	G protein	Cell communication,Signal transduction	GTPase activity	-
2804	GOLGB1	golgin B1	Differential	Patel et al., 2008	-	-	+	Structural protein	Cell growth and/or maintenance	Structural molecule activity	Golgi apparatus
2817	GPC1	glypican 1	Differential	Patel et al., 2008	+	+	-	Cell surface receptor	Cell communication,Signal transduction	Receptor activity	Plasma membrane
	GPI*		Differential	Hardt et al., 2009;Patel et al., 2008
2821	GPI*	glucose phosphate isomerase	Up	Polachini et al., 2012	+	-	-	Enzyme: Isomerase	Metabolism,Energy pathways	Isomerase activity	Cytoplasm
2934	GSN	gelsolin isoform a precursor	Differential	Bleijerveld et al., 2011;Hardt et al., 2009;Ralhan et al., 2009	+	+	-	Cytoskeletal protein	Cell growth and/or maintenance	Structural constituent of cytoskeleton	Extracellular
2937	GSS	glutathione synthetase	UP	Merkley et al., 2009	+	-	-	Enzyme: Ligase	Metabolism,Energy pathways	Ligase activity	-
2941	GSTA4	glutathione S-transferase alpha 4	Differential	Hardt et al., 2009	-	-	-	Enzyme: Glutathione transferase	Metabolism,Energy pathways	Glutathione transferase activity	Mitochondrion
373156	GSTK1	glutathione S-transferase kappa 1	Differential	Schaaij-Visser et al., 2009	+	-	-	Enzyme: Glutathione transferase	Metabolism	Glutathione transferase activity	Mitochondrion, Peroxisome
2950	GSTP1	glutathione S-transferase pi 1	UP	Polachini et al., 2012;Wang et al., 2009	+	-	-	Enzyme: Glutathione transferase	Metabolism,Energy pathways	Glutathione transferase activity	Cytoplasm
	H1F0*		Differential	Patel et al., 2008
3005	H1F0*	H1 histone family, member 0	Up	Polachini et al., 2012	-	-	-	DNA binding protein	Regulation of nucleobase, nucleoside, nucleotide and nucleic acid metabolism	DNA binding	Nucleus
	H1FX*		Differential	Patel et al., 2008
8971	H1FX*	Histone H1x	Up	Polachini et al., 2012	-	-	-	DNA binding protein	Regulation of nucleobase, nucleoside, nucleotide and nucleic acid metabolism	DNA binding	Nucleus
3020	H3F3A	H3 histone, family 3A	Up	Baker et al., 2005	+	-	-	DNA binding protein	Regulation of nucleobase, nucleoside, nucleotide and nucleic acid metabolism	DNA binding	Nucleus
3032	HADHB*	hydroxyacyl-Coenzyme A dehydrogenase/3-ketoacyl-Coenzyme A thiolase/enoyl-Coenzyme A hydratase (trifunctional protein), beta subunit	Up	Baker et al., 2005	-	-	-	Enzyme: Dehydrogenase	Metabolism,Energy pathways	Catalytic activity	Mitochondrion
	HADHB*		Differential	Patel et al., 2008
23438	HARS2	histidyl-tRNA synthetase 2, mitochondrial (putative)	Differential	Patel et al., 2008	-	+	-	Enzyme: Ligase	Protein metabolism	Ligase activity	Cytoplasm
3039	HBA1	hemoglobin, alpha 1	Down	Changet al., 2011;Wang et al., 2009	+	-	-	Transport/cargo protein	Transport	Transporter activity	-
3040	HBA2	hemoglobin, alpha 2	Differential	Hardt et al., 2009	+	-	-	Transport/cargo protein	Transport	Transporter activity	Cytoplasm
3043	HBB*	hemoglobin, beta	Down	Changet al., 2011;Wang et al., 2009	+	-	+	Transport/cargo protein	Transport	Transporter activity	Extracellular
	HBB*		Up	Baker et al., 2005;Roesch-Ely et al., 2007
	HBB*		Differential	Hardt et al., 2009
3045	HBD*	hemoglobin, delta	Down	Polachini et al., 2012;Changet al., 2011	+	-	-	Transport/cargo protein	Transport	Transporter activity	-
	HBD*		Differential	Hardt et al., 2009
3046	HBE1	Hemoglobin subunit epsilon	Differential	Hardt et al., 2009	+	-	-	Transport/cargo protein	Transport	Transporter activity	Cytoplasm
3047	HBG1	hemoglobin, gamma A	Differential	Hardt et al., 2009	-	-	-	Transport/cargo protein	Transport	Transporter activity	-
3048	HBG2	hemoglobin, gamma G	Differential	Hardt et al., 2009	-	-	-	Transport/cargo protein	Transport	Transporter activity	-
3054	HCFC1	host cell factor 1	Differential	Patel et al., 2008	-	-	-	Transcription factor	Regulation of nucleobase, nucleoside, nucleotide and nucleic acid metabolism	Transcription factor activity	Cytoplasm, Nucleus
3055	HCK	hemopoietic cell kinase	Down	Wang et al., 2008	-	-	-	Tyrosine kinase	Cell communication,Signal transduction	Protein-tyrosine kinase activity	Cytoplasm
3094	HINT1	histidine triad nucleotide binding protein 1	Down	Wang et al., 2009	+	-	-	ATPase	Cell communication,Signal transduction	ATPase activity	Cytoplasm
3009	HIST1H1B	histone cluster 1, H1b	Up	Polachini et al., 2012	+	-	-	DNA binding protein	Regulation of nucleobase, nucleoside, nucleotide and nucleic acid metabolism	DNA binding	Nucleus
3006	HIST1H1C	histone cluster 1, H1c	Up	Polachini et al., 2012	-	-	-	DNA binding protein	Regulation of nucleobase, nucleoside, nucleotide and nucleic acid metabolism	DNA binding	Nucleus
3018	HIST1H2BB	histone cluster 1, H2bb	Up	Polachini et al., 2012	+	-	-	DNA binding protein	Regulation of nucleobase, nucleoside, nucleotide and nucleic acid metabolism	DNA binding	Nucleus
8349	HIST2H2BE	histone cluster 2, H2be	Diffeerential	Ralhan et al., 2008;Ralhan et al., 2009	+	-	-	DNA binding protein	Regulation of nucleobase, nucleoside, nucleotide and nucleic acid metabolism	DNA binding	Mitochondrial membrane, Nucleus
121504	HIST4H4	histone cluster 4, H4	Up	Baker et al., 2005	+	-	-	DNA binding protein	Regulation of nucleobase, nucleoside, nucleotide and nucleic acid metabolism	DNA binding	Nucleus
3099	HK2	hexokinase 2	Differential	Patel et al., 2008	-	-	-	Enzyme: Phosphotransferase	Metabolism,Energy pathways	Catalytic activity	Mitochondrion
3135	HLA-G	major histocompatibility complex, class I, G	Up	Chi et al., 2009	+	+	+	MHC complex protein	Immune response	MHC class I receptor activity,MHC class II receptor activity	Plasma membrane
3145	HMBS	hydroxymethylbilane synthase	Differential	Patel et al., 2008	-	-	-	Enzyme: Synthase	Metabolism,Energy pathways	Transferase activity	Cytoplasm
3146	HMGB1	high-mobility group box 1	Up	Polachini et al., 2012	-	-	-	DNA binding protein	Regulation of nucleobase, nucleoside, nucleotide and nucleic acid metabolism	DNA binding	Nucleus
3178	HNRNPA1	heterogeneous nuclear ribonucleoprotein A1	Differential	Hardt et al., 2009;Ralhan et al., 2009	+	-	-	RNA binding protein	Regulation of nucleobase, nucleoside, nucleotide and nucleic acid metabolism	RNA binding	Nucleus
3181	HNRNPA2B1	heterogeneous nuclear ribonucleoprotein A2/B1	Up	Polachini et al., 2012	+	-	-	RNA binding protein,Ribonucleoprotein	Regulation of nucleobase, nucleoside, nucleotide and nucleic acid metabolism	RNA binding,Transcription factor binding	Nucleus
3183	HNRNPC	heterogeneous nuclear ribonucleoprotein C (C1/C2)	UP	Polachini et al., 2012;Wang et al., 2009	+	-	-	RNA binding protein	Regulation of nucleobase, nucleoside, nucleotide and nucleic acid metabolism	RNA binding	Nucleus
3190	HNRNPK*	heterogeneous nuclear ribonucleoprotein K	Up	Polachini et al., 2012	+	-	-	Ribonucleoprotein	Regulation of nucleobase, nucleoside, nucleotide and nucleic acid metabolism	Ribonucleoprotein	Nucleus
	HNRNPK*		Differential	Ralhan et al., 2009
3240	HP	haptoglobin isoform 1 preproprotein	Differential	Bleijerveld et al., 2011;Hardt et al., 2009	+	+	-	Transport/cargo protein	Immune response	Transporter activity	Extracellular
3250	HPR	haptoglobin-related protein	Differential	Hardt et al., 2009	+	+	-	Secreted polypeptide	Immune response	Molecular function unknown	Extracellular
3263	HPX	hemopexin	Differential	Hardt et al., 2009	+	+	-	Transport/cargo protein	Transport	Transporter activity	Extracellular
3273	HRG	histidine-rich glycoprotein	Differential	Hardt et al., 2009;Patel et al., 2008	+	+	-	Adapter molecule	Apoptosis	Protein binding,Polysaccharide binding,Binding,Immunoglobulin binding,Metal ion binding,Complement binding	Extracellular
3320	HSP90AA1	heat shock protein 90kDa alpha (cytosolic), class A member 1	Up	Polachini et al., 2012;Chanthammachat et al., 2013	+	-	-	Chaperone	Protein metabolism	Chaperone activity	Cytoplasm
3326	HSP90AB1	heat shock protein HSP 90-beta isoform b	Up	Polachini et al., 2012	+	-	-	Chaperone	Cell communication,Signal transduction	Chaperone activity	Cytoplasm
7184	HSP90B1	heat shock protein 90kDa beta (Grp94), member 1	Diffeerential	Ralhan et al., 2008;Bleijerveld et al., 2011;Ralhan et al., 2009;Schaaij-Visser et al., 2009	+	+	-	Heat shock protein	Protein metabolism	Heat shock protein activity	Endoplasmic reticulum
3303	HSPA1A	heat shock 70kDa protein 1A	Down	Chi et al., 2009	+	-	-	Chaperone	Protein metabolism	Chaperone activity	Cytoplasm
3304	HSPA1B	heat shock 70kDa protein 1B	Differential	Bleijerveld et al., 2011	+	-	-	Chaperone	Protein metabolism	Chaperone activity	Cytoplasm
	HSPA1L*		Differential	Hardt et al., 2009
3305	HSPA1L*	heat shock 70kDa protein 1-like	Down	Chi et al., 2009	+	-	-	Heat shock protein	Protein metabolism	Heat shock protein activity	Cytoplasm
3306	HSPA2	heat shock 70kDa protein 2	Differential	Hardt et al., 2009	+	-	-	Heat shock protein	Protein metabolism	Heat shock protein activity	Nucleus
3308	HSPA4	heat shock 70kDa protein 4	Differential	Patel et al., 2008	+	-	-	Chaperone	Protein metabolism	Chaperone activity	Cytoplasm, Golgi apparatus
3309	HSPA5	heat shock 70kDa protein 5 (glucose-regulated protein, 78kDa)	Differential	Bleijerveld et al., 2011;Hardt et al., 2009;Chanthammachat et al., 2013;Chi et al., 2009	+	+	-	Chaperone	Protein metabolism	Chaperone activity	Endoplasmic reticulum
3310	HSPA6	heat shock 70kDa protein 6 (HSP70B')	Differential	Hardt et al., 2009	+	-	-	Heat shock protein	Protein metabolism	Heat shock protein activity	Nucleus
	HSPA8*		Differential	Bleijerveld et al., 2011;Hardt et al., 2009
3312	HSPA8*	heat shock cognate 71 kDa protein isoform 1	UP	Polachini et al., 2012;Chanthammachat et al., 2013;Wang et al., 2009	+	-	-	Heat shock protein	Protein metabolism	Heat shock protein activity	Cytoplasm, Nucleolus
3313	HSPA9	heat shock 70kDa protein 9 (mortalin)	Differential	Bleijerveld et al., 2011	+	-	-	Chaperone	Protein metabolism	Chaperone activity	Mitochondrion
3315	HSPB1*	heat shock 27kDa protein 1	UP	Polachini et al., 2012;Wang et al., 2009;Wang et al., 2008	+	-	-	Chaperone	Protein metabolism	Chaperone activity	Cytoplasm
	HSPB1*		Differential	Ralhan et al., 2009;Turhani et al., 2006;Ralhan et al., 2008
3329	HSPD1*	heat shock 60kDa protein 1 (chaperonin)	Up	Polachini et al., 2012	+	-	-	Heat shock protein	Apoptosis,Protein metabolism,Signal transduction,Protein folding,Regulation of immune response	Heat shock protein activity	Mitochondrial matrix
	HSPD1*		Down	Wang et al., 2009
3339	HSPG2	Basement membrane-specific heparan sulfate proteoglycan core protein precursor	Up	Chang et al., 2011	+	+	-	Extracellular matrix protein	Cell growth and/or maintenance	Extracellular matrix structural constituent	Extracellular
10808	HSPH1	heat shock 105kDa/110kDa protein 1	Differential	Patel et al., 2008	+	-	-	Heat shock protein,Chaperone	Protein metabolism	Heat shock protein activity,Chaperone activity	Cytoplasm
10525	HYOU1	hypoxia up-regulated 1	Up	Polachini et al., 2012;Chi et al., 2009	+	+	+	Chaperone	Protein metabolism	Chaperone activity	Endoplasmic reticulum
	HYOU2		Up	Chi et al., 2009
3418	IDH2	isocitrate dehydrogenase 2 (NADP+), mitochondrial	Differential	Schaaij-Visser et al., 2009	-	-	-	Enzyme: Dehydrogenase	Metabolism,Energy pathways	Catalytic activity	Mitochondrion
10437	IFI30	gamma-interferon-inducible lysosomal thiol reductase preproprotein	Up	Baker et al., 2005	-	+	-	Enzyme: Reductase	Metabolism,Energy pathways	Catalytic activity	Lysosome
8519	IFITM1	interferon induced transmembrane protein 1 (9-27)	Up	Chi et al., 2009	+	-	+	Unclassified	Cell communication,Signal transduction	Molecular function unknown	Plasma membrane
3483	IGFALS	insulin-like growth factor binding protein, acid labile subunit	Differential	Hardt et al., 2009	+	+	-	Unclassified	Cell communication,Signal transduction	Molecular function unknown	Extracellular
	IGHA1*		Differential	Bleijerveld et al., 2011;Hardt et al., 2009
3493	IGHA1*	immunoglobulin heavy constant alpha 1	Up	Polachini et al., 2012	+	-	-	-	-	-	-
3494	IGHA2	immunoglobulin heavy constant alpha 2 (A2m marker)	Differential	Hardt et al., 2009	+	-	-	Immunoglobulin	Immune response	Antigen binding	-
3492	IGHG1	Immunglobulin heavy chain variable region	Differential	Hardt et al., 2009	+	-	+	Immunoglobulin	Immune response	Antigen binding	-
3501	IGHG2	immunoglobulin heavy constant gamma 2 (G2m marker)	Differential	Hardt et al., 2009	+	-	-	-	-	-	-
3502	IGHG3	immunoglobulin heavy constant gamma 3 (G3m marker)	Differential	Hardt et al., 2009	+	-	+	Immunoglobulin	Immune response	Antigen binding	-
3503	IGHG4	immunoglobulin heavy constant gamma 4 (G4m marker)	Differential	Hardt et al., 2009	+	-	-	Immunoglobulin	Immune response	Antigen binding	-
3507	IGHM	immunoglobulin heavy constant mu	Differential	Hardt et al., 2009	+	-	+	Immunoglobulin	Immune response	Antigen binding	Extracellular
3508	IGHMBP2	DNA-binding protein SMUBP-2	Differential	Patel et al., 2008	-	-	-	Transcription factor	Regulation of nucleobase, nucleoside, nucleotide and nucleic acid metabolism	Transcription factor activity	Nucleus
3512	IGJ	immunoglobulin J polypeptide, linker protein for immunoglobulin alpha and mu polypeptides	Differential	Hardt et al., 2009	+	+	-	Immunoglobulin	Immune response	Antigen binding	Endoplasmic reticulum
3514	IGKC*	immunoglobulin kappa constant	Differential	Bleijerveld et al., 2011;Hardt et al., 2009	+	-	-	Immunoglobulin	Immune response	Antigen binding	Cytoplasm
	IGKC*		Up	Wang et al., 2009
28908	IGKV4-1	immunoglobulin kappa variable 4-1	Differential	Hardt et al., 2009	+	+	-	-	-	-	-
28834	IGLC7	immunoglobulin lambda constant 7	Up	Polachini et al., 2012	-	-	-
3557	IL1RN	interleukin 1 receptor antagonist	Differential	Schaaij-Visser et al., 2009	+	+	-	Cytokine	Cell communication,Signal transduction	Cytokine activity	Extracellular
3612	IMPA1	inositol(myo)-1(or 4)-monophosphatase 1	Differential	Patel et al., 2008	-	-	-	Enzyme: Phosphatase	Metabolism,Energy pathways	Phosphoprotein phosphatase activity	Cytoplasm
55705	IPO9	importin 9	Differential	Patel et al., 2008	-	-	-	Transport/cargo protein	Transport	Transporter activity	Cytoplasm
8826	IQGAP1	IQ motif containing GTPase activating protein 1	Up	Baker et al., 2005	+	-	-	GTPase activating protein	Cytoskeleton organization and biogenesis	GTPase activator activity	Cytoplasm, Nucleus
3697	ITIH1	inter-alpha (globulin) inhibitor H1	Differential	Hardt et al., 2009	-	+	+	Protease inhibitor	Protein metabolism	Protease inhibitor activity	Extracellular
3698	ITIH2	inter-alpha (globulin) inhibitor H2	Differential	Hardt et al., 2009	+	+	-	Protease inhibitor	Protein metabolism	Protease inhibitor activity	Extracellular
3700	ITIH4	inter-alpha (globulin) inhibitor H4 (plasma Kallikrein-sensitive glycoprotein)	Differential	Hardt et al., 2009;Patel et al., 2008	+	+	-	Protease inhibitor	Protein metabolism	Protease inhibitor activity	Extracellular
50618	ITSN2	intersectin 2	Differential	Patel et al., 2008	+	-	-	Adapter molecule	Protein transport	Protein domain specific binding	Cytoplasm, Endosome
3713	IVL	involucrin isoform 1	Up	Thiel et al., 2011	+	-	-	Structural protein	Cell growth and/or maintenance	Structural molecule activity	Cytoplasm
	JUP*		Differential	Hardt et al., 2009;Turhani et al., 2006
3728	JUP*	junction plakoglobin	UP	Liao et al., 2011	+	-	-	Adhesion molecule	Cell communication,Signal transduction	Cell adhesion molecule activity	Cytoplasm
3745	KCNB1	potassium voltage-gated channel, Shab-related subfamily, member 1	Differential	Patel et al., 2008	-	-	+	Voltage gated channel	Transport	Voltage-gated ion channel activity	Plasma membrane
115207	KCTD12	potassium channel tetramerisation domain containing 12	Up	Chang et al., 2011	-	-	-	Ion channel	Transport	Ion channel activity	Cytoplasm
9764	KIAA0513	KIAA0513	Differential	Patel et al., 2008	-	-	-	Unclassified	Biological_process unknown	Molecular function unknown	Cytoplasm
23303	KIF13B	kinesin family member 13B	Differential	Patel et al., 2008	-	-	-	Motor protein	Cell growth and/or maintenance	Motor activity	Cytoplasm
55582	KIF27	kinesin-like protein KIF27 isoform B	Differential	Hardt et al., 2009	-	-	-	Motor protein	Cell growth and/or maintenance	Motor activity	-
3831	KLC1	kinesin light chain 1	Differential	Hardt et al., 2009	-	-	-	Motor protein	Signal transduction	Motor activity	Cytoplasm
3827	KNG1	kininogen-1 isoform 2 precursor	Differential	Hardt et al., 2009;Patel et al., 2008	+	+	-	Coagulation factor	Protein metabolism	Protease inhibitor activity	Extracellular
	KRT1*		Up	Baker et al., 2005;Chanthammachat et al., 2013
	KRT1*		Differential	Hardt et al., 2009
3848	KRT1*	keratin 1	Down	Polachini et al., 2012	+	-	-	Structural protein	Cell growth and/or maintenance	Structural molecule activity	Plasma membrane
3858	KRT10*	keratin 10	Up	Polachini et al., 2012;Chang et al., 2011., 2011; Baker et al., 2005	+	-	-	Structural protein	Cell growth and/or maintenance	Structural molecule activity	Cytoplasm
	KRT10*		Differential	Hardt et al., 2009
3859	KRT12	keratin 12	Differential	Hardt et al., 2009	+	-	-	Structural protein	Cell growth and/or maintenance	Structural molecule activity	Nucleus
3860	KRT13*	keratin 13	Up	Thiel et al., 2011;Baker et al., 2005	+	-	-	Structural protein	Cell growth and/or maintenance	Structural molecule activity	Cytoplasm, Nucleus
	KRT13*		Differential	Hardt et al., 2009;Schaaij-Visser et al., 2009
	KRT13*		Down	Chi et al., 2009;Merkley et al., 2009
	KRT14*		Differential	Hardt et al., 2009
3861	KRT14*	keratin 14	UP	Polachini et al., 2012; Wang et al., 2009;Wang et al., 2009;Baker et al., 2005.,Thiel et al., 2011	+	-	-	Cytoskeletal protein	Cell growth and/or maintenance	Structural constituent of cytoskeleton	Cytoplasm
3866	KRT15*	keratin 15	Up	Baker et al., 2005	+	-	-	Cytoskeletal protein	Cell growth and/or maintenance	Structural constituent of cytoskeleton	Cytoplasm
	KRT15*		Differential	Hardt et al., 2009
	KRT15*		Down	Chi et al., 2009
3868	KRT16*	keratin 16	Up	Polachini et al., 2012;Baker et al., 2005;Chi et al., 2009;Thiel et al., 2011	+	-	-	Cytoskeletal protein	Cell growth and/or maintenance	Structural constituent of cytoskeleton	Cytoplasm
	KRT16*		Differential	Hardt et al., 2009
3872	KRT17*	keratin 17	Up	Polachini et al., 2012; Thiel et al., 2011;Merkley et al., 2009;Chi et al., 2009; Chanthammachat et al., 2013;Baker et al., 2005	+	-	-	Cytoskeletal protein	Cell growth and/or maintenance	Structural constituent of cytoskeleton	Cytoplasm
	KRT17*		Differential	Hardt et al., 2009
3875	KRT18	keratin 18	Differential	Hardt et al., 2009	+	-	-	Cytoskeletal protein	Cell growth and/or maintenance	Structural constituent of cytoskeleton	Cytoplasm
3880	KRT19*	keratin 19	Up	Polachini et al., 2012; Thiel et al., 2011;Baker et al., 2005	+	-	-	Cytoskeletal protein	Cell growth and/or maintenance	Structural constituent of cytoskeleton	Cytoplasm
	KRT19*		Differential	Bleijerveld et al., 2011; Patel et al., 2008;Hardt et al., 2009
	KRT19*		Down	Chi et al., 2009
3849	KRT2*	keratin 2	Up	Changet al., 2011; Baker et al., 2005	+	-	-	Cytoskeletal associated protein	Cell growth and/or maintenance	Cytoskeletal protein binding	Cytoplasm
	KRT2*		Differential	Hardt et al., 2009
54474	KRT20	keratin 20	Differential	Hardt et al., 2009	+	-	-	Unclassified,Structural protein,Cytoskeletal protein	Biological_process unknown,Cytoskeleton organization and biogenesis	Protein binding,Molecular function unknown,Structural constituent of cytoskeleton	Cytoplasm, Golgi apparatus
192666	KRT24	keratin 24	Differential	Hardt et al., 2009	+	-	-	Structural protein	Cell growth and/or maintenance	Structural molecule activity	-
342574	KRT27	keratin 27	Differential	Hardt et al., 2009	+	-	-	Structural protein	Cell growth and/or maintenance	Structural molecule activity	-
162605	KRT28	keratin 28	Differential	Hardt et al., 2009	+	-	-	Unclassified	Biological_process unknown	Molecular function unknown	-
3850	KRT3*	keratin 3	Up	Baker et al., 2005	+	-	-	Cytoskeletal protein	Cell growth and/or maintenance	Structural constituent of cytoskeleton	Cytoplasm
	KRT3*		Differential	Hardt et al., 2009
3881	KRT31	keratin 31	Differential	Hardt et al., 2009	-	-	-	Structural protein	Cell growth and/or maintenance	Structural molecule activity	-
3882	KRT32	keratin 32	Differential	Hardt et al., 2009	-	-	-	Cytoskeletal protein	Cell growth and/or maintenance	Structural constituent of cytoskeleton	Cytoplasm
3884	KRT33B*	keratin 33B	Up	Baker et al., 2005	+	-	-	Cytoskeletal protein	Cell growth and/or maintenance	Structural constituent of cytoskeleton	Cytoplasm
	KRT33B*		Differential	Hardt et al., 2009
3886	KRT35	keratin 35	Differential	Hardt et al., 2009; Patel et al., 2008	-	-	-	Cytoskeletal protein	Cell growth and/or maintenance	Structural constituent of cytoskeleton	Cytoplasm
8689	KRT36*	keratin 36	Up	Baker et al., 2005	-	-	-	Structural protein	Cell growth and/or maintenance	Structural molecule activity	-
	KRT36*		Differential	Hardt et al., 2009
8688	KRT37	keratin 37	Differential	Hardt et al., 2009	-	-	-	Cytoskeletal protein	Cell growth and/or maintenance	Structural constituent of cytoskeleton	Cytoplasm
8687	KRT38	keratin 38	Differential	Hardt et al., 2009	-	-	-	Cytoskeletal protein	Cell growth and/or maintenance	Structural constituent of cytoskeleton	Cytoplasm
3851	KRT4*	keratin 4	Down	Polachini et al., 2012; Chi et al., 2009;Merkley et al., 2009	+	-	+	Cytoskeletal protein	Cell growth and/or maintenance	Structural constituent of cytoskeleton	Cytoplasm
3852	KRT5*	keratin 5	Up	Polachini et al., 2012; Thiel et al., 2011; Merkley et al., 2009; Baker et al., 2005	+	-	-	Structural protein	Cell growth and/or maintenance	Structural molecule activity	Cytoplasm
	KRT5*		Differential	Hardt et al., 2009
	KRT6A*		Differential	Hardt et al., 2009
3853	KRT6A*	keratin 6A	Up	Polachini et al., 2012; Chi et al., 2009; Chanthammachat et al., 2013; Baker et al., 2005	+	-	-	Structural protein	Cell growth and/or maintenance	Structural molecule activity	Cytoplasm
3854	KRT6B*	keratin 6B	Up	Thiel et al., 2011	+	-	-	Structural protein	Cell growth and/or maintenance	Structural molecule activity	Cytoplasm
	KRT6B*		Differential	Hardt et al., 2009; Turhani et al., 2006
	KRT6C*		Differential	Hardt et al., 2009
286887	KRT6C*	keratin 6C	Up	Chi et al., 2009	+	-	-	-	-	-	-
3855	KRT7	keratin 7	Differential	Hardt et al., 2009; Patel et al., 2008	+	-	-	Cytoskeletal protein	Cell growth and/or maintenance	Structural constituent of cytoskeleton	Cytoplasm, Plasma membrane
112802	KRT71	keratin 71	Differential	Hardt et al., 2009	-	-	-	Structural protein	Cell growth and/or maintenance	Structural molecule activity	Cytoskeleton
140807	KRT72	keratin 72	Differential	Hardt et al., 2009	+	-	-	Cytoskeletal protein	Cell growth and/or maintenance	Structural constituent of cytoskeleton	Cytoskeleton
319101	KRT73	keratin 73	Differential	Hardt et al., 2009	+	-	-	Structural protein	Cell growth and/or maintenance	Structural molecule activity	-
121391	KRT74	keratin 74	Differential	Hardt et al., 2009	+	-	-	Cytoskeletal protein	Cell growth and/or maintenance	Structural constituent of cytoskeleton	-
9119	KRT75	keratin 75	Differential	Hardt et al., 2009	+	-	-	Structural protein	Cell growth and/or maintenance	Structural molecule activity	-
51350	KRT76	keratin 76	Differential	Hardt et al., 2009; Patel et al., 2008	+	-	-	Cytoskeletal protein	Cell growth and/or maintenance	Structural constituent of cytoskeleton	Cytoplasm
374454	KRT77	keratin 77	Differential	Hardt et al., 2009	+	-	-	Structural protein	Cell growth and/or maintenance	Structural molecule activity	-
338785	KRT79	keratin 79	Differential	Hardt et al., 2009	+	-	-	Structural protein	Cell growth and/or maintenance	Structural molecule activity	Cytoskeleton
	KRT8*		Differential	Hardt et al., 2009
	KRT8*		Down	Merkley et al., 2009
3856	KRT8*	keratin 8	Up	Polachini et al., 2012; Baker et al., 2005	+	-	-	Structural protein	Cell growth and/or maintenance	Structural molecule activity	Cytoplasm
144501	KRT80	keratin 80	Differential	Hardt et al., 2009	+	-	-	Cytoskeletal protein	Cell growth and/or maintenance	Structural constituent of cytoskeleton	-
3888	KRT82	keratin 82	Differential	Hardt et al., 2009	-	-	-	Structural protein	Cell growth and/or maintenance	Structural molecule activity	-
3890	KRT84	keratin 84	Differential	Hardt et al., 2009	+	-	-	Structural protein	Cell growth and/or maintenance	Structural molecule activity	-
	KRT9*		Differential	Hardt et al., 2009
3857	KRT9*	keratin 9	Up	Polachini et al., 2012; Baker et al., 2005	+	-	-	Structural protein	Cell growth and/or maintenance	Structural molecule activity	Cytoplasm
3895	KTN1	kinectin 1 (kinesin receptor)	Differential	Patel et al., 2008	-	-	+	Anchor protein	Cell growth and/or maintenance	Cytoskeletal anchoring activity	Cytoplasm, Nucleus, Endoplasmic reticulum
3898	LAD1	ladinin 1	Differential	Patel et al., 2008	-	-	-	Anchor protein	Cell growth and/or maintenance	Cytoskeletal anchoring activity	Plasma membrane
3913	LAMB2	laminin, beta 2 (laminin S)	Up	Changet al., 2011	+	+	-	Extracellular matrix protein	Cell growth and/or maintenance	Extracellular matrix structural constituent	Extracellular
3915	LAMC1*	laminin, gamma 1 (formerly LAMB2)	Up	Changet al., 2011	+	+	-	Extracellular matrix protein	Cell growth and/or maintenance	Extracellular matrix structural constituent	Extracellular
	LAMC1*		Differential	Patel et al., 2008
3918	LAMC2*	laminin, gamma 2	Up	Chi et al., 2009	+	+	-	Structural protein	Cell growth and/or maintenance	Structural molecule activity	Cytoplasm
	LAMC2*		Differential	Patel et al., 2008
3916	LAMP1	lysosomal-associated membrane protein 1	Up	Baker et al., 2005	+	+	+	Integral membrane protein	Biological_process unknown,Regulation of exocytosis	Molecular function unknown	Lysosome
51056	LAP3	leucine aminopeptidase 3	Up	Chi et al., 2009	+	-	-	Aminopeptidase	Protein metabolism	Aminopeptidase activity	Cytoplasm
3933	LCN1	lipocalin 1 (tear prealbumin)	Differential	Patel et al., 2008	+	+	-	Transport/cargo protein	Transport	Transporter activity	Extracellular
	LCN2*		Differential	Hardt et al., 2009
3934	LCN2*	lipocalin 2	Up	Polachini et al., 2012	+	+	-	Transport/cargo protein	Transport	Transporter activity	Extracellular
3936	LCP1	lymphocyte cytosolic protein 1 (L-plastin)	Differential	Bleijerveld et al., 2011; Schaaij-Visser et al., 2009	+	-	-	Calcium binding protein	Cell communication,Signal transduction	Calcium ion binding	Cytoplasm
	LDHA*		Differential	Hardt et al., 2009; Ralhan et al., 2008; Schaaij-Visser et al., 2009
3939	LDHA*	lactate dehydrogenase A	Up	Chi et al., 2009; Chanthammachat et al., 2013	+	-	-	Enzyme: Dehydrogenase	Metabolism,Energy pathways	Catalytic activity	Cytoplasm
160287	LDHAL6A	lactate dehydrogenase A-like 6A	Differential	Hardt et al., 2009	-	-	-	Enzyme: Oxidoreductase	Metabolism,Energy pathways	Oxidoreductase activity	-
92483	LDHAL6B	lactate dehydrogenase A-like 6B	Differential	Hardt et al., 2009	+	-	-	Enzyme: Oxidoreductase	Metabolism,Energy pathways	Oxidoreductase activity	-
	LDHB*		Differential	Hardt et al., 2009
3945	LDHB*	lactate dehydrogenase B	Down	Wang et al., 2009	+	-	-	Enzyme: Dehydrogenase	Metabolism,Energy pathways	Catalytic activity	Cytoplasm
3948	LDHC	lactate dehydrogenase C	Differential	Hardt et al., 2009	-	-	-	Enzyme: Dehydrogenase	Metabolism,Energy pathways	Catalytic activity	Cytoplasm
23592	LEMD3	LEM domain containing 3	Differential	Patel et al., 2008	-	-	+	Integral membrane protein	Immune response	Nucleotide binding	Nucleus
3956	LGALS1	lectin, galactoside-binding, soluble, 1	Up	Polachini et al., 2012	+	-	-	Ligand	Immune response	Receptor binding	Extracellular
3959	LGALS3BP	lectin, galactoside-binding, soluble, 3 binding protein	Differential	Patel et al., 2008	+	+	-	Extracellular matrix protein	Immune response	Extracellular matrix structural constituent	Extracellular
3963	LGALS7*	lectin, galactoside-binding, soluble, 7	Up	Polachini et al., 2012; Wang et al., 2008	+	-	-	Cell junction protein	Cell growth and/or maintenance	Cell adhesion molecule activity	Extracellular
	LGALS7*		Differential	Turhani et al., 2006
653499	LGALS7B*	lectin, galactoside-binding, soluble, 7B	Differential	Turhani et al., 2006	+	-	-	Unclassified	Biological_process unknown	Molecular function unknown	-
	LGALS7B*		Up	Wang et al., 2009
	LIMA1*		Differential	Hardt et al., 2009; Patel et al., 2008
51474	LIMA1*	LIM domain and actin-binding protein 1 isoform 4	Up	Chi et al., 2009	+	-	-	Cytoskeletal protein	Cell growth and/or maintenance	Structural constituent of cytoskeleton	Cytoplasm
	LMNA*		Differential	Hardt et al., 2009;Schaaij-Visser et al., 2009
4000	LMNA*	lamin A/C	Up	Polachini et al., 2012	+	-	-	Structural protein	Cell growth and/or maintenance	Structural molecule activity	Cytoplasm, Nucleus
4001	LMNB1	lamin B1	Differential	Bleijerveld et al., 2011; Schaaij-Visser et al., 2009	-	-	-	Structural protein	Cell growth and/or maintenance	Structural molecule activity	Nucleus
84823	LMNB2	lamin B2	Differential	Bleijerveld et al., 2011; Hardt et al., 2009	-	-	-	Structural protein	Cell growth and/or maintenance	Structural molecule activity	Nucleus
116844	LRG1	leucine-rich alpha-2-glycoprotein 1	Differential	Hardt et al., 2009	+	+	-	Unclassified,Secreted polypeptide	Cell adhesion,Biological_process unknown,Signal transduction	Molecular function unknown,Cell adhesion molecule activity	Mitochondrial membrane, Extracellular, Plasma membrane
4043	LRPAP1	low density lipoprotein receptor-related protein associated protein 1	Differential	Patel et al., 2008	-	+	+	Chaperone	Protein metabolism	Chaperone activity	Endoplasmic reticulum
57819	LSM2	U6 snRNA-associated Sm-like protein LSm2	Differential	Patel et al., 2008	-	-	-	RNA binding protein	Regulation of nucleobase, nucleoside, nucleotide and nucleic acid metabolism	RNA binding	Cytoplasm
4046	LSP1	lymphocyte-specific protein 1	Differential	Patel et al., 2008	+	-	-	Calcium binding protein	Cell communication,Signal transduction	Calcium ion binding	Plasma membrane
4052	LTBP1	latent transforming growth factor beta binding protein 1	Differential	Patel et al., 2008	+	+	-	Extracellular matrix protein	Cell growth and/or maintenance	Extracellular matrix structural constituent	Extracellular
4054	LTBP3	latent transforming growth factor beta binding protein 3	Differential	Patel et al., 2008	+	+	+	Extracellular matrix protein	Cell growth and/or maintenance	Extracellular matrix structural constituent	Extracellular
4057	LTF	lactotransferrin isoform 1 precursor	Differential	Hardt et al., 2009	+	+	-	Transport/cargo protein	Transport	Transporter activity	Secretory granule
4060	LUM*	lumican	Up	Polachini et al., 2012; Changet al., 2011	-	+	-	Extracellular matrix protein	Cell growth and/or maintenance	Extracellular matrix structural constituent	Extracellular
	LUM*		Differential	Hardt et al., 2009; Ralhan et al., 2008
4069	LYZ	lysozyme (renal amyloidosis)	Differential	Hardt et al., 2009	+	+	-	Enzyme: Hydrolase	Metabolism,Energy pathways	Hydrolase activity	Extracellular
4126	MANBA	mannosidase, beta A, lysosomal	Differential	Patel et al., 2008	-	+	-	Enzyme: Glycosidase	Metabolism,Energy pathways	Catalytic activity	Lysosome
	MANF*	mesencephalic astrocyte-derived neurotrophic factor precursor	Differential	Patel et al., 2008				Unclassified
7873	MANF*	mesencephalic astrocyte-derived neurotrophic factor precursor	Up	Polachini et al., 2012	-	+	-	Unclassified	Biological_process unknown	Molecular function unknown	Cytoplasm
6416	MAP2K4	mitogen-activated protein kinase kinase 4	Differential	Patel et al., 2008	-	-	-	Dual specificity kinase	Cell communication,Signal transduction	Protein threonine/tyrosine kinase activity	Cytoplasm, Plasma membrane
22919	MAPRE1	microtubule-associated protein, RP/EB family, member 1	Diffeerential	Ralhan et al., 2008	-	-	-	Cell cycle control protein	Cell communication,Signal transduction	Protein binding	Centrosome
4082	MARCKS*	myristoylated alanine-rich protein kinase C substrate	Up	Changet al., 2011	+	-	-	Cytoskeletal protein	Cell growth and/or maintenance	Structural constituent of cytoskeleton	Plasma membrane
	MARCKS*		Differential	Patel et al., 2008; Ralhan et al., 2009
4141	MARS	28 kDa protein	Differential	Patel et al., 2008	+	-	-	Enzyme: Ligase	Protein metabolism	Ligase activity	Cytoplasm
	MB*		Differential	Hardt et al., 2009
4151	MB*	Myoglobin	Up	Polachini et al., 2012	-	-	-	Transport/cargo protein	Transport	Transporter activity	Sarcoplasm
	MB*		Down	Wang et al., 2009
4190	MDH1	malate dehydrogenase 1, NAD (soluble)	Down	Wang et al., 2008; Wang et al., 2009	+	-	-	Enzyme: Dehydrogenase	Metabolism,Energy pathways	Catalytic activity	Cytoplasm
4191	MDH2	malate dehydrogenase 2, NAD (mitochondrial)	Up	Polachini et al., 2012	+	-	-	Enzyme: Dehydrogenase	Metabolism,Energy pathways	Catalytic activity	Mitochondrion
4210	MEFV	Mediterranean fever	Differential	Patel et al., 2008	-	-	-	Transcription factor	Regulation of nucleobase, nucleoside, nucleotide and nucleic acid metabolism	Transcription factor activity	Cytoplasm
4239	MFAP4	microfibril-associated glycoprotein 4 isoform 2 precursor	Down	Wang et al., 2009	+	+	-	Extracellular matrix protein	Cell growth and/or maintenance	Extracellular matrix structural constituent	Extracellular
4282	MIF	macrophage migration inhibitory factor (glycosylation-inhibiting factor)	Differential	Patel et al., 2008	+	-	-	Cytokine	Cell communication,Signal transduction	Cytokine activity	Extracellular
4312	MMP1	matrix metallopeptidase 1 (interstitial collagenase)	Up	Baker et al., 2005	+	+	-	Metallo protease	Protein metabolism	Metallopeptidase activity	Extracellular
4317	MMP8	matrix metallopeptidase 8 (neutrophil collagenase)	Differential	Hardt et al., 2009	-	+	-	Metallo protease	Protein metabolism	Metallopeptidase activity	Extracellular
4318	MMP9	matrix metallopeptidase 9 (gelatinase B, 92kDa gelatinase, 92kDa type IV collagenase)	Differential	Hardt et al., 2009	-	+	-	Metallo protease	Protein metabolism	Metallopeptidase activity	Extracellular
4332	MNDA	myeloid cell nuclear differentiation antigen	Differential	Patel et al., 2008	+	-	-	Transcription factor	Regulation of nucleobase, nucleoside, nucleotide and nucleic acid metabolism	Transcription factor activity	Nucleus
4354	MPP1	membrane protein, palmitoylated 1, 55kDa	Differential	Patel et al., 2008	-	-	-	Structural protein	Cell growth and/or maintenance	Structural molecule activity	Plasma membrane
2956	MSH6	mutS homolog 6 (E. coli)	Differential	Patel et al., 2008	+	-	-	DNA repair protein	DNA repair	DNA binding	Nucleus
4478	MSN	moesin	Differential	Hardt et al., 2009	+	-	-	Cytoskeletal protein	Cell growth and/or maintenance	Structural constituent of cytoskeleton	Cytoplasm
92140	MTDH	metadherin	Differential	Patel et al., 2008	-	-	+	Unclassified	Biological_process unknown	Molecular function unknown	Endoplasmic reticulum
4522	MTHFD1	methylenetetrahydrofolate dehydrogenase (NADP+ dependent) 1, methenyltetrahydrofolate cyclohydrolase, formyltetrahydrofolate synthetase	Differential	Patel et al., 2008	+	-	-	Enzyme: Dehydrogenase	Metabolism,Energy pathways	Catalytic activity	Cytoplasm
	MTPN*		Differential	Patel et al., 2008
136319	MTPN*	myotrophin	Down	Wang et al., 2008	-	-	-	Cell cycle control protein	Protein metabolism	Protein binding	Cytoplasm
4599	MX1	myxovirus (influenza virus) resistance 1, interferon-inducible protein p78 (mouse)	Up	Chi et al., 2009	+	-	-	GTPase	Cell communication,Signal transduction	GTPase activity	Cytoplasm
4600	MX2	myxovirus (influenza virus) resistance 2 (mouse)	Differential	Patel et al., 2008	-	-	-	GTPase	Immune response	GTPase activity	Nucleus
4619	MYH1	myosin, heavy chain 1, skeletal muscle, adult	Up	He et al., 2004	-	-	-	Motor protein	Cell growth and/or maintenance	Motor activity	Extracellular
4628	MYH10	myosin, heavy chain 10, non-muscle	Differential	Patel et al., 2008	+	-	-	Structural protein	Cell growth and/or maintenance	Structural molecule activity	Cytoplasm
79784	MYH14	myosin, heavy chain 14, non-muscle	Up	Changet al., 2011	+	-	-	Structural protein	Cell growth and/or maintenance	Structural molecule activity	-
	MYH2*		Up	Baker et al., 2005
	MYH2*		Differential	Patel et al., 2008
4620	MYH2*	Myosin heavy chain, skeletal muscle, adult 2	Down	Polachini et al., 2012	-	-	-	Structural protein	Cell growth and/or maintenance	Structural molecule activity	Extracellular
4624	MYH6	Myosin heavy chain, cardiac muscle alpha isoform	Differential	Patel et al., 2008	-	-	-	Structural protein	Cell growth and/or maintenance	Structural molecule activity	Cytoplasm
	MYH7*		Differential	Patel et al., 2008
4625	MYH7*	myosin, heavy chain 7, cardiac muscle, beta	Down	Polachini et al., 2012	-	-	-	Structural protein	Cell growth and/or maintenance	Structural molecule activity	Extracellular
	MYH9*		Differential	Patel et al., 2008
4627	MYH9*	myosin, heavy chain 9, non-muscle	Up	Polachini et al., 2012	+	-	-	Structural protein	Cell growth and/or maintenance	Structural molecule activity	Cytoplasm
	MYL1*		Up	Lo et al., 2007
4632	MYL1*	myosin, light chain 1, alkali; skeletal, fast	Down	Polachini et al., 2012; He et al., 2004; Wang et al., 2009	-	-	-	Structural protein	Cell growth and/or maintenance	Structural molecule activity	Extracellular
	MYL1*		Differential	Turhani et al., 2006; Schaaij-Visser et al., 2009
10627	MYL12A	myosin, light chain 12A, regulatory, non-sarcomeric	Differential	Turhani et al., 2006	-	-	-	Calcium binding protein	Cell communication,Signal transduction	Calcium ion binding	Cytoskeleton
4634	MYL3*	myosin, light chain 3, alkali; ventricular, skeletal, slow	Down	He et al., 2004	-	-	-	Structural protein	Cell growth and/or maintenance	Structural molecule activity	Cytoplasm
	MYL3*		Differential	Patel et al., 2008
4637	MYL6	myosin, light chain 6, alkali, smooth muscle and non-muscle	Up	Polachini et al., 2012	+	-	-	Cytoskeletal protein	Cell growth and/or maintenance	Structural constituent of cytoskeleton	Cytoplasm
10398	MYL9	myosin, light chain 9, regulatory	Up	Changet al., 2011	-	-	-	Unclassified	Muscle contraction	Molecular function unknown	-
29895	MYLPF*	fast skeletal myosin light chain 2	Down	Polachini et al., 2012	-	-	-	Structural protein	Cell growth and/or maintenance	Structural molecule activity	-
	MYLPF*		Up	Wang et al., 2009
4646	MYO6	myosin VI	Differential	Patel et al., 2008	+	-	-	Motor protein	Cell growth and/or maintenance	Motor activity	Golgi apparatus
4647	MYO7A	Isoform 1 of Myosin-7A	Differential	Patel et al., 2008	-	-	-	Motor protein	Cell growth and/or maintenance	Motor activity	Cytoplasm
4650	MYO9B	Isoform Short of Myosin-9B	Differential	Patel et al., 2008	-	-	-	Motor protein	Cell growth and/or maintenance	Motor activity	Cytoplasm
4666	NACA	nascent polypeptide-associated complex alpha subunit	Up	Polachini et al., 2012; Wang et al., 2009	+	-	-	Chaperone	Protein metabolism	Chaperone activity	Nucleus
4668	NAGA	N-acetylgalactosaminidase, alpha-	Differential	Patel et al., 2008	-	+	-	Enzyme: Glycosidase	Metabolism,Energy pathways	Catalytic activity	Lysosome
55577	NAGK	N-acetylglucosamine kinase	Differential	Patel et al., 2008	+	-	-	Enzyme: Phosphotransferase	Metabolism,Energy pathways	Catalytic activity	-
4676	NAP1L4	nucleosome assembly protein 1-like 4	Differential	Patel et al., 2008	+	-	-	Chaperone	Regulation of nucleobase, nucleoside, nucleotide and nucleic acid metabolism	Chaperone activity	Nucleus
10397	NDRG1	N-myc downstream regulated 1	Up	Chi et al., 2009	+	-	-	Unclassified	Cell communication,Signal transduction	Protein binding,Molecular function unknown	Cytoplasm
4704	NDUFA9	NADH dehydrogenase (ubiquinone) 1 alpha subcomplex, 9, 39kDa	Differential	Patel et al., 2008	-	-	-	Enzyme: Oxidoreductase	Metabolism,Energy pathways	Oxidoreductase activity	Mitochondrion
	NEFH	Neurofilament triplet H protein	Differential	Hardt et al., 2009	+	-	-	Structural protein	Cell growth and/or maintenance	Structural molecule activity	Cytoplasm
4751	NEK2	NIMA (never in mitosis gene a)-related kinase 2	Differential	Hardt et al., 2009	-	-	-	Serine/threonine kinase	Cell communication,Signal transduction	Protein serine/threonine kinase activity	Centrosome
4830	NME1	non-metastatic cells 1, protein (NM23A) expressed in	Down	Wang et al., 2008	+	-	-	Enzyme: Phosphotransferase	Metabolism,Energy pathways	Catalytic activity	Cytoplasm
4831	NME2*	non-metastatic cells 2, protein (NM23B) expressed in	Up	Polachini et al., 2012; Wang et al., 2009	+	-	-	Transcription factor	Signal transduction,Regulation of nucleobase, nucleoside, nucleotide and nucleic acid metabolism	Transcription factor activity	Nucleus
	NME2*		Differential	Ralhan et al., 2009
10577	NPC2	Niemann-Pick disease, type C2	Differential	Hardt et al., 2009	-	+	-	Transport/cargo protein	Metabolism,Energy pathways	Transporter activity	Lysosome
9520	NPEPPS	aminopeptidase puromycin sensitive	Up	Chanthammachat et al., 2013	+	-	-	Aminopeptidase	Protein metabolism	Aminopeptidase activity	Cytoplasm
4869	NPM1*	nucleophosmin (nucleolar phosphoprotein B23, numatrin)	Up	Polachini et al., 2012	+	-	-	Chaperone	Protein metabolism	Chaperone activity	Nucleoplasm, Cytoplasm, Nucleolus, Nucleus
	NPM1*		Differential	Ralhan et al., 2009
50814	NSDHL	NAD(P) dependent steroid dehydrogenase-like	Differential	Patel et al., 2008	-	-	+	Enzyme: Dehydrogenase	Metabolism,Energy pathways	Catalytic activity	Endoplasmic reticulum
55968	NSFL1C	NSFL1 (p97) cofactor (p47)	Differential	Hardt et al., 2009	-	-	-	Unclassified	Cell growth and/or maintenance	Molecular function unknown	Cytoplasm, Nucleus
4924	NUCB1	nucleobindin 1	Differential	Patel et al., 2008	+	+	-	Calcium binding protein	Cell communication,Signal transduction	Calcium ion binding	Golgi apparatus
4926	NUMA1	nuclear mitotic apparatus protein 1	Differential	Hardt et al., 2009	-	-	-	Structural protein	Cell growth and/or maintenance	Structural molecule activity	Nucleus
11054	OGFR	opioid growth factor receptor	Differential	Patel et al., 2008	-	-	-	Nuclear receptor	Cell communication,Signal transduction	Ligand-dependent nuclear receptor activity	Cytoplasm, Nucleus
10562	OLFM4	olfactomedin 4	Differential	Hardt et al., 2009	+	+	-	Unclassified	Biological_process unknown	Molecular function unknown	Extracellular
5004	ORM1*	orosomucoid 1	Differential	Hardt et al., 2009				Secreted polypeptide
	ORM1*		Down	Polachini et al., 2012	-	+	-		Immune response	Defense/immunity protein activity	Extracellular
5005	ORM2	orosomucoid 2	Differential	Hardt et al., 2009	-	+	-	Secreted polypeptide	Immune response	Defense/immunity protein activity	Extracellular
5034	P4HB*	prolyl 4-hydroxylase, beta polypeptide	Differential	Bleijerveld et al., 2011				Enzyme: Isomerase
	P4HB*		Up	Polachini et al., 2012	+	+	-		Protein metabolism	Isomerase activity	Endoplasmic reticulum
5036	PA2G4	proliferation-associated 2G4, 38kDa	Differential	Patel et al., 2008	+	-	-	Transcription regulatory protein	Regulation of nucleobase, nucleoside, nucleotide and nucleic acid metabolism	DNA binding,Transcription regulator activity	Nucleus
5049	PAFAH1B2	platelet-activating factor acetylhydrolase IB subunit beta isoform a	Differential	Hardt et al., 2009	+	-	-	Enzyme: Hydrolase	Cell communication,Signal transduction	Hydrolase activity	Cytoplasm
10606	PAICS	phosphoribosylaminoimidazole carboxylase, phosphoribosylaminoimidazole succinocarboxamide synthetase	Differential	Patel et al., 2008	+	-	-	Enzyme: Carboxylase	Metabolism,Energy pathways	Ligase activity	Nucleus
	PARK7*		Differential	Patel et al., 2008
11315	PARK7*	Parkinson disease (autosomal recessive, early onset) 7	Down	Wang et al., 2008	+	-	-	RNA binding protein	Regulation of nucleobase, nucleoside, nucleotide and nucleic acid metabolism	RNA binding	Cytoplasm
	PARK7*		Up	Wang et al., 2009
5111	PCNA	proliferating cell nuclear antigen	Up	Chanthammachat et al., 2013; Wang et al., 2009;Merkley et al., 2009	+	-	-	Cell cycle control protein	DNA repair	DNA binding	Nucleus
10016	PDCD6	programmed cell death 6	Differential	Patel et al., 2008	+	-	-	Calcium binding protein	Cell communication,Signal transduction	Calcium ion binding	Cytoplasm
2923	PDIA3	protein disulfide isomerase family A, member 3	Up	Polachini et al., 2012	+	+	-	Enzyme: Isomerase	Protein metabolism	Isomerase activity	Endoplasmic reticulum
9601	PDIA4	protein disulfide isomerase family A, member 4	Differential	Schaaij-Visser et al., 2009; Patel et al., 2008	+	+	+	Chaperone	Protein metabolism	Chaperone activity	Endoplasmic reticulum
	PDIA5		Differential	Patel et al., 2008
10130	PDIA6	protein disulfide isomerase family A, member 6	Up	Polachini et al., 2012	+	+	-	Enzyme: Isomerase	Protein metabolism	Isomerase activity	Endoplasmic reticulum
	PDLIM1*		Differential	Patel et al., 2008
9124	PDLIM1*	PDZ and LIM domain 1	Down	Wang et al., 2008	-	-	-	Unclassified	Biological_process unknown	Molecular function unknown	Cytoplasm
5037	PEBP1*	phosphatidylethanolamine binding protein 1	Differential	Hardt et al., 2009; Ralhan et al., 2009	+	-	+	Protease inhibitor	Cell communication,Signal transduction	Protease inhibitor activity	Cytoplasm
157310	PEBP4	phosphatidylethanolamine-binding protein 4	Differential	Hardt et al., 2009	-	+	-	Unclassified,Protease inhibitor	Apoptosis	Enzyme inhibitor activity,Molecular function unknown,Lipid binding	Lysosome
5202	PFDN2	prefoldin subunit 2	Up	Polachini et al., 2012	-	-	-	Chaperone	Protein metabolism	Chaperone activity	-
5203	PFDN4	prefoldin subunit 4	Differential	Patel et al., 2008	-	-	-	Chaperone	Protein metabolism	Chaperone activity	Cytoplasm
5211	PFKL	phosphofructokinase, liver	Differential	Patel et al., 2008	+	-	+	Enzyme: Phosphotransferase	Metabolism,Energy pathways	Catalytic activity	Cytoplasm
	PFN1*		Differential	Hardt et al., 2009
5216	PFN1*	profilin 1	Up	Polachini et al., 2012	+	-	-	Cytoskeletal associated protein	Cell growth and/or maintenance	Cytoskeletal protein binding	Cytoplasm
	PFN1*		Down	Wang et al., 2009
	PGAM1*		Differential	Hardt et al., 2009; Turhani et al., 2006
5223	PGAM1*	phosphoglycerate mutase 1 (brain)	Up	Chi et al., 2009	+	-	-	Enzyme: Mutase	Metabolism,Energy pathways	Catalytic activity	Cytoplasm
5224	PGAM2	phosphoglycerate mutase 2 (muscle)	Differential	Hardt et al., 2009	+	-	-	Enzyme: Mutase	Metabolism,Energy pathways	Catalytic activity	Cytoplasm
441531	PGAM4	phosphoglycerate mutase family member 4	Differential	Hardt et al., 2009	+	-	-	Enzyme: Mutase	Metabolism	Isomerase activity	-
5226	PGD	phosphogluconate dehydrogenase	Down	Chi et al., 2009	+	-	-	Enzyme: Dehydrogenase	Metabolism,Energy pathways	Catalytic activity	Cytoplasm
5230	PGK1*	phosphoglycerate kinase 1	Up	Chanthammachat et al., 2013	+	-	-	Enzyme: Phosphotransferase	Metabolism,Energy pathways	Catalytic activity	Cytoplasm
	PGK1*		Differential	Hardt et al., 2009
5245	PHB*	prohibitin	Up	Govekar et al., 2009	+	-	-	Adapter molecule	Cell communication,Signal transduction	Receptor signaling complex scaffold activity	Mitochondrion
	PHB*		Down	Wang et al., 2009
11331	PHB2	prohibitin 2	Up	Polachini et al., 2012	+	-	-	Transcription regulatory protein	Regulation of nucleobase, nucleoside, nucleotide and nucleic acid metabolism	Transcription regulator activity	Nucleus
26227	PHGDH*	phosphoglycerate dehydrogenase	Down	Chi et al., 2009	+	-	-	Enzyme: Dehydrogenase	Metabolism,Energy pathways	Catalytic activity	Extracellular
	PHGDH*		Differential	Patel et al., 2008
5305	PIP4K2A	phosphatidylinositol-5-phosphate 4-kinase, type II, alpha	Differential	Patel et al., 2008	-	-	-	Lipid Kinase	Cell communication,Signal transduction	Lipid kinase activity	Cytoplasm
79837	PIP4K2C	phosphatidylinositol-5-phosphate 4-kinase, type II, gamma	Differential	Patel et al., 2008	+	-	-	Lipid Kinase	Cell communication,Signal transduction	Lipid kinase activity	-
23760	PITPNB	phosphatidylinositol transfer protein, beta	Differential	Schaaij-Visser et al., 2009	-	-	-	Transport/cargo protein	Transport	Transporter activity	Cytoplasm
5313	PKLR	pyruvate kinase, liver and RBC	Up	Chen et al., 2004	+	-	-	Enzyme: Phosphotransferase	Metabolism	Catalytic activity	Cytoplasm
5315	PKM*	pyruvate kinase isozymes M1/M2 isoform a	Differential	Bleijerveld et al., 2011; Ralhan et al., 2009; Ralhan et al., 2008; Turhani et al., 2006	-	-	-	-	-	-	-
	PKM*		Up	Chanthammachat et al., 2013; Wang et al., 2009
5315	PKM2	pyruvate kinase, muscle	Up	Wang et al., 2008	+	-	-	Enzyme: Phosphotransferase	Metabolism,Energy pathways	Catalytic activity,Kinase activity	Cytoplasm
5331	PLCB3	phospholipase C, beta 3 (phosphatidylinositol-specific)	Differential	Patel et al., 2008	-	-	-	Enzyme: Phospholipase	Metabolism,Energy pathways	Phospholipase activity	Cytoplasm
5340	PLG	plasminogen	Differential	Hardt et al., 2009	+	+	-	Protease	Protein metabolism	Peptidase activity	Extracellular
5358	PLS3	plastin 3	Diffeerential	Ralhan et al., 2008	-	-	-	Structural protein	Cell growth and/or maintenance	Structural molecule activity	Cytoplasm
5373	PMM2	phosphomannomutase 2	Differential	Patel et al., 2008	-	-	-	Enzyme: Mutase	Metabolism,Energy pathways	Catalytic activity	Cytoplasm
10631	POSTN	periostin, osteoblast specific factor	Up	Polachini et al., 2012; Changet al., 2011	+	+	-	Adhesion molecule	Cell communication,Signal transduction	Cell adhesion molecule activity	-
440915	POTEKP	POTE ankyrin domain family, member K, pseudogene	Differential	Hardt et al., 2009	-	-	-	Unclassified	Biological_process unknown	Molecular function unknown
5464	PPA1	pyrophosphatase (inorganic) 1	Differential	Patel et al., 2008	+	-	-	Enzyme: Phosphohydrolase	Metabolism,Energy pathways	Catalytic activity	Cytoplasm
	PPIA*		Differential	Hardt et al., 2009; Ralhan et al., 2008
5478	PPIA*	peptidylprolyl isomerase A (cyclophilin A)	Up	Polachini et al., 2012; Wang et al., 2009	+	-	-	Enzyme: Isomerase	Peptide metabolism,Protein folding	Isomerase activity	Cytoplasm
5479	PPIB*	peptidylprolyl isomerase B (cyclophilin B)	Up	Polachini et al., 2012; Changet al., 2011	+	-	+	Chaperone	Protein metabolism	Chaperone activity	Endoplasmic reticulum
5493	PPL	periplakin	Down	Chi et al., 2009	+	-	-	Cytoskeletal protein	Cell growth and/or maintenance	Structural constituent of cytoskeleton	Plasma membrane
9647	PPM1F	protein phosphatase 1F (PP2C domain containing)	Up	Chanthammachat et al., 2013	-	-	-	Serine/threonine phosphatase	Cell communication,Signal transduction	Protein serine/threonine phosphatase activity	Cytoplasm
5504	PPP1R2	protein phosphatase 1, regulatory (inhibitor) subunit 2	Differential	Patel et al., 2008	-	-	-	Cell cycle control protein	Cell communication,Signal transduction	Protein binding	Cytoplasm
	PRDX1*		Up	Baker et al., 2005;Wang et al., 2008
5052	PRDX1*	peroxiredoxin 1	Down	Polachini et al., 2012	+	-	-	Enzyme: Peroxidase	Metabolism,Energy pathways	Peroxidase activity	Cytoplasm
7001	PRDX2*	peroxiredoxin 2	Down	Polachini et al., 2012; Changet al., 2011	+	-	-	Enzyme: Peroxidase	Metabolism,Energy pathways	Peroxidase activity	Cytoplasm
	PRDX2*		Differential	Hardt et al., 2009; Ralhan et al., 2008; Ralhan et al., 2009
10935	PRDX3	peroxiredoxin 3	Up	Wang et al., 2009	+	-	-	Enzyme: Peroxidase	Metabolism,Energy pathways	Peroxidase activity	Mitochondrion
10549	PRDX4*	peroxiredoxin 4	Up	Changet al., 2011;Wang et al., 2009; Wang et al., 2008	+	+	-	Enzyme: Peroxidase	Metabolism,Energy pathways	Peroxidase activity	Cytoplasm
	PRDX5		Up	Changet al., 2011
5549	PRELP*	proline/arginine-rich end leucine-rich repeat protein	Down	Chi et al., 2009	+	+	-	Anchor protein	Cell growth and/or maintenance	Cytoskeletal anchoring activity	Extracellular matrix
	PRELP*		Differential	Patel et al., 2008
57580	PREX1	phosphatidylinositol-3,4,5-trisphosphate-dependent Rac exchange factor 1	Differential	Hardt et al., 2009	-	-	-	Guanine nucleotide exchange factor	Cell communication,Signal transduction	Guanyl-nucleotide exchange factor activity	Cytoplasm
5589	PRKCSH	protein kinase C substrate 80K-H	Up	Polachini et al., 2012	+	+	-	Regulatory/other subunit	Metabolism,Energy pathways	Glucosidase activity	Endoplasmic reticulum
8842	PROM1	prominin 1	Differential	Patel et al., 2008; Patel et al., 2008	+	+	+	Integral membrane protein	Cell communication,Signal transduction	Molecular function unknown	Plasma membrane
27339	PRPF19	PRP19/PSO4 pre-mRNA processing factor 19 homolog (S. cerevisiae)	Differential	Hardt et al., 2009;Patel et al., 2008	-	-	-	DNA binding protein	Regulation of nucleobase, nucleoside, nucleotide and nucleic acid metabolism	DNA repair protein	Nucleus
5630	PRPH	peripherin	Up	Chanthammachat et al., 2013	-	-	-	Cytoskeletal protein	Cell growth and/or maintenance	Structural constituent of cytoskeleton	Cytoplasm
5644	PRSS1	protease, serine, 1 (trypsin 1)	Differential	Hardt et al., 2009	-	+	-	Serine protease	Protein metabolism	Serine-type peptidase activity	Extracellular
5646	PRSS3	Isoform A of Trypsin-3 precursor	Differential	Hardt et al., 2009	-	-	-	Serine protease	Protein metabolism	Serine-type peptidase activity	Secreted
5657	PRTN3	proteinase 3	Differential	Hardt et al., 2009	+	+	-	Serine protease	Protein metabolism	Serine-type peptidase activity	Lysosome
	PSAP*		Differential	Patel et al., 2008
5660	PSAP*	proactivator polypeptide isoform a preproprotein	Up	Polachini et al., 2012	+	+	-	Integral membrane protein	Cell communication,Signal transduction	Lipid binding	Lysosome
5682	PSMA1	proteasome (prosome, macropain) subunit, alpha type, 1	Differential	Patel et al., 2008	+	-	+	Protease	Protein metabolism	Peptidase activity	Cytoplasm
5687	PSMA6	proteasome (prosome, macropain) subunit, alpha type, 6	Differential	Patel et al., 2008	+	-	-	Ubiquitin proteasome system protein	Protein metabolism	Ubiquitin-specific protease activity	Cytoplasm
5689	PSMB1	proteasome (prosome, macropain) subunit, beta type, 1	Differential	Patel et al., 2008	+	-	-	Ubiquitin proteasome system protein	Protein metabolism	Ubiquitin-specific protease activity	Nucleus, Plasma membrane
5690	PSMB2	proteasome subunit beta type-2 isoform 1	Up	Wang et al., 2008	+	-	-	Ubiquitin proteasome system protein	Protein metabolism	Ubiquitin-specific protease activity	Cytoplasm
5691	PSMB3	Proteasome subunit beta type 3	Differential	Patel et al., 2008	+	-	-	Ubiquitin proteasome system protein	Protein metabolism	Ubiquitin-specific protease activity	Cytoplasm
5700	PSMC1	proteasome (prosome, macropain) 26S subunit, ATPase, 1	Differential	Patel et al., 2008	-	-	-	Ubiquitin proteasome system protein	Protein metabolism	Ubiquitin-specific protease activity	Cytoplasm
5701	PSMC2	proteasome (prosome, macropain) 26S subunit, ATPase, 2	Differential	Patel et al., 2008	+	-	-	Ubiquitin proteasome system protein	Protein metabolism	Ubiquitin-specific protease activity	Cytoplasm
5705	PSMC5	proteasome (prosome, macropain) 26S subunit, ATPase, 5	Differential	Patel et al., 2008	+	-	-	Ubiquitin proteasome system protein	Protein metabolism	Ubiquitin-specific protease activity	Cytoplasm
5706	PSMC6	proteasome (prosome, macropain) 26S subunit, ATPase, 6	Differential	Patel et al., 2008	+	-	-	Ubiquitin proteasome system protein	Protein metabolism	Ubiquitin-specific protease activity	Cytoplasm
5707	PSMD1	proteasome (prosome, macropain) 26S subunit, non-ATPase, 1	Differential	Patel et al., 2008	-	-	+	Ubiquitin proteasome system protein	Proteolysis and peptidolysis,Protein metabolism	Ubiquitin-specific protease activity	Cytoplasm
5719	PSMD13	26S proteasome non-ATPase regulatory subunit 13 isoform 1	UP	Liao et al., 2011	+	-	-	Ubiquitin proteasome system protein	Protein metabolism	Ubiquitin-specific protease activity	Cytoplasm
5720	PSME1	proteasome (prosome, macropain) activator subunit 1 (PA28 alpha)	Up	Polachini et al., 2012; Chanthammachat et al., 2013;Wang et al., 2009	+	-	-	Ubiquitin proteasome system protein	Protein metabolism	Ubiquitin-specific protease activity	Nucleus
5721	PSME2	proteasome (prosome, macropain) activator subunit 2 (PA28 beta)	Up	Wang et al., 2008; Wang et al., 2009	+	-	-	Ubiquitin proteasome system protein	Protein metabolism	Ubiquitin-specific protease activity	Cytoplasm
5730	PTGDS	prostaglandin D2 synthase 21kDa (brain)	Differential	Hardt et al., 2009	-	+	-	Enzyme: Ligase	Metabolism,Energy pathways	Ligase activity	Endoplasmic reticulum
5757	PTMA	prothymosin, alpha	Diffeerential	Ralhan et al., 2008; Patel et al., 2008;Ralhan et al., 2009	-	-	-	Unclassified	Cell proliferation	Molecular function unknown	Nucleus
5763	PTMS	parathymosin	Differential	Patel et al., 2008	-	-	-	DNA binding protein	Regulation of nucleobase, nucleoside, nucleotide and nucleic acid metabolism	DNA binding	Nucleus
5813	PURA	purine-rich element binding protein A	Differential	Patel et al., 2008	-	-	-	Transcription factor	Regulation of nucleobase, nucleoside, nucleotide and nucleic acid metabolism	Transcription factor activity	Nucleus
29108	PYCARD	PYD and CARD domain containing	Differential	Patel et al., 2008	-	-	-	Adapter molecule	Apoptosis	Caspase activator activity	Cytoplasm
5834	PYGB	phosphorylase, glycogen; brain	Differential	Patel et al., 2008	+	-	-	Enzyme: Phosphorylase	Metabolism,Energy pathways	Phosphorylase activity	Cytoplasm
5858	PZP*	pregnancy-zone protein	Up	Baker et al., 2005	+	+	-	Protease inhibitor	Protein metabolism	Protease inhibitor activity	Extracellular
	PZP*		Differential	Hardt et al., 2009
51552	RAB14	RAB14, member RAS oncogene family	Differential	Patel et al., 2008	+	-	-	GTPase	Cell communication,Signal transduction	GTPase activity	Integral to membrane
23011	RAB21	RAB21, member RAS oncogene family	Differential	Patel et al., 2008	+	-	-	GTPase	Cell communication,Signal transduction	GTPase activity	Perinuclear region, Endoplasmic reticulum
9363	RAB33A	RAB33A, member RAS oncogene family	Differential	Patel et al., 2008	-	-	-	GTPase	Cell communication,Signal transduction	GTPase activity	Plasma membrane
51209	RAB9B	RAB9B, member RAS oncogene family	Differential	Patel et al., 2008	-	-	-	GTPase	Cell communication,Signal transduction	GTPase activity	-
5906	RAP1A	RAP1A, member of RAS oncogene family	Up	Polachini et al., 2012	+	-	-	GTPase	Cell communication,Signal transduction	GTPase activity	Plasma membrane
5950	RBP4	retinol binding protein 4, plasma	Differential	Hardt et al., 2009	+	+	-	Transport/cargo protein	Transport	Transporter activity	Extracellular
5962	RDX	radixin	Differential	Hardt et al., 2009	+	-	-	Cytoskeletal associated protein	Cell growth and/or maintenance	Cytoskeletal protein binding	Plasma membrane
64407	RGS18	regulator of G-protein signaling 18	Differential	Patel et al., 2008	-	-	-	GTPase activating protein	Cell communication,Signal transduction	GTPase activator activity	Cytoplasm
391	RHOG	ras homolog gene family, member G (rho G)	Differential	Patel et al., 2008	+	-	-	GTPase	Cell communication,Signal transduction	GTPase activity	Nucleus
6117	RPA1	replication protein A1, 70kDa	Differential	Patel et al., 2008	-	-	-	DNA binding protein	Regulation of nucleobase, nucleoside, nucleotide and nucleic acid metabolism	DNA binding	Nucleus
22934	RPIA	ribose 5-phosphate isomerase A	Differential	Patel et al., 2008	-	-	-	Enzyme: Isomerase	Metabolism,Energy pathways	Isomerase activity	Endoplasmic reticulum
6135	RPL11	ribosomal protein L11	Up	Polachini et al., 2012	+	-	-	Ribosomal subunit	Protein metabolism	Structural constituent of ribosome	Ribosome
	RPL12*		Differential	Patel et al., 2008
6136	RPL12*	ribosomal protein L12	Up	Polachini et al., 2012	+	-	-	Ribosomal subunit	Protein metabolism	Structural constituent of ribosome	Nucleus
6137	RPL13	ribosomal protein L13	Up	Polachini et al., 2012	-	-	-	Ribonucleoprotein	Protein metabolism	RNA binding	Ribosome
9045	RPL14	ribosomal protein L14	Differential	Patel et al., 2008	+	-	-	Ribosomal subunit	Protein metabolism	Structural constituent of ribosome	Ribosome
6141	RPL18	ribosomal protein L18	Up	Polachini et al., 2012	+	-	-	Ribosomal subunit	Protein metabolism	Structural constituent of ribosome	Ribosome
6143	RPL19	ribosomal protein L19	Up	Polachini et al., 2012	-	-	-	Ribosomal subunit	Protein metabolism	Structural constituent of ribosome	Ribosome
6146	RPL22	ribosomal protein L22	Up	Polachini et al., 2012	+	-	-	Ribosomal subunit	Protein metabolism	Structural constituent of ribosome	Ribosome
6147	RPL23A	ribosomal protein L23a	Up	Polachini et al., 2012	-	-	-	RNA binding protein	Regulation of nucleobase, nucleoside, nucleotide and nucleic acid metabolism	RNA binding	Cytoplasm
6154	RPL26	ribosomal protein L26	Up	Polachini et al., 2012	-	-	-	Ribosomal subunit	Protein metabolism	Structural constituent of ribosome	Ribosome
6156	RPL30	ribosomal protein L30	Differential	Patel et al., 2008	+	-	-	Ribosomal subunit	Protein metabolism	Structural constituent of ribosome	-
6160	RPL31	ribosomal protein L31	Up	Polachini et al., 2012	+	-	-	Ribosomal subunit	Protein metabolism	Structural constituent of ribosome	Ribosome
6125	RPL5	ribosomal protein L5	Up	Polachini et al., 2012	+	-	-	Ribosomal subunit	Protein metabolism	Structural constituent of ribosome	Ribosome
6128	RPL6	ribosomal protein L6	Up	Polachini et al., 2012	+	-	-	Ribosomal subunit	Protein metabolism	Structural constituent of ribosome	Nucleolus
6132	RPL8	ribosomal protein L8	Up	Polachini et al., 2012	+	-	-	Ribosomal subunit	Protein metabolism	Structural constituent of ribosome	Nucleolus
6175	RPLP0	ribosomal protein, large, P0	Up	Polachini et al., 2012; Wang et al., 2009	+	-	+	Ribosomal subunit	Protein metabolism	Structural constituent of ribosome	Ribosome
6181	RPLP2	ribosomal protein, large, P2	Up	Polachini et al., 2012	+	-	-	Ribosomal subunit	Protein metabolism	Structural constituent of ribosome	Cytoplasm
6205	RPS11	ribosomal protein S11	Up	Polachini et al., 2012	+	-	-	Ribosomal subunit	Protein metabolism	Structural constituent of ribosome	Ribosome
6207	RPS13	ribosomal protein S13	Up	Polachini et al., 2012	+	-	-	Ribosomal subunit	Protein metabolism	Structural constituent of ribosome	Ribosome
6208	RPS14	ribosomal protein S14	Up	Polachini et al., 2012	+	-	+	Ribosomal subunit	Protein metabolism	Structural constituent of ribosome	Ribosome
6217	RPS16	ribosomal protein S16	Up	Polachini et al., 2012	+	-	-	Ribosomal subunit	Protein metabolism	Structural constituent of ribosome	Ribosome
6218	RPS17	ribosomal protein S17	Differential	Patel et al., 2008	-	-	-	Ribosomal subunit	Protein metabolism	Structural constituent of ribosome	Ribosome
	RPS18*		Differential	Patel et al., 2008
6222	RPS18*	ribosomal protein S18	Up	Polachini et al., 2012	+	-	-	Ribosomal subunit	Protein metabolism	Structural constituent of ribosome	Ribosome
	RPS19*		Differential	Hardt et al., 2009
6223	RPS19*	ribosomal protein S19	Up	Polachini et al., 2012	+	-	-	Ribosomal subunit	Protein metabolism	Structural constituent of ribosome	Nucleolus
6228	RPS23	ribosomal protein S23	Differential	Patel et al., 2008	-	-	-	Ribosomal subunit	Protein metabolism	Structural constituent of ribosome	Ribosome
6231	RPS26	ribosomal protein S26	Up	Baker et al., 2005	+	-	-	Ribosomal subunit	Protein metabolism	Structural constituent of ribosome	Ribosome
	RPS4X*		Differential	Patel et al., 2008
6191	RPS4X*	ribosomal protein S4, X-linked	Down	Polachini et al., 2012	+	-	-	Ribosomal subunit	Protein metabolism	Structural constituent of ribosome	Ribosome
6194	RPS6	ribosomal protein S6	Up	Polachini et al., 2012	-	-	-	Ribosomal subunit	Protein metabolism	Structural constituent of ribosome	Ribosome
6201	RPS7	ribosomal protein S7	Up	Polachini et al., 2012	+	-	-	Ribosomal subunit	Protein metabolism	Structural constituent of ribosome	Ribosome
6203	RPS9	ribosomal protein S9	Up	Polachini et al., 2012	+	-	-	Ribosomal subunit	Protein metabolism	Structural constituent of ribosome	Ribosome
6251	RSU1	Ras suppressor protein 1	Up	Polachini et al., 2012	+	-	-	Unclassified	Cell adhesion,Signal transduction	Molecular function unknown	Caveola
6261	RYR1	Isoform 2 of Ryanodine receptor 1	Differential	Patel et al., 2008	+	-	+	Intracellular ligand gated channel	Transport	Intracellular ligand-gated ion channel activity	Sarcoplasmic reticulum
6281	S100A10	S100 calcium binding protein A10	Up	Wang et al., 2009	+	-	-	Calcium binding protein	Cell communication,Signal transduction	Calcium ion binding	Plasma membrane
6282	S100A11*	S100 calcium binding protein A11	Up	Chang et al., 2011;Wang et al., 2009	+	-	-	Calcium binding protein	Cell communication,Signal transduction	Calcium ion binding	Cytoplasm
	S100A11*		Differential	Hardt et al., 2009; Ralhan et al., 2008; Ralhan et al., 2009
6284	S100A13	S100 calcium binding protein A13	Up	Thiel et al., 2011	+	-	-	Calcium binding protein	Cell communication,Signal transduction	Calcium ion binding	Nucleus
57402	S100A14*	S100 calcium binding protein A14	Down	Chi et al., 2009	+	-	-	Calcium binding protein	Biological_process unknown	Calcium ion binding	Cytoplasm
	S100A14*		Up	Wang et al., 2008
140576	S100A16*	S100 calcium binding protein A16	Down	Chi et al., 2009;Wang et al., 2009	+	-	-	Calcium binding protein	Cell communication,Signal transduction	Calcium ion binding	Nucleolus
	S100A16*		Differential	Patel et al., 2008
6273	S100A2*	S100 calcium binding protein A2	Up	Chi et al., 2009	-	-	-	Calcium binding protein	Cell communication,Signal transduction	Calcium ion binding	Nucleus
	S100A2*		Differential	Patel et al., 2008; Ralhan et al., 2008
6275	S100A4	S100 calcium binding protein A4	Differential	Patel et al., 2008	+	-	-	Calcium binding protein	Cell growth and/or maintenance	Calcium ion binding	Cytoplasm
6277	S100A6	S100 calcium binding protein A6	Down	Polachini et al., 2012	+	-	-	Calcium binding protein	Cell communication,Signal transduction	Calcium ion binding	Cytoplasm
	S100A7*		Down	Changet al., 2011; Wang et al., 2009
6278	S100A7*	S100 calcium binding protein A7	Up	Polachini et al., 2012;Wang et al., 2008;	-	-	-	Calcium binding protein	Cell communication,Signal transduction	Calcium ion binding	Cytoplasm
	S100A7*		Differential	Ralhan et al., 2009; Ralhan et al., 2008
6279	S100A8*	S100 calcium binding protein A8	Up	Changet al., 2011; Wang et al., 2008;Thiel et al	+	-	-	Calcium binding protein	Cell communication,Signal transduction	Calcium ion binding	Cytoplasm
	S100A8*		Differential	Hardt et al., 2009
	S100A8*		Down	Wang et al., 2009;Chang et al., 2011
6280	S100A9*	S100 calcium binding protein A9	Up	Polachini et al., 2012; He et al., 2004; Wang et al., 2008; Thiel et al., 2011	+	-	-	Calcium binding protein	Cell communication,Signal transduction	Calcium ion binding	Cytoplasm
	S100A9*		Differential	Hardt et al., 2009
	S100A9*		Down	Wang et al., 2009
6286	S100P	S100 calcium binding protein P	Differential	Hardt et al., 2009; Patel et al., 2008	+	-	-	Calcium binding protein	Cell communication,Signal transduction	Calcium ion binding	Cytoplasm
6291	SAA4	serum amyloid A4, constitutive	Differential	Hardt et al., 2009	+	+	-	Transport/cargo protein	Transport	Transporter activity	Extracellular
54809	SAMD9	sterile alpha motif domain containing 9	Differential	Patel et al., 2008	-	-	-	Unclassified	Biological_process unknown	Molecular function unknown	-
6301	SARS	seryl-tRNA synthetase	Differential	Hardt et al., 2009	+	-	-	Enzyme: Ligase	Metabolism,Energy pathways	Ligase activity	Cytoplasm
54440	SASH3	SAM and SH3 domain containing 3	Differential	Patel et al., 2008	-	-	-	Adapter molecule	Immune response	Receptor signaling complex scaffold activity	-
374897	SBSN	suprabasin isoform 1 precursor	Differential	Patel et al., 2008	+	+	-	Unclassified	Biological_process unknown	Molecular function unknown	-
55681	SCYL2	SCY1-like 2 (S. cerevisiae)	Differential	Patel et al., 2008	-	-	-	Serine/threonine kinase	Regulation of endocytosis	Kinase activity	Perinuclear region
6386	SDCBP	syndecan binding protein (syntenin)	Differential	Patel et al., 2008	+	-	-	Adapter molecule	Cell communication,Signal transduction	Receptor signaling complex scaffold activity	Plasma membrane
6389	SDHA	Succinate dehydrogenase [ubiquinone] flavoprotein subunit, mitochondrial precursor	Differential	Patel et al., 2008	-	-	-	Enzyme: Dehydrogenase	Metabolism,Energy pathways	Catalytic activity	Mitochondrion
9554	SEC22B	SEC22 vesicle trafficking protein homolog B (S. cerevisiae)	Differential	Patel et al., 2008	-	+	-	Integral membrane protein	Cell communication,Signal transduction	Transporter activity	Endoplasmic reticulum
9632	SEC24C	SEC24 family, member C (S. cerevisiae)	Differential	Patel et al., 2008	-	-	-	Transport/cargo protein	Transport	Transporter activity	Endoplasmic reticulum
57556	SEMA6A	semaphorin-6A precursor	Differential	Patel et al., 2008	-	+	+	Integral membrane protein	Cell communication,Signal transduction	Protein binding	Plasma membrane
4735	SEPT2	septin 2	Up	Polachini et al., 2012;Wang et al., 2009	+	-	-	GTPase	Cell communication,Signal transduction,Cell cycle	GTPase activity	Cytoplasm
989	SEPT7	septin 7	Differential	Schaaij-Visser et al., 2009	+	-	-	Cell cycle control protein	Cell communication,Signal transduction	Protein binding	Cytoskeleton
5265	SERPINA1*	serpin peptidase inhibitor, clade A (alpha-1 antiproteinase, antitrypsin), member 1	Up	Polachini et al., 2012; Wang et al., 2009	+	+	-	Protease inhibitor	Protein metabolism	Protease inhibitor activity	Extracellular
12	SERPINA3	serpin peptidase inhibitor, clade A (alpha-1 antiproteinase, antitrypsin), member 3	Differential	Hardt et al., 2009	+	+	-	Protease inhibitor	Protein metabolism	Protease inhibitor activity	Extracellular
	SERPINB1*		Differential	Hardt et al., 2009; Patel et al., 2008
1992	SERPINB1*	serpin peptidase inhibitor, clade B (ovalbumin), member 1	Down	Merkley et al., 2009	+	-	-	Protease inhibitor	Protein metabolism	Protease inhibitor activity	Cytoplasm
6317	SERPINB3*	serpin peptidase inhibitor, clade B (ovalbumin), member 3	Up	Chanthammachat et al., 2013; Wang et al., 2008	+	-	-	Protease inhibitor	Protein metabolism	Protease inhibitor activity	Cytoplasm
	SERPINB3*		Differential	Turhani et al., 2006
5268	SERPINB5*	serpin peptidase inhibitor, clade B (ovalbumin), member 5	Diffeerential	Ralhan et al., 2008; Patel et al., 2008	-	-	-	Protease inhibitor	Protein metabolism	Protease inhibitor activity	Cytoplasm
	SERPINB5*		Up	Wang et al., 2009
5272	SERPINB9	serpin peptidase inhibitor, clade B (ovalbumin), member 9	UP	Liao et al., 2011;Changet al., 2011	+	-	-	Protease inhibitor	Protein metabolism	Protease inhibitor activity	Cytoplasm
	SERPINC1*		Differential	Hardt et al., 2009
462	SERPINC1*	serpin peptidase inhibitor, clade C (antithrombin), member 1	Up	Polachini et al., 2012	-	+	-	Protease inhibitor	Protein metabolism	Protease inhibitor activity	Extracellular
5176	SERPINF1	serpin peptidase inhibitor, clade F (alpha-2 antiplasmin, pigment epithelium derived factor), member 1	Differential	Bleijerveld et al., 2011; Hardt et al., 2009	+	+	-	Serine protease	Cell communication,Signal transduction	Serine-type peptidase activity	Extracellular
710	SERPING1	serpin peptidase inhibitor, clade G (C1 inhibitor), member 1	Differential	Hardt et al., 2009	+	+	-	Protease inhibitor	Protein metabolism	Protease inhibitor activity	Extracellular matrix
6418	SET	SET nuclear oncogene	Up	Wang et al., 2009	+	-	-	MHC complex protein	Regulation of nucleobase, nucleoside, nucleotide and nucleic acid metabolism	MHC class I receptor activity,MHC class II receptor activity	Nucleus
23451	SF3B1	splicing factor 3b, subunit 1, 155kDa	Differential	Patel et al., 2008	-	-	-	RNA binding protein	Regulation of nucleobase, nucleoside, nucleotide and nucleic acid metabolism	Ribonucleoprotein	Nucleus
2810	SFN*	stratifin	Up	Polachini et al., 2012; Chanthammachat et al., 2013; Chen et al., 2004; Govekar et al., 2009; Liao et al., 2011;Lo et al., 2007; Thiel et al., 2011	+	-	-	Adapter molecule	Cell communication,Signal transduction	Receptor signaling complex scaffold activity	Cytoplasm
	SFN*		Differential	Hardt et al., 2009;Ralhan et al., 2009;Ralhan et al., 2008
94081	SFXN1	sideroflexin 1	Differential	Patel et al., 2008	-	-	+	Transport/cargo protein	Transport	Transporter activity	Mitochondrion
83442	SH3BGRL3	SH3 domain binding glutamic acid-rich protein like 3	Differential	Hardt et al., 2009	+	-	-	Unclassified	Biological_process unknown	Molecular function unknown	Cytoplasm
6500	SKP1	S-phase kinase-associated protein 1	Differential	Patel et al., 2008	-	-	-	Ubiquitin proteasome system protein	Protein metabolism,Regulation of cell cycle,Chromosome segregation	Ubiquitin-specific protease activity	Nucleus
291	SLC25A4	solute carrier family 25 (mitochondrial carrier; adenine nucleotide translocator), member 4	Differential	Hardt et al., 2009	+	-	+	Transport/cargo protein	Transport	Transporter activity	Mitochondrion
292	SLC25A5	solute carrier family 25 (mitochondrial carrier; adenine nucleotide translocator), member 5	Differential	Hardt et al., 2009	+	-	+	Integral membrane protein	Metabolism,Energy pathways	ATP binding	Mitochondrion
293	SLC25A6	solute carrier family 25 (mitochondrial carrier; adenine nucleotide translocator), member 6	Differential	Hardt et al., 2009	+	-	+	Transport/cargo protein	Transport	Transporter activity	Mitochondrion
124565	SLC38A10	solute carrier family 38, member 10	Differential	Hardt et al., 2009	-	-	+	Integral membrane protein	Ion transport	Ion transporter activity	Integral to membrane
6521	SLC4A1	solute carrier family 4, anion exchanger, member 1 (erythrocyte membrane protein band 3, Diego blood group)	Differential	Patel et al., 2008	+	-	+	Membrane transport protein	Transport	Auxiliary transport protein activity	Plasma membrane
10924	SMPDL3A	sphingomyelin phosphodiesterase, acid-like 3A	Differential	Patel et al., 2008	-	+	-	Enzyme: Phosphohydrolase	Metabolism,Energy pathways	Catalytic activity	Zymogen granule
55234	SMU1	smu-1 suppressor of mec-8 and unc-52 homolog (C. elegans)	Differential	Patel et al., 2008	-	-	-	Unclassified	Regulation of nucleobase, nucleoside, nucleotide and nucleic acid metabolism	Molecular function unknown	Nucleus
23557	SNAPIN	SNAP-associated protein	Differential	Patel et al., 2008	-	-	-	Membrane transport protein	Transport	Auxiliary transport protein activity	Cytoplasm
6643	SNX2	sorting nexin 2	Differential	Patel et al., 2008	-	-	-	Transport/cargo protein	Transport	Transporter activity	Endosome
81609	SNX27	sorting nexin family member 27	Differential	Patel et al., 2008	-	-	-	Transport/cargo protein	Vesicle-mediated transport	Transporter activity	Cytosol
6648	SOD2*	superoxide dismutase 2, mitochondrial	Up	Polachini et al., 2012; Wang et al., 2008; Chi et al., 2009; Merkley et al., 2009	-	-	-	Enzyme: Superoxide dismutase	Cell proliferation,Cell growth and/or maintenance,Anti-apoptosis	Superoxide dismutase activity	Mitochondrion
	SOD2*		Differential	Schaaij-Visser et al., 2009
6678	SPARC	SPARC precursor	Up	Changet al., 2011	+	+	-	Secreted polypeptide	Cell growth and/or maintenance	Extracellular matrix structural constituent	Extracellular
11005	SPINK5	serine peptidase inhibitor, Kazal type 5	Differential	Patel et al., 2008	-	+	-	Protease inhibitor	Protein metabolism	Protease inhibitor activity	Extracellular
6707	SPRR3	small proline-rich protein 3	Down	Polachini et al., 2012	+	-	-	Structural protein	Cell growth and/or maintenance	Structural molecule activity	Cytoplasm, Plasma membrane
6711	SPTBN1	spectrin, beta, non-erythrocytic 1	Up	Baker et al., 2005	+	-	-	Cytoskeletal protein	Cell growth and/or maintenance	Structural constituent of cytoskeleton	Cytoskeleton
6712	SPTBN2	spectrin, beta, non-erythrocytic 2	Differential	Hardt et al., 2009; Patel et al., 2008	-	-	-	Cytoskeletal associated protein	Cell growth and/or maintenance	Cytoskeletal protein binding	Golgi apparatus
58472	SQRDL	sulfide quinone reductase-like (yeast)	Differential	Schaaij-Visser et al., 2009	-	-	-	Enzyme: Oxidoreductase	Metabolism,Energy pathways	Oxidoreductase activity	Mitochondrion
6741	SSB	Sjogren syndrome antigen B (autoantigen La)	Differential	Patel et al., 2008	-	-	-	RNA binding protein	Regulation of nucleobase, nucleoside, nucleotide and nucleic acid metabolism	RNA binding	Nucleus
6742	SSBP1	single-stranded DNA binding protein 1	Differential	Patel et al., 2008	+	-	-	DNA binding protein	Regulation of nucleobase, nucleoside, nucleotide and nucleic acid metabolism	DNA binding	Mitochondrion
	SSR1*		Differential	Patel et al., 2008
6745	SSR1*	signal sequence receptor, alpha	Up	Polachini et al., 2012	-	+	-	Membrane transport protein	Transport	Auxiliary transport protein activity	Endoplasmic reticulum
6747	SSR3	signal sequence receptor, gamma (translocon-associated protein gamma)	Differential	Patel et al., 2008	-	-	+	Membrane transport protein	Transport	Auxiliary transport protein activity	Microsome
6484	ST3GAL4	ST3 beta-galactoside alpha-2,3-sialyltransferase 4	Differential	Patel et al., 2008	-	+	-	Enzyme: Sialyltransferase	Cell communication,Signal transduction	Sialyltransferase activity	Golgi apparatus
6772	STAT1	signal transducer and activator of transcription 1, 91kDa	Up	Chi et al., 2009	+	-	-	Transcription factor	Regulation of nucleobase, nucleoside, nucleotide and nucleic acid metabolism	Transcription factor activity	Cytoplasm
6774	STAT3	signal transducer and activator of transcription 3 (acute-phase response factor)	Differential	Patel et al., 2008	-	-	-	Transcription factor	Regulation of nucleobase, nucleoside, nucleotide and nucleic acid metabolism	Transcription factor activity	Nucleus, Extracellular matrix
10963	STIP1	stress-induced-phosphoprotein 1	Differential	Schaaij-Visser et al., 2009; Patel et al., 2008	+	-	-	Adapter molecule	Cell communication,Signal transduction	Receptor signaling complex scaffold activity	Nucleus
3925	STMN1	stathmin 1/oncoprotein 18	Up	Polachini et al., 2012; Wang et al., 2008	+	-	-	Structural protein	Cell growth and/or maintenance,Signal transduction	Signal transducer activity,Structural molecule activity	Cytoplasm
2040	STOM	stomatin	Differential	Patel et al., 2008	+	-	+	Integral membrane protein	Cell communication,Signal transduction	Channel regulator activity	Cytoplasmic vesicle
134957	STXBP5	syntaxin binding protein 5 (tomosyn)	Differential	Hardt et al., 2009	-	-	-	Transport/cargo protein	Cell communication,Signal transduction	Transporter activity	Cytoplasm
	SUB1*		Differential	Patel et al., 2008
10923	SUB1*	activated RNA polymerase II transcription cofactor 4	Up	Polachini et al., 2012	+	-	-	Transcription factor	Regulation of nucleobase, nucleoside, nucleotide and nucleic acid metabolism	Transcription factor activity	Nucleus
23345	SYNE1	spectrin repeat containing, nuclear envelope 1	Differential	Hardt et al., 2009	+	-	-	Unclassified	Cell growth and/or maintenance	Protein binding,Cytoskeletal protein binding	Nucleus
4070	TACSTD2	tumor-associated calcium signal transducer 2	Down	Chi et al., 2009	+	+	-	Cell surface receptor	Cell communication,Signal transduction	Receptor activity	Plasma membrane
8148	TAF15	TAF15 RNA polymerase II, TATA box binding protein (TBP)-associated factor, 68kDa	Differential	Patel et al., 2008	-	-	-	Transcription regulatory protein	Regulation of nucleobase, nucleoside, nucleotide and nucleic acid metabolism	Transcription regulator activity	Nucleus
	TAGLN2*		Differential	Hardt et al., 2009
8407	TAGLN2*	transgelin 2	Up	Polachini et al., 2012	+	-	-	Unclassified	Biological_process unknown	Molecular function unknown	-
6888	TALDO1	transaldolase 1	Up	Polachini et al., 2012	+	-	-	Enzyme: Transaldolase	Metabolism,Energy pathways	Transferase activity, transferring aldehyde or ketonic groups	Nucleus
57551	TAOK1	TAO kinase 1	Differential	Patel et al., 2008	+	-	-	Serine/threonine kinase	Cell communication,Signal transduction	Protein serine/threonine kinase activity	Nucleus
6897	TARS	threonyl-tRNA synthetase	Differential	Patel et al., 2008	+	-	-	Enzyme: Ligase	Metabolism,Energy pathways	Ligase activity	Cytoplasm
30851	TAX1BP3	Tax1 (human T-cell leukemia virus type I) binding protein 3	Differential	Patel et al., 2008	+	-	-	Transcription regulatory protein	Regulation of nucleobase, nucleoside, nucleotide and nucleic acid metabolism	Transcription regulator activity	Cytoplasm
6902	TBCA	tubulin folding cofactor A	Up	Wang et al., 2008	+	-	-	Chaperone	Protein metabolism	Chaperone activity	Cytoskeleton
7018	TF*	transferrin	Differential	Hardt et al., 2009; Patel et al., 2008	+	+	-	Transport/cargo protein	Transport	Transporter activity	Extracellular
	TF*		Up	Wang et al., 2008
7045	TGFBI*	transforming growth factor, beta-induced, 68kDa	Up	Changet al., 2011; Chi et al., 2009	+	+	-	Ligand	Cell communication,Signal transduction	Receptor binding	Extracellular
7053	TGM3	transglutaminase 3 (E polypeptide, protein-glutamine-gamma-glutamyltransferase)	Down	Merkley et al., 2009	+	-	-	Enzyme: Aminotransferase	Metabolism,Energy pathways	Transaminase activity	Cytoplasm
7057	THBS1*	thrombospondin 1	Up	Changet al., 2011; Chi et al., 2009	+	+	-	Extracellular matrix protein	Cell growth and/or maintenance	Extracellular matrix structural constituent	Extracellular
	THBS1*		Differential	Hardt et al., 2009
9414	TJP2	tight junction protein 2 (zona occludens 2)	Differential	Patel et al., 2008	+	-	-	Cell junction protein	Cell communication,Signal transduction	Cell adhesion molecule activity	Cytoplasm
7086	TKT	transketolase	Up	Chanthammachat et al., 2013	+	-	-	Enzyme: Transketolase	Metabolism,Energy pathways	Transferase activity, transferring aldehyde or ketonic groups	Cytoplasm
7094	TLN1	talin 1	Differential	Patel et al., 2008	+	-	-	Cytoskeletal associated protein	Cell growth and/or maintenance	Cytoskeletal protein binding	Extracellular
83660	TLN2	talin 2	Differential	Patel et al., 2008	-	-	-	Cytoskeletal associated protein	Cell growth and/or maintenance	Cytoskeletal protein binding	Plasma membrane
64114	TMBIM1	transmembrane BAX inhibitor motif containing 1	Differential	Patel et al., 2008	+	-	+	Unclassified	Biological_process unknown	Molecular function unknown	-
54732	TMED9	transmembrane emp24 protein transport domain containing 9	Down	Polachini et al., 2012	+	-	+	Unclassified	Biological_process unknown	Molecular function unknown	Endoplasmic reticulum
130612	TMEM198	Similar to RIKEN cDNA A230078I05 gene	Differential	Patel et al., 2008	-	-	+	Integral membrane protein	Biological_process unknown	Molecular function unknown	Integral to membrane
81542	TMX1	thioredoxin-related transmembrane protein 1	Differential	Patel et al., 2008	-	+	+	Enzyme: Oxidoreductase	Metabolism,Energy pathways	Oxidoreductase activity	Endoplasmic reticulum
3371	TNC	tenascin C	Up	Polachini et al., 2012; Chi et al., 2009; Changet al., 2011	+	+	+	Adhesion molecule	Cell communication,Signal transduction	Cell adhesion molecule activity	Extracellular
85456	TNKS1BP1	tankyrase 1 binding protein 1, 182kDa	Differential	Patel et al., 2008	+	-	-	Unclassified	Regulation of nucleobase, nucleoside, nucleotide and nucleic acid metabolism	Molecular function unknown	Nucleus
56993	TOMM22	Mitochondrial import receptor subunit TOM22 homolog	Differential	Patel et al., 2008	+	-	+	Membrane transport protein	Transport	Auxiliary transport protein activity	Mitochondrion
9868	TOMM70A	translocase of outer mitochondrial membrane 70 homolog A (S. cerevisiae)	Differential	Patel et al., 2008	-	-	+	Membrane transport protein	Transport	Auxiliary transport protein activity	Mitochondrion
7164	TPD52L1	tumor protein D52-like 1	Up	Chanthammachat et al., 2013	-	-	-	Unclassified	Signal transduction,Regulation of cell proliferation	Molecular function unknown	-
7167	TPI1*	triosephosphate isomerase 1	Up	Polachini et al., 2012; Changet al., 2011	+	-	-	Enzyme: Isomerase	Metabolism,Energy pathways	Isomerase activity	Cytoplasm
	TPI1*		Differential	Bleijerveld et al., 2011; Hardt et al., 2009
	TPI1*		Down	Wang et al., 2008
	TPM1*		UP	Changet al., 2011; Wang et al., 2009
	TPM1*		Differential	Patel et al., 2008
7168	TPM1*	tropomyosin 1 (alpha)	Down	Polachini et al., 2012	+	-	-	Cytoskeletal associated protein	Cell growth and/or maintenance	Cytoskeletal protein binding	Actin cytoskeleton
	TPM2*		Up	Lo et al., 2007 ; Changet al., 2011
7169	TPM2*	tropomyosin 2 (beta)	Down	Polachini et al., 2012; He et al., 2004	-	-	-	Cytoskeletal protein	Cell growth and/or maintenance	Structural constituent of cytoskeleton	Cytoskeleton
7170	TPM3	tropomyosin alpha-3 chain isoform 1	Up	Polachini et al., 2012; Wang et al., 2008	+	-	-	Cytoskeletal associated protein,Structural protein	Cell growth and/or maintenance	Cytoskeletal protein binding	Cytoplasm
7171	TPM4*	tropomyosin 4	Up	Polachini et al., 2012;Chi et al., 2009;Thiel et al., 2011	+	-	-	Cytoskeletal protein	Cell growth and/or maintenance	Structural constituent of cytoskeleton	Cytoskeleton
	TPM4*		Differential	Bleijerveld et al., 2011;Schaaij-Visser et al., 2009
7178	TPT1	tumor protein, translationally-controlled 1	Down	Wang et al., 2008	-	-	-	Calcium binding protein	Cell growth and/or maintenance	Calcium ion binding	Nucleus
9322	TRIP10	thyroid hormone receptor interactor 10	Differential	Hardt et al., 2009	+	-	-	Adapter molecule	Cell growth and/or maintenance	Receptor signaling complex scaffold activity	Cytoplasm
7224	TRPC5	short transient receptor potential channel 5	Differential	Patel et al., 2008	-	-	+	Ion channel	Transport	Ion channel activity	Plasma membrane
7270	TTF1	transcription termination factor 1 isoform 2	Differential	Patel et al., 2008	-	-	-	Transcription regulatory protein	Regulation of nucleobase, nucleoside, nucleotide and nucleic acid metabolism	Transcription regulator activity	Nucleus
23170	TTLL12*	tubulin tyrosine ligase-like family, member 12	Down	Chi et al., 2009	-	-	-	Enzyme: Ligase	Metabolism,Energy pathways	Ligase activity	Cytoplasm, Nucleus
	TTLL12*		Differential	Patel et al., 2008
7273	TTN	titin	Differential	Hardt et al., 2009	+	-	-	Structural protein,Enzyme: Phosphotransferase	Muscle development,Transport,Muscle contraction	Kinase activity,Structural molecule activity	Cytoplasm
7276	TTR	transthyretin	Differential	Hardt et al., 2009	+	+	-	Transport/cargo protein	Transport	Transporter activity	Extracellular
10376	TUBA1B	tubulin, alpha 1b	UP	Liao et al., 2011;Wang et al., 2009	+	-	-	Structural protein	Cell growth and/or maintenance	Structural molecule activity	Cytoplasm, Plasma membrane
84790	TUBA1C	tubulin, alpha 1c	Up	Polachini et al., 2012; Chanthammachat et al., 2013	+	-	-	Cytoskeletal protein	Cell growth and/or maintenance	Structural constituent of cytoskeleton	Cytoplasm
203068	TUBB	tubulin, beta	Up	Polachini et al., 2012; Wang et al., 2009	+	-	-	Cytoskeletal protein	Cell growth and/or maintenance	Structural constituent of cytoskeleton	Microtubule, Cytoplasm, Plasma membrane
7280	TUBB2A	tubulin, beta 2A	Up	Thiel et al., 2011	+	-	-	-	-	-	-
84617	TUBB6	tubulin, beta 6	Differential	Patel et al., 2008	+	-	-	Cytoskeletal protein	Cell growth and/or maintenance	Structural constituent of cytoskeleton	-
7295	TXN*	thioredoxin	Up	Thiel et al., 2011	+	-	-	Enzyme: Reductase	Metabolism,Energy pathways	Catalytic activity	Cytoplasm
	TXN*		Differential	Hardt et al., 2009
84817	TXNDC17	thioredoxin domain containing 17	Up	Changet al., 2011	+	-	-	Enzyme: Oxidoreductase	Metabolism,Energy pathways	Oxidoreductase activity	Cytoplasm
81567	TXNDC5	thioredoxin domain containing 5 (endoplasmic reticulum)	Differential	Bleijerveld et al., 2011; Schaaij-Visser et al., 2009	+	+	-	Enzyme: Oxidoreductase	Protein metabolism	Oxidoreductase activity	Endoplasmic reticulum
9352	TXNL1	thioredoxin-like 1	Differential	Patel et al., 2008	-	-	-	Enzyme: Oxidoreductase	Metabolism,Energy pathways	Oxidoreductase activity	Cytoplasm
1890	TYMP	thymidine phosphorylase	Up	Chi et al., 2009	-	-	-	Growth factor	Cell communication,Signal transduction	Growth factor activity	Extracellular
91373	UAP1L1	Hypothetical protein DKFZp762I052	Differential	Patel et al., 2008	-	-	-	Enzyme: Phosphotransferase	Metabolism,Energy pathways	Catalytic activity	-
79876	UBA5	ubiquitin-like modifier activating enzyme 5	Differential	Patel et al., 2008	-	-	+	Ubiquitin proteasome system protein	Protein metabolism	Protein binding	Integral to membrane
7316	UBC	ubiquitin C	Up	Polachini et al., 2012	+	-	-	Ubiquitin proteasome system protein	Protein metabolism	Ubiquitin-specific protease activity	Cytoplasm
7334	UBE2N*	ubiquitin-conjugating enzyme E2N (UBC13 homolog, yeast)	Up	Wang et al., 2008	+	-	-	Ubiquitin proteasome system protein	Protein metabolism	Ubiquitin-specific protease activity	Nucleus
	UBE2N*		Down	Wang et al., 2009
7347	UCHL3	ubiquitin carboxyl-terminal esterase L3 (ubiquitin thiolesterase)	Differential	Patel et al., 2008	-	-	-	Ubiquitin proteasome system protein	Protein metabolism	Ubiquitin-specific protease activity	Cytoplasm
7353	UFD1L	ubiquitin fusion degradation 1 like (yeast)	Differential	Patel et al., 2008	-	-	-	Ubiquitin proteasome system protein	Protein metabolism	Ubiquitin-specific protease activity	Nucleus
56886	UGGT1	UDP-glucose:glycoprotein glucosyltransferase 1 precursor	Differential	Patel et al., 2008	-	-	+	Enzyme: Glycosyltransferase	Metabolism,Energy pathways	Transferase activity	Endoplasmic reticulum
5976	UPF1	UPF1 regulator of nonsense transcripts homolog (yeast)	Differential	Patel et al., 2008	-	-	-	RNA binding protein	RNA metabolism,Regulation of translation	Helicase activity	Cytoplasm, Nucleus
7384	UQCRC1	ubiquinol-cytochrome c reductase core protein I	Differential	Bleijerveld et al., 2011	-	-	-	Enzyme: Reductase	Metabolism,Energy pathways	Catalytic activity	Mitochondrion
7385	UQCRC2	ubiquinol-cytochrome c reductase core protein II	Differential	Patel et al., 2008	+	-	-	Enzyme: Reductase	Metabolism,Energy pathways	Catalytic activity	Mitochondrion
8078	USP5	ubiquitin specific peptidase 5 (isopeptidase T)	Differential	Patel et al., 2008	-	-	-	Ubiquitin proteasome system protein	Protein metabolism	Ubiquitin-specific protease activity	Extracellular
9101	USP8	ubiquitin specific peptidase 8	Differential	Patel et al., 2008	-	-	-	Ubiquitin proteasome system protein	Protein metabolism	Ubiquitin-specific protease activity	Nucleus
80124	VCPIP1	valosin containing protein (p97)/p47 complex interacting protein 1	Differential	Patel et al., 2008	-	-	-	Ubiquitin proteasome system protein	Protein metabolism	Ubiquitin-specific protease activity	Cytoplasm
	VDAC1*		Differential	Patel et al., 2008
7416	VDAC1*	voltage-dependent anion channel 1	Up	Polachini et al., 2012	+	-	-	Voltage gated channel	Transport	Voltage-gated ion channel activity	Mitochondrion
7417	VDAC2	voltage-dependent anion channel 2	Up	Polachini et al., 2012; Chen et al., 2004;Wang et al., 2008	-	-	-	Voltage gated channel	Transport	Voltage-gated ion channel activity	Mitochondrion
7431	VIM*	vimentin	Up	Polachini et al., 2012;Chanthammachat et al., 2013;Lo et al., 2007; Changet al., 2011	+	-	-	Cytoskeletal protein	Cell growth and/or maintenance	Structural constituent of cytoskeleton	Intermediate filament
	VIM*		Diffeerential	Ralhan et al., 2008; Schaaij-Visser et al., 2009
55737	VPS35	vacuolar protein sorting 35 homolog (S. cerevisiae)	Differential	Patel et al., 2008	+	-	-	Transport/cargo protein	Transport	Transporter activity	Cytoplasm
11311	VPS45	vacuolar protein sorting 45 homolog (S. cerevisiae)	Differential	Patel et al., 2008	-	-	-	Transport/cargo protein	Transport	Transporter activity	Golgi apparatus
9525	VPS4B	vacuolar protein sorting 4 homolog B (S. cerevisiae)	Differential	Patel et al., 2008	+	-	-	Transport/cargo protein	Transport	Transporter activity	Perinuclear region
7453	WARS*	tryptophanyl-tRNA synthetase	UP	Liao et al., 2011; Chi et al., 2009	+	-	-	Enzyme: Ligase	Protein metabolism	Ligase activity	Cytoplasm
	WARS*		Differential	Schaaij-Visser et al., 2009
7454	WAS	Wiskott-Aldrich syndrome (eczema-thrombocytopenia)	Differential	Patel et al., 2008	+	-	-	Cytoskeletal associated protein	Cell growth and/or maintenance	Cytoskeletal protein binding	Cytoplasm
23558	WBP2	WW domain binding protein 2	Differential	Patel et al., 2008	+	-	-	Ligand	Cell communication,Signal transduction	Receptor binding	Nucleus
9948	WDR1	WD repeat domain 1	Up	Chanthammachat et al., 2013	+	-	-	Unclassified	Biological_process unknown	Protein binding,Molecular function unknown	Cytoplasm
8565	YARS	tyrosyl-tRNA synthetase	Differential	Patel et al., 2008	-	-	-	Enzyme: Ligase	Metabolism,Energy pathways	Ligase activity	Cytoplasm
4904	YBX1	Y box binding protein 1	Differential	Patel et al., 2008	+	-	-	Transcription factor	Regulation of nucleobase, nucleoside, nucleotide and nucleic acid metabolism	Transcription factor activity	Nucleus
	YWHAB*		Differential	Hardt et al., 2009
7529	YWHAB*	tyrosine 3-monooxygenase/tryptophan 5-monooxygenase activation protein, beta polypeptide	Up	Polachini et al., 2012	+	-	-	Adapter molecule	Signal transduction	Receptor signaling complex scaffold activity	Cytoplasm
	YWHAE*		Differential	Hardt et al., 2009
7531	YWHAE*	tyrosine 3-monooxygenase/tryptophan 5-monooxygenase activation protein, epsilon polypeptide	Up	Polachini et al., 2012	+	-	-	Adapter molecule	Cell communication,Signal transduction	Receptor signaling complex scaffold activity	Cytoplasm
	YWHAG*		Differential	Hardt et al., 2009; Patel et al., 2008
7532	YWHAG*	tyrosine 3-monooxygenase/tryptophan 5-monooxygenase activation protein, gamma polypeptide	Up	Polachini et al., 2012;Baker et al., 2005	+	-	-	Adapter molecule	Cell communication,Signal transduction	Receptor signaling complex scaffold activity	Cytoplasm
7533	YWHAH	tyrosine 3-monooxygenase/tryptophan 5-monooxygenase activation protein, eta polypeptide	Differential	Hardt et al., 2009	+	-	-	Adapter molecule	Cell communication,Signal transduction	Receptor signaling complex scaffold activity	Cytoplasm
10971	YWHAQ	tyrosine 3-monooxygenase/tryptophan 5-monooxygenase activation protein, theta polypeptide	Differential	Hardt et al., 2009	+	-	-	Adapter molecule	Cell communication,Signal transduction	Receptor signaling complex scaffold activity	Cytoplasm
	YWHAZ*		Differential	Hardt et al., 2009; Ralhan et al., 2009; Ralhan et al., 2008
7534	YWHAZ*	tyrosine 3-monooxygenase/tryptophan 5-monooxygenase activation protein, zeta polypeptide	UP	Liao et al., 2011	+	-	-	Adapter molecule	Regulation of cell cycle	Receptor signaling complex scaffold activity	Cytoplasm
84627	ZNF469	zinc finger protein 469	Differential	Hardt et al., 2009	-	-	-	DNA binding protein	Transcription	Transcription regulator activity
9658	ZNF516	zinc finger protein 516	Differential	Patel et al., 2008	-	-	-	DNA binding protein	Regulation of nucleobase, nucleoside, nucleotide and nucleic acid metabolism	Transcription regulator activity	Nucleus
