# Supplementary material for: Data from human salivary proteome – A resource of potential biomarkers for oral cancer
Source: Data Brief. 2015 Jul 2;4:374–8. doi: 10.1016/j.dib.2015.06.014 (PMC4510580; doi:10.1016/j.dib.2015.06.014)
Supplement: Supplementary file 1 — Supplementary data [file mmc1.zip › Supplementary Table 6.xlsx]

## Sheet: Table 6
Sivadasan et al., 2015. Human salivary proteome- a resource of potential biomarkers for oral cancer
Table 6: High confidence list of salivary proteins for targeted investigation for clinical applications. Proteins listed in Table 5 were screened for atleast two of three secretory parameters mentioned (Exocarta, SignalP and TMHMM). 149 proteins passed this screen, out of which only proteins whose differential expression was found to be consistent in multiple studies were selected (n=139) and are…
Sl. No.	Gene id	Gene symbol	Protein name	Type of regulation	Reference for OSCC tissue studies	Disease Relevance	Top 10 most observed Proteotypic peptides in GPM's MRM database	Peptides identified in human saliva studies	Reference for saliva study	Exocarta	Signal P	TMHMM	Molecular class	Biological process	Molecular function	Subcellular localization
1	4363	ABCC1	ATP-binding cassette, sub-family C (CFTR/MRP), member 1	Differential	Patel et al., 2008	Associated with well and mild differentiated HNSCC, multidrug resistant	ISEMGSYQELLAR			+	-	+	Transport/cargo protein	Transport	Transporter activity	Plasma membrane
2		ABCC1					DGAFAEFLR
3		ABCC1					EDTSEQVVPVLVK
4		ABCC1					ELDTVDSMIPEVIK
5		ABCC1					HIFENVIGPK
6		ABCC1					ITIIPQDPVLFSGSLR
7		ABCC1					LYAWELAFK
8		ABCC1					QLSSSSSYSGDISR
9		ABCC1					TPSGNLVNR
10		ABCC1					VDANEEVEALIVK
11		ABCC1						EYSETEK	Yan et al
12		ABCC1						LVTDSAGK	Yan et al
13	1636	ACE	angiotensin-converting enzyme isoform 1 precursor	Differential	Patel et al., 2008	Associated with poorly differentiated HNSCC	AALPAQELEEYNK			+	-	+	Enzyme: Hydrolase	Protein metabolism	Hydrolase activity	Plasma membrane
14		ACE					AILQFYPK
15		ACE					DMVGLDALDAQPLLK
16		ACE					IAFIPFSYLVDQWR
17		ACE					IAFLPFGYLVDQWR
18		ACE					QEEAALLSQEFAEAWGQK
19		ACE					SMLEKPTDGR
20		ACE					SMYETPSLEQDLER
21		ACE					YNFDWWYLR
22		ACE					YQGLCPPVPR
23		ACE						IAFLPFGYLVDQWR	Present study, workflow 2
24		ACE						YNFDWWYLR	Present study, workflow 2
25	71	ACTG1	Actin, cytoplasmic 2	Differential	Hardt et al., 2009	Present in tumor interstitial fluid	SYELPDGQVITIGNER			+	-	+	Structural protein	Cell growth and/or maintenance	Structural constituent of cytoskeleton	Cytoplasm
26		ACTG1					AGFAGDDAPR
27		ACTG1					AVFPSIVGRPR
28		ACTG1					DLYANTVLSGGTTMYPGIADR
29		ACTG1					DSYVGDEAQSK
30		ACTG1					EITALAPSTMK
31		ACTG1					HQGVMVGMGQK
32		ACTG1					IWHHTFYNELR
33		ACTG1					LCYVALDFEQEMATAASSSSLEK
34		ACTG1					QEYDESGPSIVHR
35		ACTG1						DGVTHTVPIYEGYALPHAILRL	Denny etal
36		ACTG1						EHPVLLTEAPLNPKA	Denny etal
37		ACTG1						KAGFAGDDAPRA	Denny etal
38		ACTG1						KDLYANTVLSGGTTMYPGIADRM	Denny etal
39		ACTG1						KDSYVGDEAQSKR	Denny etal
40		ACTG1						KDSYVGDEAQSKRG	Denny etal
41		ACTG1						KEITALAPSTMKI	Denny etal
42		ACTG1						KIIAPPERK	Denny etal
43		ACTG1						KIWHHTFYNELRV	Denny etal
44		ACTG1						KLCYVALDFEQEMATAASSSSLEKS	Denny etal
45		ACTG1						KMTQIMFETFNTPAMYVAIQAVLSLYASGRT	Denny etal
46		ACTG1						KQEYDESGPSIVHRK	Denny etal
47		ACTG1						KSYELPDGQVITIGNERF	Denny etal
48		ACTG1						LPDGQVITIGNERF	Denny etal
49		ACTG1						LRVAPEEHPVLLTEAPLNPKA	Denny etal
50		ACTG1						MEEEIAALVIDNGSGMCKA	Denny etal
51		ACTG1						NTVLSGGTTMYPGIADRM	Denny etal
52		ACTG1						RAVFPSIVGRP	Denny etal
53		ACTG1						RAVFPSIVGRPRH	Denny etal
54		ACTG1						RCPEALFQPSFLGMESCGIHETTFNSIMKC	Denny etal
55		ACTG1						RDLTDYLMKI	Denny etal
56		ACTG1						RGYSFTTTAERE	Denny etal
57		ACTG1						RHQGVMVGMGQKD	Denny etal
58		ACTG1						RKDLYANTVLSGGTTMYPGIADRM	Denny etal
59		ACTG1						RLDLAGRDLTDYLMKI	Denny etal
60		ACTG1						RTTGIVMDSGDGVTHTVPIYEGYA	Denny etal
61		ACTG1						RTTGIVMDSGDGVTHTVPIYEGYALPHAILRL	Denny etal
62		ACTG1						RVAPEEHPVLLTEAPLNPKA	Denny etal
63		ACTG1						APEEHPVLLTEAPLNPKA	Denny etal
64		ACTG1						DGQVITIGNERF	Denny etal
65		ACTG1						DLYANTVLSGGTTMYPGIADRM	Denny etal
66		ACTG1						EGYALPHAILRL	Denny etal
67		ACTG1						ELPDGQVITIGNERF	Denny etal
68		ACTG1						GYALPHAILRL	Denny etal
69		ACTG1						IAALVIDNGSGMCKA	Denny etal
70		ACTG1						KAGFAGDDAPRAVFPSIVGRPRH	Denny etal
71		ACTG1						KEKLCYVALDFEQEMATAASSSSLEKS	Denny etal
72		ACTG1						KIWHHTFYNE	Denny etal
73		ACTG1						KIWHHTFYNELRVAPEEHPVLLTEAPLNPKA	Denny etal
74		ACTG1						KMTQIMFETFNTPAMYVAIQAVLSLYASGRT	Denny etal
75		ACTG1						KYSVWIGGSILASLSTFQQMWISKQ	Denny etal
76		ACTG1						MDSGDGVTHTVPIYEGYALPHAILRL	Denny etal
77		ACTG1						PPEEHPVLLTEAPLNPKA	Denny etal
78		ACTG1						RCPEALFQPSFLGMESCGIHETTFNSIMKC	Denny etal
79		ACTG1						RFRCPEALFQPSFLGMESCGIHETTFNSIMKC	Denny etal
80		ACTG1						RHQGVMVGMGQKDSYVGDEAQSKR	Denny etal
81		ACTG1						RKDLYANTVLSGGTTMYPGIADRM	Denny etal
82		ACTG1						SGDGVTHTVPIYEGYALPHAILRL	Denny etal
83		ACTG1						SKQEYDESGPSIVHRK	Denny etal
84		ACTG1						VAPEEHPVLLTEAPLNPKA	Denny etal
85		ACTG1						VFPSIVGRPRH	Denny etal
86		ACTG1						LCYVALDFEQEmATAASSSSLEK	Fang et al
87		ACTG1						LDLAGRDLTDYLMK	Fang et al
88		ACTG1						MQKEITALAPSTmK	Fang et al
89	183	AGT	angiotensinogen (serpin peptidase inhibitor, clade A, member 8)	Differential	Hardt et al., 2009	Present in tumor interstitial fluid	ALQDQLVLVAAK			+	-	+	Peptide hormone	Cell communication,Signal transduction	Peptide hormone	Extracellular
90		AGT					AAMVGMLANFLGFR
91		AGT					ADSQAQLLLSTVVGVFTAPGLHLK
92		AGT					DPTFIPAPIQAK
93		AGT					FMQAVTGWK
94		AGT					LQAILGVPWK
95		AGT					QPFVQGLALYTPVVLPR
96		AGT					SLDFTELDVAAEK
97		AGT					VGEVLNSIFFELEADER
98		AGT					VLSALQAVQGLLVAQGR
99		AGT						KVLSALQAVQGLLVAQGRA	Denny etal
100		AGT						QPFVQGLALYTPVVLPR	Present study, workflow 1
101		AGT						QPFVQGLALYTPVVLPR	Present study, workflow 4
102		AGT						ALQDQLVLVAAK	Bandhakavi et al
103		AGT						ANAGKPKDPTFIPAPIQAK	Bandhakavi et al
104		AGT						DPTFIPAPIQAK	Bandhakavi et al
105		AGT						ADSQAQLLLSTVVGVFTAPGLHLK	Fang et al
106		AGT						VLSALQAVQGLLVAQGR	Fang et al
107		AGT						ADSQAQLLLSTVVGVFTAPGLHLK	Yan et al
108		AGT						ALQDQLVLVAAK	Yan et al
109		AGT						ANAGKPKDPTFIPAPIQAK	Yan et al
110		AGT						VLSALQAVQGLLVAQGR	Yan et al
111		AGT						ADSQAQLLLSTVVGVFTAPGLHLK	Present study, workflow 1
112		AGT						ALQDQLVLVAAK	Present study, workflow 1
113		AGT						VLSALQAVQGLLVAQGR	Present study, workflow 1
114		AGT						ADSQAQLLLSTVVGVFTAPGLHLK	Present study, workflow 2
115		AGT						ALQDQLVLVAAK	Present study, workflow 2
116		AGT						VLSALQAVQGLLVAQGR	Present study, workflow 2
117		AGT						ADSQAQLLLSTVVGVFTAPGLHLK	Present study, workflow 4
118		AGT						ALQDQLVLVAAK	Present study, workflow 4
119		AGT						VLSALQAVQGLLVAQGR	Present study, workflow 4
120		AGT						FMQAVTGWK	Bandhakavi et al
121		AGT						KALQDQLVLVAAKL	Denny etal
122		AGT						KDPTFIPAPIQAKT	Denny etal
123		AGT						KEPAHLMSLFGGKP	Denny etal
124		AGT						KLDTEDKLRA	Denny etal
125		AGT						KNWRDPDQTDGLGLSYLSSHIANVERV	Denny etal
126		AGT						KPALPAGTEDTAKE	Denny etal
127		AGT						KPKDPTFIPAPIQAKT	Denny etal
128		AGT						KQPFVQGLALYTPVVLPRS	Denny etal
129		AGT						KQTQVSVLPEGGETPLFKQ	Denny etal
130		AGT						KSEDCFILDHGKD	Denny etal
131		AGT						KTASDFITKM	Denny etal
132		AGT						KVPVDPATYGQFYGGDSYIILYNYRH	Denny etal
133		AGT						RAAMVGMLANFLGFRI	Denny etal
134		AGT						RDPDQTDGLGLSYLSSHI	Denny etal
135		AGT						RFMQAVTGWKT	Denny etal
136		AGT						RIEGSNKVPVDPATYGQFYGGDSYIILYNYRH	Denny etal
137		AGT						RSLDFTELDVAAEKI	Denny etal
138		AGT						RVHVSEEGTEPEAMLQVLGPKP	Denny etal
139		AGT						RVHVSEEGTEPEAMLQVLGPKPALPAGTEDTAKE	Denny etal
140		AGT						RVPFDAATLHTSTAMAAQHGMDDDGTGQKQ	Denny etal
141		AGT						LDAHKVLSALQAVQGLLVAQGR	Yan et al
142		AGT						SLDFTELDVAAEK	Yan et al
143		AGT						SLDFTELDVAAEKIDR	Yan et al
144		AGT						AAMVGMLANFLGFR	Present study, workflow 2
145	213	ALB	albumin	Up	Liao et al., 2011 ; Baker et al., 2005	Associated with OSCC and involved in fatty-acid binding and downregulation of apoptosis; Poor and moderately differentiated HNSCC	EFNAETFTFHADICTLSEK			+	+	-	Transport/cargo protein	Transport	Transporter activity	Extracellular
146		ALB					AVMDDFAAFVEK
147		ALB					CCTESLVNR
148		ALB					DVFLGMFLYEYAR
149		ALB					KVPQVSTPTLVEVSR
150		ALB					LVAASQAALGL
151		ALB					QNCELFEQLGEYK
152		ALB					VFDEFKPLVEEPQNLIK
153		ALB					VPQVSTPTLVEVSR
154		ALB					YICENQDSISSK
155		ALB						AVMDDFAAFVEKC	Denny etal
156		ALB						CAEDYLSVVLNQLCVLHEKT	Denny etal
157		ALB						CCHGDLLECADDRA	Denny etal
158		ALB						CFSALEVDETYVPKE	Denny etal
159		ALB						DLPSLAADFVESKD	Denny etal
160		ALB						FHADICTLSEKE	Denny etal
161		ALB						FSALEVDETYVPKE	Denny etal
162		ALB						FTFHADICTLSEKE	Denny etal
163		ALB						HCIAEVENDEMPADLPSLAADFVESKD	Denny etal
164		ALB						KADDKETCFAEEGKK	Denny etal
165		ALB						KADDKETCFAEEGKKL	Denny etal
166		ALB						KAEFAEVSKLVTDLTKV	Denny etal
167		ALB						KCCAAADPHECYAKV	Denny etal
168		ALB						KCCTESLVNRR	Denny etal
169		ALB						KDLGEENFKA	Denny etal
170		ALB						KDVFLGMFLYEYARR	Denny etal
171		ALB						KECCEKPLLEKS	Denny etal
172		ALB						KEFNAETFTFHA	Denny etal
173		ALB						KEFNAETFTFHADICTLSEKE	Denny etal
174		ALB						KEQLKAVMDDFAAFVEKC	Denny etal
175		ALB						KETCFAEEGKKL	Denny etal
176		ALB						KKLVAASQAALGL	Denny etal
177		ALB						KKQTALVELVKH	Denny etal
178		ALB						KLKECCEKPLLEKS	Denny etal
179		ALB						KLVTDLTKV	Denny etal
180		ALB						KNYAEAKDVFLGMFLYEYARR	Denny etal
181		ALB						KPLVEEPQNLIKQ	Denny etal
182		ALB						KQNCELFEQLGEYKF	Denny etal
183		ALB						KQNCELFEQLGEYKFQNALLVRY	Denny etal
184		ALB						KQTALVELVKH	Denny etal
185		ALB						KRMPCAEDYLSVVLNQLCVLHEKT	Denny etal
186		ALB						KVHTECCHGDLLECADDRA	Denny etal
187		ALB						KVHTECCHGDLLECADDRADLAKY	Denny etal
188		ALB						KVPQVSTPTLVEVSRS	Denny etal
189		ALB						KYICENQDSISSKL	Denny etal
190		ALB						MPADLPSLAADFVESKD	Denny etal
191		ALB						MPCAEDYLSVVLNQLCVLHEKT	Denny etal
192		ALB						PCAEDYLSVVLNQLCVLHEKT	Denny etal
193		ALB						PDYSVVLLLRL	Denny etal
194		ALB						RDAHKSEVAHRF	Denny etal
195		ALB						RHPDYSVVLLLRL	Denny etal
196		ALB						RKVPQVSTPTLVEVSRS	Denny etal
197		ALB						RLSQRFPKA	Denny etal
198		ALB						RMPCAEDYLSVVLNQLCVLHEKT	Denny etal
199		ALB						RRHPDYSVVLLLRL	Denny etal
200		ALB						RRPCFSALEVDETYVPKE	Denny etal
201		ALB						RYTKKVPQVSTPTLVEVSRN	Denny etal
202		ALB						VMDDFAAFVEKC	Denny etal
203		ALB						VVLNQLCVLHEKT	Denny etal
204		ALB						ADLAKYIcENQDSISSK	Present study, workflow 1
205		ALB						AVMDDFAAFVEKccK	Present study, workflow 1
206		ALB						EFNAETFTFHADIcTLSEK	Present study, workflow 1
207		ALB						ETcFAEEGKK	Present study, workflow 1
208		ALB						EFNAETFTFHADIcTLSEK	Present study, workflow 3
209		ALB						ADLAKYIcENQDSISSK	Present study, workflow 4
210		ALB						AVMDDFAAFVEKccK	Present study, workflow 4
211		ALB						EFNAETFTFHADIcTLSEK	Present study, workflow 4
212		ALB						ETcFAEEGKK	Present study, workflow 4
213		ALB						ADDKETCFAEEGK	Bandhakavi et al
214		ALB						AEFAEVSKLVTDLTK	Bandhakavi et al
215		ALB						AVMDDFAAFVEK	Bandhakavi et al
216		ALB						DAHKSEVAHR	Bandhakavi et al
217		ALB						DDNPNLPR	Bandhakavi et al
218		ALB						DLGEENFK	Bandhakavi et al
219		ALB						DVFLGMFLYEYAR	Bandhakavi et al
220		ALB						EQLKAVMDDFAAFVEK	Bandhakavi et al
221		ALB						FKDLGEENFK	Bandhakavi et al
222		ALB						FPKAEFAEVSK	Bandhakavi et al
223		ALB						FQNALLVR	Bandhakavi et al
224		ALB						HPDYSVVLLLR	Bandhakavi et al
225		ALB						KLVAASQAALGL	Bandhakavi et al
226		ALB						KQTALVELVK	Bandhakavi et al
227		ALB						KVPQVSTPTLVEVSR	Bandhakavi et al
228		ALB						LAKTYETTLEK	Bandhakavi et al
229		ALB						LDELRDEGKASSAK	Bandhakavi et al
230		ALB						LVAASQAALGL	Bandhakavi et al
231		ALB						LVNEVTEFAK	Bandhakavi et al
232		ALB						QTALVELVK	Bandhakavi et al
233		ALB						RHPDYSVVLLLR	Bandhakavi et al
234		ALB						SLHTLFGDK	Bandhakavi et al
235		ALB						TPVSDRVTK	Bandhakavi et al
236		ALB						TYETTLEK	Bandhakavi et al
237		ALB						VFDEFKPLVEEPQNLIK	Bandhakavi et al
238		ALB						VPQVSTPTLVEVSR	Bandhakavi et al
239		ALB						YICENQDSISSK	Bandhakavi et al
240		ALB						YLYEIAR	Bandhakavi et al
241		ALB						KAEFAEVSKL	Denny etal
242		ALB						KAVMDDFAAFVEKC	Denny etal
243		ALB						KFQNALLVRY	Denny etal
244		ALB						KKVPQVSTPTLVEVSRN	Denny etal
245		ALB						KLVAASQAALG	Denny etal
246		ALB						KLVAASQAALGL	Denny etal
247		ALB						KLVAASQAALGL	Denny etal
248		ALB						KSHCIAEVENDEMPADLPSLAADFVESKD	Denny etal
249		ALB						KTYETTLEKC	Denny etal
250		ALB						KVFDEFKPLVEEPQNLIKQ	Denny etal
251		ALB						KVPQVSTPTLVEVSRN	Denny etal
252		ALB						RFKDLGEENFKA	Denny etal
253		ALB						AAFTECCQAADK	Fang et al
254		ALB						AAFTECCQAADKAACLLPK	Fang et al
255		ALB						ADDKETCFAEEGK	Fang et al
256		ALB						AEFAEVSK	Fang et al
257		ALB						AEFAEVSKLVTDLTK	Fang et al
258		ALB						ALVLIAFAQYLQQCPFEDHVK	Fang et al
259		ALB						ALVLIAFAQYLQQCPFEDHVKLVNEVTEFAK	Fang et al
260		ALB						AVmDDFAAFVEK	Fang et al
261		ALB						CCAAADPHECYAK	Fang et al
262		ALB						CCAAADPHECYAKVFDEFKPLVEEPQNLIK	Fang et al
263		ALB						CCTESLVNR	Fang et al
264		ALB						DAHKSEVAHR	Fang et al
265		ALB						DDNPNLPR	Fang et al
266		ALB						DLGEENFK	Fang et al
267		ALB						DVCKNYAEAK	Fang et al
268		ALB						DVFLGmFLYEYAR	Fang et al
269		ALB						ECCEKPLLEK	Fang et al
270		ALB						EFNAETFTFHADICTLSEKER	Fang et al
271		ALB						EQLKAVMDDFAAFVEK	Fang et al
272		ALB						ETYGEMADCCAK	Fang et al
273		ALB						FKDLGEENFK	Fang et al
274		ALB						FPKAEFAEVSK	Fang et al
275		ALB						FQNALLVR	Fang et al
276		ALB						HPDYSVVLLLR	Fang et al
277		ALB						HPYFYAPELLFFAK	Fang et al
278		ALB						HPYFYAPELLFFAKR	Fang et al
279		ALB						KLVAASQAALGL	Fang et al
280		ALB						KQTALVELVK	Fang et al
281		ALB						KVPQVSTPTLVEVSR	Fang et al
282		ALB						KYLYEIAR	Fang et al
283		ALB						LAKTYETTLEK	Fang et al
284		ALB						LCTVATLRETYGEmADCCAK	Fang et al
285		ALB						LDELRDEGK	Fang et al
286		ALB						LKECCEKPLLEK	Fang et al
287		ALB						LVAASQAALGL	Fang et al
288		ALB						LVNEVTEFAK	Fang et al
289		ALB						LVRPEVDVMCTAFHDNEETFLK	Fang et al
290		ALB						LVRPEVDVmCTAFHDNEETFLKK	Fang et al
291		ALB						MPCAEDYLSVVLNQLCVLHEK	Fang et al
292		ALB						MPCAEDYLSVVLNQLCVLHEKTPVSDR	Fang et al
293		ALB						NECFLQHKDDNPNLPR	Fang et al
294		ALB						NYAEAKDVFLGmFLYEYAR	Fang et al
295		ALB						QNCELFEQLGEYK	Fang et al
296		ALB						QNCELFEQLGEYKFQNALLVR	Fang et al
297		ALB						QTALVELVK	Fang et al
298		ALB						RHPDYSVVLLLR	Fang et al
299		ALB						RHPYFYAPELLFFAK	Fang et al
300		ALB						RMPCAEDYLSVVLNQLCVLHEK	Fang et al
301		ALB						RPCFSALEVDETYVPK	Fang et al
302		ALB						SHCIAEVENDEMPADLPSLAADFVESK	Fang et al
303		ALB						SHCIAEVENDEmPADLPSLAADFVESKDVCK	Fang et al
304		ALB						SLHTLFGDK	Fang et al
305		ALB						SLHTLFGDKLCTVATLR	Fang et al
306		ALB						TCVADESAENCDK	Fang et al
307		ALB						TCVADESAENCDKSLHTLFGDK	Fang et al
308		ALB						TPVSDRVTK	Fang et al
309		ALB						TYETTLEKCCAAADPHECYAK	Fang et al
310		ALB						VFDEFKPLVEEPQNLIK	Fang et al
311		ALB						VFDEFKPLVEEPQNLIKQNCELFEQLGEYK	Fang et al
312		ALB						VHTECCHGDLLECADDR	Fang et al
313		ALB						VHTECCHGDLLECADDRADLAK	Fang et al
314		ALB						VPQVSTPTLVEVSR	Fang et al
315		ALB						YICENQDSISSK	Fang et al
316		ALB						YKAAFTECCQAADK	Fang et al
317		ALB						YLYEIAR	Fang et al
318		ALB						AACLLPK	Yan et al
319		ALB						AAFTECCQAADK	Yan et al
320		ALB						AAFTECCQAADKAACLLPK	Yan et al
321		ALB						ADDKETCFAEEGK	Yan et al
322		ALB						AEFAEVSK	Yan et al
323		ALB						AEFAEVSKLVTDLTK	Yan et al
324		ALB						ALVLIAFAQYLQQCPFEDHVK	Yan et al
325		ALB						ALVLIAFAQYLQQCPFEDHVKLVNEVTEFAK	Yan et al
326		ALB						AVMDDFAAFVEK	Yan et al
327		ALB						CCAAADPHECYAK	Yan et al
328		ALB						CCAAADPHECYAKVFDEFKPLVEEPQNLIK	Yan et al
329		ALB						CCTESLVNR	Yan et al
330		ALB						DAHKSEVAHR	Yan et al
331		ALB						DDNPNLPR	Yan et al
332		ALB						DLGEENFK	Yan et al
333		ALB						DVCKNYAEAK	Yan et al
334		ALB						ECCEKPLLEK	Yan et al
335		ALB						EFNAETFTFHADICTLSEKER	Yan et al
336		ALB						EQLKAVMDDFAAFVEK	Yan et al
337		ALB						ETYGEMADCCAK	Yan et al
338		ALB						FKDLGEENFK	Yan et al
339		ALB						FPKAEFAEVSK	Yan et al
340		ALB						FQNALLVR	Yan et al
341		ALB						HPDYSVVLLLR	Yan et al
342		ALB						HPYFYAPELLFFAK	Yan et al
343		ALB						HPYFYAPELLFFAKR	Yan et al
344		ALB						KLVAASQAALG	Yan et al
345		ALB						KLVAASQAALGL	Yan et al
346		ALB						KQTALVELVK	Yan et al
347		ALB						KVPQVSTPTLVEVSR	Yan et al
348		ALB						KYLYEIAR	Yan et al
349		ALB						LAKTYETTLEK	Yan et al
350		ALB						LCTVATLR	Yan et al
351		ALB						LCTVATLRETYGEMADCCAK	Yan et al
352		ALB						LDELRDEGK	Yan et al
353		ALB						LDELRDEGKASSAK	Yan et al
354		ALB						LKECCEKPLLEK	Yan et al
355		ALB						LVAASQAALGL	Yan et al
356		ALB						LVNEVTEFAK	Yan et al
357		ALB						LVRPEVDVMCTAFHDNEETFLK	Yan et al
358		ALB						LVRPEVDVMCTAFHDNEETFLKK	Yan et al
359		ALB						MPCAEDYLSVVLNQLCVLHEK	Yan et al
360		ALB						MPCAEDYLSVVLNQLCVLHEKTPVSDR	Yan et al
361		ALB						NECFLQHKDDNPNLPR	Yan et al
362		ALB						NYAEAKDVFLGMFLYEYAR	Yan et al
363		ALB						QNCELFEQLGEYK	Yan et al
364		ALB						QNCELFEQLGEYKFQNALLVR	Yan et al
365		ALB						QTALVELVK	Yan et al
366		ALB						RHPDYSVVLLLR	Yan et al
367		ALB						RHPYFYAPELLFFAK	Yan et al
368		ALB						RMPCAEDYLSVVLNQLCVLHEK	Yan et al
369		ALB						RPCFSALEVDETYVPK	Yan et al
370		ALB						SHCIAEVENDEMPADLPSLAADFVESK	Yan et al
371		ALB						SHCIAEVENDEMPADLPSLAADFVESKDVCK	Yan et al
372		ALB						SLHTLFGDK	Yan et al
373		ALB						SLHTLFGDKLCTVATLR	Yan et al
374		ALB						TCVADESAENCDK	Yan et al
375		ALB						TCVADESAENCDKSLHTLFGDK	Yan et al
376		ALB						TPVSDRVTK	Yan et al
377		ALB						TYETTLEK	Yan et al
378		ALB						TYETTLEKCCAAADPHECYAK	Yan et al
379		ALB						VFDEFKPLVEEPQNLIKQNCELFEQLGEYK	Yan et al
380		ALB						VHTECCHGDLLECADDR	Yan et al
381		ALB						VHTECCHGDLLECADDRADLAK	Yan et al
382		ALB						VPQVSTPTLVEVSR	Yan et al
383		ALB						YICENQDSISSK	Yan et al
384		ALB						YKAAFTECCQAADK	Yan et al
385		ALB						YLYEIAR	Yan et al
386		ALB						AAcLLPK	Present study, workflow 1
387		ALB						AAFTEccQAADK	Present study, workflow 1
388		ALB						ADDKETcFAEEGK	Present study, workflow 1
389		ALB						AEFAEVSK	Present study, workflow 1
390		ALB						AEFAEVSKLVTDLTK	Present study, workflow 1
391		ALB						ALVLIAFAQYLQQcPFEDHVK	Present study, workflow 1
392		ALB						AVMDDFAAFVEK	Present study, workflow 1
393		ALB						ccAAADPHEcYAK	Present study, workflow 1
394		ALB						DDNPNLPR	Present study, workflow 1
395		ALB						DLGEENFK	Present study, workflow 1
396		ALB						DVFLGmFLYEYAR	Present study, workflow 1
397		ALB						EccEKPLLEK	Present study, workflow 1
398		ALB						EQLKAVMDDFAAFVEK	Present study, workflow 1
399		ALB						ETYGEMADccAK	Present study, workflow 1
400		ALB						FKDLGEENFK	Present study, workflow 1
401		ALB						FPKAEFAEVSK	Present study, workflow 1
402		ALB						FQNALLVR	Present study, workflow 1
403		ALB						HPDYSVVLLLR	Present study, workflow 1
404		ALB						HPYFYAPELLFFAK	Present study, workflow 1
405		ALB						HPYFYAPELLFFAKR	Present study, workflow 1
406		ALB						KLVAASQAALGL	Present study, workflow 1
407		ALB						KQTALVELVK	Present study, workflow 1
408		ALB						KYLYEIAR	Present study, workflow 1
409		ALB						LAKTYETTLEK	Present study, workflow 1
410		ALB						LcTVATLR	Present study, workflow 1
411		ALB						LDELRDEGK	Present study, workflow 1
412		ALB						LVAASQAALGL	Present study, workflow 1
413		ALB						LVNEVTEFAK	Present study, workflow 1
414		ALB						LVNEVTEFAKTcVADESAENcDK	Present study, workflow 1
415		ALB						LVRPEVDVmcTAFHDNEETFLK	Present study, workflow 1
416		ALB						LVRPEVDVmcTAFHDNEETFLKK	Present study, workflow 1
417		ALB						MPcAEDYLSVVLNQLcVLHEK	Present study, workflow 1
418		ALB						NEcFLQHKDDNPNLPR	Present study, workflow 1
419		ALB						QNcELFEQLGEYK	Present study, workflow 1
420		ALB						QNcELFEQLGEYKFQNALLVR	Present study, workflow 1
421		ALB						QTALVELVK	Present study, workflow 1
422		ALB						RHPDYSVVLLLR	Present study, workflow 1
423		ALB						RHPYFYAPELLFFAK	Present study, workflow 1
424		ALB						RMPcAEDYLSVVLNQLcVLHEK	Present study, workflow 1
425		ALB						RPcFSALEVDETYVPK	Present study, workflow 1
426		ALB						SHcIAEVENDEMPADLPSLAADFVESK	Present study, workflow 1
427		ALB						SLHTLFGDKLcTVATLR	Present study, workflow 1
428		ALB						TcVADESAENcDK	Present study, workflow 1
429		ALB						TYETTLEK	Present study, workflow 1
430		ALB						TYETTLEKccAAADPHEcYAK	Present study, workflow 1
431		ALB						VHTEccHGDLLEcADDR	Present study, workflow 1
432		ALB						VHTEccHGDLLEcADDRADLAK	Present study, workflow 1
433		ALB						YIcENQDSISSK	Present study, workflow 1
434		ALB						AAFTEccQAADK	Present study, workflow 2
435		ALB						HPYFYAPELLFFAK	Present study, workflow 2
436		ALB						LVAASQAALGL	Present study, workflow 2
437		ALB						LVNEVTEFAK	Present study, workflow 2
438		ALB						LVRPEVDVMcTAFHDNEETFLK	Present study, workflow 2
439		ALB						LVRPEVDVMcTAFHDNEETFLKK	Present study, workflow 2
440		ALB						mPcAEDYLSVVLNQLcVLHEK	Present study, workflow 2
441		ALB						RHPDYSVVLLLR	Present study, workflow 2
442		ALB						RHPYFYAPELLFFAK	Present study, workflow 2
443		ALB						RMPcAEDYLSVVLNQLcVLHEK	Present study, workflow 2
444		ALB						RPcFSALEVDETYVPK	Present study, workflow 2
445		ALB						VFDEFKPLVEEPQNLIK	Present study, workflow 2
446		ALB						VHTEccHGDLLEcADDR	Present study, workflow 2
447		ALB						VHTEccHGDLLEcADDRADLAK	Present study, workflow 2
448		ALB						YIcENQDSISSK	Present study, workflow 2
449		ALB						AAFTEccQAADK	Present study, workflow 3
450		ALB						AEFAEVSK	Present study, workflow 3
451		ALB						ALVLIAFAQYLQQcPFEDHVK	Present study, workflow 3
452		ALB						AVMDDFAAFVEK	Present study, workflow 3
453		ALB						ccAAADPHEcYAK	Present study, workflow 3
454		ALB						DDNPNLPR	Present study, workflow 3
455		ALB						EccEKPLLEK	Present study, workflow 3
456		ALB						EFNAETFTFHADIcTLSEKER	Present study, workflow 3
457		ALB						ETYGEMADccAK	Present study, workflow 3
458		ALB						FKDLGEENFK	Present study, workflow 3
459		ALB						HPDYSVVLLLR	Present study, workflow 3
460		ALB						HPYFYAPELLFFAK	Present study, workflow 3
461		ALB						KQTALVELVK	Present study, workflow 3
462		ALB						KYLYEIAR	Present study, workflow 3
463		ALB						LVNEVTEFAK	Present study, workflow 3
464		ALB						LVRPEVDVMcTAFHDNEETFLK	Present study, workflow 3
465		ALB						mPcAEDYLSVVLNQLcVLHEK	Present study, workflow 3
466		ALB						QNcELFEQLGEYK	Present study, workflow 3
467		ALB						QTALVELVK	Present study, workflow 3
468		ALB						RHPYFYAPELLFFAK	Present study, workflow 3
469		ALB						RmPcAEDYLSVVLNQLcVLHEK	Present study, workflow 3
470		ALB						RPcFSALEVDETYVPK	Present study, workflow 3
471		ALB						TcVADESAENcDK	Present study, workflow 3
472		ALB						TYETTLEK	Present study, workflow 3
473		ALB						VFDEFKPLVEEPQNLIK	Present study, workflow 3
474		ALB						YIcENQDSISSK	Present study, workflow 3
475		ALB						AAcLLPK	Present study, workflow 4
476		ALB						AAFTEccQAADK	Present study, workflow 4
477		ALB						ADDKETcFAEEGK	Present study, workflow 4
478		ALB						AEFAEVSK	Present study, workflow 4
479		ALB						AEFAEVSKLVTDLTK	Present study, workflow 4
480		ALB						ALVLIAFAQYLQQcPFEDHVK	Present study, workflow 4
481		ALB						AVMDDFAAFVEK	Present study, workflow 4
482		ALB						ccAAADPHEcYAK	Present study, workflow 4
483		ALB						DDNPNLPR	Present study, workflow 4
484		ALB						DLGEENFK	Present study, workflow 4
485		ALB						DVFLGmFLYEYAR	Present study, workflow 4
486		ALB						EccEKPLLEK	Present study, workflow 4
487		ALB						EQLKAVMDDFAAFVEK	Present study, workflow 4
488		ALB						ETYGEMADccAK	Present study, workflow 4
489		ALB						FKDLGEENFK	Present study, workflow 4
490		ALB						FPKAEFAEVSK	Present study, workflow 4
491		ALB						FQNALLVR	Present study, workflow 4
492		ALB						HPDYSVVLLLR	Present study, workflow 4
493		ALB						HPYFYAPELLFFAK	Present study, workflow 4
494		ALB						HPYFYAPELLFFAKR	Present study, workflow 4
495		ALB						KLVAASQAALGL	Present study, workflow 4
496		ALB						KQTALVELVK	Present study, workflow 4
497		ALB						KYLYEIAR	Present study, workflow 4
498		ALB						LAKTYETTLEK	Present study, workflow 4
499		ALB						LcTVATLR	Present study, workflow 4
500		ALB						LDELRDEGK	Present study, workflow 4
501		ALB						LVAASQAALGL	Present study, workflow 4
502		ALB						LVNEVTEFAK	Present study, workflow 4
503		ALB						LVNEVTEFAKTcVADESAENcDK	Present study, workflow 4
504		ALB						LVRPEVDVmcTAFHDNEETFLK	Present study, workflow 4
505		ALB						LVRPEVDVmcTAFHDNEETFLKK	Present study, workflow 4
506		ALB						MPcAEDYLSVVLNQLcVLHEK	Present study, workflow 4
507		ALB						NEcFLQHKDDNPNLPR	Present study, workflow 4
508		ALB						QNcELFEQLGEYK	Present study, workflow 4
509		ALB						QNcELFEQLGEYKFQNALLVR	Present study, workflow 4
510		ALB						QTALVELVK	Present study, workflow 4
511		ALB						RHPDYSVVLLLR	Present study, workflow 4
512		ALB						RHPYFYAPELLFFAK	Present study, workflow 4
513		ALB						RMPcAEDYLSVVLNQLcVLHEK	Present study, workflow 4
514		ALB						RPcFSALEVDETYVPK	Present study, workflow 4
515		ALB						SHcIAEVENDEMPADLPSLAADFVESK	Present study, workflow 4
516		ALB						SLHTLFGDKLcTVATLR	Present study, workflow 4
517		ALB						TcVADESAENcDK	Present study, workflow 4
518		ALB						TYETTLEK	Present study, workflow 4
519		ALB						TYETTLEKccAAADPHEcYAK	Present study, workflow 4
520		ALB						VHTEccHGDLLEcADDR	Present study, workflow 4
521		ALB						VHTEccHGDLLEcADDRADLAK	Present study, workflow 4
522		ALB						YIcENQDSISSK	Present study, workflow 4
523		ALB						KAEFAEVSKL	Yan et al
524		ALB						KAVMDDFAAFVEKC	Yan et al
525		ALB						KFQNALLVRY	Yan et al
526		ALB						KKVPQVSTPTLVEVSRN	Yan et al
527		ALB						KLVAASQAALGL	Yan et al
528		ALB						KTYETTLEKC	Yan et al
529		ALB						KVFDEFKPLVEEPQNLIKQ	Yan et al
530		ALB						KVPQVSTPTLVEVSRN	Yan et al
531		ALB						RFKDLGEENFKA	Yan et al
532		ALB						ATKEQLKAVMDDFAAFVEK	Bandhakavi et al
533		ALB						LSQRFPKAEFAEVSK	Bandhakavi et al
534		ALB						QEPERNECFLQHKDDNPNLPR	Bandhakavi et al
535		ALB						QTALVELVKHKPK	Bandhakavi et al
536		ALB						YLYEIAR	Bandhakavi et al
537		ALB						YTKKVPQVSTPTLVEVSR	Bandhakavi et al
538		ALB						ADLPSLAADFVESKD	Denny etal
539		ALB						CELFEQLGEYKF	Denny etal
540		ALB						CHGDLLECADDRA	Denny etal
541		ALB						CIAEVENDEMPADLPSLAADFVESKD	Denny etal
542		ALB						DPHECYAKV	Denny etal
543		ALB						ENFKAWAVARL	Denny etal
544		ALB						FKPLVEEPQNLIKQ	Denny etal
545		ALB						FLGMFLYEYARR	Denny etal
546		ALB						KAEFAEVSKLVTDLTKV	Denny etal
547		ALB						KCCKADDKETCFAEEGKKL	Denny etal
548		ALB						KCCKHPEAKR	Denny etal
549		ALB						KDVFLGMFLYEYA	Denny etal
550		ALB						KEFNAETFTFHADICTLSEKERQ	Denny etal
551		ALB						KETCFAEEGKK	Denny etal
552		ALB						KKVPQVSTPTLVEVS	Denny etal
553		ALB						KKVPQVSTPTLVEVSRNLGKV	Denny etal
554		ALB						KRMPCAEDYLSVVLNQLC	Denny etal
555		ALB						KSHCIAEVENDEMPADLPSLAAD	Denny etal
556		ALB						KTPVSDRVTKC	Denny etal
557		ALB						KVFDEFKPLVEEPQNLIKQNCELFEQLGEYKF	Denny etal
558		ALB						LKECCEKPLLEKS	Denny etal
559		ALB						LPSLAADFVESKD	Denny etal
560		ALB						MDDFAAFVEKC	Denny etal
561		ALB						PCFSALEVDETYVPKE	Denny etal
562		ALB						PQVSTPTLVEVSRN	Denny etal
563		ALB						RKVPQVSTPTLVE	Denny etal
564		ALB						RKVPQVSTPTLVEVS	Denny etal
565		ALB						RLSQRFPKAEFAEVSKL	Denny etal
566		ALB						RMPCAEDYLSVVLNQLCVLHE	Denny etal
567		ALB						RPCFSALEVDETYVPKE	Denny etal
568		ALB						RRHPDYSVVL	Denny etal
569		ALB						RVTKCCTESLVNRR	Denny etal
570		ALB						SALEVDETYVPKE	Denny etal
571		ALB						TECCHGDLLECADDRA	Denny etal
572		ALB						TKKVPQVSTPTLVEVSRN	Denny etal
573		ALB						VHTECCHGDLLECADDRA	Denny etal
574		ALB						VPQVSTPTLVEVSRN	Denny etal
575		ALB						VPQVSTPTLVEVSRS	Denny etal
576		ALB						VVLNQLCVLHEKT	Denny etal
577		ALB						AFKAWAVAR	Fang et al
578		ALB						LCTVATLRETYGEmADCCAK	Fang et al
579		ALB						RHPYFYAPELLFFAK	Fang et al
580		ALB						YKAAFTECCQAADK	Fang et al
581		ALB						AADFVESK	Yan et al
582		ALB						AAFVEK	Yan et al
583		ALB						AASQAALGL	Yan et al
584		ALB						ADFVESK	Yan et al
585		ALB						AEAKDVFLGMFLYEYAR	Yan et al
586		ALB						AEEGKKLVAASQAALGL	Yan et al
587		ALB						AEFAEVSKL	Yan et al
588		ALB						AEFAEVSKLV	Yan et al
589		ALB						AFHDNEETFLK	Yan et al
590		ALB						AFHDNEETFLKK	Yan et al
591		ALB						AFTECCQAADK	Yan et al
592		ALB						AKDVFLGMFLYEYAR	Yan et al
593		ALB						ALEVDETYVPK	Yan et al
594		ALB						ALVELVK	Yan et al
595		ALB						ALVLIAF	Yan et al
596		ALB						ALVLIAFA	Yan et al
597		ALB						ALVLIAFAQ	Yan et al
598		ALB						APELLFFAK	Yan et al
599		ALB						APELLFFAKR	Yan et al
600		ALB						ASQAALGL	Yan et al
601		ALB						ATLRETYGEMADCCAK	Yan et al
602		ALB						AVMDDFAAF	Yan et al
603		ALB						DDFAAFVEK	Yan et al
604		ALB						DEFKPLVEEPQNLIK	Yan et al
605		ALB						DETYVPK	Yan et al
606		ALB						DFAAFVEK	Yan et al
607		ALB						DFVESK	Yan et al
608		ALB						DLGEENFKA	Yan et al
609		ALB						DLGEENFKAL	Yan et al
610		ALB						DLPSLAADFVESK	Yan et al
611		ALB						DNEETFLK	Yan et al
612		ALB						DVFLGMF	Yan et al
613		ALB						DVFLGMFL	Yan et al
614		ALB						DVFLGMFLYEYA	Yan et al
615		ALB						DYSVVLLLR	Yan et al
616		ALB						EAKDVFLGMFLYEYAR	Yan et al
617		ALB						EDHVKLVNEVTEFAK	Yan et al
618		ALB						EEPQNLIK	Yan et al
619		ALB						EFAEVSK	Yan et al
620		ALB						EFKPLVEEPQNLIK	Yan et al
621		ALB						EFNAETF	Yan et al
622		ALB						EFNAETFT	Yan et al
623		ALB						EFNAETFTF	Yan et al
624		ALB						EFNAETFTFH	Yan et al
625		ALB						EFNAETFTFHA	Yan et al
626		ALB						EFNAETFTFHAD	Yan et al
627		ALB						EKPLLEK	Yan et al
628		ALB						ELFEQLGEYK	Yan et al
629		ALB						ELFEQLGEYKFQNALLVR	Yan et al
630		ALB						ELLFFAK	Yan et al
631		ALB						ENQDSISSK	Yan et al
632		ALB						EQLGEYK	Yan et al
633		ALB						EQLGEYKFQNALLVR	Yan et al
634		ALB						EQLKAVMDDFAAF	Yan et al
635		ALB						ETYGEMADCC	Yan et al
636		ALB						EVDETYVPK	Yan et al
637		ALB						EVSKLVTDLTK	Yan et al
638		ALB						EVTEFAK	Yan et al
639		ALB						FAEVSK	Yan et al
640		ALB						FDEFKPLVEEPQNLIK	Yan et al
641		ALB						FEQLGEYK	Yan et al
642		ALB						FEQLGEYKFQNALLVR	Yan et al
643		ALB						FHDNEETFLK	Yan et al
644		ALB						FHDNEETFLKK	Yan et al
645		ALB						FKDLGEENF	Yan et al
646		ALB						FKDLGEENFKA	Yan et al
647		ALB						FKDLGEENFKAL	Yan et al
648		ALB						FKDLGEENFKALVL	Yan et al
649		ALB						FKDLGEENFKALVLI	Yan et al
650		ALB						FLGMFLYEYAR	Yan et al
651		ALB						FLQHKDDNPNLPR	Yan et al
652		ALB						FLYEYAR	Yan et al
653		ALB						FSALEVDETYVPK	Yan et al
654		ALB						FTECCQAADK	Yan et al
655		ALB						FYAPELLFFAK	Yan et al
656		ALB						FYAPELLFFAKR	Yan et al
657		ALB						GEMADCCAK	Yan et al
658		ALB						GEYKFQNALLVR	Yan et al
659		ALB						GMFLYEYAR	Yan et al
660		ALB						HDNEETFLK	Yan et al
661		ALB						HDNEETFLKK	Yan et al
662		ALB						HPDYSVVLL	Yan et al
663		ALB						HPDYSVVLLL	Yan et al
664		ALB						HPYFYAPELL	Yan et al
665		ALB						HPYFYAPELLF	Yan et al
666		ALB						IAEVENDEMPADLPSLAADFVESK	Yan et al
667		ALB						ITPNLAEFAFSLYR	Yan et al
668		ALB						KAEFAEVSK	Yan et al
669		ALB						KAVMDDFAAFVEK	Yan et al
670		ALB						KDLGEENFK	Yan et al
671		ALB						KFQNALLVR	Yan et al
672		ALB						KLVNEVTEFAK	Yan et al
673		ALB						KLVTDLTK	Yan et al
674		ALB						LAADFVESK	Yan et al
675		ALB						LEVDETYVPK	Yan et al
676		ALB						LFEQLGEYK	Yan et al
677		ALB						LFEQLGEYKFQNALLVR	Yan et al
678		ALB						LGEENFK	Yan et al
679		ALB						LGMFLYEYAR	Yan et al
680		ALB						LLFFAK	Yan et al
681		ALB						LQHKDDNPNLPR	Yan et al
682		ALB						LSQRFPK	Yan et al
683		ALB						LVAASQAALG	Yan et al
684		ALB						LVEEPQNLIK	Yan et al
685		ALB						LVELVK	Yan et al
686		ALB						LVEVSR	Yan et al
687		ALB						LVNEVTEFAKT	Yan et al
688		ALB						LVRPEVDV	Yan et al
689		ALB						LVRPEVDVM	Yan et al
690		ALB						LVTDLTK	Yan et al
691		ALB						LVTDLTKV	Yan et al
692		ALB						LYEIAR	Yan et al
693		ALB						LYEYAR	Yan et al
694		ALB						MDDFAAFVEK	Yan et al
695		ALB						MFLYEYAR	Yan et al
696		ALB						NEVTEFAK	Yan et al
697		ALB						NYAEAK	Yan et al
698		ALB						NYAEAKDV	Yan et al
699		ALB						NYAEAKDVFL	Yan et al
700		ALB						NYAEAKDVFLG	Yan et al
701		ALB						NYAEAKDVFLGM	Yan et al
702		ALB						NYAEAKDVFLGMF	Yan et al
703		ALB						NYAEAKDVFLGMFL	Yan et al
704		ALB						NYAEAKDVFLGMFLYE	Yan et al
705		ALB						PDYSVVLLLR	Yan et al
706		ALB						PELLFFAK	Yan et al
707		ALB						PQVSTPTLVEVSR	Yan et al
708		ALB						PTLVEVSR	Yan et al
709		ALB						PYFYAPELLFFAK	Yan et al
710		ALB						QEPERNECFLQHK	Yan et al
711		ALB						QLGEYKFQNALLVR	Yan et al
712		ALB						QVSTPTLVEVSR	Yan et al
713		ALB						RETYGEMADCCAK	Yan et al
714		ALB						RHPYFYAPELLF	Yan et al
715		ALB						RHPYFYAPELLFF	Yan et al
716		ALB						RPCFSALEVDETYVPKEFNAETFTFHADICTLSEK	Yan et al
717		ALB						SALEVDETYVPK	Yan et al
718		ALB						SKLVTDLTK	Yan et al
719		ALB						SLAADFVESK	Yan et al
720		ALB						SLHTLFGDKL	Yan et al
721		ALB						STPTLVEVSR	Yan et al
722		ALB						SVVLLLR	Yan et al
723		ALB						TAFHDNEETFLK	Yan et al
724		ALB						TAFHDNEETFLKK	Yan et al
725		ALB						TALVELVK	Yan et al
726		ALB						TLFGDK	Yan et al
727		ALB						TLRETYGEMADCCAK	Yan et al
728		ALB						TLVEVSR	Yan et al
729		ALB						TPTLVEVSR	Yan et al
730		ALB						VAASQAALGL	Yan et al
731		ALB						VDETYVPK	Yan et al
732		ALB						VEEPQNLIK	Yan et al
733		ALB						VELVK	Yan et al
734		ALB						VFDEFKP	Yan et al
735		ALB						VFDEFKPL	Yan et al
736		ALB						VFDEFKPLVEEPQ	Yan et al
737		ALB						VFDEFKPLVEEPQN	Yan et al
738		ALB						VFDEFKPLVEEPQNL	Yan et al
739		ALB						VFDEFKPLVEEPQNLI	Yan et al
740		ALB						VFDEFKPLVEEPQNLIKQN	Yan et al
741		ALB						VFLGMFLYEYAR	Yan et al
742		ALB						VMDDFAAFVEK	Yan et al
743		ALB						VNEVTEFAK	Yan et al
744		ALB						VSTPTLVEVSR	Yan et al
745		ALB						VTDLTK	Yan et al
746		ALB						YSVVLLLR	Yan et al
747		ALB						KDDNPNLPRL	Yan et al
748		ALB						KDVFLGMFLYEYARR	Yan et al
749		ALB						KLDELRDEGKASSAKQ	Yan et al
750		ALB						KLVNEVTEFAKT	Yan et al
751		ALB						KYLYEIARR	Yan et al
752	290	ANPEP	alanyl (membrane) aminopeptidase	Differential	Patel et al., 2008	well differentiated HNSCC	QYMPWEAALSSLSYFK			+	-	+	Metallo protease	Protein metabolism	Metallopeptidase activity	Plasma membrane
753		ANPEP					DHSAIPVINR
754		ANPEP					DLMVLNDVYR
755		ANPEP					ENSLLFDPLSSSSSNK
756		ANPEP					EVVLQWFTENSK
757		ANPEP					LFNDYGGGSFSFSNLIQAVTR
758		ANPEP					MLSSFLSEDVFK
759		ANPEP					QVTPLFIHFR
760		ANPEP					VVATTQMQAADAR
761		ANPEP					YLSYTLNPDLIR
762		ANPEP						AQIINDAFNLASAHK	Present study, workflow 1
763		ANPEP						DHSAIPVINR	Present study, workflow 1
764		ANPEP						ENSLLFDPLSSSSSNK	Present study, workflow 1
765		ANPEP						EVVLQWFTENSK	Present study, workflow 1
766		ANPEP						FSTEYELQQLEQFKK	Present study, workflow 1
767		ANPEP						QQQDYWLIDVR	Present study, workflow 1
768		ANPEP						QVTPLFIHFR	Present study, workflow 1
769		ANPEP						YLSYTLNPDLIR	Present study, workflow 1
770		ANPEP						QQQDYWLIDVR	Present study, workflow 2
771		ANPEP						AQIINDAFNLASAHK	Present study, workflow 4
772		ANPEP						DHSAIPVINR	Present study, workflow 4
773		ANPEP						ENSLLFDPLSSSSSNK	Present study, workflow 4
774		ANPEP						EVVLQWFTENSK	Present study, workflow 4
775		ANPEP						FSTEYELQQLEQFKK	Present study, workflow 4
776		ANPEP						QQQDYWLIDVR	Present study, workflow 4
777		ANPEP						QVTPLFIHFR	Present study, workflow 4
778		ANPEP						YLSYTLNPDLIR	Present study, workflow 4
779	325	APCS	amyloid P component, serum	Down	Polachini et al., 2012; Liao et al., 2011;Wang et al., 2009	Low expression in more and less aggressive tumors compared to surgical margin; Protein translation and turn over	VGEYSLYIGR			+	+	-	Secreted polypeptide	Protein metabolism	Binding	Extracellular
780		APCS					AYSLFSYNTQGR
781		APCS					DNELLVYK
782		APCS					DNELLVYKER
783		APCS					GYVIIKPLVWV
784		APCS					ILDWQALNYEIR
785		APCS					IVLGQEQDSYGGK
786		APCS					IVLGQEQDSYGGKFDR
787		APCS					QGYFVEAQPK
788		APCS					VFVFPR
789		APCS						DNELLVYK	Bandhakavi et al
790		APCS						IVLGQEQDSYGGKFDR	Bandhakavi et al
791		APCS						IVLGQEQDSYGGK	Present study, workflow 1
792		APCS						IVLGQEQDSYGGK	Present study, workflow 3
793		APCS						IVLGQEQDSYGGK	Present study, workflow 4
794		APCS						VGEYSLYIGR	Bandhakavi et al
795		APCS						VGEYSLYIGR	Present study, workflow 3
796	336	APOA2	apolipoprotein A-II	Differential	Hardt et al., 2009	Present in tumor interstitial fluid	EPCVESLVSQYFQTVTDYGK			+	+	-	Transport/cargo protein	Transport	Transporter activity	Extracellular
797		APOA2					AGTELVNFLSYFVELGTQPAT
798		APOA2					AGTELVNFLSYFVELGTQPATQ
799		APOA2					CVESLVSQYFQTVTDYGK
800		APOA2					FVELGTQPATQ
801		APOA2					KAGTELVNFLSYFVELGTQPAT
802		APOA2					KAGTELVNFLSYFVELGTQPATQ
803		APOA2					SKEQLTPLIK
804		APOA2					SPELQAEAK
805		APOA2					VSQYFQTVTDYGK
806		APOA2						SKEQLTPLIK	Bandhakavi et al
807		APOA2						SPELQAEAK	Bandhakavi et al
808		APOA2						VKSPELQAEAK	Bandhakavi et al
809		APOA2						EPCVESLVSQYFQTVTDYGK	Fang et al
810		APOA2						VKSPELQAEAK	Fang et al
811		APOA2						EPCVESLVSQYFQTVTDYGKDLMEK	Yan et al
812		APOA2						SKEQLTPLIK	Yan et al
813		APOA2						SPELQAEAK	Yan et al
814		APOA2						VKSPELQAEAK	Yan et al
815		APOA2						EPcVESLVSQYFQTVTDYGK	Present study, workflow 2
816		APOA2						EPcVESLVSQYFQTVTDYGKDLMEK	Present study, workflow 2
817		APOA2						EPcVESLVSQYFQTVTDYGKDLmEK	Present study, workflow 2
818		APOA2						SPELQAEAK	Present study, workflow 2
819		APOA2						EQLTPLIK	Yan et al
820		APOA2						TDYGKDLMEK	Yan et al
821	338	APOB	apolipoprotein B (including Ag(x) antigen)	Differential	Hardt et al., 2009;Patel et al., 2008	Present in tumor interstitial fluid; Associated with well differentiated HNSCC,	GFEPTLEALFGK			+	-	+	Transport/cargo protein	Transport	Transporter activity	Extracellular
822		APOB					ALYWVNGQVPDGVSK
823		APOB					IEGNLIFDPNNYLPK
824		APOB					LAAYLMLMR
825		APOB					QVLFLDTVYGNCSTHFTVK
826		APOB					SVSDGIAALDLNAVANK
827		APOB					TGISPLALIK
828		APOB					TTLTAFGFASADLIEIGLEGK
829		APOB					VIGNMGQTMEQLTPELK
830		APOB					YGMVAQVTQTLK
831		APOB						KGNVATEISTER	Bandhakavi et al
832		APOB						VSALLTPAEQTGTWK	Bandhakavi et al
833		APOB						HINIDQFVR	Present study, workflow 1
834		APOB						IGQDGISTSATTNLK	Present study, workflow 1
835		APOB						ILGEELGFASLHDLQLLGK	Present study, workflow 1
836		APOB						IVQILPWEQNEQVK	Present study, workflow 1
837		APOB						LPQQANDYLNSFNWER	Present study, workflow 1
838		APOB						LPYTIITTPPLK	Present study, workflow 1
839		APOB						TLADLTLLDSPIK	Present study, workflow 1
840		APOB						VLVDHFGYTK	Present study, workflow 1
841		APOB						VNWEEEAASGLLTSLK	Present study, workflow 1
842		APOB						IADFELPTIIVPEQTIEIPSIK	Present study, workflow 2
843		APOB						IADFELPTIIVPEQTIEIPSIK	Present study, workflow 2
844		APOB						ILGEELGFASLHDLQLLGK	Present study, workflow 2
845		APOB						TIHDLHLFIENIDFNK	Present study, workflow 2
846		APOB						TIHDLHLFIENIDFNK	Present study, workflow 2
847		APOB						HINIDQFVR	Present study, workflow 4
848		APOB						IGQDGISTSATTNLK	Present study, workflow 4
849		APOB						IVQILPWEQNEQVK	Present study, workflow 4
850		APOB						LPQQANDYLNSFNWER	Present study, workflow 4
851		APOB						LPYTIITTPPLK	Present study, workflow 4
852		APOB						TLADLTLLDSPIK	Present study, workflow 4
853		APOB						VLVDHFGYTK	Present study, workflow 4
854		APOB						VNWEEEAASGLLTSLK	Present study, workflow 4
855		APOB						ENFAGEATLQR	Bandhakavi et al
856		APOB						FPEVDVLTK	Bandhakavi et al
857		APOB						KYTYNYEAESSSGVPGTADSR	Bandhakavi et al
858		APOB						SEYQADYESLR	Bandhakavi et al
859		APOB						SPAFTDLHLR	Bandhakavi et al
860		APOB						TGISPLALIK	Bandhakavi et al
861		APOB						TQFNNNEYSQDLDAYNTK	Bandhakavi et al
862		APOB						ATLYALSHAVNNYHK	Fang et al
863		APOB						ILGEELGFASLHDLQLLGK	Fang et al
864		APOB						ITENDIQIALDDAK	Fang et al
865		APOB						LLSGGNTLHLVSTTKTEVIPPLIENR	Fang et al
866		APOB						VPSYTLILPSLELPVLHVPR	Fang et al
867		APOB						YTYNYEAESSSGVPGTADSR	Fang et al
868		APOB						ATLYALSHAVNNYHK	Yan et al
869		APOB						ILGEELGFASLHDLQLLGK	Yan et al
870		APOB						ITENDIQIALDDAK	Yan et al
871		APOB						KYTYNYEAESSSGVPGTADSR	Yan et al
872		APOB						LLSGGNTLHLVSTTKTEVIPPLIENR	Yan et al
873		APOB						TEVIPPLIENR	Yan et al
874		APOB						VPSYTLILPSLELPVLHVPR	Yan et al
875		APOB						YTYNYEAESSSGVPGTADSR	Yan et al
876		APOB						ENFAGEATLQR	Present study, workflow 1
877		APOB						FPEVDVLTK	Present study, workflow 1
878		APOB						ITENDIQIALDDAK	Present study, workflow 1
879		APOB						SEYQADYESLR	Present study, workflow 1
880		APOB						SPAFTDLHLR	Present study, workflow 1
881		APOB						TEVIPPLIENR	Present study, workflow 1
882		APOB						TGISPLALIK	Present study, workflow 1
883		APOB						TQFNNNEYSQDLDAYNTK	Present study, workflow 1
884		APOB						ILGEELGFASLHDLQLLGK	Present study, workflow 2
885		APOB						ENFAGEATLQR	Present study, workflow 4
886		APOB						FPEVDVLTK	Present study, workflow 4
887		APOB						ILGEELGFASLHDLQLLGK	Present study, workflow 4
888		APOB						ITENDIQIALDDAK	Present study, workflow 4
889		APOB						SEYQADYESLR	Present study, workflow 4
890		APOB						SPAFTDLHLR	Present study, workflow 4
891		APOB						TEVIPPLIENR	Present study, workflow 4
892		APOB						TGISPLALIK	Present study, workflow 4
893		APOB						TQFNNNEYSQDLDAYNTK	Present study, workflow 4
894		APOB						DKDQEVLLQTFLDDASPGDKR	Bandhakavi et al
895		APOB						FVTQAEGAK	Bandhakavi et al
896		APOB						GFEPTLEALFGK	Bandhakavi et al
897		APOB						GNVATEISTER	Bandhakavi et al
898		APOB						IHSGSFQSQVELSNDQEK	Bandhakavi et al
899		APOB						IISDYHQQFR	Bandhakavi et al
900		APOB						SEILAHWSPAK	Bandhakavi et al
901		APOB						TPALHFK	Bandhakavi et al
902		APOB						VRESDEETQIK	Bandhakavi et al
903		APOB						SVSLPSLDPASAK	Fang et al
904		APOB						FETLQEYFER	Yan et al
905		APOB						IAALDLNAVANK	Yan et al
906		APOB						INCKVELEVPQLCSFILK	Yan et al
907		APOB						NIIDEIIEK	Yan et al
908		APOB						SSSSSVIDALQYK	Yan et al
909		APOB						SVSDGIAALDLNAVANK	Yan et al
910		APOB						TSSFALNLPTLPEVKFPEVDVLTK	Yan et al
911		APOB						VIGNMGQTMEQLTPELK	Yan et al
912		APOB						VMNP	Yan et al
913		APOB						AHLDIAGSLEGHLR	Present study, workflow 2
914		APOB						IAIANIIDEIIEK	Present study, workflow 2
915		APOB						LLSGGNTLHLVSTTK	Present study, workflow 2
916		APOB						NFVASHIANILNSEELDIQDLKK	Present study, workflow 2
917		APOB						NSEEFAAAMSR	Present study, workflow 2
918		APOB						KIAIANIIDEIIEKL	Yan et al
919		APOB
920	8542	APOL1	apolipoprotein L, 1	Differential	Patel et al., 2008	well differentiated HNSCC	VTEPISAESGEQVER			+	-	+	Transport/cargo protein	Transport,Lipid metabolism	Lipid transporter activity	Extracellular
921		APOL1					ANLQSVPHASASRPR
922		APOL1					EFLGENISNFLSLAGNTYQLTR
923		APOL1					ILQADQEL
924		APOL1					LNILNNNYK
925		APOL1					VAQELEEK
926		APOL1					VAQELEEKLNILNNNYK
927		APOL1					VNEPSILEMSR
928		APOL1					VQQNVPSGTDTGDPQSK
929		APOL1					WWTQAQAHDLVIK
930	351	APP	amyloid beta A4 protein isoform e precursor	Up	Chang et al., 2011	Extracellular matrix organisation,Associated with oral squmaous cell carcinoma (OSCC); Metastasis related; Involved in collagen fibril organization	VESLEQEAANER			+	-	+	Cell surface receptor	Cell communication,Signal transduction	Receptor activity	Cell surface, Plasma membrane
931		APP					CLVGEFVSDALLVPDK
932		APP					EQNYSDDVLANMISEPR
933		APP					ISYGNDALMPSLTETK
934		APP					LVFFAEDVGSNK
935		APP					QQLVETHMAR
936		APP					SQVMTHLR
937		APP					STNLHDYGMLLPCGIDK
938		APP					VEAMLNDR
939		APP					WYFDVTEGK
940		APP						VESLEQEAANER	Bandhakavi et al
941		APP						KTHPHFVIPYRC	Denny etal
942		APP						RLNMHMNVQNGKW	Denny etal
943		APP						THPHFVIPYR	Bandhakavi et al
944		APP						THPHFVIPYR	Fang et al
945		APP						THPHFVIPYR	Present study, workflow 2
946		APP						EQNYSDDVLANMISEPR	Bandhakavi et al
947		APP						ISYGNDALMPSLTETK	Bandhakavi et al
948		APP						LNMHMNVQNGK	Bandhakavi et al
949		APP						QQLVETHMAR	Bandhakavi et al
950	478	ATP1A3	Sodium/potassium-transporting ATPase alpha-3 chain	Differential	Patel et al., 2008	mild differentiated HNSCC	GVGIISEGNETVEDIAAR			+	-	+	Transport/cargo protein	Transport	Transporter activity	Plasma membrane
951		ATP1A3					LIIVEGCQR
952		ATP1A3					LNIPVSQVNPR
953		ATP1A3					NLEAVETLGSTSTICSDK
954		ATP1A3					NMVPQQALVIR
955		ATP1A3					QAADMILLDDNFASIVTGVEEGR
956		ATP1A3					QGAIVAVTGDGVNDSPALK
957		ATP1A3					VAEIPFNSTNK
958		ATP1A3					VDNSSLTGESEPQTR
959		ATP1A3					VIMVTGDHPITAK
960		ATP1A3						KGVGIISEGNETVEDIAARL	Denny etal
961		ATP1A3						RTVNDLEDSYGQQWTYEQRK	Denny etal
962		ATP1A3						HMWFDNQIHEADTTEDQSGTSFDKS	Denny etal
963		ATP1A3						KGGQDNIPVLKRD	Denny etal
964		ATP1A3						KNLEAVETLGSTSTICSDKT	Denny etal
965		ATP1A3						KVIMVTGDHPITAKA	Denny etal
966		ATP1A3						KYQLSIHETEDPNDNRY	Denny etal
967		ATP1A3						RDGPNALTPPPTTPEWVKF	Denny etal
968	633	BGN	Biglycan precursor	Up	Polachini et al., 2012;Chang et al., 2011	High expression in more and less aggressive tumors compared to surgical margin; involved in extracellular matrix organization	IQAIELEDLLR			+	+	-	Extracellular matrix protein	Cell growth and/or maintenance	Extracellular matrix structural constituent	Extracellular
969		BGN					DLPETLNELHLDHNK
970		BGN					EISPDTTLLDLQNNDISELR
971		BGN					GLQHLYALVLVNNK
972		BGN					LGLGHNQIR
973		BGN					MIENGSLSFLPTLR
974		BGN					NHLVEIPPNLPSSLVELR
975		BGN					VGVNDFCPMGFGVK
976		BGN					VPSGLPDLK
977		BGN					VVQCSDLGLK
978		BGN						RAYYNGISLFNNPVPYWEVQPATFRC	Denny etal
979	718	C3	complement component 3	Differential	Hardt et al., 2009; Patel et al., 2008	well and mild differentiated HNSCC,Present in tumor inter stitial fluid	IPIEDGSGEVVLSR			+	+	-	Complement protein	Immune response	Complement activity	Extracellular
980		C3					AGDFLEANYMNLQR
981		C3					HQQTVTIPPK
982		C3					IHWESASLLR
983		C3					ILLQGTPVAQMTEDAVDAER
984		C3					LVAYYTLIGASGQR
985		C3					SNLDEDIIAEENIVSR
986		C3					TIYTPGSTVLYR
987		C3					VPVAVQGEDTVQSLTQGDGVAK
988		C3					VQLSNDFDEYIMAIEQTIK
989		C3						FYHPEKEDGK	Bandhakavi et al
990		C3						FYHPEKEDGKLNK	Bandhakavi et al
991		C3						IPIEDGSGEVVLSRK	Bandhakavi et al
992		C3						QLYNVEATSYALLALLQLK	Yan et al
993		C3						RAPSTWLTAYVVK	Yan et al
994		C3						ADIGcTPGSGK	Present study, workflow 1
995		C3						APSTWLTAYVVK	Present study, workflow 1
996		C3						ASHLGLAR	Present study, workflow 1
997		C3						DAPDHQELNLDVSLQLPSR	Present study, workflow 1
998		C3						DQLTcNKFDLK	Present study, workflow 1
999		C3						DTWVEHWPEEDEcQDEENQK	Present study, workflow 1
1000		C3						EDIPPADLSDQVPDTESETR	Present study, workflow 1
1001		C3						EYVLPSFEVIVEPTEK	Present study, workflow 1
1002		C3						FISLGEAcK	Present study, workflow 1
1003		C3						FISLGEAcKK	Present study, workflow 1
1004		C3						FVTVQATFGTQVVEK	Present study, workflow 1
1005		C3						GYTQQLAFR	Present study, workflow 1
1006		C3						LESEETMVLEAHDAQGDVPVTVTVHDFPGK	Present study, workflow 1
1007		C3						NEQVEIR	Present study, workflow 1
1008		C3						QLANGVDR	Present study, workflow 1
1009		C3						QLYNVEATSYALLALLQLK	Present study, workflow 1
1010		C3						RAPSTWLTAYVVK	Present study, workflow 1
1011		C3						RQGALELIK	Present study, workflow 1
1012		C3						SEFPESWLWNVEDLKEPPK	Present study, workflow 1
1013		C3						VELLHNPAFcSLATTK	Present study, workflow 1
1014		C3						VFLDccNYITELR	Present study, workflow 1
1015		C3						VSHSEDDcLAFK	Present study, workflow 1
1016		C3						EYVLPSFEVIVEPTEK	Present study, workflow 2
1017		C3						GYTQQLAFR	Present study, workflow 2
1018		C3						RAPSTWLTAYVVK	Present study, workflow 2
1019		C3						VELLHNPAFcSLATTK	Present study, workflow 2
1020		C3						VFLDccNYITELR	Present study, workflow 2
1021		C3						LcRDELcR	Present study, workflow 3
1022		C3						LESEETMVLEAHDAQGDVPVTVTVHDFPGK	Present study, workflow 3
1023		C3						RQGALELIK	Present study, workflow 3
1024		C3						SEFPESWLWNVEDLKEPPK	Present study, workflow 3
1025		C3						VELLHNPAFcSLATTK	Present study, workflow 3
1026		C3						VFLDccNYITELR	Present study, workflow 3
1027		C3						VFLDccNYITELRR	Present study, workflow 3
1028		C3						VSHSEDDcLAFK	Present study, workflow 3
1029		C3						ADIGcTPGSGK	Present study, workflow 4
1030		C3						APSTWLTAYVVK	Present study, workflow 4
1031		C3						ASHLGLAR	Present study, workflow 4
1032		C3						DAPDHQELNLDVSLQLPSR	Present study, workflow 4
1033		C3						DQLTcNKFDLK	Present study, workflow 4
1034		C3						DTWVEHWPEEDEcQDEENQK	Present study, workflow 4
1035		C3						EDIPPADLSDQVPDTESETR	Present study, workflow 4
1036		C3						EYVLPSFEVIVEPTEK	Present study, workflow 4
1037		C3						FISLGEAcK	Present study, workflow 4
1038		C3						FISLGEAcKK	Present study, workflow 4
1039		C3						FVTVQATFGTQVVEK	Present study, workflow 4
1040		C3						GYTQQLAFR	Present study, workflow 4
1041		C3						LESEETMVLEAHDAQGDVPVTVTVHDFPGK	Present study, workflow 4
1042		C3						NEQVEIR	Present study, workflow 4
1043		C3						QLANGVDR	Present study, workflow 4
1044		C3						SEFPESWLWNVEDLKEPPK	Present study, workflow 4
1045		C3						VELLHNPAFcSLATTK	Present study, workflow 4
1046		C3						VFLDccNYITELR	Present study, workflow 4
1047		C3						VFLDccNYITELRR	Present study, workflow 4
1048		C3						VSHSEDDcLAFK	Present study, workflow 4
1049		C3						RQGALELIK	Yan et al
1050		C3						AAVYHHFISDGVR	Bandhakavi et al
1051		C3						AAVYHHFISDGVRK	Bandhakavi et al
1052		C3						AGDFLEANYMNLQR	Bandhakavi et al
1053		C3						AYYENSPQQVFSTEFEVK	Bandhakavi et al
1054		C3						EGVQKEDIPPADLSDQVPDTESETR	Bandhakavi et al
1055		C3						ENEGFTVTAEGK	Bandhakavi et al
1056		C3						FYYIYNEK	Bandhakavi et al
1057		C3						GQGTLSVVTMYHAK	Bandhakavi et al
1058		C3						HQQTVTIPPK	Bandhakavi et al
1059		C3						IHWESASLLR	Bandhakavi et al
1060		C3						ILLQGTPVAQMTEDAVDAER	Bandhakavi et al
1061		C3						IPIEDGSGEVVLSR	Bandhakavi et al
1062		C3						KQELSEAEQATR	Bandhakavi et al
1063		C3						KQELSEAEQATR	Bandhakavi et al
1064		C3						KVLLDGVQNPR	Bandhakavi et al
1065		C3						LPYSVVR	Bandhakavi et al
1066		C3						LVAYYTLIGASGQR	Bandhakavi et al
1067		C3						QELSEAEQATR	Bandhakavi et al
1068		C3						QKPDGVFQEDAPVIHQEMIGGLR	Bandhakavi et al
1069		C3						RIPIEDGSGEVVLSR	Bandhakavi et al
1070		C3						RIPIEDGSGEVVLSR	Bandhakavi et al
1071		C3						SDDKVTLEER	Bandhakavi et al
1072		C3						SDDKVTLEERLDK	Bandhakavi et al
1073		C3						SEETKENEGFTVTAEGK	Bandhakavi et al
1074		C3						SGIPIVTSPYQIHFTK	Bandhakavi et al
1075		C3						SGIPIVTSPYQIHFTK	Bandhakavi et al
1076		C3						SGQSEDRQPVPGQQMTLK	Bandhakavi et al
1077		C3						SGSDEVQVGQQR	Bandhakavi et al
1078		C3						SNLDEDIIAEENIVSR	Bandhakavi et al
1079		C3						SSLSVPYVIVPLK	Bandhakavi et al
1080		C3						TFISPIK	Bandhakavi et al
1081		C3						TGLQEVEVK	Bandhakavi et al
1082		C3						TIYTPGSTVLYR	Bandhakavi et al
1083		C3						TKKQELSEAEQATR	Bandhakavi et al
1084		C3						TMQALPYSTVGNSNNYLHLSVLR	Bandhakavi et al
1085		C3						VHQYFNVELIQPGAVK	Bandhakavi et al
1086		C3						VLLDGVQNPR	Bandhakavi et al
1087		C3						VPVAVQGEDTVQSLTQGDGVAK	Bandhakavi et al
1088		C3						VTIKPAPETEK	Bandhakavi et al
1089		C3						VVLVAVDKGVFVLNKK	Bandhakavi et al
1090		C3						YFKPGMPFDLMVFVTNPDGSPAYR	Bandhakavi et al
1091		C3						YYTYLIMNK	Bandhakavi et al
1092		C3						AAVYHHFISDGVRK	Fang et al
1093		C3						AGDFLEANYmNLQR	Fang et al
1094		C3						CAEENCFIQK	Fang et al
1095		C3						DICEEQVNSLPGSITK	Fang et al
1096		C3						EGVQKEDIPPADLSDQVPDTESETR	Fang et al
1097		C3						EPGQDLVVLPLSITTDFIPSFR	Fang et al
1098		C3						GYTQQLAFRQPSSAFAAFVK	Fang et al
1099		C3						IHWESASLLR	Fang et al
1100		C3						ILLQGTPVAQmTEDAVDAER	Fang et al
1101		C3						ILLQGTPVAQmTEDAVDAER	Fang et al
1102		C3						IPIEDGSGEVVLSR	Fang et al
1103		C3						KQELSEAEQATR	Fang et al
1104		C3						KVEGTAFVIFGIQDGEQR	Fang et al
1105		C3						LDKACEPGVDYVYK	Fang et al
1106		C3						LESEETmVLEAHDAQGDVPVTVTVHDFPGKK	Fang et al
1107		C3						LSINTHPSQKPLSITVR	Fang et al
1108		C3						LVAYYTLIGASGQR	Fang et al
1109		C3						QKPDGVFQEDAPVIHQEMIGGLR	Fang et al
1110		C3						QVREPGQDLVVLPLSITTDFIPSFR	Fang et al
1111		C3						SDDKVTLEER	Fang et al
1112		C3						SEETKENEGFTVTAEGK	Fang et al
1113		C3						SGIPIVTSPYQIHFTK	Fang et al
1114		C3						SGQSEDRQPVPGQQMTLK	Fang et al
1115		C3						SGSDEVQVGQQR	Fang et al
1116		C3						SNLDEDIIAEENIVSR	Fang et al
1117		C3						TELRPGETLNVNFLLR	Fang et al
1118		C3						TGLQEVEVK	Fang et al
1119		C3						VHQYFNVELIQPGAVK	Fang et al
1120		C3						VLLDGVQNPR	Fang et al
1121		C3						VPVAVQGEDTVQSLTQGDGVAK	Fang et al
1122		C3						VQLSNDFDEYIMAIEQTIK	Fang et al
1123		C3						VRVELLHNPAFCSLATTK	Fang et al
1124		C3						VYAYYNLEESCTR	Fang et al
1125		C3						AAVYHHFISDGVR	Yan et al
1126		C3						AAVYHHFISDGVRK	Yan et al
1127		C3						ACEPGVDYVYK	Yan et al
1128		C3						AGDFLEANYMNLQR	Yan et al
1129		C3						AYYENSPQQVFSTEFEVK	Yan et al
1130		C3						CAEENCFIQK	Yan et al
1131		C3						DFDFVPPVVR	Yan et al
1132		C3						DICEEQVNSLPGSITK	Yan et al
1133		C3						DSCVGSLVVK	Yan et al
1134		C3						EALKLEEK	Yan et al
1135		C3						EGVQKEDIPPADLSDQVPDTESETR	Yan et al
1136		C3						EPGQDLVVLPLSITTDFIPSFR	Yan et al
1137		C3						EVVADSVWVDVK	Yan et al
1138		C3						FYYIYNEK	Yan et al
1139		C3						GYTQQLAFRQPSSAFAAFVK	Yan et al
1140		C3						IHWESASLLR	Yan et al
1141		C3						ILLQGTPVAQMTEDAVDAER	Yan et al
1142		C3						IPIEDGSGEVVLSR	Yan et al
1143		C3						ISLPESLKR	Yan et al
1144		C3						KQELSEAEQATR	Yan et al
1145		C3						KVEGTAFVIFGIQDGEQR	Yan et al
1146		C3						LDKACEPGVDYVYK	Yan et al
1147		C3						LESEETMVLEAHDAQGDVPVTVTVHDFPGKK	Yan et al
1148		C3						LMNIFLK	Yan et al
1149		C3						LSINTHPSQKPLSITVR	Yan et al
1150		C3						LVAYYTLIGASGQR	Yan et al
1151		C3						NTLIIYLDK	Yan et al
1152		C3						NTMILEIcTR	Yan et al
1153		C3						QELSEAEQATR	Yan et al
1154		C3						QGALELIK	Yan et al
1155		C3						QKPDGVFQEDAPVIHQEMIGGLR	Yan et al
1156		C3						QPSSAFAAFVK	Yan et al
1157		C3						QPVPGQQMTLK	Yan et al
1158		C3						RIPIEDGSGEVVLSR	Yan et al
1159		C3						RIPIEDGSGEVVLSRK	Yan et al
1160		C3						SDDKVTLEER	Yan et al
1161		C3						SDDKVTLEER	Yan et al
1162		C3						SEETKENEGFTVTAEGK	Yan et al
1163		C3						SEETKENEGFTVTAEGK	Yan et al
1164		C3						SGIPIVTSPYQIHFTK	Yan et al
1165		C3						SGQSEDRQPVPGQQMTLK	Yan et al
1166		C3						SGSDEVQVGQQR	Yan et al
1167		C3						SNLDEDIIAEENIVSR	Yan et al
1168		C3						SNLDEDIIAEENIVSR	Yan et al
1169		C3						SSLSVPYVIVPLK	Yan et al
1170		C3						SSLSVPYVIVPLK	Yan et al
1171		C3						TELRPGETLNVNFLLR	Yan et al
1172		C3						TGLQEVEVK	Yan et al
1173		C3						TGLQEVEVK	Yan et al
1174		C3						TIYTPGSTVLYR	Yan et al
1175		C3						TMQALPYSTVGNSNNYLHLSVLR	Yan et al
1176		C3						TMQALPYSTVGNSNNYLHLSVLR	Yan et al
1177		C3						TVMVNIENPEGIPVK	Yan et al
1178		C3						TVmVNIENPEGIPVK	Yan et al
1179		C3						VHQYFNVELIQPGAVK	Yan et al
1180		C3						VHQYFNVELIQPGAVK	Yan et al
1181		C3						VLLDGVQNPR	Yan et al
1182		C3						VPVAVQGEDTVQSLTQGDGVAK	Yan et al
1183		C3						VPVAVQGEDTVQSLTQGDGVAK	Yan et al
1184		C3						VQLSNDFDEYImAIEQTIK	Yan et al
1185		C3						VQLSNDFDEYIMAIEQTIK	Yan et al
1186		C3						VRVELLHNPAFcSLATTK	Yan et al
1187		C3						VTIKPAPETEK	Yan et al
1188		C3						VVLVAVDK	Yan et al
1189		C3						VYAYYNLEESCTR	Yan et al
1190		C3						VYAYYNLEEScTR	Yan et al
1191		C3						YFKPGMPFDLMVFVTNPDGSPAYR	Yan et al
1192		C3						YYTYLIMNK	Yan et al
1193		C3						YYTYLIMNK	Yan et al
1194		C3						AAVYHHFISDGVR	Present study, workflow 1
1195		C3						AAVYHHFISDGVRK	Present study, workflow 1
1196		C3						AcEPGVDYVYK	Present study, workflow 1
1197		C3						AGDFLEANYmNLQR	Present study, workflow 1
1198		C3						AYYENSPQQVFSTEFEVK	Present study, workflow 1
1199		C3						cAEENcFIQK	Present study, workflow 1
1200		C3						DFDFVPPVVR	Present study, workflow 1
1201		C3						DIcEEQVNSLPGSITK	Present study, workflow 1
1202		C3						DScVGSLVVK	Present study, workflow 1
1203		C3						EALKLEEK	Present study, workflow 1
1204		C3						ENEGFTVTAEGK	Present study, workflow 1
1205		C3						EPGQDLVVLPLSITTDFIPSFR	Present study, workflow 1
1206		C3						EVVADSVWVDVK	Present study, workflow 1
1207		C3						GQGTLSVVTMYHAK	Present study, workflow 1
1208		C3						HQQTVTIPPK	Present study, workflow 1
1209		C3						IHWESASLLR	Present study, workflow 1
1210		C3						ILLQGTPVAQMTEDAVDAER	Present study, workflow 1
1211		C3						IPIEDGSGEVVLSR	Present study, workflow 1
1212		C3						ISLPESLKR	Present study, workflow 1
1213		C3						KGYTQQLAFR	Present study, workflow 1
1214		C3						KLVLSSEK	Present study, workflow 1
1215		C3						KQELSEAEQATR	Present study, workflow 1
1216		C3						KVLLDGVQNPR	Present study, workflow 1
1217		C3						LESEETMVLEAHDAQGDVPVTVTVHDFPGKK	Present study, workflow 1
1218		C3						LmNIFLK	Present study, workflow 1
1219		C3						LPYSVVR	Present study, workflow 1
1220		C3						LSINTHPSQKPLSITVR	Present study, workflow 1
1221		C3						LVAYYTLIGASGQR	Present study, workflow 1
1222		C3						NTLIIYLDK	Present study, workflow 1
1223		C3						NTLIIYLDK	Present study, workflow 1
1224		C3						NTMILEIcTR	Present study, workflow 1
1225		C3						QELSEAEQATR	Present study, workflow 1
1226		C3						QGALELIK	Present study, workflow 1
1227		C3						QKPDGVFQEDAPVIHQEMIGGLR	Present study, workflow 1
1228		C3						QPSSAFAAFVK	Present study, workflow 1
1229		C3						QPVPGQQMTLK	Present study, workflow 1
1230		C3						RHQQTVTIPPK	Present study, workflow 1
1231		C3						RIPIEDGSGEVVLSR	Present study, workflow 1
1232		C3						SDDKVTLEER	Present study, workflow 1
1233		C3						SEFPESWLWNVEDLK	Present study, workflow 1
1234		C3						SGIPIVTSPYQIHFTK	Present study, workflow 1
1235		C3						SGQSEDRQPVPGQQmTLK	Present study, workflow 1
1236		C3						SGSDEVQVGQQR	Present study, workflow 1
1237		C3						SNLDEDIIAEENIVSR	Present study, workflow 1
1238		C3						SSLSVPYVIVPLK	Present study, workflow 1
1239		C3						TELRPGETLNVNFLLR	Present study, workflow 1
1240		C3						TGLQEVEVK	Present study, workflow 1
1241		C3						TIYTPGSTVLYR	Present study, workflow 1
1242		C3						TMQALPYSTVGNSNNYLHLSVLR	Present study, workflow 1
1243		C3						TVmVNIENPEGIPVK	Present study, workflow 1
1244		C3						VHQYFNVELIQPGAVK	Present study, workflow 1
1245		C3						VLLDGVQNPR	Present study, workflow 1
1246		C3						VPVAVQGEDTVQSLTQGDGVAK	Present study, workflow 1
1247		C3						VQLSNDFDEYIMAIEQTIK	Present study, workflow 1
1248		C3						VRVELLHNPAFcSLATTK	Present study, workflow 1
1249		C3						VTIKPAPETEK	Present study, workflow 1
1250		C3						VVLVAVDK	Present study, workflow 1
1251		C3						VYAYYNLEEScTR	Present study, workflow 1
1252		C3						YYTYLIMNK	Present study, workflow 1
1253		C3						DIcEEQVNSLPGSITK	Present study, workflow 2
1254		C3						DScVGSLVVK	Present study, workflow 2
1255		C3						EGVQKEDIPPADLSDQVPDTESETR	Present study, workflow 2
1256		C3						GQGTLSVVTmYHAK	Present study, workflow 2
1257		C3						ILLQGTPVAQMTEDAVDAER	Present study, workflow 2
1258		C3						LSINTHPSQKPLSITVR	Present study, workflow 2
1259		C3						QELSEAEQATR	Present study, workflow 2
1260		C3						QKPDGVFQEDAPVIHQEmIGGLR	Present study, workflow 2
1261		C3						RIPIEDGSGEVVLSR	Present study, workflow 2
1262		C3						SEFPESWLWNVEDLK	Present study, workflow 2
1263		C3						SGIPIVTSPYQIHFTK	Present study, workflow 2
1264		C3						TELRPGETLNVNFLLR	Present study, workflow 2
1265		C3						TIYTPGSTVLYR	Present study, workflow 2
1266		C3						TMQALPYSTVGNSNNYLHLSVLR	Present study, workflow 2
1267		C3						VHQYFNVELIQPGAVK	Present study, workflow 2
1268		C3						VPVAVQGEDTVQSLTQGDGVAK	Present study, workflow 2
1269		C3						VQLSNDFDEYIMAIEQTIK	Present study, workflow 2
1270		C3						VRVELLHNPAFcSLATTK	Present study, workflow 2
1271		C3						VYAYYNLEEScTR	Present study, workflow 2
1272		C3						YFKPGMPFDLMVFVTNPDGSPAYR	Present study, workflow 2
1273		C3						AcEPGVDYVYK	Present study, workflow 3
1274		C3						AGDFLEANYMNLQR	Present study, workflow 3
1275		C3						DIcEEQVNSLPGSITK	Present study, workflow 3
1276		C3						DScVGSLVVK	Present study, workflow 3
1277		C3						EGVQKEDIPPADLSDQVPDTESETR	Present study, workflow 3
1278		C3						IHWESASLLR	Present study, workflow 3
1279		C3						IPIEDGSGEVVLSR	Present study, workflow 3
1280		C3						KGYTQQLAFR	Present study, workflow 3
1281		C3						KVLLDGVQNPR	Present study, workflow 3
1282		C3						LSINTHPSQKPLSITVR	Present study, workflow 3
1283		C3						NTLIIYLDK	Present study, workflow 3
1284		C3						QELSEAEQATR	Present study, workflow 3
1285		C3						QKPDGVFQEDAPVIHQEMIGGLR	Present study, workflow 3
1286		C3						QPVPGQQMTLK	Present study, workflow 3
1287		C3						RIPIEDGSGEVVLSR	Present study, workflow 3
1288		C3						SGIPIVTSPYQIHFTK	Present study, workflow 3
1289		C3						SGQSEDRQPVPGQQMTLK	Present study, workflow 3
1290		C3						SGSDEVQVGQQR	Present study, workflow 3
1291		C3						TELRPGETLNVNFLLR	Present study, workflow 3
1292		C3						TGLQEVEVK	Present study, workflow 3
1293		C3						TIYTPGSTVLYR	Present study, workflow 3
1294		C3						VHQYFNVELIQPGAVK	Present study, workflow 3
1295		C3						VLLDGVQNPR	Present study, workflow 3
1296		C3						VYAYYNLEEScTR	Present study, workflow 3
1297		C3						AAVYHHFISDGVR	Present study, workflow 4
1298		C3						AAVYHHFISDGVRK	Present study, workflow 4
1299		C3						AcEPGVDYVYK	Present study, workflow 4
1300		C3						AGDFLEANYMNLQR	Present study, workflow 4
1301		C3						AYYENSPQQVFSTEFEVK	Present study, workflow 4
1302		C3						cAEENcFIQK	Present study, workflow 4
1303		C3						DFDFVPPVVR	Present study, workflow 4
1304		C3						DIcEEQVNSLPGSITK	Present study, workflow 4
1305		C3						DScVGSLVVK	Present study, workflow 4
1306		C3						EALKLEEK	Present study, workflow 4
1307		C3						ENEGFTVTAEGK	Present study, workflow 4
1308		C3						EPGQDLVVLPLSITTDFIPSFR	Present study, workflow 4
1309		C3						EVVADSVWVDVK	Present study, workflow 4
1310		C3						GQGTLSVVTMYHAK	Present study, workflow 4
1311		C3						HQQTVTIPPK	Present study, workflow 4
1312		C3						IHWESASLLR	Present study, workflow 4
1313		C3						ILLQGTPVAQMTEDAVDAER	Present study, workflow 4
1314		C3						IPIEDGSGEVVLSR	Present study, workflow 4
1315		C3						ISLPESLKR	Present study, workflow 4
1316		C3						KGYTQQLAFR	Present study, workflow 4
1317		C3						KLVLSSEK	Present study, workflow 4
1318		C3						KQELSEAEQATR	Present study, workflow 4
1319		C3						KVLLDGVQNPR	Present study, workflow 4
1320		C3						LESEETMVLEAHDAQGDVPVTVTVHDFPGKK	Present study, workflow 4
1321		C3						LmNIFLK	Present study, workflow 4
1322		C3						LPYSVVR	Present study, workflow 4
1323		C3						LSINTHPSQKPLSITVR	Present study, workflow 4
1324		C3						LVAYYTLIGASGQR	Present study, workflow 4
1325		C3						NTMILEICTR	Present study, workflow 4
1326		C3						QGALELIK	Present study, workflow 4
1327		C3						QKPDGVFQEDAPVIHQEMIGGLR	Present study, workflow 4
1328		C3						QPSSAFAAFVK	Present study, workflow 4
1329		C3						QPVPGQQMTLK	Present study, workflow 4
1330		C3						QVREPGQDLVVLPLSITTDFIPSFR	Present study, workflow 4
1331		C3						RHQQTVTIPPK	Present study, workflow 4
1332		C3						RIPIEDGSGEVVLSR	Present study, workflow 4
1333		C3						RIPIEDGSGEVVLSRK	Present study, workflow 4
1334		C3						SDDKVTLEERLDK	Present study, workflow 4
1335		C3						SGIPIVTSPYQIHFTK	Present study, workflow 4
1336		C3						SGQSEDRQPVPGQQMTLK	Present study, workflow 4
1337		C3						SGSDEVQVGQQR	Present study, workflow 4
1338		C3						TELRPGETLNVNFLLR	Present study, workflow 4
1339		C3						TFISPIK	Present study, workflow 4
1340		C3						TIYTPGSTVLYR	Present study, workflow 4
1341		C3						TKKQELSEAEQATR	Present study, workflow 4
1342		C3						VRVELLHNPAFCSLATTK	Present study, workflow 4
1343		C3						VTIKPAPETEK	Present study, workflow 4
1344		C3						VVLVAVDK	Present study, workflow 4
1345		C3						VVLVAVDKGVFVLNKK	Present study, workflow 4
1346		C3						ADIGCTPGSGKDYAGVFSDAGLTFTSSSGQQTAQR	Yan et al
1347		C3						AFSDRNTLIIY	Yan et al
1348		C3						AQMTEDAVDAER	Yan et al
1349		C3						AQMTEDAVDAERLK	Yan et al
1350		C3						AVQGEDTVQSLTQGDGVAK	Yan et al
1351		C3						DISMMTGFAPDTDDLKQLANGVDR	Yan et al
1352		C3						EPGVDYVYK	Yan et al
1353		C3						FDFVPPVVR	Yan et al
1354		C3						GFAPDTDDLK	Yan et al
1355		C3						GFAPDTDDLKQLANGVDR	Yan et al
1356		C3						GLEVTITAR	Yan et al
1357		C3						GLSSDFWGEKPNLSYIIGK	Yan et al
1358		C3						GVDYVYK	Yan et al
1359		C3						GVFVLNK	Yan et al
1360		C3						IEDGSGEVVLSR	Yan et al
1361		C3						IWDVVEK	Yan et al
1362		C3						KDFDFVPPVVR	Yan et al
1363		C3						KHYLMWGLSSDFWGEKPNLSYIIGK	Yan et al
1364		C3						LKDFDFVPPVVR	Yan et al
1365		C3						LKGPLLNK	Yan et al
1366		C3						LQLKDFDFVPPVVR	Yan et al
1367		C3						LVLSSEK	Yan et al
1368		C3						QDFFIDLR	Yan et al
1369		C3						QDSLSSQNQLGVLPLSWDIPELVNMGQWK	Yan et al
1370		C3						SDFWGEKPNLSYIIGK	Yan et al
1371		C3						SLKVVPEGIR	Yan et al
1372		C3						SNDFDEYIMAIEQTIK	Yan et al
1373		C3						SSDFWGEKPNLSYIIGK	Yan et al
1374		C3						TGFAPDTDDLKQLANGVDR	Yan et al
1375		C3						TLEERLDK	Yan et al
1376		C3						ccEDGMRENPMR	Present study, workflow 3
1377		C3						KVFLDccNYITELR	Present study, workflow 3
1378		C3						VFVTNPDGSPAYR	Present study, workflow 3
1379		C3						YRGDQDATMSIL	Present study, workflow 3
1380		C3						NVELIQPGAVK	Present study, workflow 4
1381		C3						QLKDFDFVPPVVR	Present study, workflow 4
1382		C3						RVPVAVQGEDTVQSLTQGDGVAKL	Present study, workflow 4
1383		C3						SITTDFIPSFR	Present study, workflow 4
1384		C3						SSAFAAFVK	Present study, workflow 4
1385		C3						TTDFIPSFR	Present study, workflow 4
1386		C3						VLLDGVQNLRAEDLVGK	Present study, workflow 4
1387		C3						VLLDGVQNPRAEDLVGK	Present study, workflow 4
1388		C3						VPYVIVPLK	Present study, workflow 4
1389		C3						YELDKAFSDR	Present study, workflow 4
1390		C3						KAGDFLEANYMNLQRS	Yan et al
1391		C3						KRIPIEDGSGEVVLSRK	Yan et al
1392		C3						KSLYVSATVILHSGSDMVQAERS	Yan et al
1393		C3						RVVLVAVDKGVFVLNKKN	Yan et al
1394		C3						SAFAAFVK	Yan et al
1395	820	CAMP	cathelicidin antimicrobial peptide	Differential	Hardt et al., 2009	Present in tumor interstitial fluid	GSFGELALMYNTPR	CMGTVTLNQAR		+	-	+	Secreted polypeptide	Immune response	Defense/immunity protein activity	Secretory granule
1396		CAMP					AASAYAVGDVK
1397		CAMP					AATIVATSEGSLWGLDR
1398		CAMP					APASVLPAATPR
1399		CAMP					GQYFGELALVTNKPR
1400		CAMP					MFESFIESVPLLK
1401		CAMP					MFGSSVDLGNLGQ
1402		CAMP					NISHYEEQLVK
1403		CAMP					NLDQEQLSQVLDAMFER
1404		CAMP					QQPPDLVEFAVEYFTR
1405		CAMP						cmGTVTLNQAR	Yan et al
1406		CAMP						FALLGDFFR	Yan et al
1407		CAMP						FALLGDFFRK	Yan et al
1408		CAMP						TTQQSPEDcDFKK	Yan et al
1409		CAMP						cmGTVTLNQAR	Present study, workflow 1
1410		CAMP						FALLGDFFR	Present study, workflow 1
1411		CAMP						TTQQSPEDCDFKK	Present study, workflow 2
1412		CAMP						FALLGDFFR	Present study, workflow 4
1413		CAMP						FALLGDFFRK	Present study, workflow 4
1414	821	CANX	calnexin	Up	Baker et al., 2005	Associated with poor and moderately differentiated HNSCC	APVPTGEVYFADSFDR			+	+	+	Chaperone	Protein folding	Chaperone activity	Endoplasmic reticulum membrane
1415		CANX					AEEDEILNR
1416		CANX					GTLSGWILSK
1417		CANX					IPDPEAVKPDDWDEDAPAK
1418		CANX					IPNPDFFEDLEPFR
1419		CANX					IVDDWANDGWGLK
1420		CANX					KIPNPDFFEDLEPFR
1421		CANX					KPEDWDERPK
1422		CANX					TPELNLDQFHDK
1423		CANX					TPYTIMFGPDK
1424		CANX						AEEDEILNR	Fang et al
1425		CANX						IVDDWANDGWGLKK	Fang et al
1426		CANX						KIPNPDFFEDLEPFR	Fang et al
1427		CANX						TGIYEEK	Fang et al
1428		CANX						AEEDEILNR	Yan et al
1429		CANX						IVDDWANDGWGLKK	Yan et al
1430		CANX						KIPNPDFFEDLEPFR	Yan et al
1431		CANX						TGIYEEK	Yan et al
1432		CANX						KIPNPDFFEDLEPFR	Present study, workflow 3
1433		CANX						SDAEEDGGTVSQEEEDRKPK	Bandhakavi et al
1434		CANX						KAPVPTGEVYFADSFDRG	Denny etal
1435		CANX						KIPNPDFFEDLEPFRM	Denny etal
1436		CANX						KLNKPFLFDTKPLIVQYEVNFQNGIECGGAYVKL	Denny etal
1437		CANX						RKIPNPDFFEDLEPFRM	Denny etal
1438		CANX						EEEEK	Yan et al
1439		CANX						EIEDPEDRKPEDWDERPK	Yan et al
1440		CANX						EVEDSKPDTTAPPSSPK	Yan et al
1441		CANX						GKWKPPMIDNPSYQGIWKPR	Yan et al
1442		CANX						GTLSGWILSK	Yan et al
1443		CANX						IPNPDFFEDLEPFR	Yan et al
1444		CANX						KIPNPDFFEDLEPF	Yan et al
1445		CANX						LNKPFLFDTKPLIVQYEVNFQNGIECGGAYVK	Yan et al
1446		CANX						NPDFFEDLEPFR	Yan et al
1447		CANX						WKPPMIDNPSYQGIWKPR	Yan et al
1448		CANX						KIPDPEAVKPDDWDEDAPAKI	Yan et al
1449	960	CD44	CD44 molecule (Indian blood group)	Differential	Hardt et al., 2009	Present in tumor interstitial fluid	LVINSGNGAVEDR			+	+	+	Cell surface receptor	Cell communication,Signal transduction	Receptor activity	Plasma membrane
1450		CD44					AFNSTLPTMAQMEK
1451		CD44					ALSIGFETCR
1452		CD44					ESSETPDQFMTADETR
1453		CD44					FAGVFHVEK
1454		CD44					GFIEGHVVIPR
1455		CD44					KPSGLNGEASK
1456		CD44					NLQNVDMK
1457		CD44					SQEMVHLVNK
1458		CD44					YGFIEGHVVIPR
1459		CD44						RTEAADLCKA	Denny etal
1460		CD44						YGFIEGHVVIPR	Bandhakavi et al
1461		CD44						RYGFIEGHVVIPRI	Denny etal
1462		CD44						YGFIEGHVVIPR	Present study, workflow 1
1463		CD44						YGFIEGHVVIPR	Present study, workflow 2
1464		CD44						YGFIEGHVVIPR	Present study, workflow 4
1465		CD44						RYGFIEGHVVIPRI	Yan et al
1466		CD44						ALSIGFETcR	Present study, workflow 2
1467	1604	CD55	complement decay-accelerating factor isoform 1 preproprotein	Up	Baker et al., 2005	Associated with poor and moderately differentiated HNSCC	TSFPEDTVITYK			+	+	-	Complement protein	Immune response	Complement activity	Plasma membrane
1468		CD55					CLISGSSVQWSDPLPECR
1469		CD55					DCGLPPDVPNAQPALEGR
1470		CD55					EIYCPAPPQIDNGIIQGER
1471		CD55					GEKDSVICLK
1472		CD55					IPGEKDSVICLK
1473		CD55					LTCLQNLK
1474		CD55					QSVTYACNK
1475		CD55					SFPEDTVITYK
1476		CD55					WSTAVEFCK
1477		CD55						RSFHFSLPSSWYYRC	Denny etal
1478		CD55						IPGEKDSVIcLK	Present study, workflow 1
1479		CD55						IPGEKDSVIcLK	Present study, workflow 1
1480	1952	CELSR2	cadherin, EGF LAG seven-pass G-type receptor 2 (flamingo homolog, Drosophila)	Differential	Patel et al., 2008	mild differentiated HNSCC	LLLLLLLL			-	+	+	G protein coupled receptor	Cell communication,Signal transduction	G-protein coupled receptor activity	Plasma membrane
1481		CELSR2					DAGTELTGHLVPHHDGLR
1482		CELSR2					GGPGPG
1483		CELSR2					HPELSQGEAVASVIIYR
1484		CELSR2					HTYLSPFTIVTPNIVISVVR
1485		CELSR2					LLEGSGGSPSEVFEIDPRSGVIR
1486		CELSR2						LLGIGGHLSPQGK	Bandhakavi et al
1487		CELSR2						DAGTELTGHLVPHHDGLR	Bandhakavi et al
1488	629	CFB	complement factor B	Differential	Hardt et al., 2009	Present in tumor interstitial fluid	SPYYNVSDEISFHCYDGYTLR			+	+	-	Complement protein	Immune response	Complement activity	Extracellular
1489		CFB					AIHCPRPHDFENGEYWPR
1490		CFB					DFHINLFQVLPWLK
1491		CFB					EAGIPEFYDYDVALIK
1492		CFB					FIQVGVISWGVVDVCK
1493		CFB					FLCTGGVSPYADPNTCR
1494		CFB					IVLDPSGSMNIYLVLDGSDSIGASNFTGAK
1495		CFB					QLNEINYEDHK
1496		CFB					VSEADSSNADWVTK
1497		CFB					YGLVTYATYPK
1498		CFB						GDSGGPLIVHKR	Bandhakavi et al
1499		CFB						GTDYHKQPWQAK	Bandhakavi et al
1500		CFB						VKDISEVVTPR	Bandhakavi et al
1501		CFB						KEAGIPEFYDYDVALIKL	Denny etal
1502		CFB						KVASYGVKPRY	Denny etal
1503		CFB						KVSEADSSNADWVTKQ	Denny etal
1504		CFB						KYGQTIRPICLPCTEGTTRA	Denny etal
1505		CFB						RDFHINLFQVLPWLKE	Denny etal
1506		CFB						RGDSGGPLIVHKR	Denny etal
1507		CFB						RYGLVTYATYPKI	Denny etal
1508		CFB						cLVNLIEK	Present study, workflow 1
1509		CFB						EELLPAQDIK	Present study, workflow 1
1510		CFB						FLcTGGVSPYADPNTcR	Present study, workflow 1
1511		CFB						LPPTTTcQQQK	Present study, workflow 1
1512		CFB						VASYGVKPR	Present study, workflow 1
1513		CFB						YGQTIRPIcLPcTEGTTR	Present study, workflow 1
1514		CFB						YGQTIRPIcLPcTEGTTR	Present study, workflow 2
1515		CFB						LPPTTTcQQQK	Present study, workflow 3
1516		CFB						cLVNLIEK	Present study, workflow 4
1517		CFB						EELLPAQDIK	Present study, workflow 4
1518		CFB						FLcTGGVSPYADPNTcR	Present study, workflow 4
1519		CFB						LPPTTTcQQQK	Present study, workflow 4
1520		CFB						VASYGVKPR	Present study, workflow 4
1521		CFB						YGQTIRPIcLPcTEGTTR	Present study, workflow 4
1522		CFB						ALFVSEEEKK	Bandhakavi et al
1523		CFB						DISEVVTPR	Bandhakavi et al
1524		CFB						GDSGGPLIVHK	Bandhakavi et al
1525		CFB						LEDSVTYHCSR	Bandhakavi et al
1526		CFB						QLNEINYEDHK	Bandhakavi et al
1527		CFB						VSEADSSNADWVTK	Bandhakavi et al
1528		CFB						YGLVTYATYPK	Bandhakavi et al
1529		CFB						EAGIPEFYDYDVALIK	Fang et al
1530		CFB						VSEADSSNADWVTK	Fang et al
1531		CFB						ALFVSEEEKK	Present study, workflow 1
1532		CFB						DISEVVTPR	Present study, workflow 1
1533		CFB						EAGIPEFYDYDVALIK	Present study, workflow 1
1534		CFB						GDSGGPLIVHK	Present study, workflow 1
1535		CFB						LEDSVTYHcSR	Present study, workflow 1
1536		CFB						QLNEINYEDHK	Present study, workflow 1
1537		CFB						VSEADSSNADWVTK	Present study, workflow 1
1538		CFB						YGLVTYATYPK	Present study, workflow 1
1539		CFB						EAGIPEFYDYDVALIK	Present study, workflow 2
1540		CFB						VSEADSSNADWVTK	Present study, workflow 2
1541		CFB						YGLVTYATYPK	Present study, workflow 2
1542		CFB						ALFVSEEEKK	Present study, workflow 4
1543		CFB						DISEVVTPR	Present study, workflow 4
1544		CFB						EAGIPEFYDYDVALIK	Present study, workflow 4
1545		CFB						GDSGGPLIVHK	Present study, workflow 4
1546		CFB						LEDSVTYHcSR	Present study, workflow 4
1547		CFB						QLNEINYEDHK	Present study, workflow 4
1548		CFB						VSEADSSNADWVTK	Present study, workflow 4
1549		CFB						YGLVTYATYPK	Present study, workflow 4
1550		CFB						DAQYAPGYDKVK	Bandhakavi et al
1551		CFB						DNEQHVFK	Bandhakavi et al
1552		CFB						KDNEQHVFK	Bandhakavi et al
1553		CFB						KEAGIPEFYDYDVALIK	Bandhakavi et al
1554		CFB						STGSWSTLK	Bandhakavi et al
1555		CFB						KALFVSEEEKKL	Denny etal
1556		CFB						KDISEVVTPRF	Denny etal
1557		CFB						RAIHCPRPHDFENGEYWPRS	Denny etal
1558		CFB						RALRLPPTTTCQQQKEELLPAQDIKA	Denny etal
1559		CFB						RFLCTGGVSPYADPNTCRG	Denny etal
1560		CFB						RFLCTGGVSPYADPNTCRGDSGGPLIVHKR	Denny etal
1561		CFB						RHVIILMTDGLHNMGGDPITVIDEIRDLLYIGKD	Denny etal
1562		CFB						RLEDSVTYHCSRG	Denny etal
1563		CFB						RPQGSCSLEGVEIKG	Denny etal
1564		CFB						DAQYAPGYDK	Fang et al
1565		CFB						LLQEGQALEYVcPSGFYPYPVQTR	Present study, workflow 2
1566		CFB						LPPTTTcQQQKEELLPAQDIK	Present study, workflow 2
1567	3075	CFH	complement factor H	Differential	Hardt et al., 2009	Present in tumor interstitial fluid	EIMENYNIALR			+	+	-	Regulatory/other subunit	Immune response	Complement binding	Extracellular
1568		CFH					AQTTVTCMENGWSPTPR
1569		CFH					CLHPCVISR
1570		CFH					CTSTGWIPAPR
1571		CFH					NGQWSEPPK
1572		CFH					RPYFPVAVGK
1573		CFH					SCDNPYIPNGDYSPLR
1574		CFH					SIDVACHPGYALPK
1575		CFH					SLGNVIMVCR
1576		CFH					SPDVINGSPISQK
1577		CFH						IDVHLVPDRK	Bandhakavi et al
1578		CFH						KCLHPCVISRE	Denny etal
1579		CFH						KHGGLYHENMRR	Denny etal
1580		CFH						KHVVPNEVVVQRL	Denny etal
1581		CFH						KSIDVACHPGYALPKA	Denny etal
1582		CFH						RKGEWVALNPLRK	Denny etal
1583		CFH						RRPYFPVAVGKY	Denny etal
1584		CFH						cFEGFGIDGPAIAK	Present study, workflow 1
1585		CFH						EFDHNSNIR	Present study, workflow 1
1586		CFH						RPYFPVAVGK	Present study, workflow 1
1587		CFH						SPDVINGSPISQK	Present study, workflow 1
1588		CFH						TGESVEFVcK	Present study, workflow 1
1589		CFH						VSVLcQENYLIQEGEEITcK	Present study, workflow 1
1590		CFH						FScKPGFTIVGPNSVQcYHFGLSPDLPIcK	Present study, workflow 2
1591		CFH						TGESVEFVcK	Present study, workflow 2
1592		CFH						VSVLcQENYLIQEGEEITcK	Present study, workflow 2
1593		CFH						FScKPGFTIVGPNSVQcYHFGLSPDLPIcK	Present study, workflow 3
1594		CFH						RPYFPVAVGK	Present study, workflow 3
1595		CFH						TGESVEFVcK	Present study, workflow 3
1596		CFH						cFEGFGIDGPAIAK	Present study, workflow 4
1597		CFH						EFDHNSNIR	Present study, workflow 4
1598		CFH						RPYFPVAVGK	Present study, workflow 4
1599		CFH						SPDVINGSPISQK	Present study, workflow 4
1600		CFH						TGESVEFVcK	Present study, workflow 4
1601		CFH						VSVLcQENYLIQEGEEITcK	Present study, workflow 4
1602		CFH						AGEQVTYTCATYYK	Bandhakavi et al
1603		CFH						DTSCVNPPTVQNAYIVSR	Bandhakavi et al
1604		CFH						EIMENYNIALR	Bandhakavi et al
1605		CFH						IDVHLVPDR	Bandhakavi et al
1606		CFH						LSYTCEGGFR	Bandhakavi et al
1607		CFH						SSNLIILEEHLK	Bandhakavi et al
1608		CFH						SSQESYAHGTK	Bandhakavi et al
1609		CFH						TKEEYGHSEVVEYYCNPR	Bandhakavi et al
1610		CFH						TKNDFTWFK	Bandhakavi et al
1611		CFH						DGWSAQPTCIK	Fang et al
1612		CFH						DTSCVNPPTVQNAYIVSR	Fang et al
1613		CFH						LSYTCEGGFR	Fang et al
1614		CFH						NTEILTGSWSDQTYPEGTQAIYK	Fang et al
1615		CFH						NTEILTGSWSDQTYPEGTQAIYK	Fang et al
1616		CFH						RPCGHPGDTPFGTFTLTGGNVFEYGVK	Fang et al
1617		CFH						SIDVACHPGYALPK	Fang et al
1618		CFH						SITCIHGVWTQLPQCVAIDK	Fang et al
1619		CFH						SITCIHGVWTQLPQCVAIDKLK	Fang et al
1620		CFH						SSNLIILEEHLK	Fang et al
1621		CFH						TKEEYGHSEVVEYYCNPR	Fang et al
1622		CFH						DGWSAQPTCIK	Yan et al
1623		CFH						DTSCVNPPTVQNAYIVSR	Yan et al
1624		CFH						IDVHLVPDR	Yan et al
1625		CFH						LGYVTADGETSGSITCGK	Yan et al
1626		CFH						LSYTCEGGFR	Yan et al
1627		CFH						NTEILTGSWSDQTYPEGTQAIYK	Yan et al
1628		CFH						RPCGHPGDTPFGTFTLTGGNVFEYGVK	Yan et al
1629		CFH						SIDVACHPGYALPK	Yan et al
1630		CFH						SITCIHGVWTQLPQCVAIDK	Yan et al
1631		CFH						SITCIHGVWTQLPQCVAIDKLK	Yan et al
1632		CFH						SSNLIILEEHLK	Yan et al
1633		CFH						TGDEITYQCR	Yan et al
1634		CFH						TKEEYGHSEVVEYYCNPR	Yan et al
1635		CFH						VSVLCQENYLIQEGEEITCKDGR	Yan et al
1636		CFH						AGEQVTYTcATYYK	Present study, workflow 1
1637		CFH						DGWSAQPTcIK	Present study, workflow 1
1638		CFH						DTScVNPPTVQNAYIVSR	Present study, workflow 1
1639		CFH						EIMENYNIALR	Present study, workflow 1
1640		CFH						IDVHLVPDR	Present study, workflow 1
1641		CFH						LSYTcEGGFR	Present study, workflow 1
1642		CFH						SIDVAcHPGYALPK	Present study, workflow 1
1643		CFH						SITcIHGVWTQLPQcVAIDK	Present study, workflow 1
1644		CFH						SSNLIILEEHLK	Present study, workflow 1
1645		CFH						SSQESYAHGTK	Present study, workflow 1
1646		CFH						TGDEITYQcR	Present study, workflow 1
1647		CFH						TKEEYGHSEVVEYYcNPR	Present study, workflow 1
1648		CFH						TKNDFTWFK	Present study, workflow 1
1649		CFH						SITcIHGVWTQLPQcVAIDK	Present study, workflow 2
1650		CFH						SSNLIILEEHLK	Present study, workflow 2
1651		CFH						TKEEYGHSEVVEYYcNPR	Present study, workflow 2
1652		CFH						IDVHLVPDR	Present study, workflow 3
1653		CFH						LGYVTADGETSGSITcGK	Present study, workflow 3
1654		CFH						SIDVAcHPGYALPK	Present study, workflow 3
1655		CFH						SSNLIILEEHLK	Present study, workflow 3
1656		CFH						VSVLcQENYLIQEGEEITcKDGR	Present study, workflow 3
1657		CFH						AGEQVTYTcATYYK	Present study, workflow 4
1658		CFH						DGWSAQPTcIK	Present study, workflow 4
1659		CFH						DTScVNPPTVQNAYIVSR	Present study, workflow 4
1660		CFH						EIMENYNIALR	Present study, workflow 4
1661		CFH						IDVHLVPDR	Present study, workflow 4
1662		CFH						LSYTcEGGFR	Present study, workflow 4
1663		CFH						SIDVAcHPGYALPK	Present study, workflow 4
1664		CFH						SITcIHGVWTQLPQcVAIDK	Present study, workflow 4
1665		CFH						SSNLIILEEHLK	Present study, workflow 4
1666		CFH						SSQESYAHGTK	Present study, workflow 4
1667		CFH						TGDEITYQcR	Present study, workflow 4
1668		CFH						TKEEYGHSEVVEYYcNPR	Present study, workflow 4
1669		CFH						TKNDFTWFK	Present study, workflow 4
1670		CFH						EKTKEEYGHSEVVEYYCNPR	Bandhakavi et al
1671		CFH						EQVQSCGPPPELLNGNVK	Bandhakavi et al
1672		CFH						NGQWSEPPK	Bandhakavi et al
1673		CFH						SPPEISHGVVAHMSDSYQYGEEVTYK	Bandhakavi et al
1674		CFH						KKGGVASGFKH	Denny etal
1675		CFH						KSPDVINGSPISQKI	Denny etal
1676		CFH						REVQGFESATFLGYFKS	Denny etal
1677		CFH						RNGNLQYDLHY	Denny etal
1678		CFH						RSITCIHGVWTQLPQCVAIDKL	Denny etal
1679		CFH						TDTSCVNPPTVQNAYIVSRQ	Denny etal
1680		CFH						FVCNSGYKIEGDEEMHCSDDGFWSK	Yan et al
1681		CFH						TTCWDGKLEYPTCAK	Yan et al
1682		CFH						YFPVAVGK	Yan et al
1683		CFH						IVSSAMEPDREYHFGQAVR	Present study, workflow 2
1684		CFH						SLGNVIMVcR	Present study, workflow 2
1685		CFH						cNmGYEYSER	Present study, workflow 3
1686		CFH						WSHPPScIK	Present study, workflow 3
1687	1118	CHIT1	chitinase 1 (chitotriosidase)	Differential	Hardt et al., 2009	Present in tumor interstitial fluid	VGAPATGSGTPGPFTK			-	+	+	Enzyme: Hydrolase	Metabolism,Energy pathways	Hydrolase activity	Extracellular
1688		CHIT1					DNQWVGFDDVESFK
1689		CHIT1					FTTLVQDLANAFQQEAQTSGK
1690		CHIT1					LFQQSCPTGLVFSNSCK
1691		CHIT1					LILGMPTYGR
1692		CHIT1					SFTLASSSDTR
1693		CHIT1					SLNVDAAVQQWLQK
1694		CHIT1					WALDLDDFAGFSCNQGR
1695		CHIT1					YPLIQTLR
1696		CHIT1					YSFDGLDLDWEYPGSQGSPAVDK
1697		CHIT1						AESVVLEHR	Bandhakavi et al
1698		CHIT1						HVVFYPTLK	Bandhakavi et al
1699		CHIT1						SQFSDKPVQDR	Bandhakavi et al
1700		CHIT1						VGAPATGSGTPGPFTK	Fang et al
1701		CHIT1						DNQWVGFDDVESFK	Present study, workflow 1
1702		CHIT1						LVcYFTNWAQYR	Present study, workflow 1
1703		CHIT1						VGAPATGSGTPGPFTK	Present study, workflow 1
1704		CHIT1						DNQWVGFDDVESFK	Present study, workflow 2
1705		CHIT1						DNQWVGFDDVESFK	Present study, workflow 4
1706		CHIT1						LVcYFTNWAQYR	Present study, workflow 4
1707		CHIT1						VGAPATGSGTPGPFTK	Present study, workflow 4
1708		CHIT1						DRHFAGDVLGYVTPWNSHGYDVTK	Bandhakavi et al
1709		CHIT1						GLVVTDLK	Bandhakavi et al
1710		CHIT1						FTTLVQDLANAFQQEAQTSGKER	Fang et al
1711		CHIT1						YSFDGLDLDWEYPGSQGSPAVDKER	Present study, workflow 2
1712		CHIT1						RFTTLVQDLANAFQQEAQTSGKE	Yan et al
1713	10970	CKAP4	cytoskeleton-associated protein 4	Up	Chi et al., 2009		VQSLQATFGTFESILR			+	-	+	Cytoskeletal associated protein	Cell growth and/or maintenance	Cytoskeletal protein binding	Plasma membrane
1714		CKAP4					DFTSLENTVEER
1715		CKAP4					HSEAFEALQQK
1716		CKAP4					IETNENNLESAK
1717		CKAP4					LEGLGSSEADQDGLASTVR
1718		CKAP4					QTESLESLLSK
1719		CKAP4					SINDNIAIFTEVQK
1720		CKAP4					STLQTMESDIYTEVR
1721		CKAP4					SVGELPSTVESLQK
1722		CKAP4					TAVDSLVAYSVK
1723		CKAP4						VQEQVHTLLSQDQAQAAR	Bandhakavi et al
1724		CKAP4						VQEQVHTLLSQDQAQAAR	Yan et al
1725		CKAP4						ASVSQVEADLK	Yan et al
1726		CKAP4						DFTSLENTVEER	Yan et al
1727		CKAP4						ERDFTSLENTVEER	Yan et al
1728		CKAP4						IETNENNLESAK	Yan et al
1729		CKAP4						LEGLGSSEADQDGLASTVR	Yan et al
1730		CKAP4						QREELGQGLQGVEQK	Yan et al
1731		CKAP4						STLQTMESDIYTEVR	Yan et al
1732		CKAP4						SVGELPSTVESLQK	Yan et al
1733		CKAP4						VASLEESEGNKQDLK	Yan et al
1734		CKAP4						VQSLQATFGTFESILR	Yan et al
1735	22883	CLSTN1	calsyntenin 1	Up	Chang et al., 2011	Associated with oral squmaous cell carcinoma (OSCC); metastasis related	EGLDLQVLEDSGR			+	+	+	Calcium binding protein	Cell communication,Signal transduction	Calcium ion binding	Plasma membrane
1736		CLSTN1					AASEFESSEGVFLFPELR
1737		CLSTN1					ATVHIQVNDVNEYAPVFK
1738		CLSTN1					EPFTISVWMR
1739		CLSTN1					GNLAGLTLR
1740		CLSTN1					IHGQNVPFDAVVVDK
1741		CLSTN1					IPDGVVSVSPK
1742		CLSTN1					ISLSGVHHFAR
1743		CLSTN1					LICSELNGR
1744		CLSTN1					LTVTAYDCGK
1745		CLSTN1						KISIKPTCTPGWQGWNNRI	Denny etal
1746		CLSTN1						KISLSGVHHFARA	Denny etal
1747		CLSTN1						IPDGVVSVSPK	Bandhakavi et al
1748	1191	CLU	clusterin	Differential	Patel et al., 2008	mild differentiated HNSCC	LFDSDPITVTVPVEVSR			+	+	-	Complement protein	Immune response	Complement activity	Cytoplasm
1749		CLU					ASSIIDELFQDR
1750		CLU					DQTVSDNELQEMSNQGSK
1751		CLU					EILSVDCSTNNPSQAK
1752		CLU					ELDESLQVAER
1753		CLU					HNSTGCLR
1754		CLU					KEDALNETR
1755		CLU					LANLTQGEDQYYLR
1756		CLU					MLNTSSLLEQLNEQFNWVSR
1757		CLU					TLLSNLEEAK
1758		CLU						EIQNAVNGVK	Bandhakavi et al
1759		CLU						FMETVAEK	Bandhakavi et al
1760		CLU						ASHTSDSDVPSGVTEVVVKL	Denny etal
1761		CLU						GDQTVSDNELQEMSNQGSKY	Denny etal
1762		CLU						HMLDVMQDHFSRA	Denny etal
1763		CLU						KEIQNAVNGVKQ	Denny etal
1764		CLU						KFMETVAEKA	Denny etal
1765		CLU						KLFDSDPITVTVPVEVSRK	Denny etal
1766		CLU						KMLNTSSLLEQLNEQFNWVSRL	Denny etal
1767		CLU						KTLLSNLEEAKKK	Denny etal
1768		CLU						RASSIIDELFQDRF	Denny etal
1769		CLU						REILSVDCSTNNPSQAKL	Denny etal
1770		CLU						RELDESLQVAERL	Denny etal
1771		CLU						REPQDTYHYLPFSLPHRR	Denny etal
1772		CLU						RFFTREPQDTYHYLPFS	Denny etal
1773		CLU						RFFTREPQDTYHYLPFSLPHRR	Denny etal
1774		CLU						RIDSLLENDRQ	Denny etal
1775		CLU						RKTLLSNLEEAKKK	Denny etal
1776		CLU						RKYNELLKS	Denny etal
1777		CLU						RLANLTQGEDQYYLRV	Denny etal
1778		CLU						RQLEEFLNQSSPFYFWMNGDRI	Denny etal
1779		CLU						RQQTHMLDVMQDHFSRA	Denny etal
1780		CLU						SSLLEQLNEQFNWVSRL	Denny etal
1781		CLU						RPHFFFPK	Present study, workflow 1
1782		CLU						EIQNAVNGVK	Present study, workflow 3
1783		CLU						RPHFFFPK	Present study, workflow 4
1784		CLU						ASSIIDELFQDR	Bandhakavi et al
1785		CLU						ELDESLQVAER	Bandhakavi et al
1786		CLU						EPQDTYHYLPFSLPHR	Bandhakavi et al
1787		CLU						IDSLLENDR	Bandhakavi et al
1788		CLU						KTLLSNLEEAK	Bandhakavi et al
1789		CLU						KTLLSNLEEAKK	Bandhakavi et al
1790		CLU						LFDSDPITVTVPVEVSR	Bandhakavi et al
1791		CLU						QQTHMLDVMQDHFSR	Bandhakavi et al
1792		CLU						RELDESLQVAER	Bandhakavi et al
1793		CLU						TLIEKTNEER	Bandhakavi et al
1794		CLU						TLLSNLEEAK	Bandhakavi et al
1795		CLU						TLLSNLEEAKK	Bandhakavi et al
1796		CLU						VTTVASHTSDSDVPSGVTEVVVK	Bandhakavi et al
1797		CLU						YVNKEIQNAVNGVK	Bandhakavi et al
1798		CLU						KTLLSNLEEAKK	Denny etal
1799		CLU						LGDQTVSDNELQEMSNQGSKY	Denny etal
1800		CLU						LGDQTVSDNELQEMSNQGSKY	Denny etal
1801		CLU						RVTTVASHTSDSDVPSGVTEVVVKL	Denny etal
1802		CLU						SSIIDELFQDRF	Denny etal
1803		CLU						SSIIDELFQDRF	Denny etal
1804		CLU						CREILSVDCSTNNPSQAK	Fang et al
1805		CLU						EILSVDCSTNNPSQAK	Fang et al
1806		CLU						ELDESLQVAER	Fang et al
1807		CLU						FMETVAEK	Fang et al
1808		CLU						KTLLSNLEEAK	Fang et al
1809		CLU						LFDSDPITVTVPVEVSR	Fang et al
1810		CLU						TLIEKTNEER	Fang et al
1811		CLU						VTTVASHTSDSDVPSGVTEVVVK	Fang et al
1812		CLU						YVNKEIQNAVNGVK	Fang et al
1813		CLU						ASSIIDELFQDR	Yan et al
1814		CLU						ASSIIDELFQDRFFTR	Yan et al
1815		CLU						CREILSVDCSTNNPSQAK	Yan et al
1816		CLU						EILSVDCSTNNPSQAK	Yan et al
1817		CLU						FMETVAEK	Yan et al
1818		CLU						IDSLLENDR	Yan et al
1819		CLU						KTLLSNLEEAK	Yan et al
1820		CLU						LFDSDPITVTVPVEVSR	Yan et al
1821		CLU						TLIEKTNEER	Yan et al
1822		CLU						TLLSNLEEAK	Yan et al
1823		CLU						TLLSNLEEAKK	Yan et al
1824		CLU						VTTVASHTSDSDVPSGVTEVVVK	Yan et al
1825		CLU						YVNKEIQNAVNGVK	Yan et al
1826		CLU						ASSIIDELFQDR	Present study, workflow 1
1827		CLU						EILSVDcSTNNPSQAK	Present study, workflow 1
1828		CLU						ELDESLQVAER	Present study, workflow 1
1829		CLU						LFDSDPITVTVPVEVSR	Present study, workflow 1
1830		CLU						TLLSNLEEAK	Present study, workflow 1
1831		CLU						TLLSNLEEAKK	Present study, workflow 1
1832		CLU						VTTVASHTSDSDVPSGVTEVVVK	Present study, workflow 1
1833		CLU						EPQDTYHYLPFSLPHR	Present study, workflow 2
1834		CLU						QQTHMLDVMQDHFSR	Present study, workflow 2
1835		CLU						QQTHMLDVMQDHFSR	Present study, workflow 2
1836		CLU						VTTVASHTSDSDVPSGVTEVVVK	Present study, workflow 2
1837		CLU						ASSIIDELFQDR	Present study, workflow 3
1838		CLU						ASSIIDELFQDRFFTR	Present study, workflow 3
1839		CLU						EILSVDcSTNNPSQAK	Present study, workflow 3
1840		CLU						ELDESLQVAER	Present study, workflow 3
1841		CLU						FmETVAEK	Present study, workflow 3
1842		CLU						KTLLSNLEEAK	Present study, workflow 3
1843		CLU						LFDSDPITVTVPVEVSR	Present study, workflow 3
1844		CLU						RELDESLQVAER	Present study, workflow 3
1845		CLU						TLLSNLEEAK	Present study, workflow 3
1846		CLU						TLLSNLEEAKK	Present study, workflow 3
1847		CLU						VTTVASHTSDSDVPSGVTEVVVK	Present study, workflow 3
1848		CLU						ASSIIDELFQDR	Present study, workflow 4
1849		CLU						EILSVDcSTNNPSQAK	Present study, workflow 4
1850		CLU						ELDESLQVAER	Present study, workflow 4
1851		CLU						LFDSDPITVTVPVEVSR	Present study, workflow 4
1852		CLU						TLLSNLEEAK	Present study, workflow 4
1853		CLU						TLLSNLEEAKK	Present study, workflow 4
1854		CLU						VTTVASHTSDSDVPSGVTEVVVK	Present study, workflow 4
1855		CLU						RVTTVASHTSDSDVPSGVTEVVVKL	Yan et al
1856		CLU						KNPKFMETVAEK	Bandhakavi et al
1857		CLU						DQTVSDNELQEMSNQGSK	Yan et al
1858		CLU						LANLTQGEDQYYLR	Yan et al
1859		CLU						SDSDVPSGVTEVVVK	Yan et al
1860		CLU						KYNELLK	Present study, workflow 3
1861	51727	CMPK1	cytidine monophosphate (UMP-CMP) kinase 1, cytosolic	Differential	Schaaij-Visser et al., 2009	Associated with HNSCC (normal, presursor and tumor tissues)	FLIDGFPR			+	+	-	Enzyme: Phosphotransferase	Regulation of nucleobase, nucleoside, nucleotide and nucleic acid metabolism	Catalytic activity	Cytoplasm
1862		CMPK1					EMDQTMAANAQK
1863		CMPK1					KNPDSQYGELIEK
1864		CMPK1					MKPLVVFVLGGPGAGK
1865		CMPK1					NKFLIDGFPR
1866		CMPK1					NPDSQYGELIEK
1867		CMPK1					NQDNLQGWNK
1868		CMPK1					SVDEVFDEVVQIFDK
1869		CMPK1					SVDEVFDEVVQIFDKEG
1870		CMPK1					YGYTHLSAGELLR
1871		CMPK1						YGYTHLSAGELLR	Bandhakavi et al
1872		CMPK1						EMDQTMAANAQK	Bandhakavi et al
1873		CMPK1						KNPDSQYGELIEK	Bandhakavi et al
1874		CMPK1						NQDNLQGWNK	Bandhakavi et al
1875		CMPK1						EMDQTMAANAQK	Fang et al
1876		CMPK1						IVPVEITISLLKR	Fang et al
1877		CMPK1						KNPDSQYGELIEK	Fang et al
1878		CMPK1						MKPLVVFVLGGPGAGK	Fang et al
1879		CMPK1						NQDNLQGWNK	Fang et al
1880		CMPK1						SVDEVFDEVVQIFDKEG	Fang et al
1881		CMPK1						EMDQTMAANAQK	Yan et al
1882		CMPK1						IVPVEITISLLKR	Yan et al
1883		CMPK1						KNPDSQYGELIEK	Yan et al
1884		CMPK1						MKPLVVFVLGGPGAGK	Yan et al
1885		CMPK1						NQDNLQGWNK	Yan et al
1886		CMPK1						SVDEVFDEVVQIFDKEG	Yan et al
1887		CMPK1						EMDQTMAANAQK	Present study, workflow 3
1888		CMPK1						IVPVEITISLLKR	Present study, workflow 3
1889		CMPK1						KNPDSQYGELIEK	Present study, workflow 3
1890		CMPK1						NQDNLQGWNK	Present study, workflow 3
1891		CMPK1						FLIDGFPR	Bandhakavi et al
1892		CMPK1						SDDNRESLEKR	Bandhakavi et al
1893		CMPK1						IQTYLQSTKPIIDLYEEMGKVK	Yan et al
1894		CMPK1						YGYTHLSAGELLRDER	Yan et al
1895	80347	COASY	coenzyme A synthase isoform a	Differential	Patel et al., 2008	mild differentiated HNSCC	SGLLVLTTPLASLAPR			+	+	-	Enzyme: Transferase	Metabolism,Energy pathways	Transferase activity	Cytoplasm
1896		COASY					DGLSEAAAQSR
1897		COASY					GLGAFVIDSDHLGHR
1898		COASY					HTENEEDKVSSSSFR
1899		COASY					ILLTNIR
1900		COASY					ILTDIMWPIIAK
1901		COASY					IVERDGLSEAAAQSR
1902		COASY					LASILTSAAR
1903		COASY					LLPELLQPYTER
1904		COASY					YATSCYSCCPR
1905	7373	COL14A1	collagen, type XIV, alpha 1	Up	Chang et al., 2011	Integrin signalling pathway;Extracellular reorganisation;Associated with oral squmaous cell carcinoma (OSCC); Involved in collagen fibril organization	LQEIEGPSVSIMEK			+	-	+	Extracellular matrix protein	Cell growth and/or maintenance	Extracellular matrix structural constituent	Extracellular
1906		COL14A1					ESGVELFAIGVK
1907		COL14A1					HCFYGLQPDSEYK
1908		COL14A1					HVFFVDDFDAFK
1909		COL14A1					IISFLYSTVGALNK
1910		COL14A1					NLVVGDETTSSLR
1911		COL14A1					NSDPLVGVILDNGGK
1912		COL14A1					QVCEQLIQSHMAR
1913		COL14A1					VTVTPIYTDGEGVSVSAPGK
1914		COL14A1					YTAILNQIPSHSSSIR
1915		COL14A1						DTLFTAESGTR	Bandhakavi et al
1916		COL14A1						ESGVELFAIGVK	Bandhakavi et al
1917		COL14A1						IGILITDGK	Bandhakavi et al
1918		COL14A1						ITWDPPSSPVK	Bandhakavi et al
1919		COL14A1						IVYNNADGTEINEVEVDPITTFPLK	Bandhakavi et al
1920		COL14A1						LMWIPVYGGK	Bandhakavi et al
1921		COL14A1						LQEIEGPSVSIMEK	Bandhakavi et al
1922		COL14A1						VSEEWYNR	Bandhakavi et al
1923		COL14A1						VTWHPLSADEGLHK	Bandhakavi et al
1924		COL14A1						KASAHAITGPPTELITSEVTARS	Denny etal
1925		COL14A1						KDALVSQPTRY	Denny etal
1926		COL14A1						KGGNTLTGLALNYIFENSFKPEAGSRT	Denny etal
1927		COL14A1						KLLVTPTSGGKT	Denny etal
1928		COL14A1						KTLFLGVTNLQAKH	Denny etal
1929		COL14A1						KTNQLNLQNTATKA	Denny etal
1930		COL14A1						RNLVVGDETTSSLRV	Denny etal
1931		COL14A1						RVTWHPLSADEGLHKL	Denny etal
1932		COL14A1						RYLHPEGLPSDYTISFLFRI	Denny etal
1933		COL14A1						RYTAILNQIPSHSSSIRT	Denny etal
1934		COL14A1						TLFLGVTNLQAK	Present study, workflow 1
1935		COL14A1						NADVNELQEIASEPDSTHVYNVAEFDLMHTVVESLTR	Present study, workflow 3
1936		COL14A1						YLHPEGLPSDYTISFLFR	Present study, workflow 3
1937		COL14A1						TLFLGVTNLQAK	Present study, workflow 4
1938		COL14A1						ASAHAITGPPTELITSEVTAR	Bandhakavi et al
1939		COL14A1						DALVSQPTR	Bandhakavi et al
1940		COL14A1						DGIDLAGFK	Bandhakavi et al
1941		COL14A1						DGIDLAGFK	Bandhakavi et al
1942		COL14A1						GGKPDEVVVDGTVSSTVLK	Bandhakavi et al
1943		COL14A1						IGLAQYSGDPR	Bandhakavi et al
1944		COL14A1						TNQLNLQNTATK	Bandhakavi et al
1945		COL14A1						VTVTPIYTDGEGVSVSAPGK	Bandhakavi et al
1946		COL14A1						VVIESLQDR	Bandhakavi et al
1947		COL14A1						ASAHAITGPPTELITSEVTAR	Present study, workflow 1
1948		COL14A1						VVIESLQDR	Present study, workflow 1
1949		COL14A1						VTVTPIYTDGEGVSVSAPGK	Present study, workflow 2
1950		COL14A1						ASAHAITGPPTELITSEVTAR	Present study, workflow 3
1951		COL14A1						DALVSQPTR	Present study, workflow 3
1952		COL14A1						GGKPDEVVVDGTVSSTVLK	Present study, workflow 3
1953		COL14A1						IGLAQYSGDPR	Present study, workflow 3
1954		COL14A1						NLVVGDETTSSLR	Present study, workflow 3
1955		COL14A1						NLVVGDETTSSLR	Present study, workflow 3
1956		COL14A1						TNQLNLQNTATK	Present study, workflow 3
1957		COL14A1						VVIESLQDR	Present study, workflow 3
1958		COL14A1						ASAHAITGPPTELITSEVTAR	Present study, workflow 4
1959		COL14A1						VVIESLQDR	Present study, workflow 4
1960		COL14A1						GDLQSQAMVR	Bandhakavi et al
1961		COL14A1						HVFFVDDFDAFKK	Bandhakavi et al
1962		COL14A1						NSDPLVGVILDNGGK	Bandhakavi et al
1963		COL14A1						SQDDIIPPSR	Bandhakavi et al
1964		COL14A1						SQDDVNKISR	Bandhakavi et al
1965		COL14A1						VIVVITDGR	Bandhakavi et al
1966		COL14A1						FAIYAHTASEGLRG	Denny etal
1967		COL14A1						GPPTELITSEVTARS	Denny etal
1968		COL14A1						HAITGPPTELITSEVTARS	Denny etal
1969		COL14A1						KDGIDLAGFKM	Denny etal
1970		COL14A1						KGDTGLPGPQGIPGGVGSPGRD	Denny etal
1971		COL14A1						KGNPGVGTQGPRG	Denny etal
1972		COL14A1						KIFASQASGFSDALTGMVKT	Denny etal
1973		COL14A1						KIGILITDGKS	Denny etal
1974		COL14A1						KIISFLYSTVGALNKI	Denny etal
1975		COL14A1						KLMWIPVYGGKT	Denny etal
1976		COL14A1						KLQEIEGPSVSIMEKT	Denny etal
1977		COL14A1						KNSDPLVGVILDNGGKT	Denny etal
1978		COL14A1						KTLPSSGPQNLRV	Denny etal
1979		COL14A1						KVIVVITDGRS	Denny etal
1980		COL14A1						KVTVTPIYTDGEGVSVSAPGKT	Denny etal
1981		COL14A1						KWDISDSDVQQFRV	Denny etal
1982		COL14A1						MASDLLLYDVTENSMRV	Denny etal
1983		COL14A1						NLLLKPLLPDTEYKV	Denny etal
1984		COL14A1						RAPHPDQPEFTPVQDELEAMELWGPGV	Denny etal
1985		COL14A1						RDTLFTAESGTRR	Denny etal
1986		COL14A1						RGGKPDEVVVDGTVSSTVLKN	Denny etal
1987		COL14A1						RGPPGHLGVPGPQGPSGQPGYCDPSSCSAYGVRA	Denny etal
1988		COL14A1						RGPPGPAGPSGESRP	Denny etal
1989		COL14A1						RGTETTLALPMASDLLLYDVTENSMRV	Denny etal
1990		COL14A1						RHCFYGLQPDSEYKI	Denny etal
1991		COL14A1						RHFLENLVTAFDVGSEKT	Denny etal
1992		COL14A1						RHVFFVDDFDAFKK	Denny etal
1993		COL14A1						RIEWHLNAFSTKD	Denny etal
1994		COL14A1						RIGLAQYSGDPRI	Denny etal
1995		COL14A1						RILPDTPQEPFALWEILNKN	Denny etal
1996		COL14A1						RIVYKPVSVPGPTLETFV	Denny etal
1997		COL14A1						RIVYNNADGTEINEVEVDPITTFPLKG	Denny etal
[truncated: 5,939 more rows]
